# Supplementary material for: Disequilibrium response to tapping crustal magma reveals storage conditions
Source: Nature. 2026 Mar 25;652(8109):387–92. doi: 10.1038/s41586-026-10317-w (PMC13061633; doi:10.1038/s41586-026-10317-w)
Supplement: Supplementary file 2 — Source Data Fig. 2 [file 41586_2026_10317_MOESM2_ESM.xlsx]

## Sheet: Readme
Sheets contain results for runs from 900 C and 45 MPa and H2O/CO2 =0.6 in the initial vapor phase, and named according to the decompression time (tp) in seconds and the offset time for cooling (dt) also in seconds. Sheets with no listed dt are isothermal.

## Sheet: 10stp
Time	Vesicularity
(s)	(vol frac)
0	3.39292e-05
7.61408e-05	3.39292e-05
0.000456845	3.39293e-05
0.00186889	3.39298e-05
0.00500645	3.39328e-05
0.00876783	3.39387e-05
0.0109512	3.39431e-05
0.0122452	3.3946e-05
0.0135393	3.3949e-05
0.0149906	3.39526e-05
0.0162608	3.39558e-05
0.0180445	3.39607e-05
0.0191576	3.39638e-05
0.0199813	3.39661e-05
0.0208051	3.39685e-05
0.0222629	3.39729e-05
0.0234834	3.39766e-05
0.0245445	3.398e-05
0.0251253	3.39818e-05
0.025706	3.39837e-05
0.0266951	3.39869e-05
0.0272686	3.39887e-05
0.027842	3.39906e-05
0.0288728	3.39941e-05
0.0299202	3.39976e-05
0.0309153	3.4001e-05
0.0317303	3.40039e-05
0.0329432	3.40081e-05
0.0339849	3.40118e-05
0.0349446	3.40153e-05
0.0362983	3.40202e-05
0.0370871	3.40231e-05
0.037876	3.4026e-05
0.0389363	3.40299e-05
0.0400655	3.40342e-05
0.0418546	3.4041e-05
0.0431582	3.4046e-05
0.0441526	3.40499e-05
0.045147	3.40538e-05
0.0460772	3.40574e-05
0.0473553	3.40625e-05
0.0483933	3.40667e-05
0.0493472	3.40705e-05
0.0505677	3.40754e-05
0.0519519	3.4081e-05
0.0529373	3.40851e-05
0.0539228	3.40891e-05
0.0548661	3.4093e-05
0.0557473	3.40967e-05
0.056814	3.41012e-05
0.0577683	3.41051e-05
0.0587226	3.41092e-05
0.0598075	3.41138e-05
0.0607522	3.41178e-05
0.061629	3.41215e-05
0.062677	3.4126e-05
0.0639397	3.41315e-05
0.0647257	3.41349e-05
0.0655117	3.41383e-05
0.0662599	3.41416e-05
0.0671872	3.41456e-05
0.0682343	3.41502e-05
0.0692521	3.41547e-05
0.0701721	3.41587e-05
0.0708762	3.41619e-05
0.0715803	3.4165e-05
0.0725471	3.41693e-05
0.0736189	3.41741e-05
0.0746744	3.41788e-05
0.0756132	3.4183e-05
0.0762878	3.41861e-05
0.0769625	3.41891e-05
0.077874	3.41932e-05
0.0789779	3.41983e-05
0.0800819	3.42033e-05
0.081012	3.42075e-05
0.0822343	3.42131e-05
0.083159	3.42174e-05
0.0836331	3.42196e-05
0.0841073	3.42218e-05
0.084869	3.42253e-05
0.0856999	3.42291e-05
0.0867209	3.42339e-05
0.0876504	3.42382e-05
0.0886784	3.4243e-05
0.0897064	3.42477e-05
0.0902331	3.42502e-05
0.0907597	3.42527e-05
0.0916274	3.42567e-05
0.092761	3.42621e-05
0.0937371	3.42667e-05
0.0947614	3.42715e-05
0.0955445	3.42752e-05
0.0963277	3.42789e-05
0.097466	3.42843e-05
0.0985414	3.42895e-05
0.0996088	3.42946e-05
0.100578	3.42992e-05
0.101547	3.43038e-05
0.102471	3.43082e-05
0.103395	3.43127e-05
0.104485	3.4318e-05
0.105535	3.4323e-05
0.106433	3.43274e-05
0.107337	3.43318e-05
0.108506	3.43374e-05
0.109504	3.43423e-05
0.11037	3.43465e-05
0.111462	3.43519e-05
0.112555	3.43572e-05
0.113624	3.43624e-05
0.114342	3.43659e-05
0.115059	3.43694e-05
0.115959	3.43738e-05
0.116789	3.43779e-05
0.118097	3.43844e-05
0.119368	3.43907e-05
0.120639	3.4397e-05
0.121196	3.43997e-05
0.121754	3.44025e-05
0.122647	3.44069e-05
0.123853	3.44129e-05
0.124769	3.44175e-05
0.125685	3.44221e-05
0.126357	3.44254e-05
0.127029	3.44288e-05
0.127957	3.44334e-05
0.128479	3.4436e-05
0.129002	3.44387e-05
0.129891	3.44431e-05
0.130887	3.44481e-05
0.131884	3.44532e-05
0.132747	3.44575e-05
0.133742	3.44625e-05
0.135046	3.44691e-05
0.136394	3.44759e-05
0.137775	3.44829e-05
0.139156	3.44899e-05
0.14034	3.44959e-05
0.141379	3.45012e-05
0.14236	3.45062e-05
0.143461	3.45118e-05
0.144549	3.45174e-05
0.145497	3.45222e-05
0.146434	3.4527e-05
0.147371	3.45318e-05
0.148617	3.45382e-05
0.149669	3.45436e-05
0.150599	3.45484e-05
0.151546	3.45533e-05
0.152516	3.45583e-05
0.153486	3.45633e-05
0.154293	3.45675e-05
0.155	3.45711e-05
0.155578	3.45741e-05
0.156156	3.45771e-05
0.156825	3.45805e-05
0.157862	3.45859e-05
0.158819	3.45909e-05
0.160408	3.45991e-05
0.161712	3.46059e-05
0.162693	3.4611e-05
0.163674	3.46161e-05
0.164696	3.46215e-05
0.165718	3.46268e-05
0.166627	3.46316e-05
0.167609	3.46367e-05
0.168622	3.4642e-05
0.170792	3.46533e-05
0.172208	3.46608e-05
0.173624	3.46682e-05
0.17503	3.46757e-05
0.176115	3.46814e-05
0.1772	3.46871e-05
0.178106	3.46919e-05
0.179105	3.46972e-05
0.180239	3.47032e-05
0.18138	3.47092e-05
0.182181	3.47134e-05
0.182982	3.47177e-05
0.184383	3.47251e-05
0.185509	3.47311e-05
0.186343	3.47355e-05
0.187177	3.474e-05
0.188229	3.47456e-05
0.189235	3.47509e-05
0.189804	3.4754e-05
0.190374	3.4757e-05
0.191345	3.47622e-05
0.192398	3.47678e-05
0.193333	3.47728e-05
0.193846	3.47756e-05
0.194359	3.47783e-05
0.195545	3.47847e-05
0.196623	3.47905e-05
0.19788	3.47972e-05
0.198686	3.48015e-05
0.199492	3.48059e-05
0.200372	3.48106e-05
0.201341	3.48158e-05
0.202345	3.48212e-05
0.203453	3.48272e-05
0.204397	3.48323e-05
0.205548	3.48385e-05
0.20681	3.48453e-05
0.207957	3.48515e-05
0.209346	3.4859e-05
0.210521	3.48654e-05
0.21159	3.48712e-05
0.212875	3.48781e-05
0.214002	3.48842e-05
0.215531	3.48926e-05
0.216755	3.48992e-05
0.218139	3.49068e-05
0.219529	3.49143e-05
0.220594	3.49201e-05
0.221659	3.4926e-05
0.222656	3.49314e-05
0.223855	3.4938e-05
0.225055	3.49445e-05
0.226403	3.49519e-05
0.227345	3.4957e-05
0.228286	3.49622e-05
0.229179	3.49671e-05
0.230173	3.49725e-05
0.231496	3.49798e-05
0.232681	3.49863e-05
0.233813	3.49925e-05
0.234944	3.49988e-05
0.236311	3.50063e-05
0.237423	3.50124e-05
0.23813	3.50163e-05
0.238837	3.50202e-05
0.239708	3.5025e-05
0.24058	3.50298e-05
0.241468	3.50347e-05
0.2427	3.50415e-05
0.244006	3.50488e-05
0.245314	3.5056e-05
0.246621	3.50633e-05
0.247756	3.50696e-05
0.24993	3.50817e-05
0.251147	3.50885e-05
0.252363	3.50952e-05
0.25349	3.51015e-05
0.254523	3.51072e-05
0.255355	3.51118e-05
0.256272	3.5117e-05
0.257442	3.51235e-05
0.258478	3.51292e-05
0.259335	3.5134e-05
0.260263	3.51392e-05
0.262408	3.51512e-05
0.265161	3.51667e-05
0.266104	3.5172e-05
0.267047	3.51773e-05
0.267824	3.51816e-05
0.268601	3.5186e-05
0.269462	3.51908e-05
0.27031	3.51956e-05
0.271464	3.52021e-05
0.272635	3.52087e-05
0.273662	3.52145e-05
0.275601	3.52253e-05
0.276589	3.52309e-05
0.277577	3.52365e-05
0.279059	3.52449e-05
0.280388	3.52524e-05
0.281717	3.52599e-05
0.282401	3.52638e-05
0.283084	3.52676e-05
0.283856	3.5272e-05
0.2848	3.52773e-05
0.285925	3.52837e-05
0.286901	3.52892e-05
0.287683	3.52937e-05
0.288852	3.53003e-05
0.290009	3.53069e-05
0.290962	3.53123e-05
0.292224	3.53195e-05
0.293048	3.53242e-05
0.293873	3.53289e-05
0.294811	3.53343e-05
0.295966	3.53408e-05
0.296985	3.53466e-05
0.297918	3.5352e-05
0.298851	3.53573e-05
0.30046	3.53665e-05
0.301929	3.53749e-05
0.303622	3.53846e-05
0.305612	3.5396e-05
0.307122	3.54046e-05
0.308632	3.54133e-05
0.309989	3.54211e-05
0.311346	3.54289e-05
0.312446	3.54352e-05
0.313621	3.5442e-05
0.314881	3.54492e-05
0.315958	3.54554e-05
0.317049	3.54617e-05
0.318568	3.54705e-05
0.320498	3.54816e-05
0.322786	3.54948e-05
0.323795	3.55006e-05
0.324805	3.55065e-05
0.325745	3.55119e-05
0.327052	3.55195e-05
0.328359	3.55271e-05
0.32942	3.55332e-05
0.330725	3.55408e-05
0.332158	3.55491e-05
0.333407	3.55564e-05
0.334229	3.55611e-05
0.33505	3.55659e-05
0.336401	3.55738e-05
0.337565	3.55805e-05
0.338284	3.55847e-05
0.339003	3.55889e-05
0.340304	3.55965e-05
0.341592	3.5604e-05
0.342652	3.56102e-05
0.343748	3.56166e-05
0.344738	3.56224e-05
0.345774	3.56284e-05
0.347278	3.56372e-05
0.348658	3.56453e-05
0.349952	3.56529e-05
0.351489	3.56619e-05
0.352627	3.56686e-05
0.353764	3.56752e-05
0.354691	3.56807e-05
0.356116	3.56891e-05
0.3574	3.56966e-05
0.358415	3.57025e-05
0.35943	3.57085e-05
0.360811	3.57167e-05
0.362011	3.57237e-05
0.363299	3.57313e-05
0.364669	3.57394e-05
0.365995	3.57472e-05
0.367321	3.5755e-05
0.368938	3.57646e-05
0.370385	3.57732e-05
0.371717	3.5781e-05
0.373164	3.57896e-05
0.374708	3.57988e-05
0.376214	3.58076e-05
0.377473	3.58151e-05
0.37938	3.58264e-05
0.381364	3.58383e-05
0.382326	3.5844e-05
0.383288	3.58497e-05
0.384499	3.58569e-05
0.385692	3.5864e-05
0.386886	3.58711e-05
0.388782	3.58824e-05
0.39045	3.58924e-05
0.391545	3.58989e-05
0.39264	3.59054e-05
0.393546	3.59109e-05
0.39433	3.59155e-05
0.395873	3.59248e-05
0.397196	3.59327e-05
0.398518	3.59406e-05
0.399796	3.59483e-05
0.40159	3.59591e-05
0.403385	3.59698e-05
0.404264	3.59751e-05
0.405142	3.59804e-05
0.406506	3.59886e-05
0.407894	3.59969e-05
0.409281	3.60053e-05
0.411036	3.60158e-05
0.412788	3.60264e-05
0.414539	3.6037e-05
0.416893	3.60512e-05
0.419032	3.60642e-05
0.421172	3.60771e-05
0.422488	3.60851e-05
0.423805	3.60931e-05
0.425053	3.61006e-05
0.426169	3.61074e-05
0.427153	3.61133e-05
0.428138	3.61193e-05
0.430068	3.6131e-05
0.431443	3.61394e-05
0.432817	3.61477e-05
0.434294	3.61567e-05
0.435619	3.61648e-05
0.436854	3.61723e-05
0.438088	3.61798e-05
0.439688	3.61896e-05
0.441288	3.61993e-05
0.442398	3.62061e-05
0.443508	3.62129e-05
0.445097	3.62226e-05
0.446136	3.6229e-05
0.447175	3.62354e-05
0.448361	3.62427e-05
0.449538	3.62499e-05
0.450707	3.6257e-05
0.451875	3.62642e-05
0.453242	3.62726e-05
0.454637	3.62812e-05
0.455997	3.62895e-05
0.458139	3.63027e-05
0.459335	3.631e-05
0.460531	3.63174e-05
0.462084	3.6327e-05
0.463376	3.6335e-05
0.464685	3.63431e-05
0.465994	3.63511e-05
0.467231	3.63588e-05
0.468467	3.63664e-05
0.469725	3.63742e-05
0.47087	3.63813e-05
0.472016	3.63884e-05
0.473848	3.63998e-05
0.475016	3.6407e-05
0.476184	3.64142e-05
0.47742	3.64219e-05
0.478788	3.64304e-05
0.480155	3.64389e-05
0.481356	3.64464e-05
0.482673	3.64545e-05
0.484104	3.64634e-05
0.485304	3.64709e-05
0.486897	3.64808e-05
0.48849	3.64907e-05
0.490667	3.65044e-05
0.492453	3.65155e-05
0.494239	3.65267e-05
0.496182	3.65388e-05
0.498125	3.6551e-05
0.501979	3.65751e-05
0.502945	3.65811e-05
0.503912	3.65872e-05
0.50527	3.65958e-05
0.506628	3.66043e-05
0.507883	3.66122e-05
0.509143	3.66201e-05
0.510806	3.66306e-05
0.51239	3.66406e-05
0.513587	3.66481e-05
0.514784	3.66557e-05
0.517199	3.6671e-05
0.519338	3.66844e-05
0.521776	3.66999e-05
0.523153	3.67086e-05
0.524529	3.67173e-05
0.526028	3.67268e-05
0.527493	3.67361e-05
0.529025	3.67458e-05
0.530418	3.67546e-05
0.531322	3.67603e-05
0.532227	3.67661e-05
0.533069	3.67715e-05
0.534762	3.67822e-05
0.536305	3.67921e-05
0.537786	3.68015e-05
0.539267	3.68109e-05
0.540321	3.68177e-05
0.541376	3.68244e-05
0.542607	3.68323e-05
0.543941	3.68408e-05
0.545066	3.6848e-05
0.54666	3.68581e-05
0.547804	3.68655e-05
0.548948	3.68728e-05
0.550479	3.68826e-05
0.551853	3.68914e-05
0.553199	3.69e-05
0.554545	3.69086e-05
0.555969	3.69178e-05
0.559092	3.69379e-05
0.564606	3.69734e-05
0.56611	3.69831e-05
0.567614	3.69928e-05
0.569251	3.70034e-05
0.570766	3.70132e-05
0.572023	3.70213e-05
0.573396	3.70301e-05
0.57441	3.70367e-05
0.575423	3.70433e-05
0.577213	3.70549e-05
0.578652	3.70642e-05
0.579863	3.7072e-05
0.581199	3.70807e-05
0.582753	3.70908e-05
0.583643	3.70966e-05
0.584534	3.71023e-05
0.587128	3.71192e-05
0.589065	3.71318e-05
0.591003	3.71445e-05
0.59259	3.71548e-05
0.594266	3.71657e-05
0.596002	3.7177e-05
0.597593	3.71875e-05
0.599291	3.71986e-05
0.601676	3.72142e-05
0.603665	3.72272e-05
0.605296	3.72379e-05
0.60682	3.72479e-05
0.607927	3.72551e-05
0.609035	3.72624e-05
0.610763	3.72738e-05
0.612531	3.72854e-05
0.613998	3.72951e-05
0.615466	3.73048e-05
0.616965	3.73146e-05
0.618432	3.73243e-05
0.62005	3.7335e-05
0.621581	3.73451e-05
0.623318	3.73566e-05
0.625055	3.7368e-05
0.62654	3.73778e-05
0.627744	3.73858e-05
0.629132	3.7395e-05
0.630327	3.74029e-05
0.631853	3.7413e-05
0.633623	3.74248e-05
0.635672	3.74384e-05
0.637522	3.74506e-05
0.63976	3.74656e-05
0.641751	3.74788e-05
0.643111	3.74878e-05
0.644471	3.74969e-05
0.647663	3.75182e-05
0.650354	3.75362e-05
0.652407	3.75499e-05
0.65342	3.75567e-05
0.654432	3.75635e-05
0.655776	3.75725e-05
0.657062	3.75811e-05
0.658293	3.75894e-05
0.659311	3.75962e-05
0.660596	3.76048e-05
0.661881	3.76134e-05
0.663392	3.76236e-05
0.664824	3.76333e-05
0.666178	3.76424e-05
0.667748	3.76529e-05
0.669041	3.76616e-05
0.67033	3.76703e-05
0.671783	3.76801e-05
0.673236	3.76899e-05
0.674508	3.76985e-05
0.675763	3.7707e-05
0.677309	3.77174e-05
0.67911	3.77296e-05
0.680747	3.77407e-05
0.68299	3.77558e-05
0.684077	3.77632e-05
0.685163	3.77706e-05
0.686616	3.77805e-05
0.688069	3.77903e-05
0.690328	3.78056e-05
0.69225	3.78187e-05
0.693442	3.78268e-05
0.694634	3.7835e-05
0.696778	3.78496e-05
0.698224	3.78595e-05
0.699671	3.78693e-05
0.700973	3.78782e-05
0.702323	3.78875e-05
0.703647	3.78965e-05
0.705158	3.79068e-05
0.707264	3.79213e-05
0.708936	3.79327e-05
0.709932	3.79395e-05
0.710928	3.79464e-05
0.712589	3.79578e-05
0.714127	3.79683e-05
0.71559	3.79784e-05
0.717082	3.79886e-05
0.719128	3.80027e-05
0.720873	3.80147e-05
0.722671	3.80271e-05
0.725715	3.80481e-05
0.727925	3.80634e-05
0.730135	3.80786e-05
0.731772	3.80899e-05
0.73341	3.81013e-05
0.73447	3.81086e-05
0.735317	3.81144e-05
0.736164	3.81203e-05
0.737756	3.81314e-05
0.739106	3.81407e-05
0.740967	3.81537e-05
0.742596	3.8165e-05
0.744157	3.81759e-05
0.745628	3.81861e-05
0.746779	3.81941e-05
0.747929	3.82021e-05
0.749733	3.82147e-05
0.75094	3.82231e-05
0.752146	3.82315e-05
0.753213	3.82389e-05
0.755104	3.82521e-05
0.757862	3.82715e-05
0.75989	3.82857e-05
0.761919	3.82999e-05
0.763763	3.83128e-05
0.764877	3.83206e-05
0.765992	3.83284e-05
0.768131	3.83434e-05
0.771485	3.83671e-05
0.77484	3.83907e-05
0.775862	3.83978e-05
0.776885	3.84051e-05
0.778786	3.84185e-05
0.782609	3.84455e-05
0.785462	3.84657e-05
0.786622	3.84739e-05
0.787783	3.84821e-05
0.789882	3.8497e-05
0.791691	3.85098e-05
0.793641	3.85237e-05
0.796354	3.8543e-05
0.798295	3.85568e-05
0.800237	3.85706e-05
0.802313	3.85853e-05
0.804617	3.86018e-05
0.806542	3.86155e-05
0.807592	3.8623e-05
0.808642	3.86305e-05
0.809817	3.86389e-05
0.811354	3.86499e-05
0.812959	3.86614e-05
0.814486	3.86723e-05
0.816408	3.86861e-05
0.81833	3.86999e-05
0.820111	3.87127e-05
0.82147	3.87225e-05
0.822829	3.87323e-05
0.824725	3.87459e-05
0.826787	3.87608e-05
0.828873	3.87758e-05
0.831504	3.87948e-05
0.833524	3.88094e-05
0.834783	3.88184e-05
0.836042	3.88275e-05
0.837919	3.88411e-05
0.840892	3.88627e-05
0.843331	3.88803e-05
0.844915	3.88918e-05
0.846074	3.89002e-05
0.847233	3.89087e-05
0.848692	3.89193e-05
0.850233	3.89304e-05
0.851743	3.89415e-05
0.853415	3.89536e-05
0.855088	3.89658e-05
0.856689	3.89775e-05
0.859301	3.89966e-05
0.861526	3.90128e-05
0.86467	3.90359e-05
0.866913	3.90523e-05
0.869155	3.90687e-05
0.871023	3.90824e-05
0.872443	3.90928e-05
0.873863	3.91032e-05
0.87543	3.91148e-05
0.87687	3.91254e-05
0.878112	3.91345e-05
0.879781	3.91468e-05
0.881451	3.91591e-05
0.883572	3.91747e-05
0.885657	3.91902e-05
0.887345	3.92026e-05
0.890246	3.92241e-05
0.893191	3.92458e-05
0.897704	3.92794e-05
0.899096	3.92897e-05
0.900488	3.93001e-05
0.90286	3.93177e-05
0.904972	3.93334e-05
0.90689	3.93477e-05
0.908579	3.93603e-05
0.910197	3.93724e-05
0.912171	3.93871e-05
0.914145	3.94019e-05
0.915745	3.94138e-05
0.917189	3.94246e-05
0.918413	3.94338e-05
0.919703	3.94434e-05
0.920867	3.94521e-05
0.922359	3.94633e-05
0.92385	3.94745e-05
0.925391	3.94861e-05
0.926663	3.94956e-05
0.928349	3.95083e-05
0.930035	3.9521e-05
0.931515	3.95321e-05
0.932429	3.9539e-05
0.933343	3.95459e-05
0.934197	3.95524e-05
0.935838	3.95648e-05
0.93723	3.95753e-05
0.938894	3.95878e-05
0.941472	3.96073e-05
0.943015	3.9619e-05
0.944558	3.96307e-05
0.946419	3.96448e-05
0.948138	3.96578e-05
0.949573	3.96687e-05
0.951121	3.96804e-05
0.952668	3.96922e-05
0.954434	3.97056e-05
0.955629	3.97147e-05
0.956823	3.97238e-05
0.958069	3.97333e-05
0.959513	3.97443e-05
0.962105	3.97641e-05
0.964239	3.97803e-05
0.966201	3.97953e-05
0.968612	3.98138e-05
0.969701	3.98221e-05
0.970791	3.98304e-05
0.972288	3.98419e-05
0.973778	3.98534e-05
0.975207	3.98643e-05
0.976582	3.98749e-05
0.978598	3.98904e-05
0.980424	3.99044e-05
0.981789	3.99149e-05
0.983155	3.99254e-05
0.984484	3.99357e-05
0.985784	3.99457e-05
0.987083	3.99557e-05
0.98823	3.99645e-05
0.990509	3.99821e-05
0.994344	4.00117e-05
0.996346	4.00273e-05
0.997909	4.00394e-05
0.999472	4.00515e-05
1.00128	4.00656e-05
1.00365	4.00839e-05
1.00574	4.01002e-05
1.00749	4.01138e-05
1.00924	4.01274e-05
1.01028	4.01355e-05
1.01132	4.01436e-05
1.01265	4.0154e-05
1.01401	4.01645e-05
1.01527	4.01744e-05
1.01686	4.01868e-05
1.0182	4.01973e-05
1.02045	4.02149e-05
1.02267	4.02323e-05
1.0242	4.02443e-05
1.02573	4.02563e-05
1.02735	4.0269e-05
1.02951	4.0286e-05
1.03124	4.02995e-05
1.03296	4.03131e-05
1.03543	4.03326e-05
1.03681	4.03434e-05
1.0382	4.03543e-05
1.03976	4.03666e-05
1.04116	4.03777e-05
1.04278	4.03904e-05
1.0445	4.04041e-05
1.04619	4.04174e-05
1.04846	4.04354e-05
1.05035	4.04503e-05
1.05197	4.04633e-05
1.05328	4.04736e-05
1.05441	4.04825e-05
1.05553	4.04915e-05
1.05727	4.05053e-05
1.05864	4.05162e-05
1.06002	4.05271e-05
1.06186	4.05417e-05
1.0637	4.05564e-05
1.06567	4.05721e-05
1.06735	4.05856e-05
1.06911	4.05996e-05
1.07086	4.06137e-05
1.07251	4.06269e-05
1.07383	4.06374e-05
1.07532	4.06494e-05
1.07673	4.06606e-05
1.07793	4.06702e-05
1.07922	4.06805e-05
1.08096	4.06945e-05
1.08302	4.07111e-05
1.08501	4.07271e-05
1.08655	4.07395e-05
1.08808	4.07518e-05
1.09006	4.07678e-05
1.09203	4.07837e-05
1.09393	4.07991e-05
1.09546	4.08114e-05
1.09647	4.08196e-05
1.09748	4.08278e-05
1.09883	4.08387e-05
1.10011	4.0849e-05
1.10138	4.08593e-05
1.10339	4.08755e-05
1.10462	4.08856e-05
1.10586	4.08956e-05
1.10749	4.09089e-05
1.10912	4.09221e-05
1.11065	4.09346e-05
1.11234	4.09483e-05
1.11348	4.09576e-05
1.11462	4.09669e-05
1.11576	4.09762e-05
1.11734	4.0989e-05
1.11902	4.10028e-05
1.12056	4.10153e-05
1.1215	4.1023e-05
1.12244	4.10307e-05
1.12367	4.10407e-05
1.1249	4.10508e-05
1.12645	4.10635e-05
1.12807	4.10767e-05
1.12949	4.10885e-05
1.13169	4.11065e-05
1.1336	4.11222e-05
1.13522	4.11355e-05
1.13688	4.11492e-05
1.1387	4.11641e-05
1.14024	4.11768e-05
1.14167	4.11887e-05
1.14333	4.12023e-05
1.1452	4.12177e-05
1.14707	4.12332e-05
1.14864	4.12461e-05
1.14992	4.12567e-05
1.1512	4.12674e-05
1.15226	4.12761e-05
1.15344	4.12859e-05
1.1552	4.13005e-05
1.15696	4.13151e-05
1.15886	4.13308e-05
1.16188	4.1356e-05
1.16481	4.13804e-05
1.16752	4.1403e-05
1.16919	4.14169e-05
1.17086	4.14309e-05
1.17232	4.1443e-05
1.17392	4.14564e-05
1.17569	4.14712e-05
1.17752	4.14865e-05
1.17893	4.14983e-05
1.18034	4.15101e-05
1.18239	4.15273e-05
1.18444	4.15446e-05
1.18709	4.15668e-05
1.18881	4.15814e-05
1.19054	4.15959e-05
1.19212	4.16092e-05
1.19371	4.16226e-05
1.19673	4.16481e-05
1.19817	4.16602e-05
1.1996	4.16724e-05
1.20097	4.1684e-05
1.20255	4.16973e-05
1.20543	4.17216e-05
1.20781	4.17419e-05
1.2097	4.1758e-05
1.21159	4.1774e-05
1.21344	4.17897e-05
1.21528	4.18054e-05
1.21655	4.18162e-05
1.21783	4.18271e-05
1.21935	4.18401e-05
1.22192	4.18621e-05
1.22419	4.18815e-05
1.22581	4.18953e-05
1.22743	4.19091e-05
1.22914	4.19238e-05
1.23126	4.1942e-05
1.23235	4.19513e-05
1.23343	4.19606e-05
1.23514	4.19752e-05
1.23696	4.19909e-05
1.23878	4.20066e-05
1.24098	4.20255e-05
1.24505	4.20606e-05
1.24643	4.20725e-05
1.24781	4.20844e-05
1.24959	4.20998e-05
1.25138	4.21152e-05
1.25322	4.21312e-05
1.25507	4.21472e-05
1.25694	4.21634e-05
1.25901	4.21813e-05
1.26103	4.21989e-05
1.26293	4.22154e-05
1.26505	4.22338e-05
1.26664	4.22478e-05
1.26824	4.22617e-05
1.26956	4.22732e-05
1.27053	4.22816e-05
1.2715	4.22901e-05
1.27296	4.23029e-05
1.2747	4.23181e-05
1.27618	4.2331e-05
1.2774	4.23416e-05
1.27915	4.2357e-05
1.28106	4.23737e-05
1.28307	4.23913e-05
1.2843	4.24021e-05
1.28554	4.2413e-05
1.28725	4.2428e-05
1.28895	4.2443e-05
1.29043	4.2456e-05
1.29182	4.24682e-05
1.29361	4.2484e-05
1.295	4.24963e-05
1.2964	4.25086e-05
1.29795	4.25223e-05
1.30091	4.25485e-05
1.30217	4.25596e-05
1.30343	4.25708e-05
1.30452	4.25804e-05
1.3057	4.25909e-05
1.30766	4.26083e-05
1.30906	4.26206e-05
1.31046	4.26331e-05
1.31269	4.26529e-05
1.31476	4.26713e-05
1.31617	4.26838e-05
1.31757	4.26963e-05
1.31956	4.2714e-05
1.32247	4.274e-05
1.32416	4.27551e-05
1.32585	4.27702e-05
1.32732	4.27834e-05
1.32829	4.2792e-05
1.32925	4.28006e-05
1.33078	4.28144e-05
1.33221	4.28272e-05
1.33414	4.28445e-05
1.33558	4.28573e-05
1.33616	4.28625e-05
1.33674	4.28678e-05
1.33815	4.28805e-05
1.3398	4.28953e-05
1.34104	4.29065e-05
1.34229	4.29177e-05
1.34504	4.29426e-05
1.34657	4.29563e-05
1.34809	4.297e-05
1.34948	4.29825e-05
1.35067	4.29934e-05
1.35186	4.30041e-05
1.35393	4.30229e-05
1.356	4.30416e-05
1.35785	4.30583e-05
1.35936	4.3072e-05
1.36086	4.30857e-05
1.36227	4.30985e-05
1.36377	4.3112e-05
1.36517	4.31248e-05
1.36651	4.3137e-05
1.36767	4.31475e-05
1.36861	4.31561e-05
1.36955	4.31647e-05
1.37055	4.31738e-05
1.37195	4.31865e-05
1.37393	4.32047e-05
1.37588	4.32224e-05
1.37756	4.32378e-05
1.37935	4.32543e-05
1.38105	4.32698e-05
1.38265	4.32845e-05
1.3844	4.33005e-05
1.38607	4.33158e-05
1.388	4.33336e-05
1.38994	4.33514e-05
1.39158	4.33665e-05
1.39339	4.33832e-05
1.39479	4.33961e-05
1.3962	4.34091e-05
1.3982	4.34275e-05
1.39968	4.34413e-05
1.40117	4.3455e-05
1.40294	4.34714e-05
1.4053	4.34932e-05
1.40677	4.35068e-05
1.40823	4.35204e-05
1.41052	4.35416e-05
1.41321	4.35666e-05
1.41538	4.35868e-05
1.4174	4.36056e-05
1.42251	4.36533e-05
1.42412	4.36683e-05
1.42573	4.36833e-05
1.42705	4.36957e-05
1.42839	4.37082e-05
1.42983	4.37218e-05
1.43131	4.37357e-05
1.43253	4.3747e-05
1.43464	4.37668e-05
1.43802	4.37986e-05
1.43966	4.38139e-05
1.4404	4.3821e-05
1.44115	4.3828e-05
1.44201	4.3836e-05
1.44354	4.38505e-05
1.44508	4.3865e-05
1.44693	4.38825e-05
1.44858	4.3898e-05
1.44962	4.39079e-05
1.45067	4.39178e-05
1.45206	4.39309e-05
1.45458	4.39548e-05
1.45625	4.39706e-05
1.45792	4.39865e-05
1.45954	4.40018e-05
1.46115	4.40172e-05
1.46269	4.40317e-05
1.46406	4.40447e-05
1.46603	4.40635e-05
1.4677	4.40794e-05
1.46937	4.40953e-05
1.47082	4.41092e-05
1.47205	4.41209e-05
1.4736	4.41357e-05
1.47515	4.41505e-05
1.47645	4.41629e-05
1.47784	4.41762e-05
1.47947	4.41918e-05
1.48241	4.422e-05
1.48501	4.4245e-05
1.48608	4.42553e-05
1.48715	4.42656e-05
1.48848	4.42783e-05
1.48981	4.42911e-05
1.49206	4.43128e-05
1.49417	4.43331e-05
1.49604	4.43511e-05
1.49717	4.4362e-05
1.4983	4.43729e-05
1.49973	4.43868e-05
1.50108	4.43998e-05
1.50208	4.44095e-05
1.50309	4.44193e-05
1.50446	4.44326e-05
1.50583	4.44458e-05
1.50807	4.44676e-05
1.50919	4.44784e-05
1.51031	4.44893e-05
1.5113	4.44989e-05
1.51268	4.45124e-05
1.51415	4.45266e-05
1.51539	4.45387e-05
1.51662	4.45507e-05
1.51813	4.45654e-05
1.51956	4.45793e-05
1.52138	4.45971e-05
1.52337	4.46165e-05
1.52535	4.46359e-05
1.52723	4.46543e-05
1.52852	4.46669e-05
1.52981	4.46796e-05
1.53162	4.46974e-05
1.53344	4.47151e-05
1.53451	4.47256e-05
1.53558	4.47362e-05
1.53734	4.47534e-05
1.53875	4.47673e-05
1.54006	4.47802e-05
1.5415	4.47944e-05
1.54298	4.48089e-05
1.54445	4.48235e-05
1.54575	4.48364e-05
1.54706	4.48492e-05
1.54959	4.48743e-05
1.55203	4.48984e-05
1.55374	4.49154e-05
1.55546	4.49324e-05
1.55702	4.49478e-05
1.55858	4.49633e-05
1.56015	4.49789e-05
1.56175	4.49948e-05
1.56308	4.50081e-05
1.56438	4.5021e-05
1.56565	4.50337e-05
1.56735	4.50506e-05
1.56866	4.50637e-05
1.56997	4.50767e-05
1.57118	4.50888e-05
1.57267	4.51037e-05
1.57417	4.51187e-05
1.5766	4.5143e-05
1.58023	4.51794e-05
1.58255	4.52027e-05
1.58488	4.5226e-05
1.58639	4.52412e-05
1.5879	4.52564e-05
1.58913	4.52688e-05
1.59033	4.52809e-05
1.59165	4.52942e-05
1.59362	4.53141e-05
1.59501	4.53281e-05
1.5964	4.53422e-05
1.5977	4.53552e-05
1.599	4.53684e-05
1.60069	4.53855e-05
1.60258	4.54046e-05
1.6043	4.54221e-05
1.60562	4.54355e-05
1.60694	4.54489e-05
1.60831	4.54628e-05
1.61052	4.54852e-05
1.61262	4.55065e-05
1.61386	4.55191e-05
1.6151	4.55318e-05
1.61667	4.55479e-05
1.61817	4.55632e-05
1.61947	4.55764e-05
1.62077	4.55897e-05
1.62191	4.56013e-05
1.62288	4.56112e-05
1.62385	4.56211e-05
1.62535	4.56366e-05
1.62686	4.5652e-05
1.62968	4.5681e-05
1.63195	4.57042e-05
1.63483	4.57339e-05
1.63676	4.57537e-05
1.63868	4.57735e-05
1.6401	4.57881e-05
1.64123	4.57997e-05
1.64236	4.58114e-05
1.64381	4.58264e-05
1.64543	4.58431e-05
1.64709	4.58603e-05
1.65089	4.58996e-05
1.65227	4.59139e-05
1.65365	4.59282e-05
1.65489	4.59411e-05
1.65624	4.59551e-05
1.65745	4.59677e-05
1.65851	4.59786e-05
1.65956	4.59895e-05
1.66061	4.60005e-05
1.66222	4.60172e-05
1.66385	4.60343e-05
1.66579	4.60545e-05
1.66725	4.60696e-05
1.6687	4.60848e-05
1.67014	4.60999e-05
1.67191	4.61184e-05
1.67391	4.61393e-05
1.67572	4.61583e-05
1.67729	4.61748e-05
1.67872	4.61898e-05
1.68126	4.62165e-05
1.6833	4.62379e-05
1.68557	4.62618e-05
1.68751	4.62822e-05
1.68946	4.63027e-05
1.69061	4.63149e-05
1.69176	4.6327e-05
1.69311	4.63412e-05
1.69449	4.63559e-05
1.69573	4.6369e-05
1.69702	4.63826e-05
1.69835	4.63967e-05
1.70032	4.64175e-05
1.70215	4.6437e-05
1.70436	4.64605e-05
1.7058	4.64758e-05
1.70725	4.64911e-05
1.70901	4.65098e-05
1.70995	4.65199e-05
1.7109	4.653e-05
1.71168	4.65383e-05
1.71336	4.65562e-05
1.7151	4.65747e-05
1.71688	4.65938e-05
1.7185	4.66111e-05
1.71987	4.66258e-05
1.72102	4.66381e-05
1.7223	4.66517e-05
1.72349	4.66645e-05
1.72533	4.66842e-05
1.72851	4.67184e-05
1.73205	4.67564e-05
1.73428	4.67803e-05
1.7365	4.68043e-05
1.73773	4.68176e-05
1.73896	4.68309e-05
1.7409	4.68519e-05
1.74266	4.68709e-05
1.74537	4.69002e-05
1.74663	4.69138e-05
1.74788	4.69274e-05
1.74911	4.69407e-05
1.75025	4.69531e-05
1.75158	4.69675e-05
1.75301	4.6983e-05
1.75421	4.6996e-05
1.75541	4.70091e-05
1.75715	4.70281e-05
1.75825	4.70401e-05
1.75935	4.70521e-05
1.76068	4.70665e-05
1.762	4.70809e-05
1.7635	4.70974e-05
1.76526	4.71165e-05
1.76622	4.7127e-05
1.76718	4.71375e-05
1.76873	4.71544e-05
1.77027	4.71713e-05
1.77182	4.71884e-05
1.77341	4.72058e-05
1.77486	4.72217e-05
1.77605	4.72348e-05
1.7774	4.72496e-05
1.77907	4.72679e-05
1.78073	4.72863e-05
1.78233	4.73038e-05
1.784	4.73222e-05
1.7858	4.73421e-05
1.78729	4.73585e-05
1.78823	4.73688e-05
1.78916	4.73792e-05
1.79056	4.73946e-05
1.7919	4.74095e-05
1.79401	4.74327e-05
1.79521	4.74461e-05
1.79642	4.74595e-05
1.79841	4.74816e-05
1.79985	4.74976e-05
1.80084	4.75086e-05
1.80182	4.75195e-05
1.80306	4.75333e-05
1.8043	4.75471e-05
1.80585	4.75644e-05
1.8074	4.75817e-05
1.8092	4.76017e-05
1.811	4.76218e-05
1.81214	4.76345e-05
1.81327	4.76472e-05
1.8145	4.7661e-05
1.81583	4.76758e-05
1.81716	4.76907e-05
1.81864	4.77072e-05
1.82119	4.77358e-05
1.82269	4.77527e-05
1.8242	4.77697e-05
1.82591	4.77889e-05
1.82748	4.78065e-05
1.83047	4.78402e-05
1.83389	4.78789e-05
1.8353	4.78948e-05
1.83638	4.79069e-05
1.83709	4.7915e-05
1.83781	4.79231e-05
1.83902	4.79368e-05
1.84038	4.79521e-05
1.8416	4.7966e-05
1.84335	4.79858e-05
1.84481	4.80024e-05
1.84641	4.80206e-05
1.84754	4.80334e-05
1.84867	4.80462e-05
1.84961	4.80569e-05
1.85073	4.80697e-05
1.85237	4.80883e-05
1.85388	4.81055e-05
1.85522	4.81209e-05
1.85643	4.81346e-05
1.85797	4.81522e-05
1.85934	4.81678e-05
1.86072	4.81836e-05
1.86211	4.81995e-05
1.86412	4.82225e-05
1.8655	4.82384e-05
1.86689	4.82543e-05
1.86802	4.82673e-05
1.8695	4.82842e-05
1.87057	4.82965e-05
1.87164	4.83087e-05
1.87289	4.83231e-05
1.87414	4.83375e-05
1.87551	4.83533e-05
1.87668	4.83668e-05
1.87783	4.838e-05
1.87963	4.84008e-05
1.88129	4.842e-05
1.88294	4.84391e-05
1.88459	4.84581e-05
1.88594	4.84737e-05
1.88758	4.84927e-05
1.88894	4.85084e-05
1.89069	4.85288e-05
1.89196	4.85434e-05
1.89322	4.85581e-05
1.89428	4.85704e-05
1.89533	4.85826e-05
1.89631	4.8594e-05
1.89835	4.86177e-05
1.90036	4.86411e-05
1.90196	4.86598e-05
1.90408	4.86845e-05
1.90613	4.87084e-05
1.9077	4.87268e-05
1.90865	4.87379e-05
1.90959	4.8749e-05
1.91044	4.87589e-05
1.91152	4.87715e-05
1.91279	4.87865e-05
1.9138	4.87982e-05
1.9148	4.881e-05
1.91633	4.88279e-05
1.91799	4.88474e-05
1.91983	4.88692e-05
1.92088	4.88815e-05
1.92169	4.8891e-05
1.9225	4.89006e-05
1.92326	4.89095e-05
1.92444	4.89234e-05
1.92562	4.89373e-05
1.9269	4.89524e-05
1.92817	4.89674e-05
1.92974	4.8986e-05
1.93119	4.90031e-05
1.933	4.90245e-05
1.93467	4.90443e-05
1.93633	4.9064e-05
1.93773	4.90806e-05
1.93918	4.90978e-05
1.94091	4.91183e-05
1.94206	4.91319e-05
1.9432	4.91456e-05
1.94441	4.91599e-05
1.9455	4.9173e-05
1.94633	4.91828e-05
1.94716	4.91927e-05
1.94844	4.9208e-05
1.95044	4.92319e-05
1.95158	4.92454e-05
1.95271	4.9259e-05
1.95388	4.92729e-05
1.95515	4.92882e-05
1.95618	4.93004e-05
1.9572	4.93127e-05
1.95891	4.93332e-05
1.96003	4.93466e-05
1.96115	4.936e-05
1.96234	4.93743e-05
1.96383	4.93921e-05
1.96757	4.94371e-05
1.96875	4.94514e-05
1.96993	4.94656e-05
1.97146	4.94841e-05
1.97299	4.95025e-05
1.97433	4.95186e-05
1.97574	4.95357e-05
1.97716	4.95529e-05
1.97854	4.95696e-05
1.97979	4.95847e-05
1.98104	4.95998e-05
1.98214	4.96132e-05
1.98324	4.96265e-05
1.98388	4.96343e-05
1.98452	4.96421e-05
1.98596	4.96596e-05
1.98722	4.96749e-05
1.98883	4.96945e-05
1.99041	4.97137e-05
1.99212	4.97345e-05
1.9934	4.975e-05
1.99468	4.97657e-05
1.9962	4.97842e-05
1.99765	4.98019e-05
1.99936	4.98227e-05
2.00046	4.98362e-05
2.00156	4.98497e-05
2.00261	4.98625e-05
2.00405	4.98802e-05
2.00708	4.99174e-05
2.00812	4.99301e-05
2.00915	4.99428e-05
2.01085	4.99637e-05
2.01223	4.99807e-05
2.01362	4.99977e-05
2.0146	5.00098e-05
2.01558	5.00218e-05
2.01701	5.00395e-05
2.02032	5.00803e-05
2.02148	5.00946e-05
2.02263	5.01088e-05
2.02392	5.01248e-05
2.02529	5.01417e-05
2.02659	5.01578e-05
2.02884	5.01858e-05
2.03013	5.02018e-05
2.03142	5.02178e-05
2.0325	5.02312e-05
2.03358	5.02446e-05
2.03481	5.02599e-05
2.03624	5.02777e-05
2.03797	5.02992e-05
2.03982	5.03224e-05
2.04126	5.03403e-05
2.0427	5.03582e-05
2.04377	5.03716e-05
2.04484	5.0385e-05
2.04593	5.03986e-05
2.04668	5.0408e-05
2.04743	5.04174e-05
2.04932	5.04411e-05
2.05164	5.04701e-05
2.05271	5.04836e-05
2.05378	5.0497e-05
2.05513	5.0514e-05
2.05597	5.05245e-05
2.05682	5.05351e-05
2.05845	5.05556e-05
2.05987	5.05735e-05
2.06211	5.06017e-05
2.06399	5.06255e-05
2.06568	5.06468e-05
2.06705	5.06641e-05
2.06814	5.06779e-05
2.06897	5.06883e-05
2.06979	5.06988e-05
2.07088	5.07126e-05
2.07197	5.07264e-05
2.0733	5.07433e-05
2.07467	5.07606e-05
2.07545	5.07705e-05
2.07623	5.07804e-05
2.07711	5.07915e-05
2.07798	5.08026e-05
2.07897	5.08152e-05
2.08024	5.08313e-05
2.08164	5.08491e-05
2.08389	5.08779e-05
2.08509	5.08931e-05
2.08628	5.09083e-05
2.08742	5.09228e-05
2.0884	5.09353e-05
2.08992	5.09548e-05
2.09105	5.09693e-05
2.09218	5.09837e-05
2.09378	5.10042e-05
2.09509	5.1021e-05
2.09685	5.10435e-05
2.09935	5.10756e-05
2.10056	5.10911e-05
2.10176	5.11066e-05
2.10325	5.11257e-05
2.10478	5.11455e-05
2.10608	5.11622e-05
2.10763	5.11821e-05
2.10915	5.12017e-05
2.11079	5.12229e-05
2.11184	5.12365e-05
2.11289	5.125e-05
2.11412	5.12659e-05
2.11543	5.12828e-05
2.11673	5.12997e-05
2.11826	5.13196e-05
2.11936	5.13338e-05
2.12046	5.13481e-05
2.12152	5.13618e-05
2.12246	5.1374e-05
2.12341	5.13863e-05
2.12478	5.14042e-05
2.12578	5.14171e-05
2.12677	5.14301e-05
2.12852	5.14529e-05
2.12993	5.14712e-05
2.13128	5.14888e-05
2.13263	5.15065e-05
2.13388	5.15228e-05
2.13537	5.15423e-05
2.13683	5.15614e-05
2.13829	5.15804e-05
2.13948	5.1596e-05
2.1409	5.16146e-05
2.14185	5.16271e-05
2.1428	5.16395e-05
2.14402	5.16555e-05
2.14527	5.1672e-05
2.14653	5.16885e-05
2.14769	5.17038e-05
2.14931	5.17251e-05
2.15045	5.17401e-05
2.15159	5.17551e-05
2.15269	5.17696e-05
2.15385	5.17849e-05
2.1552	5.18027e-05
2.15633	5.18177e-05
2.15766	5.18352e-05
2.15893	5.1852e-05
2.16008	5.18672e-05
2.16119	5.1882e-05
2.16256	5.19e-05
2.16372	5.19154e-05
2.16491	5.19312e-05
2.16623	5.19487e-05
2.16755	5.19662e-05
2.1686	5.19803e-05
2.17063	5.20072e-05
2.17276	5.20356e-05
2.17408	5.20531e-05
2.1754	5.20708e-05
2.1769	5.20907e-05
2.1784	5.21107e-05
2.17972	5.21284e-05
2.18085	5.21435e-05
2.18197	5.21585e-05
2.18332	5.21766e-05
2.18406	5.21864e-05
2.18479	5.21963e-05
2.18545	5.22052e-05
2.18657	5.22201e-05
2.18764	5.22345e-05
2.18879	5.22499e-05
2.18996	5.22656e-05
2.19113	5.22814e-05
2.19226	5.22965e-05
2.19361	5.23147e-05
2.19499	5.23333e-05
2.19615	5.23489e-05
2.1983	5.23779e-05
2.19986	5.2399e-05
2.20102	5.24147e-05
2.20218	5.24303e-05
2.20339	5.24466e-05
2.20504	5.24689e-05
2.20711	5.2497e-05
2.20962	5.25311e-05
2.21213	5.25651e-05
2.21323	5.25801e-05
2.21434	5.25951e-05
2.21614	5.26197e-05
2.21794	5.26442e-05
2.21965	5.26675e-05
2.22136	5.26908e-05
2.22212	5.27013e-05
2.22289	5.27118e-05
2.22428	5.27308e-05
2.22552	5.27477e-05
2.22664	5.27629e-05
2.22783	5.27793e-05
2.22902	5.27956e-05
2.23015	5.28111e-05
2.23126	5.28263e-05
2.23221	5.28393e-05
2.23337	5.28552e-05
2.23453	5.28711e-05
2.23573	5.28876e-05
2.23693	5.29041e-05
2.23803	5.29193e-05
2.23914	5.29346e-05
2.24029	5.29504e-05
2.24183	5.29716e-05
2.24321	5.29908e-05
2.24444	5.30076e-05
2.24631	5.30335e-05
2.24758	5.30511e-05
2.24885	5.30686e-05
2.2499	5.30832e-05
2.25095	5.30977e-05
2.2523	5.31164e-05
2.25368	5.31355e-05
2.25506	5.31547e-05
2.25707	5.31826e-05
2.25913	5.32112e-05
2.25986	5.32215e-05
2.2606	5.32317e-05
2.26196	5.32506e-05
2.26363	5.32739e-05
2.26503	5.32935e-05
2.26593	5.33061e-05
2.26683	5.33186e-05
2.26814	5.33369e-05
2.26932	5.33534e-05
2.27098	5.33766e-05
2.27301	5.34051e-05
2.2747	5.34287e-05
2.27627	5.34508e-05
2.27738	5.34663e-05
2.27848	5.34818e-05
2.28002	5.35034e-05
2.28136	5.35223e-05
2.28271	5.35413e-05
2.28424	5.35628e-05
2.28601	5.35879e-05
2.28779	5.36129e-05
2.28865	5.36251e-05
2.28952	5.36373e-05
2.29076	5.36548e-05
2.29276	5.36832e-05
2.2946	5.37092e-05
2.29562	5.37237e-05
2.29665	5.37382e-05
2.2979	5.3756e-05
2.29979	5.37828e-05
2.30167	5.38096e-05
2.30279	5.38255e-05
2.30391	5.38415e-05
2.30496	5.38564e-05
2.30585	5.38691e-05
2.30682	5.38829e-05
2.30791	5.38984e-05
2.3087	5.39097e-05
2.30949	5.3921e-05
2.3106	5.39368e-05
2.3118	5.3954e-05
2.31383	5.3983e-05
2.31523	5.4003e-05
2.31663	5.4023e-05
2.31776	5.40392e-05
2.31889	5.40554e-05
2.32012	5.4073e-05
2.32133	5.40905e-05
2.32248	5.4107e-05
2.32376	5.41253e-05
2.32563	5.41523e-05
2.32711	5.41737e-05
2.32859	5.41949e-05
2.3321	5.42456e-05
2.33287	5.42567e-05
2.33365	5.42679e-05
2.33473	5.42836e-05
2.33564	5.42967e-05
2.33697	5.43159e-05
2.33859	5.43394e-05
2.34032	5.43645e-05
2.34205	5.43896e-05
2.34354	5.44112e-05
2.34499	5.44323e-05
2.34624	5.44506e-05
2.3486	5.44848e-05
2.35061	5.45141e-05
2.35186	5.45324e-05
2.35311	5.45506e-05
2.35469	5.45738e-05
2.35574	5.4589e-05
2.35678	5.46042e-05
2.35786	5.462e-05
2.35935	5.46418e-05
2.36108	5.46671e-05
2.36206	5.46815e-05
2.36304	5.46959e-05
2.36451	5.47176e-05
2.3674	5.476e-05
2.36854	5.47767e-05
2.36967	5.47934e-05
2.37072	5.48089e-05
2.3717	5.48234e-05
2.37336	5.48477e-05
2.37489	5.48703e-05
2.37646	5.48935e-05
2.37784	5.4914e-05
2.37897	5.49307e-05
2.37992	5.49447e-05
2.38103	5.49611e-05
2.38235	5.49807e-05
2.38368	5.50003e-05
2.3855	5.50274e-05
2.38657	5.50433e-05
2.38764	5.50592e-05
2.3895	5.50868e-05
2.39129	5.51135e-05
2.39243	5.51304e-05
2.39356	5.51473e-05
2.3946	5.51628e-05
2.39602	5.5184e-05
2.39744	5.52053e-05
2.39887	5.52266e-05
2.39983	5.52409e-05
2.40079	5.52553e-05
2.40189	5.52718e-05
2.40302	5.52887e-05
2.40415	5.53056e-05
2.40518	5.5321e-05
2.40614	5.53355e-05
2.40713	5.53503e-05
2.40818	5.53661e-05
2.40924	5.5382e-05
2.41068	5.54036e-05
2.41212	5.54253e-05
2.41331	5.54434e-05
2.41429	5.54581e-05
2.41614	5.54859e-05
2.41734	5.55041e-05
2.41828	5.55182e-05
2.41921	5.55323e-05
2.42017	5.55468e-05
2.42201	5.55747e-05
2.42309	5.5591e-05
2.42386	5.56027e-05
2.42464	5.56143e-05
2.42564	5.56296e-05
2.42692	5.56489e-05
2.42814	5.56676e-05
2.42932	5.56854e-05
2.43035	5.57011e-05
2.43177	5.57226e-05
2.433	5.57414e-05
2.43415	5.57589e-05
2.43533	5.57768e-05
2.43744	5.58089e-05
2.43926	5.58367e-05
2.44041	5.58544e-05
2.44157	5.5872e-05
2.44291	5.58926e-05
2.44402	5.59095e-05
2.44494	5.59237e-05
2.44637	5.59456e-05
2.44762	5.59646e-05
2.44961	5.59951e-05
2.45138	5.60223e-05
2.45248	5.60392e-05
2.45358	5.60562e-05
2.45502	5.60784e-05
2.45586	5.60912e-05
2.45669	5.61041e-05
2.45823	5.61277e-05
2.45964	5.61496e-05
2.46052	5.61632e-05
2.4614	5.61767e-05
2.46261	5.61955e-05
2.46374	5.62129e-05
2.46527	5.62366e-05
2.46635	5.62533e-05
2.46743	5.627e-05
2.46911	5.62961e-05
2.47067	5.63203e-05
2.47262	5.63506e-05
2.47457	5.63808e-05
2.47759	5.64279e-05
2.47867	5.64447e-05
2.47975	5.64615e-05
2.48099	5.64809e-05
2.48229	5.65012e-05
2.48356	5.6521e-05
2.48465	5.65381e-05
2.48591	5.65578e-05
2.48704	5.65754e-05
2.48827	5.65947e-05
2.48968	5.66168e-05
2.49112	5.66394e-05
2.4921	5.66547e-05
2.49308	5.66701e-05
2.49429	5.66892e-05
2.4955	5.67082e-05
2.49663	5.6726e-05
2.49776	5.67438e-05
2.49882	5.67604e-05
2.49987	5.67771e-05
2.50158	5.6804e-05
2.50288	5.68245e-05
2.50419	5.68451e-05
2.50603	5.68742e-05
2.50741	5.68961e-05
2.50879	5.69179e-05
2.50992	5.69359e-05
2.5117	5.69641e-05
2.51275	5.69808e-05
2.5138	5.69975e-05
2.51528	5.70209e-05
2.51626	5.70365e-05
2.51724	5.70521e-05
2.51871	5.70754e-05
2.52017	5.70987e-05
2.52134	5.71174e-05
2.52256	5.71368e-05
2.52435	5.71654e-05
2.52639	5.7198e-05
2.52847	5.72313e-05
2.52944	5.72468e-05
2.5304	5.72622e-05
2.53158	5.7281e-05
2.53287	5.73017e-05
2.53396	5.73193e-05
2.53568	5.73468e-05
2.53664	5.73623e-05
2.53761	5.73779e-05
2.53899	5.74001e-05
2.54058	5.74258e-05
2.54178	5.7445e-05
2.54297	5.74642e-05
2.54403	5.74814e-05
2.54502	5.74973e-05
2.54578	5.75096e-05
2.54655	5.7522e-05
2.54717	5.7532e-05
2.54837	5.75514e-05
2.54966	5.75723e-05
2.55074	5.75898e-05
2.55175	5.76061e-05
2.55273	5.7622e-05
2.55387	5.76406e-05
2.55516	5.76615e-05
2.55615	5.76775e-05
2.55714	5.76935e-05
2.5581	5.77092e-05
2.55943	5.77309e-05
2.56058	5.77495e-05
2.56249	5.77808e-05
2.56582	5.7835e-05
2.56676	5.78502e-05
2.56748	5.78621e-05
2.56821	5.7874e-05
2.56933	5.78924e-05
2.57054	5.79122e-05
2.57156	5.79288e-05
2.57337	5.79585e-05
2.57452	5.79774e-05
2.57568	5.79963e-05
2.57699	5.80179e-05
2.57826	5.80388e-05
2.57983	5.80647e-05
2.58054	5.80763e-05
2.58125	5.80879e-05
2.58238	5.81065e-05
2.58349	5.81248e-05
2.58461	5.81433e-05
2.58596	5.81656e-05
2.58723	5.81866e-05
2.58817	5.82021e-05
2.58912	5.82177e-05
2.59019	5.82354e-05
2.59107	5.825e-05
2.59242	5.82724e-05
2.59335	5.82878e-05
2.59428	5.83032e-05
2.59574	5.83275e-05
2.59695	5.83475e-05
2.59852	5.83735e-05
2.59983	5.83953e-05
2.60111	5.84167e-05
2.60239	5.8438e-05
2.60356	5.84575e-05
2.60459	5.84745e-05
2.60548	5.84894e-05
2.60668	5.85094e-05
2.60729	5.85196e-05
2.6079	5.85299e-05
2.60905	5.85491e-05
2.61033	5.85705e-05
2.61137	5.85878e-05
2.61233	5.86039e-05
2.61329	5.86201e-05
2.61427	5.86365e-05
2.61594	5.86644e-05
2.61763	5.86928e-05
2.61868	5.87104e-05
2.61973	5.8728e-05
2.62043	5.87398e-05
2.62113	5.87516e-05
2.62208	5.87675e-05
2.62308	5.87844e-05
2.62411	5.88018e-05
2.6258	5.88303e-05
2.6275	5.88589e-05
2.6289	5.88826e-05
2.62978	5.88974e-05
2.63065	5.89121e-05
2.63188	5.8933e-05
2.63312	5.89539e-05
2.63415	5.89715e-05
2.63519	5.89891e-05
2.63632	5.90081e-05
2.63749	5.9028e-05
2.63851	5.90454e-05
2.63961	5.90639e-05
2.64082	5.90846e-05
2.64204	5.91052e-05
2.64307	5.91229e-05
2.64464	5.91495e-05
2.64681	5.91865e-05
2.64877	5.922e-05
2.65002	5.92413e-05
2.65126	5.92625e-05
2.65255	5.92847e-05
2.6534	5.92992e-05
2.65425	5.93137e-05
2.6553	5.93317e-05
2.65635	5.93497e-05
2.65778	5.93741e-05
2.65919	5.93983e-05
2.6605	5.9421e-05
2.66182	5.94436e-05
2.66313	5.94662e-05
2.66418	5.94842e-05
2.66469	5.94929e-05
2.66519	5.95015e-05
2.66642	5.95227e-05
2.66763	5.95436e-05
2.66964	5.95783e-05
2.67083	5.95989e-05
2.67202	5.96195e-05
2.67307	5.96376e-05
2.67415	5.96564e-05
2.67524	5.96751e-05
2.67654	5.96978e-05
2.67861	5.97337e-05
2.68031	5.97632e-05
2.68274	5.98055e-05
2.68429	5.98324e-05
2.68584	5.98593e-05
2.68684	5.98768e-05
2.68784	5.98942e-05
2.68889	5.99125e-05
2.68965	5.99258e-05
2.69041	5.99391e-05
2.69153	5.99586e-05
2.69289	5.99824e-05
2.69417	6.00048e-05
2.6952	6.00228e-05
2.69628	6.00418e-05
2.69755	6.00641e-05
2.69819	6.00752e-05
2.69882	6.00864e-05
2.69983	6.0104e-05
2.70086	6.01221e-05
2.70242	6.01496e-05
2.70346	6.01678e-05
2.7045	6.01861e-05
2.7057	6.02073e-05
2.70666	6.02242e-05
2.70761	6.0241e-05
2.70945	6.02734e-05
2.71105	6.03017e-05
2.71235	6.03246e-05
2.7135	6.03449e-05
2.71473	6.03668e-05
2.71597	6.03886e-05
2.7173	6.04123e-05
2.71864	6.0436e-05
2.71975	6.04557e-05
2.72072	6.0473e-05
2.72156	6.04879e-05
2.72271	6.05083e-05
2.72363	6.05247e-05
2.72458	6.05415e-05
2.72554	6.05586e-05
2.72632	6.05726e-05
2.72753	6.05941e-05
2.72873	6.06155e-05
2.72992	6.06368e-05
2.73121	6.06598e-05
2.73248	6.06825e-05
2.73376	6.07053e-05
2.73564	6.0739e-05
2.73673	6.07585e-05
2.73781	6.0778e-05
2.73885	6.07965e-05
2.73989	6.08151e-05
2.74078	6.08313e-05
2.7416	6.08459e-05
2.74262	6.08642e-05
2.74365	6.08827e-05
2.74488	6.0905e-05
2.74612	6.09272e-05
2.74722	6.0947e-05
2.74818	6.09643e-05
2.74915	6.09819e-05
2.75009	6.09987e-05
2.75097	6.10147e-05
2.7518	6.10297e-05
2.75264	6.10449e-05
2.75351	6.10606e-05
2.75461	6.10805e-05
2.75557	6.10978e-05
2.75639	6.11128e-05
2.75768	6.11361e-05
2.7589	6.11582e-05
2.76017	6.11813e-05
2.7621	6.12163e-05
2.76332	6.12385e-05
2.76393	6.12496e-05
2.76454	6.12607e-05
2.76631	6.12929e-05
2.76735	6.13119e-05
2.76839	6.13309e-05
2.76945	6.13502e-05
2.77041	6.13677e-05
2.77133	6.13845e-05
2.7727	6.14096e-05
2.77363	6.14264e-05
2.77455	6.14433e-05
2.77569	6.14641e-05
2.77719	6.14917e-05
2.77819	6.151e-05
2.77919	6.15283e-05
2.78008	6.15447e-05
2.78141	6.15691e-05
2.78271	6.1593e-05
2.78388	6.16144e-05
2.78482	6.16317e-05
2.78576	6.1649e-05
[truncated: 51,897 more rows]

## Sheet: 30stp
Time	Vesicularity
(s)	(vol frac)
0	3.39292e-05
7.61408e-05	3.39292e-05
0.000456845	3.39292e-05
0.00184672	3.39294e-05
0.00504225	3.39305e-05
0.0118314	3.39346e-05
0.0145027	3.39367e-05
0.0164711	3.39384e-05
0.0184395	3.39402e-05
0.0202445	3.39419e-05
0.0219168	3.39435e-05
0.0235708	3.39452e-05
0.0250533	3.39468e-05
0.0266106	3.39484e-05
0.0281788	3.39502e-05
0.0297376	3.39519e-05
0.0312703	3.39536e-05
0.032812	3.39554e-05
0.033923	3.39567e-05
0.035034	3.3958e-05
0.0362279	3.39595e-05
0.0371518	3.39606e-05
0.0380757	3.39617e-05
0.0394439	3.39635e-05
0.0408122	3.39652e-05
0.0421857	3.3967e-05
0.0435883	3.39687e-05
0.0450767	3.39707e-05
0.0465066	3.39725e-05
0.0478906	3.39743e-05
0.049809	3.39769e-05
0.0514409	3.39791e-05
0.0527938	3.39809e-05
0.0552043	3.39842e-05
0.0561226	3.39855e-05
0.0570409	3.39868e-05
0.0585945	3.39889e-05
0.0601874	3.39912e-05
0.0621994	3.3994e-05
0.0636315	3.3996e-05
0.0646798	3.39976e-05
0.065728	3.39991e-05
0.067165	3.40012e-05
0.0683643	3.40029e-05
0.0693879	3.40044e-05
0.0712353	3.40071e-05
0.0730549	3.40098e-05
0.0745995	3.40121e-05
0.0759026	3.40141e-05
0.0771767	3.40159e-05
0.0786273	3.40181e-05
0.0801225	3.40204e-05
0.0817467	3.40228e-05
0.0837681	3.40259e-05
0.0860197	3.40293e-05
0.0902545	3.40359e-05
0.0928133	3.40398e-05
0.095372	3.40439e-05
0.0962013	3.40452e-05
0.0970306	3.40464e-05
0.09827	3.40484e-05
0.0994117	3.40501e-05
0.100553	3.40519e-05
0.10206	3.40543e-05
0.103949	3.40573e-05
0.105913	3.40604e-05
0.10787	3.40635e-05
0.109621	3.40663e-05
0.111373	3.40691e-05
0.11312	3.4072e-05
0.114868	3.40748e-05
0.116597	3.40776e-05
0.118134	3.408e-05
0.119672	3.40825e-05
0.121192	3.4085e-05
0.122689	3.40875e-05
0.124005	3.40896e-05
0.125781	3.40926e-05
0.127553	3.40955e-05
0.129241	3.40983e-05
0.131221	3.41015e-05
0.133494	3.41053e-05
0.136281	3.41099e-05
0.137879	3.41125e-05
0.139476	3.41152e-05
0.141976	3.41194e-05
0.144205	3.41232e-05
0.145992	3.41262e-05
0.147502	3.41287e-05
0.148864	3.41309e-05
0.150469	3.41336e-05
0.152886	3.41377e-05
0.155119	3.41415e-05
0.156975	3.41446e-05
0.158683	3.41475e-05
0.160256	3.41501e-05
0.16183	3.41528e-05
0.163783	3.41561e-05
0.165737	3.41595e-05
0.167109	3.41618e-05
0.168482	3.41641e-05
0.170437	3.41675e-05
0.17279	3.41715e-05
0.174085	3.41737e-05
0.174973	3.41752e-05
0.17586	3.41767e-05
0.177584	3.41797e-05
0.179192	3.41825e-05
0.181493	3.41864e-05
0.18293	3.41889e-05
0.184368	3.41914e-05
0.185899	3.4194e-05
0.187881	3.41974e-05
0.189863	3.42009e-05
0.192062	3.42047e-05
0.194788	3.42095e-05
0.196876	3.42131e-05
0.198442	3.42158e-05
0.200008	3.42185e-05
0.20198	3.4222e-05
0.203953	3.42254e-05
0.205563	3.42282e-05
0.207307	3.42313e-05
0.209307	3.42348e-05
0.211084	3.42379e-05
0.212669	3.42407e-05
0.215095	3.42449e-05
0.21734	3.42489e-05
0.219095	3.4252e-05
0.22085	3.42551e-05
0.222999	3.42589e-05
0.224585	3.42617e-05
0.226172	3.42644e-05
0.227604	3.42669e-05
0.229037	3.42695e-05
0.231465	3.42738e-05
0.233512	3.42774e-05
0.236035	3.42819e-05
0.23779	3.4285e-05
0.239545	3.42881e-05
0.242309	3.42931e-05
0.244153	3.42963e-05
0.245996	3.42996e-05
0.247749	3.43027e-05
0.249596	3.4306e-05
0.252178	3.43106e-05
0.255185	3.4316e-05
0.257626	3.43204e-05
0.260678	3.43259e-05
0.263511	3.43309e-05
0.267451	3.4338e-05
0.270115	3.43427e-05
0.272779	3.43475e-05
0.274292	3.43503e-05
0.275805	3.4353e-05
0.2776	3.43562e-05
0.28087	3.4362e-05
0.282426	3.43649e-05
0.283983	3.43677e-05
0.285512	3.43705e-05
0.287253	3.43736e-05
0.288668	3.43762e-05
0.291074	3.43805e-05
0.293	3.4384e-05
0.29522	3.4388e-05
0.29743	3.4392e-05
0.299285	3.43954e-05
0.300815	3.43982e-05
0.302829	3.44018e-05
0.305834	3.44073e-05
0.307742	3.44107e-05
0.309651	3.44142e-05
0.311494	3.44176e-05
0.313338	3.4421e-05
0.315943	3.44257e-05
0.319054	3.44314e-05
0.32132	3.44356e-05
0.323026	3.44387e-05
0.324731	3.44417e-05
0.326514	3.4445e-05
0.329174	3.44499e-05
0.33275	3.44565e-05
0.336032	3.44625e-05
0.338177	3.44664e-05
0.339765	3.44693e-05
0.341353	3.44723e-05
0.343861	3.44769e-05
0.34619	3.44811e-05
0.34863	3.44856e-05
0.351305	3.44905e-05
0.353548	3.44947e-05
0.357233	3.45015e-05
0.360794	3.45081e-05
0.362399	3.45111e-05
0.364003	3.45141e-05
0.365747	3.45172e-05
0.367924	3.45213e-05
0.37034	3.45258e-05
0.372616	3.45299e-05
0.375583	3.45355e-05
0.378265	3.45404e-05
0.380948	3.45454e-05
0.3832	3.45496e-05
0.385557	3.4554e-05
0.388591	3.45596e-05
0.390881	3.45639e-05
0.393171	3.45682e-05
0.396245	3.45738e-05
0.399071	3.45792e-05
0.40094	3.45827e-05
0.40281	3.45862e-05
0.404591	3.45895e-05
0.406261	3.45926e-05
0.408736	3.45972e-05
0.410857	3.46011e-05
0.412978	3.46051e-05
0.415284	3.46095e-05
0.417719	3.46141e-05
0.419714	3.46178e-05
0.42122	3.46206e-05
0.422725	3.46234e-05
0.425295	3.46283e-05
0.427668	3.46327e-05
0.431549	3.464e-05
0.433943	3.46445e-05
0.436337	3.4649e-05
0.439185	3.46543e-05
0.442032	3.46597e-05
0.444778	3.46649e-05
0.44779	3.46705e-05
0.451639	3.46778e-05
0.454828	3.46838e-05
0.457293	3.46885e-05
0.459758	3.46932e-05
0.461819	3.46971e-05
0.463733	3.47007e-05
0.465666	3.47044e-05
0.468042	3.47089e-05
0.470784	3.47141e-05
0.472548	3.47174e-05
0.474312	3.47208e-05
0.476293	3.47245e-05
0.478927	3.47296e-05
0.481537	3.47345e-05
0.483974	3.47391e-05
0.486209	3.47434e-05
0.48854	3.47478e-05
0.490809	3.47522e-05
0.493078	3.47565e-05
0.495495	3.47611e-05
0.499679	3.4769e-05
0.50177	3.4773e-05
0.503862	3.4777e-05
0.506617	3.47823e-05
0.509047	3.4787e-05
0.51284	3.47943e-05
0.515557	3.47995e-05
0.518273	3.48047e-05
0.5208	3.48095e-05
0.523001	3.48137e-05
0.525254	3.48181e-05
0.527954	3.48232e-05
0.530999	3.48291e-05
0.535598	3.48379e-05
0.539378	3.48451e-05
0.545118	3.48563e-05
0.547118	3.48601e-05
0.549118	3.4864e-05
0.551091	3.48678e-05
0.554016	3.48734e-05
0.556985	3.48792e-05
0.559816	3.48846e-05
0.564969	3.48946e-05
0.569406	3.49032e-05
0.573843	3.49118e-05
0.577715	3.49192e-05
0.582098	3.49278e-05
0.585902	3.49352e-05
0.58898	3.49412e-05
0.596259	3.49554e-05
0.59977	3.49622e-05
0.603281	3.4969e-05
0.604982	3.49723e-05
0.606684	3.49756e-05
0.609765	3.49817e-05
0.612189	3.49864e-05
0.614613	3.49912e-05
0.617165	3.49962e-05
0.619503	3.50007e-05
0.623678	3.50089e-05
0.628232	3.50179e-05
0.632786	3.50268e-05
0.636633	3.50344e-05
0.640481	3.50418e-05
0.642185	3.50452e-05
0.643888	3.50485e-05
0.647615	3.50559e-05
0.651342	3.50632e-05
0.654424	3.50693e-05
0.657628	3.50756e-05
0.660946	3.50821e-05
0.665062	3.50904e-05
0.666683	3.50935e-05
0.668304	3.50967e-05
0.670704	3.51015e-05
0.673221	3.51064e-05
0.676589	3.51131e-05
0.679945	3.51197e-05
0.682834	3.51254e-05
0.686487	3.51327e-05
0.689534	3.51387e-05
0.691209	3.51421e-05
0.692884	3.51454e-05
0.695709	3.5151e-05
0.699194	3.51579e-05
0.704855	3.51691e-05
0.706628	3.51726e-05
0.708401	3.51762e-05
0.71074	3.51809e-05
0.719537	3.51984e-05
0.727788	3.5215e-05
0.731234	3.52219e-05
0.734681	3.52288e-05
0.737499	3.52344e-05
0.739928	3.52393e-05
0.742511	3.52444e-05
0.745093	3.52496e-05
0.749419	3.52583e-05
0.75355	3.52666e-05
0.756877	3.52733e-05
0.759553	3.52787e-05
0.762694	3.52849e-05
0.765836	3.52913e-05
0.768817	3.52973e-05
0.772398	3.53045e-05
0.774879	3.53095e-05
0.777361	3.53146e-05
0.779731	3.53193e-05
0.782795	3.53255e-05
0.785824	3.53316e-05
0.788612	3.53373e-05
0.791399	3.53429e-05
0.794219	3.53486e-05
0.798934	3.53582e-05
0.803984	3.53683e-05
0.806561	3.53736e-05
0.809137	3.53788e-05
0.812582	3.53859e-05
0.816525	3.53938e-05
0.823845	3.54088e-05
0.831697	3.54247e-05
0.841136	3.54441e-05
0.851954	3.54662e-05
0.857428	3.54773e-05
0.859602	3.54818e-05
0.861777	3.54863e-05
0.864203	3.54912e-05
0.866629	3.54962e-05
0.869489	3.55021e-05
0.873694	3.55108e-05
0.878723	3.55211e-05
0.883752	3.55314e-05
0.887409	3.55389e-05
0.889957	3.55442e-05
0.892505	3.55495e-05
0.89798	3.55608e-05
0.901752	3.55686e-05
0.905523	3.55764e-05
0.909802	3.55853e-05
0.913291	3.55925e-05
0.916735	3.55997e-05
0.920212	3.56069e-05
0.924039	3.56148e-05
0.927201	3.56213e-05
0.930158	3.56275e-05
0.933394	3.56342e-05
0.936914	3.56415e-05
0.93925	3.56463e-05
0.941587	3.56512e-05
0.945162	3.56586e-05
0.950709	3.56701e-05
0.953354	3.56757e-05
0.955998	3.56812e-05
0.958856	3.56872e-05
0.963245	3.56964e-05
0.967634	3.57055e-05
0.972384	3.57155e-05
0.976325	3.57238e-05
0.979542	3.57305e-05
0.984171	3.57403e-05
0.986314	3.57448e-05
0.988458	3.57493e-05
0.991233	3.57551e-05
0.993856	3.57606e-05
0.996253	3.57656e-05
0.998812	3.5771e-05
1.0037	3.57813e-05
1.0084	3.57912e-05
1.01222	3.57992e-05
1.01691	3.58091e-05
1.0216	3.5819e-05
1.02625	3.58288e-05
1.02807	3.58327e-05
1.0299	3.58365e-05
1.03215	3.58413e-05
1.03536	3.58481e-05
1.03976	3.58575e-05
1.04627	3.58713e-05
1.05323	3.58861e-05
1.06014	3.59007e-05
1.06661	3.59147e-05
1.06829	3.59182e-05
1.06997	3.59218e-05
1.07274	3.59276e-05
1.07596	3.59345e-05
1.07966	3.59424e-05
1.08277	3.59491e-05
1.08589	3.59557e-05
1.08873	3.59618e-05
1.09213	3.59691e-05
1.09529	3.59758e-05
1.09845	3.59826e-05
1.10143	3.5989e-05
1.10442	3.59954e-05
1.10716	3.60013e-05
1.11036	3.60082e-05
1.11332	3.60145e-05
1.11633	3.6021e-05
1.12151	3.60321e-05
1.12502	3.60397e-05
1.12853	3.60472e-05
1.13233	3.60554e-05
1.13607	3.60634e-05
1.13864	3.6069e-05
1.14122	3.60746e-05
1.14493	3.60827e-05
1.14865	3.60907e-05
1.15167	3.60972e-05
1.15488	3.61041e-05
1.16035	3.61161e-05
1.16247	3.61206e-05
1.16458	3.61252e-05
1.16713	3.61307e-05
1.17023	3.61375e-05
1.17351	3.61446e-05
1.17704	3.61523e-05
1.18063	3.616e-05
1.18364	3.61666e-05
1.18696	3.61738e-05
1.19063	3.61818e-05
1.1943	3.61898e-05
1.19771	3.61973e-05
1.19988	3.6202e-05
1.20205	3.62067e-05
1.2066	3.62167e-05
1.21012	3.62244e-05
1.21363	3.62321e-05
1.21653	3.62384e-05
1.21953	3.6245e-05
1.22302	3.62526e-05
1.22651	3.62602e-05
1.22982	3.62675e-05
1.23728	3.6284e-05
1.23964	3.62892e-05
1.24199	3.62943e-05
1.24472	3.63003e-05
1.24756	3.63065e-05
1.25242	3.63173e-05
1.25696	3.63273e-05
1.26142	3.63371e-05
1.26446	3.63438e-05
1.2675	3.63506e-05
1.27004	3.63562e-05
1.27291	3.63625e-05
1.27565	3.63685e-05
1.27839	3.63746e-05
1.28136	3.63812e-05
1.28481	3.63888e-05
1.28973	3.63998e-05
1.29443	3.64102e-05
1.29862	3.64195e-05
1.30293	3.64291e-05
1.30922	3.64431e-05
1.3131	3.64518e-05
1.31595	3.64581e-05
1.31881	3.64645e-05
1.32135	3.64702e-05
1.32372	3.64754e-05
1.32811	3.64852e-05
1.3329	3.64958e-05
1.33534	3.65013e-05
1.33779	3.65068e-05
1.34058	3.65131e-05
1.344	3.65208e-05
1.34722	3.6528e-05
1.35043	3.65352e-05
1.35321	3.65414e-05
1.35794	3.6552e-05
1.36297	3.65634e-05
1.36565	3.65694e-05
1.36834	3.65754e-05
1.37072	3.65808e-05
1.37536	3.65912e-05
1.38137	3.66048e-05
1.38491	3.66129e-05
1.38846	3.66209e-05
1.39169	3.66282e-05
1.39453	3.66346e-05
1.39709	3.66403e-05
1.40221	3.66519e-05
1.40649	3.66617e-05
1.41076	3.66713e-05
1.41455	3.66799e-05
1.41812	3.6688e-05
1.42133	3.66953e-05
1.42454	3.67026e-05
1.42736	3.6709e-05
1.43018	3.67155e-05
1.43282	3.67215e-05
1.43534	3.67272e-05
1.43798	3.67332e-05
1.44299	3.67446e-05
1.44703	3.67538e-05
1.45107	3.6763e-05
1.45442	3.67707e-05
1.46124	3.67863e-05
1.46737	3.68003e-05
1.47072	3.6808e-05
1.47407	3.68157e-05
1.4768	3.6822e-05
1.4793	3.68277e-05
1.48293	3.6836e-05
1.48656	3.68444e-05
1.48973	3.68517e-05
1.49289	3.6859e-05
1.49605	3.68662e-05
1.4989	3.68728e-05
1.50246	3.6881e-05
1.50591	3.6889e-05
1.50935	3.68969e-05
1.51264	3.69045e-05
1.51852	3.69181e-05
1.52529	3.69338e-05
1.52922	3.69429e-05
1.53315	3.6952e-05
1.53873	3.6965e-05
1.54327	3.69755e-05
1.54737	3.69851e-05
1.55141	3.69945e-05
1.55549	3.7004e-05
1.55813	3.70101e-05
1.56078	3.70163e-05
1.5637	3.7023e-05
1.56647	3.70295e-05
1.57018	3.70382e-05
1.57292	3.70446e-05
1.57565	3.7051e-05
1.57823	3.7057e-05
1.58203	3.70659e-05
1.58616	3.70755e-05
1.59267	3.70908e-05
1.59768	3.71026e-05
1.60022	3.71085e-05
1.60276	3.71145e-05
1.60666	3.71236e-05
1.61109	3.7134e-05
1.61551	3.71444e-05
1.61979	3.71545e-05
1.62324	3.71626e-05
1.62669	3.71707e-05
1.6302	3.7179e-05
1.63388	3.71877e-05
1.63716	3.71955e-05
1.64137	3.72054e-05
1.64934	3.72242e-05
1.65839	3.72456e-05
1.66587	3.72634e-05
1.67284	3.72802e-05
1.6798	3.72966e-05
1.68559	3.73104e-05
1.69029	3.73216e-05
1.69813	3.73404e-05
1.70032	3.73456e-05
1.70251	3.73508e-05
1.70467	3.7356e-05
1.70682	3.73611e-05
1.71158	3.73725e-05
1.71717	3.73859e-05
1.72201	3.73974e-05
1.72905	3.74144e-05
1.73627	3.74317e-05
1.74219	3.7446e-05
1.75175	3.74691e-05
1.75869	3.74856e-05
1.76563	3.75025e-05
1.76906	3.75109e-05
1.77249	3.75192e-05
1.77775	3.75319e-05
1.77987	3.7537e-05
1.78199	3.75421e-05
1.78473	3.75488e-05
1.78835	3.75576e-05
1.7928	3.75684e-05
1.79537	3.75747e-05
1.79794	3.75809e-05
1.80083	3.75879e-05
1.80425	3.75962e-05
1.80902	3.76077e-05
1.81298	3.76174e-05
1.81618	3.76253e-05
1.82034	3.76354e-05
1.82709	3.7652e-05
1.83489	3.7671e-05
1.83816	3.76791e-05
1.84142	3.7687e-05
1.84599	3.76982e-05
1.85175	3.77123e-05
1.85715	3.77256e-05
1.86093	3.77349e-05
1.86472	3.77443e-05
1.86784	3.77519e-05
1.87065	3.77588e-05
1.87373	3.77664e-05
1.87617	3.77724e-05
1.87861	3.77784e-05
1.88242	3.77879e-05
1.88618	3.77972e-05
1.88922	3.78047e-05
1.89271	3.78133e-05
1.89979	3.78309e-05
1.90604	3.78463e-05
1.91584	3.78705e-05
1.91863	3.78775e-05
1.92141	3.78844e-05
1.92614	3.78962e-05
1.93085	3.79079e-05
1.93463	3.79174e-05
1.93995	3.79306e-05
1.94361	3.79397e-05
1.94726	3.79488e-05
1.95075	3.79576e-05
1.95428	3.79664e-05
1.95874	3.79776e-05
1.96312	3.79885e-05
1.96714	3.79986e-05
1.97217	3.80112e-05
1.9782	3.80265e-05
1.98354	3.80398e-05
1.98827	3.80517e-05
1.99272	3.80629e-05
1.9965	3.80724e-05
1.9996	3.80802e-05
2.00267	3.80879e-05
2.00775	3.81009e-05
2.0093	3.81048e-05
2.01085	3.81086e-05
2.01313	3.81144e-05
2.01609	3.81218e-05
2.01998	3.81316e-05
2.02412	3.81421e-05
2.02759	3.81509e-05
2.03044	3.81581e-05
2.0331	3.81649e-05
2.03652	3.81735e-05
2.03866	3.8179e-05
2.04081	3.81845e-05
2.04586	3.81974e-05
2.05095	3.82103e-05
2.05556	3.8222e-05
2.05947	3.8232e-05
2.0635	3.82422e-05
2.06725	3.82518e-05
2.07237	3.82649e-05
2.0775	3.8278e-05
2.08276	3.82914e-05
2.08729	3.8303e-05
2.09145	3.83137e-05
2.09658	3.83268e-05
2.10235	3.83417e-05
2.1053	3.83492e-05
2.10824	3.83568e-05
2.11134	3.83648e-05
2.11481	3.83736e-05
2.11706	3.83794e-05
2.11931	3.83852e-05
2.12258	3.83937e-05
2.13032	3.84137e-05
2.13391	3.84229e-05
2.1375	3.84322e-05
2.14345	3.84475e-05
2.15086	3.84669e-05
2.1527	3.84716e-05
2.15453	3.84763e-05
2.15909	3.84881e-05
2.16343	3.84993e-05
2.16776	3.85105e-05
2.17136	3.85199e-05
2.17737	3.85356e-05
2.18412	3.85532e-05
2.18707	3.85609e-05
2.19001	3.85686e-05
2.19339	3.85774e-05
2.19684	3.85864e-05
2.19998	3.85946e-05
2.20279	3.86019e-05
2.20617	3.86107e-05
2.20955	3.86196e-05
2.21413	3.86316e-05
2.21871	3.86435e-05
2.22278	3.86543e-05
2.22753	3.86667e-05
2.23313	3.86815e-05
2.23598	3.8689e-05
2.23883	3.86964e-05
2.2418	3.87043e-05
2.24512	3.8713e-05
2.24774	3.87199e-05
2.25036	3.87268e-05
2.25493	3.87389e-05
2.25899	3.87496e-05
2.26265	3.87592e-05
2.26638	3.87691e-05
2.27213	3.87842e-05
2.27751	3.87985e-05
2.28069	3.8807e-05
2.28386	3.88154e-05
2.28731	3.88246e-05
2.2909	3.88341e-05
2.29522	3.88456e-05
2.29831	3.88538e-05
2.30141	3.8862e-05
2.30519	3.88721e-05
2.31197	3.88901e-05
2.31799	3.89063e-05
2.32551	3.89263e-05
2.33303	3.89464e-05
2.33967	3.89643e-05
2.34631	3.8982e-05
2.35172	3.89965e-05
2.35455	3.90041e-05
2.35738	3.90117e-05
2.36067	3.90205e-05
2.36272	3.9026e-05
2.36476	3.90315e-05
2.36719	3.90381e-05
2.37086	3.90479e-05
2.37444	3.90576e-05
2.37833	3.90682e-05
2.38192	3.90779e-05
2.38484	3.90857e-05
2.38983	3.90992e-05
2.39375	3.91098e-05
2.39677	3.9118e-05
2.39979	3.91262e-05
2.40302	3.91349e-05
2.40603	3.9143e-05
2.40905	3.91512e-05
2.41301	3.9162e-05
2.41919	3.91788e-05
2.42614	3.91977e-05
2.42877	3.92049e-05
2.43139	3.9212e-05
2.43429	3.92199e-05
2.43733	3.92282e-05
2.44088	3.92379e-05
2.44484	3.92487e-05
2.44723	3.92552e-05
2.44963	3.92617e-05
2.45264	3.927e-05
2.45897	3.92873e-05
2.46449	3.93024e-05
2.47	3.93176e-05
2.47452	3.93298e-05
2.47868	3.93413e-05
2.48222	3.93511e-05
2.48548	3.936e-05
2.48893	3.93695e-05
2.49308	3.9381e-05
2.49569	3.93882e-05
2.4983	3.93954e-05
2.50082	3.94023e-05
2.50321	3.94089e-05
2.50557	3.94154e-05
2.50857	3.94237e-05
2.51164	3.94321e-05
2.51471	3.94406e-05
2.51756	3.94485e-05
2.52139	3.94591e-05
2.52821	3.9478e-05
2.53698	3.95024e-05
2.53928	3.95088e-05
2.54157	3.95151e-05
2.54412	3.95221e-05
2.54667	3.95292e-05
2.549	3.95357e-05
2.55413	3.95501e-05
2.5584	3.9562e-05
2.56266	3.95738e-05
2.56798	3.95886e-05
2.57377	3.96047e-05
2.57956	3.9621e-05
2.58588	3.96387e-05
2.59117	3.96535e-05
2.5957	3.96662e-05
2.59934	3.96764e-05
2.60298	3.96866e-05
2.60618	3.96956e-05
2.61062	3.9708e-05
2.61482	3.97199e-05
2.61945	3.97329e-05
2.62175	3.97394e-05
2.62404	3.97459e-05
2.62894	3.97597e-05
2.63371	3.97731e-05
2.63848	3.97867e-05
2.64284	3.9799e-05
2.64856	3.98152e-05
2.65182	3.98244e-05
2.65507	3.98336e-05
2.65847	3.98433e-05
2.66206	3.98535e-05
2.66529	3.98626e-05
2.6701	3.98763e-05
2.67488	3.98899e-05
2.67738	3.98971e-05
2.67988	3.99042e-05
2.68232	3.99111e-05
2.68522	3.99194e-05
2.68922	3.99308e-05
2.69372	3.99436e-05
2.70146	3.99658e-05
2.70362	3.9972e-05
2.70578	3.99781e-05
2.70833	3.99854e-05
2.7137	4.00008e-05
2.72057	4.00205e-05
2.72688	4.00386e-05
2.73251	4.00547e-05
2.73863	4.00724e-05
2.74474	4.009e-05
2.74971	4.01043e-05
2.75816	4.01285e-05
2.76624	4.0152e-05
2.76937	4.01611e-05
2.77251	4.01701e-05
2.77609	4.01805e-05
2.78006	4.01921e-05
2.78332	4.02015e-05
2.78635	4.02103e-05
2.78978	4.02203e-05
2.79288	4.02293e-05
2.79553	4.0237e-05
2.79825	4.02449e-05
2.80112	4.02532e-05
2.80419	4.02621e-05
2.80886	4.02758e-05
2.81353	4.02894e-05
2.81749	4.0301e-05
2.82289	4.03167e-05
2.82733	4.03297e-05
2.83195	4.03432e-05
2.83657	4.03567e-05
2.84205	4.03729e-05
2.84386	4.03781e-05
2.84566	4.03834e-05
2.84834	4.03913e-05
2.85201	4.0402e-05
2.85714	4.04172e-05
2.85948	4.0424e-05
2.86181	4.04309e-05
2.86482	4.04397e-05
2.86796	4.0449e-05
2.8731	4.04642e-05
2.87742	4.04768e-05
2.88159	4.04891e-05
2.88545	4.05006e-05
2.88873	4.05103e-05
2.89201	4.052e-05
2.89508	4.05291e-05
2.89874	4.05399e-05
2.90209	4.05499e-05
2.90519	4.0559e-05
2.90784	4.05669e-05
2.91103	4.05764e-05
2.91433	4.05861e-05
2.91788	4.05966e-05
2.92082	4.06054e-05
2.92319	4.06124e-05
2.92556	4.06195e-05
2.9277	4.06259e-05
2.93357	4.06434e-05
2.94085	4.06651e-05
2.94964	4.06914e-05
2.95206	4.06986e-05
2.95447	4.07058e-05
2.95805	4.07165e-05
2.96475	4.07367e-05
2.97019	4.0753e-05
2.97468	4.07664e-05
2.97837	4.07775e-05
2.98151	4.0787e-05
2.98448	4.07959e-05
2.98738	4.08046e-05
2.99033	4.08135e-05
2.9948	4.08269e-05
3.00113	4.0846e-05
3.00935	4.08709e-05
3.0178	4.08964e-05
3.02709	4.09247e-05
3.03087	4.09361e-05
3.03465	4.09475e-05
3.03829	4.09586e-05
3.04172	4.0969e-05
3.04562	4.09809e-05
3.04849	4.09896e-05
3.05136	4.09983e-05
3.05495	4.10092e-05
3.05898	4.10215e-05
3.06224	4.10314e-05
3.06671	4.10451e-05
3.07099	4.10582e-05
3.07527	4.10712e-05
3.07737	4.10776e-05
3.07947	4.10841e-05
3.08248	4.10933e-05
3.08743	4.11085e-05
3.09301	4.11256e-05
3.1004	4.11484e-05
3.10835	4.11728e-05
3.11581	4.11956e-05
3.12327	4.12187e-05
3.12697	4.12301e-05
3.13066	4.12415e-05
3.13643	4.12593e-05
3.14265	4.12786e-05
3.14956	4.13e-05
3.15777	4.13256e-05
3.15994	4.13323e-05
3.16211	4.1339e-05
3.16528	4.13488e-05
3.16825	4.13581e-05
3.17071	4.13657e-05
3.17401	4.1376e-05
3.17716	4.13858e-05
3.18014	4.1395e-05
3.18284	4.14035e-05
3.18727	4.14173e-05
3.1917	4.14312e-05
3.19545	4.14429e-05
3.19797	4.14507e-05
3.20048	4.14586e-05
3.20304	4.14666e-05
3.20718	4.14795e-05
3.21071	4.14906e-05
3.2143	4.15019e-05
3.21999	4.15197e-05
3.22527	4.15364e-05
3.22962	4.155e-05
3.2375	4.15748e-05
3.24847	4.16095e-05
3.25098	4.16174e-05
3.25349	4.16252e-05
3.25665	4.16352e-05
3.26262	4.16541e-05
3.26863	4.16731e-05
3.27547	4.16947e-05
3.28256	4.17174e-05
3.28406	4.17221e-05
3.28557	4.17269e-05
3.28882	4.17372e-05
3.29264	4.17493e-05
3.29606	4.17602e-05
3.29912	4.17699e-05
3.30202	4.17792e-05
3.30501	4.17887e-05
3.30879	4.18008e-05
3.31115	4.18083e-05
3.3135	4.18158e-05
3.31646	4.18252e-05
3.32013	4.1837e-05
3.32464	4.18514e-05
3.32693	4.18587e-05
3.32922	4.1866e-05
3.33149	4.18733e-05
3.33498	4.18845e-05
3.3386	4.18961e-05
3.34174	4.19062e-05
3.34487	4.19162e-05
3.34814	4.19267e-05
3.35299	4.19424e-05
3.35683	4.19547e-05
3.35986	4.19645e-05
3.3629	4.19742e-05
3.36624	4.1985e-05
3.36931	4.19949e-05
3.37486	4.20128e-05
3.3804	4.20307e-05
3.38569	4.20479e-05
3.39029	4.20627e-05
3.39461	4.20767e-05
3.39773	4.20868e-05
3.40084	4.20969e-05
3.40383	4.21066e-05
3.40708	4.21171e-05
3.41045	4.2128e-05
3.41265	4.21352e-05
3.41485	4.21424e-05
3.41814	4.21531e-05
3.42191	4.21653e-05
3.42585	4.21782e-05
3.42875	4.21877e-05
3.43165	4.21971e-05
3.43438	4.22061e-05
3.44029	4.22253e-05
3.44411	4.22379e-05
3.44691	4.2247e-05
3.44971	4.22562e-05
3.45272	4.2266e-05
3.45603	4.22768e-05
3.46049	4.22915e-05
3.46422	4.23037e-05
3.46893	4.23191e-05
3.47364	4.23347e-05
3.478	4.2349e-05
3.48215	4.23627e-05
3.485	4.23721e-05
3.48784	4.23814e-05
3.49328	4.23994e-05
3.49519	4.24057e-05
3.49711	4.2412e-05
3.49972	4.24206e-05
3.50317	4.2432e-05
3.50819	4.24485e-05
3.5117	4.24601e-05
3.51521	4.24718e-05
3.51766	4.24799e-05
3.5201	4.2488e-05
3.52292	4.24974e-05
3.52629	4.25085e-05
3.52931	4.25186e-05
3.53234	4.25286e-05
3.53586	4.25403e-05
3.54132	4.25586e-05
3.54679	4.25766e-05
3.54799	4.25806e-05
3.54918	4.25847e-05
3.55248	4.25957e-05
3.55789	4.26138e-05
3.56009	4.26211e-05
3.56228	4.26284e-05
3.56511	4.26379e-05
3.57055	4.26561e-05
3.57949	4.2686e-05
3.58386	4.27007e-05
3.58707	4.27114e-05
3.59027	4.27222e-05
3.59397	4.27346e-05
3.59766	4.2747e-05
3.60102	4.27583e-05
3.60438	4.27697e-05
3.60719	4.27791e-05
3.61075	4.27911e-05
3.61528	4.28064e-05
3.61871	4.2818e-05
3.62214	4.28295e-05
3.62711	4.28463e-05
3.63339	4.28675e-05
3.63734	4.28809e-05
3.64129	4.28943e-05
3.64479	4.29062e-05
3.64828	4.2918e-05
3.65178	4.29299e-05
3.65576	4.29434e-05
3.65886	4.2954e-05
3.66196	4.29645e-05
3.66492	4.29746e-05
3.67017	4.29925e-05
3.67581	4.30117e-05
3.68391	4.30393e-05
3.69521	4.30781e-05
3.69853	4.30895e-05
3.70186	4.31008e-05
3.7047	4.31105e-05
3.70838	4.31231e-05
3.71317	4.31396e-05
3.71713	4.31532e-05
3.72066	4.31653e-05
3.72594	4.31835e-05
3.72788	4.31902e-05
3.72982	4.31969e-05
3.73235	4.32056e-05
3.73504	4.32148e-05
3.73768	4.32239e-05
3.74132	4.32364e-05
3.74496	4.3249e-05
3.75016	4.3267e-05
3.75513	4.32842e-05
3.75801	4.32942e-05
3.76089	4.33042e-05
3.76466	4.33172e-05
3.77049	4.33373e-05
3.77554	4.3355e-05
3.77909	4.33673e-05
3.78263	4.33796e-05
3.78843	4.33998e-05
3.79336	4.34169e-05
3.79678	4.34288e-05
3.8002	4.34408e-05
3.80451	4.34559e-05
3.80844	4.34696e-05
3.81124	4.34794e-05
3.81403	4.34892e-05
3.81681	4.34989e-05
3.8195	4.35083e-05
3.8222	4.35177e-05
3.82677	4.35338e-05
3.83186	4.35516e-05
3.83773	4.35722e-05
3.84236	4.35886e-05
3.84475	4.3597e-05
3.84714	4.36053e-05
3.85144	4.36204e-05
3.85615	4.36371e-05
3.85915	4.36477e-05
3.8612	4.36549e-05
3.86325	4.36621e-05
3.8661	4.36722e-05
3.86964	4.36847e-05
3.87423	4.37009e-05
3.87918	4.37185e-05
3.88412	4.3736e-05
3.887	4.37461e-05
3.88987	4.37563e-05
3.89376	4.37701e-05
3.89726	4.37825e-05
3.90116	4.37964e-05
3.90434	4.38078e-05
3.90791	4.38205e-05
3.91242	4.38365e-05
3.91761	4.3855e-05
3.91958	4.38621e-05
3.92155	4.38691e-05
3.92442	4.38793e-05
3.92833	4.38933e-05
3.93157	4.39048e-05
3.93481	4.39164e-05
3.93969	4.39339e-05
3.94479	4.39521e-05
3.94971	4.39698e-05
3.95463	4.39874e-05
3.95963	4.40053e-05
3.96442	4.40226e-05
3.97013	4.40431e-05
3.97754	4.407e-05
3.97962	4.40774e-05
3.98169	4.40849e-05
3.98422	4.4094e-05
3.98723	4.41048e-05
3.99104	4.41186e-05
3.99373	4.41284e-05
3.99642	4.4138e-05
3.99983	4.41504e-05
4.00325	4.41628e-05
4.00639	4.41741e-05
4.00903	4.41837e-05
4.01271	4.4197e-05
4.01638	4.42104e-05
4.02321	4.42352e-05
4.03228	4.42682e-05
4.04021	4.42971e-05
4.04711	4.43222e-05
4.0489	4.43287e-05
4.05068	4.43353e-05
4.054	4.43475e-05
4.05723	4.43593e-05
4.06123	4.43739e-05
4.0657	4.43902e-05
4.0689	4.4402e-05
4.0721	4.44138e-05
4.07735	4.4433e-05
4.08296	4.44537e-05
4.08446	4.44592e-05
4.08595	4.44647e-05
4.09022	4.44804e-05
4.09749	4.4507e-05
4.09987	4.45159e-05
4.10226	4.45247e-05
4.10586	4.4538e-05
4.10915	4.45502e-05
4.11192	4.45604e-05
4.11452	4.457e-05
4.11713	4.45796e-05
4.11963	4.45889e-05
4.1228	4.46006e-05
4.12854	4.46219e-05
4.13629	4.46507e-05
4.13846	4.46588e-05
4.14063	4.46668e-05
4.14276	4.46747e-05
4.1453	4.46842e-05
4.14817	4.46948e-05
4.15147	4.4707e-05
4.15477	4.47193e-05
4.15895	4.47349e-05
4.16411	4.47542e-05
4.16925	4.47734e-05
4.17518	4.47955e-05
4.17799	4.4806e-05
4.18081	4.48166e-05
4.18441	4.48301e-05
4.18747	4.48415e-05
4.18983	4.48504e-05
4.1922	4.48593e-05
4.19503	4.48699e-05
4.19748	4.48791e-05
4.20203	4.48962e-05
4.20485	4.49068e-05
4.20767	4.49174e-05
4.21113	4.49304e-05
4.21637	4.49502e-05
4.22083	4.49669e-05
4.22543	4.49843e-05
4.23056	4.50037e-05
4.23185	4.50085e-05
4.23314	4.50134e-05
4.2345	4.50185e-05
4.23671	4.50269e-05
4.23968	4.50381e-05
4.24322	4.50516e-05
4.24833	4.50709e-05
4.25289	4.50883e-05
4.25745	4.51055e-05
4.26114	4.51196e-05
4.26402	4.51305e-05
4.26689	4.51414e-05
4.27216	4.51615e-05
4.27673	4.51788e-05
4.27969	4.51901e-05
4.28264	4.52014e-05
4.28561	4.52127e-05
4.28836	4.52232e-05
4.29102	4.52334e-05
4.29518	4.52492e-05
4.29885	4.52632e-05
4.30215	4.52759e-05
4.30419	4.52837e-05
4.30623	4.52915e-05
4.31024	4.53069e-05
4.31424	4.53222e-05
4.31981	4.53436e-05
4.32737	4.53728e-05
4.33611	4.54065e-05
4.33805	4.54139e-05
4.33999	4.54213e-05
4.34291	4.54326e-05
4.34713	4.54488e-05
4.35507	4.54797e-05
4.36239	4.55078e-05
4.36943	4.55352e-05
4.37647	4.55626e-05
4.37932	4.55735e-05
4.38217	4.55846e-05
4.38638	4.56009e-05
4.38988	4.56144e-05
4.39277	4.56257e-05
4.39543	4.56361e-05
4.39801	4.56462e-05
4.40055	4.56561e-05
4.40331	4.56669e-05
4.4062	4.56781e-05
4.40874	4.5688e-05
4.41169	4.56996e-05
4.41436	4.571e-05
4.4175	4.57223e-05
4.42025	4.57331e-05
4.42365	4.57464e-05
4.42661	4.5758e-05
4.42958	4.57695e-05
4.43485	4.57903e-05
4.43678	4.57979e-05
4.43871	4.58054e-05
4.44114	4.5815e-05
4.44414	4.58267e-05
4.4483	4.58431e-05
4.45265	4.58601e-05
4.45445	4.58673e-05
4.45626	4.58744e-05
4.46004	4.58893e-05
4.46293	4.59007e-05
4.46583	4.59121e-05
4.46856	4.59229e-05
4.47096	4.59324e-05
4.47459	4.59468e-05
4.47825	4.59613e-05
4.48183	4.59755e-05
4.48509	4.59883e-05
4.48796	4.59997e-05
4.49129	4.60129e-05
4.49645	4.60333e-05
4.50388	4.6063e-05
4.50718	4.60761e-05
4.50972	4.60861e-05
4.51226	4.60962e-05
4.51477	4.61062e-05
4.51712	4.61156e-05
4.51921	4.61239e-05
4.52123	4.6132e-05
4.52389	4.61426e-05
4.52796	4.61587e-05
4.53202	4.6175e-05
4.53545	4.61888e-05
4.53846	4.62008e-05
4.54093	4.62107e-05
4.54352	4.6221e-05
4.54629	4.62321e-05
4.55007	4.62473e-05
4.55387	4.62626e-05
4.55644	4.62728e-05
4.559	4.62832e-05
4.56135	4.62926e-05
4.56377	4.63023e-05
4.56791	4.63189e-05
4.57132	4.63326e-05
4.5749	4.63471e-05
4.57848	4.63615e-05
4.58173	4.63746e-05
4.58481	4.6387e-05
4.58751	4.63979e-05
4.58988	4.64075e-05
4.59249	4.6418e-05
4.59556	4.64304e-05
4.59926	4.64454e-05
4.60388	4.64641e-05
4.60823	4.64817e-05
4.61228	4.64982e-05
4.61562	4.65117e-05
4.61763	4.65198e-05
4.61964	4.6528e-05
4.62233	4.6539e-05
4.62498	4.65497e-05
4.62756	4.65602e-05
4.63016	4.65708e-05
4.63327	4.65835e-05
4.63704	4.65988e-05
4.64135	4.66163e-05
4.64566	4.66339e-05
4.64915	4.66482e-05
4.65267	4.66626e-05
4.65618	4.6677e-05
4.65904	4.66887e-05
4.66176	4.66998e-05
4.66722	4.67221e-05
4.67194	4.67415e-05
4.67403	4.67501e-05
4.67613	4.67587e-05
4.67912	4.6771e-05
4.68477	4.67943e-05
4.68886	4.68111e-05
4.69296	4.68279e-05
4.6972	4.68454e-05
4.70087	4.68605e-05
4.70461	4.68759e-05
4.70826	4.68911e-05
4.71192	4.69062e-05
4.71489	4.69185e-05
4.72001	4.69396e-05
4.72591	4.69641e-05
4.72826	4.69738e-05
4.73061	4.69835e-05
4.73319	4.69942e-05
4.73577	4.7005e-05
4.73841	4.70159e-05
4.74207	4.70311e-05
4.74468	4.7042e-05
4.74729	4.70528e-05
4.75017	4.70648e-05
4.75325	4.70776e-05
4.7581	4.70978e-05
4.76366	4.7121e-05
4.76813	4.71396e-05
4.77189	4.71553e-05
4.77539	4.717e-05
4.78272	4.72007e-05
4.79011	4.72317e-05
4.79768	4.72634e-05
4.80524	4.72952e-05
4.80814	4.73074e-05
4.81104	4.73197e-05
4.81375	4.73311e-05
4.8165	4.73427e-05
4.81989	4.7357e-05
4.82444	4.73762e-05
4.82661	4.73854e-05
4.82877	4.73945e-05
4.8322	4.74089e-05
4.83676	4.74282e-05
4.84079	4.74452e-05
4.84507	4.74634e-05
4.84851	4.74779e-05
4.85194	4.74926e-05
4.85652	4.7512e-05
4.8611	4.75315e-05
4.86486	4.75475e-05
4.86827	4.7562e-05
4.87089	4.75732e-05
4.8735	4.75843e-05
4.87698	4.75991e-05
4.88025	4.7613e-05
4.88526	4.76344e-05
4.88939	4.76521e-05
4.89282	4.76667e-05
4.89559	4.76786e-05
4.90126	4.77028e-05
4.90597	4.77231e-05
4.91067	4.77432e-05
4.9164	4.77678e-05
4.91869	4.77777e-05
4.92098	4.77875e-05
4.92356	4.77986e-05
4.92642	4.78109e-05
4.92929	4.78232e-05
4.93251	4.78371e-05
4.93602	4.78522e-05
4.93936	4.78667e-05
4.94197	4.78779e-05
4.94458	4.78892e-05
4.94711	4.79001e-05
4.9504	4.79143e-05
4.95464	4.79327e-05
4.95989	4.79553e-05
4.96564	4.79804e-05
4.96761	4.79889e-05
4.96958	4.79974e-05
4.9718	4.8007e-05
4.97639	4.80269e-05
4.98381	4.80593e-05
4.99007	4.80864e-05
4.99254	4.80972e-05
4.99501	4.8108e-05
4.99819	4.81218e-05
5.00112	4.81346e-05
5.00426	4.81484e-05
5.01052	4.81757e-05
5.0158	4.81988e-05
5.02132	4.82231e-05
5.02318	4.82312e-05
5.02504	4.82393e-05
5.02776	4.82512e-05
5.03165	4.82683e-05
5.0351	4.82834e-05
5.03811	4.82966e-05
5.04216	4.83145e-05
5.04407	4.83229e-05
5.04598	4.83313e-05
5.04791	4.83398e-05
5.04986	4.83484e-05
5.05258	4.83604e-05
5.05529	4.83723e-05
5.05843	4.83862e-05
5.06183	4.84012e-05
5.06682	4.84233e-05
5.07182	4.84453e-05
5.07435	4.84565e-05
5.07688	4.84677e-05
5.08216	4.84912e-05
5.08467	4.85023e-05
5.08719	4.85134e-05
5.09265	4.85377e-05
5.09894	4.85656e-05
5.10568	4.85956e-05
5.10943	4.86124e-05
5.11215	4.86245e-05
5.11486	4.86366e-05
5.11805	4.86508e-05
5.12164	4.86669e-05
5.12527	4.86831e-05
5.12702	4.86909e-05
5.12877	4.86988e-05
5.13126	4.87099e-05
5.13434	4.87236e-05
5.13744	4.87375e-05
5.14048	4.87512e-05
5.14326	4.87636e-05
5.14947	4.87915e-05
5.15181	4.8802e-05
5.15414	4.88125e-05
5.15674	4.88241e-05
5.16066	4.88418e-05
5.16286	4.88517e-05
5.16506	4.88616e-05
5.16843	4.88768e-05
5.17105	4.88886e-05
5.17368	4.89004e-05
5.17762	4.89182e-05
5.18306	4.89429e-05
5.18849	4.89674e-05
5.19208	4.89836e-05
5.19567	4.89999e-05
5.19959	4.90177e-05
5.20296	4.90329e-05
5.20592	4.90463e-05
5.20879	4.90593e-05
5.21134	4.90709e-05
5.21404	4.90832e-05
5.21666	4.90951e-05
5.21881	4.91049e-05
5.22116	4.91156e-05
5.22377	4.91275e-05
5.22663	4.91405e-05
5.22954	4.91538e-05
5.23207	4.91653e-05
5.23464	4.9177e-05
5.23721	4.91887e-05
5.23986	4.92008e-05
5.24268	4.92137e-05
5.2453	4.92257e-05
5.24797	4.92379e-05
5.25005	4.92474e-05
5.25214	4.9257e-05
5.25438	4.92673e-05
5.25929	4.92898e-05
5.26378	4.93104e-05
5.26942	4.93362e-05
5.27422	4.93583e-05
5.27852	4.93781e-05
5.28402	4.94035e-05
5.28622	4.94137e-05
5.28843	4.94238e-05
5.29125	4.94368e-05
5.29501	4.94541e-05
5.29752	4.94657e-05
5.30002	4.94773e-05
5.30482	4.94995e-05
5.30885	4.95182e-05
5.31276	4.95363e-05
5.31461	4.95449e-05
5.31646	4.95535e-05
5.31876	4.95641e-05
5.32143	4.95765e-05
5.32422	4.95894e-05
5.32543	4.9595e-05
5.32664	4.96006e-05
5.32975	4.96151e-05
5.33323	4.96313e-05
5.33611	4.96446e-05
5.34029	4.96641e-05
5.34385	4.96807e-05
5.3471	4.96958e-05
5.34997	4.97093e-05
5.3535	4.97257e-05
5.35691	4.97417e-05
5.35918	4.97523e-05
5.36145	4.97629e-05
5.3644	4.97767e-05
5.368	4.97936e-05
5.37151	4.981e-05
5.37563	4.98293e-05
5.38075	4.98533e-05
5.38586	4.98773e-05
5.39081	4.99006e-05
5.39393	4.99152e-05
5.39705	4.99299e-05
5.40137	4.99503e-05
5.40503	4.99675e-05
5.40911	4.99868e-05
5.41485	5.0014e-05
5.41703	5.00243e-05
5.41922	5.00346e-05
5.424	5.00572e-05
5.42978	5.00845e-05
5.43639	5.01159e-05
5.43854	5.01262e-05
5.4407	5.01364e-05
5.44334	5.01489e-05
5.4461	5.01621e-05
5.44887	5.01752e-05
5.45435	5.02013e-05
5.46082	5.0232e-05
5.46589	5.02562e-05
5.47096	5.02804e-05
5.47783	5.03134e-05
5.48401	5.03428e-05
5.4864	5.03543e-05
5.48879	5.03657e-05
5.49152	5.03789e-05
5.49406	5.03911e-05
5.4967	5.04037e-05
5.50017	5.04204e-05
5.50399	5.04387e-05
5.5073	5.04547e-05
5.51084	5.04717e-05
5.51484	5.0491e-05
5.51881	5.05101e-05
5.52247	5.05277e-05
5.52791	5.05541e-05
5.52977	5.0563e-05
5.53164	5.0572e-05
5.53467	5.05867e-05
5.53746	5.06001e-05
5.54026	5.06137e-05
5.54363	5.06301e-05
5.54691	5.06459e-05
5.54986	5.06602e-05
5.55199	5.06706e-05
5.55412	5.06809e-05
5.55669	5.06934e-05
5.56115	5.0715e-05
5.56494	5.07335e-05
5.56897	5.07531e-05
5.57299	5.07727e-05
5.57785	5.07963e-05
5.58443	5.08284e-05
5.59199	5.08654e-05
5.59726	5.08911e-05
5.60254	5.0917e-05
5.60573	5.09327e-05
5.60893	5.09484e-05
5.61164	5.09617e-05
5.61394	5.0973e-05
5.61625	5.09843e-05
5.61861	5.09959e-05
5.62251	5.10151e-05
5.62721	5.10382e-05
5.63289	5.10662e-05
5.63693	5.10862e-05
5.63978	5.11002e-05
5.64262	5.11142e-05
5.64559	5.11289e-05
5.64855	5.11435e-05
5.6515	5.11581e-05
5.65499	5.11754e-05
5.65842	5.11924e-05
5.66072	5.12037e-05
5.66301	5.12151e-05
5.66538	5.12268e-05
5.66935	5.12465e-05
5.67345	5.12669e-05
5.67754	5.12872e-05
5.68096	5.13042e-05
5.68715	5.1335e-05
5.69668	5.13825e-05
5.7086	5.14423e-05
5.71909	5.1495e-05
5.7242	5.15204e-05
5.7293	5.15459e-05
5.73506	5.15748e-05
5.73747	5.15869e-05
5.73988	5.1599e-05
5.74261	5.16128e-05
5.74576	5.16286e-05
5.74929	5.16464e-05
5.75133	5.16567e-05
5.75337	5.1667e-05
5.75602	5.16803e-05
5.75844	5.16925e-05
5.76086	5.17047e-05
5.7637	5.17191e-05
5.76819	5.17418e-05
5.77268	5.17646e-05
5.77419	5.17723e-05
5.7757	5.17799e-05
5.7778	5.17905e-05
5.78005	5.18019e-05
5.78284	5.18161e-05
5.78566	5.18304e-05
5.78862	5.18455e-05
5.79219	5.18636e-05
5.79565	5.18812e-05
5.79848	5.18956e-05
5.8004	5.19054e-05
5.80232	5.19152e-05
5.80455	5.19265e-05
5.8078	5.19431e-05
5.81042	5.19565e-05
5.81351	5.19723e-05
5.81678	5.1989e-05
5.81965	5.20036e-05
5.82253	5.20183e-05
5.8262	5.20371e-05
5.82987	5.20559e-05
5.83538	5.20841e-05
5.84717	5.21445e-05
5.84962	5.21571e-05
5.85207	5.21698e-05
5.85599	5.219e-05
5.86138	5.22179e-05
5.86327	5.22276e-05
5.86515	5.22373e-05
5.86966	5.22605e-05
5.87339	5.22798e-05
5.87676	5.22972e-05
5.87972	5.23125e-05
5.88411	5.23353e-05
5.88757	5.23532e-05
5.89008	5.23662e-05
5.8926	5.23792e-05
5.89608	5.23973e-05
5.89941	5.24145e-05
5.90221	5.24291e-05
5.90502	5.24436e-05
5.90763	5.24572e-05
5.91062	5.24727e-05
5.9136	5.24883e-05
5.9165	5.25034e-05
5.91885	5.25157e-05
5.92345	5.25397e-05
5.92581	5.2552e-05
5.92817	5.25643e-05
5.93038	5.25759e-05
5.9327	5.2588e-05
5.93622	5.26064e-05
5.93974	5.26248e-05
5.94314	5.26426e-05
5.9462	5.26587e-05
5.94895	5.26731e-05
5.9518	5.2688e-05
5.95416	5.27004e-05
5.95672	5.27138e-05
5.95986	5.27303e-05
5.96305	5.27471e-05
5.96667	5.27661e-05
5.97027	5.27851e-05
5.9726	5.27974e-05
5.97493	5.28096e-05
5.97744	5.28229e-05
5.98047	5.28389e-05
5.98291	5.28517e-05
5.98534	5.28645e-05
5.98758	5.28763e-05
5.99241	5.29019e-05
5.99678	5.29249e-05
6.0014	5.29495e-05
6.00317	5.29589e-05
6.00494	5.29683e-05
6.007	5.29791e-05
6.00943	5.2992e-05
6.01257	5.30087e-05
6.01571	5.30254e-05
6.01854	5.30405e-05
6.022	5.30589e-05
6.02406	5.30698e-05
6.02612	5.30808e-05
6.02863	5.30941e-05
6.03071	5.31052e-05
6.0329	5.31169e-05
6.03655	5.31364e-05
6.03985	5.3154e-05
6.04267	5.3169e-05
6.04611	5.31874e-05
6.05016	5.32091e-05
6.05438	5.32317e-05
6.05854	5.32539e-05
6.06276	5.32766e-05
6.06698	5.32992e-05
6.06997	5.33152e-05
6.07296	5.33313e-05
6.07686	5.33523e-05
6.08008	5.33696e-05
6.08293	5.33849e-05
6.08545	5.33985e-05
6.08788	5.34116e-05
6.09201	5.34338e-05
6.09618	5.34564e-05
6.09809	5.34667e-05
6.1	5.3477e-05
6.10239	5.34898e-05
6.10611	5.351e-05
6.1078	5.35191e-05
6.10948	5.35283e-05
6.11159	5.35396e-05
6.1157	5.35619e-05
6.11762	5.35723e-05
6.11954	5.35827e-05
6.12193	5.35957e-05
6.12569	5.36161e-05
6.13168	5.36487e-05
6.13586	5.36713e-05
6.14004	5.36941e-05
6.14356	5.37133e-05
6.14591	5.37261e-05
6.14826	5.37389e-05
6.15102	5.3754e-05
6.15331	5.37665e-05
6.15561	5.37791e-05
6.15775	5.37907e-05
6.16226	5.38155e-05
6.16386	5.38242e-05
6.16545	5.38329e-05
6.16762	5.38447e-05
6.17054	5.38607e-05
6.17629	5.38923e-05
6.18127	5.39196e-05
6.18358	5.39323e-05
6.18589	5.3945e-05
6.1883	5.39582e-05
6.19218	5.39795e-05
6.19524	5.39964e-05
6.1983	5.40132e-05
6.20088	5.40275e-05
6.2034	5.40413e-05
6.20591	5.40552e-05
6.20811	5.40673e-05
6.21192	5.40883e-05
6.21558	5.41086e-05
6.2174	5.41186e-05
6.21922	5.41287e-05
6.22319	5.41507e-05
6.22509	5.41612e-05
6.22698	5.41717e-05
6.22946	5.41854e-05
6.23201	5.41996e-05
6.23458	5.42138e-05
6.23785	5.42319e-05
6.24062	5.42473e-05
6.24305	5.42608e-05
6.24678	5.42816e-05
6.24981	5.42985e-05
6.25308	5.43166e-05
6.25587	5.43322e-05
6.25826	5.43455e-05
6.26041	5.43575e-05
6.26421	5.43787e-05
6.26819	5.4401e-05
6.27213	5.44229e-05
6.27651	5.44475e-05
6.27857	5.4459e-05
6.28064	5.44706e-05
6.28301	5.44839e-05
6.28579	5.44994e-05
6.28883	5.45164e-05
6.29225	5.45356e-05
6.29516	5.4552e-05
6.29894	5.45732e-05
6.3037	5.46e-05
6.30791	5.46237e-05
6.31212	5.46474e-05
6.31469	5.46619e-05
6.31727	5.46764e-05
6.31946	5.46888e-05
6.32178	5.47019e-05
6.32402	5.47145e-05
6.32669	5.47296e-05
6.32937	5.47448e-05
6.33169	5.47579e-05
6.33402	5.47711e-05
6.33645	5.47849e-05
6.33913	5.48e-05
6.34248	5.4819e-05
6.34503	5.48335e-05
6.34758	5.48479e-05
6.34964	5.48597e-05
6.35171	5.48714e-05
6.35397	5.48843e-05
6.3579	5.49066e-05
6.36195	5.49296e-05
6.36523	5.49483e-05
6.36988	5.49748e-05
6.37463	5.50018e-05
6.3788	5.50257e-05
6.3812	5.50394e-05
6.38361	5.50532e-05
6.38586	5.50661e-05
6.38821	5.50795e-05
6.39054	5.50928e-05
6.39468	5.51166e-05
6.4012	5.51539e-05
6.40417	5.5171e-05
6.40714	5.5188e-05
6.40966	5.52025e-05
6.4121	5.52165e-05
6.41522	5.52344e-05
6.41809	5.52509e-05
6.42082	5.52667e-05
6.4239	5.52844e-05
6.42749	5.53051e-05
6.4313	5.53271e-05
6.43497	5.53484e-05
6.43879	5.53703e-05
6.44172	5.53873e-05
6.44464	5.54042e-05
6.44774	5.54222e-05
6.45069	5.54393e-05
6.45423	5.54597e-05
6.45851	5.54847e-05
6.46009	5.54938e-05
6.46167	5.5503e-05
6.4654	5.55246e-05
6.47137	5.55594e-05
6.47728	5.55938e-05
6.48275	5.56257e-05
6.48971	5.56663e-05
6.49217	5.56807e-05
6.49464	5.56951e-05
6.49855	5.57179e-05
6.5015	5.57352e-05
6.50379	5.57486e-05
6.50607	5.5762e-05
6.50824	5.57747e-05
6.51014	5.57858e-05
6.51195	5.57964e-05
6.51377	5.58071e-05
6.5161	5.58207e-05
6.51866	5.58358e-05
6.52105	5.58498e-05
6.52444	5.58698e-05
6.52804	5.5891e-05
6.5351	5.59325e-05
6.53885	5.59546e-05
6.54259	5.59767e-05
6.54617	5.59978e-05
6.55242	5.60349e-05
6.55457	5.60476e-05
6.55672	5.60603e-05
6.56075	5.60842e-05
6.56399	5.61033e-05
6.56803	5.61273e-05
6.57025	5.61405e-05
6.57247	5.61537e-05
6.57473	5.61671e-05
6.57678	5.61793e-05
6.57886	5.61917e-05
6.58104	5.62046e-05
6.58285	5.62154e-05
6.58482	5.62271e-05
6.5872	5.62412e-05
6.59039	5.62602e-05
6.5943	5.62836e-05
6.59822	5.63069e-05
6.59947	5.63144e-05
6.60073	5.63219e-05
6.60293	5.63351e-05
6.60567	5.63515e-05
6.61051	5.63804e-05
6.61999	5.64372e-05
6.6228	5.64541e-05
6.62562	5.6471e-05
6.62912	5.6492e-05
6.63384	5.65204e-05
6.63726	5.6541e-05
6.64068	5.65616e-05
6.64366	5.65795e-05
6.64611	5.65943e-05
6.64847	5.66085e-05
6.65142	5.66263e-05
6.65386	5.6641e-05
6.6561	5.66546e-05
6.65839	5.66684e-05
6.66152	5.66873e-05
6.66443	5.67049e-05
6.66838	5.67288e-05
6.67233	5.67527e-05
6.67583	5.67739e-05
6.67996	5.6799e-05
6.68425	5.68251e-05
6.68772	5.68461e-05
6.69265	5.68762e-05
6.69946	5.69176e-05
6.70361	5.69429e-05
6.70657	5.6961e-05
6.70954	5.69791e-05
6.71247	5.6997e-05
6.71637	5.70208e-05
6.72057	5.70465e-05
6.72509	5.70742e-05
6.72691	5.70854e-05
6.72873	5.70965e-05
6.7314	5.71129e-05
6.7343	5.71307e-05
6.7372	5.71485e-05
6.73955	5.71629e-05
6.74455	5.71937e-05
6.74745	5.72116e-05
6.75035	5.72294e-05
6.7538	5.72506e-05
6.75725	5.72719e-05
6.76257	5.73047e-05
6.76791	5.73377e-05
6.77281	5.73679e-05
6.77517	5.73825e-05
6.77753	5.73971e-05
6.77995	5.74121e-05
6.78345	5.74339e-05
6.7857	5.74479e-05
6.78796	5.74619e-05
6.79044	5.74772e-05
6.79293	5.74927e-05
6.79572	5.75101e-05
6.79817	5.75253e-05
6.80037	5.75389e-05
6.80254	5.75524e-05
6.80508	5.75683e-05
6.80816	5.75875e-05
6.81107	5.76057e-05
6.81521	5.76314e-05
6.81919	5.76563e-05
6.82324	5.76815e-05
6.82717	5.77061e-05
6.83136	5.77324e-05
[truncated: 45,808 more rows]

## Sheet: 60stp
Time	Vesicularity
(s)	(vol frac)
0	3.39292e-05
7.61408e-05	3.39292e-05
0.000456845	3.39292e-05
0.0018417	3.39294e-05
0.00504826	3.39299e-05
0.013615	3.39327e-05
0.0204307	3.39357e-05
0.0251293	3.39381e-05
0.0269838	3.39391e-05
0.0288382	3.39401e-05
0.0311768	3.39414e-05
0.0335053	3.39428e-05
0.0358676	3.39442e-05
0.0380611	3.39456e-05
0.0399815	3.39467e-05
0.0424603	3.39483e-05
0.0448853	3.39499e-05
0.0464462	3.39508e-05
0.0476072	3.39516e-05
0.0487681	3.39524e-05
0.0497214	3.3953e-05
0.0518958	3.39545e-05
0.0542313	3.39561e-05
0.0569169	3.3958e-05
0.0588661	3.39593e-05
0.0608153	3.39607e-05
0.062652	3.3962e-05
0.0645374	3.39633e-05
0.0667681	3.39649e-05
0.0689988	3.39665e-05
0.0713415	3.39683e-05
0.0735139	3.39699e-05
0.075479	3.39713e-05
0.0782129	3.39734e-05
0.080265	3.39749e-05
0.0823171	3.39764e-05
0.0849677	3.39785e-05
0.0876183	3.39805e-05
0.0892018	3.39817e-05
0.0907854	3.39829e-05
0.092108	3.39839e-05
0.0958396	3.39868e-05
0.0991023	3.39893e-05
0.101807	3.39914e-05
0.104016	3.39932e-05
0.107669	3.39961e-05
0.110666	3.39985e-05
0.111947	3.39995e-05
0.113228	3.40006e-05
0.114755	3.40018e-05
0.116664	3.40034e-05
0.118549	3.40049e-05
0.120633	3.40066e-05
0.122717	3.40082e-05
0.124631	3.40098e-05
0.128074	3.40126e-05
0.130943	3.40149e-05
0.132912	3.40166e-05
0.134881	3.40182e-05
0.136643	3.40197e-05
0.13864	3.40213e-05
0.140245	3.40227e-05
0.142756	3.40248e-05
0.145129	3.40268e-05
0.147535	3.40288e-05
0.149651	3.40305e-05
0.151539	3.40321e-05
0.153207	3.40335e-05
0.155384	3.40353e-05
0.15756	3.40371e-05
0.159692	3.40389e-05
0.162402	3.40412e-05
0.163936	3.40425e-05
0.16547	3.40438e-05
0.166877	3.4045e-05
0.168922	3.40467e-05
0.170812	3.40483e-05
0.17245	3.40497e-05
0.174037	3.40511e-05
0.176569	3.40533e-05
0.178884	3.40553e-05
0.180846	3.40569e-05
0.184138	3.40598e-05
0.186069	3.40614e-05
0.187999	3.40631e-05
0.190145	3.40649e-05
0.192514	3.4067e-05
0.196238	3.40702e-05
0.199681	3.40732e-05
0.203123	3.40761e-05
0.206217	3.40788e-05
0.209085	3.40812e-05
0.211952	3.40838e-05
0.21536	3.40867e-05
0.219061	3.409e-05
0.221635	3.40922e-05
0.22421	3.40945e-05
0.226443	3.40964e-05
0.228485	3.40982e-05
0.230367	3.40999e-05
0.232563	3.41018e-05
0.234931	3.41039e-05
0.237009	3.41057e-05
0.238903	3.41074e-05
0.240954	3.41092e-05
0.24392	3.41117e-05
0.245837	3.41134e-05
0.247753	3.41151e-05
0.250143	3.41173e-05
0.252441	3.41193e-05
0.254632	3.41212e-05
0.257047	3.41234e-05
0.259404	3.41255e-05
0.263256	3.41288e-05
0.26646	3.41317e-05
0.269009	3.4134e-05
0.271558	3.41363e-05
0.274317	3.41387e-05
0.277077	3.41412e-05
0.280209	3.41439e-05
0.284544	3.41478e-05
0.286685	3.41497e-05
0.288826	3.41516e-05
0.291796	3.41543e-05
0.294766	3.4157e-05
0.297397	3.41594e-05
0.299814	3.41615e-05
0.30363	3.4165e-05
0.305972	3.41671e-05
0.308315	3.41691e-05
0.311719	3.41722e-05
0.313204	3.41735e-05
0.314688	3.41748e-05
0.31665	3.41766e-05
0.319088	3.41788e-05
0.322547	3.4182e-05
0.325142	3.41843e-05
0.327737	3.41866e-05
0.330787	3.41894e-05
0.333989	3.41923e-05
0.337291	3.41953e-05
0.340999	3.41987e-05
0.343936	3.42013e-05
0.346873	3.4204e-05
0.350183	3.42069e-05
0.352111	3.42087e-05
0.354038	3.42104e-05
0.357509	3.42136e-05
0.358757	3.42147e-05
0.360005	3.42158e-05
0.361746	3.42174e-05
0.366592	3.42219e-05
0.369415	3.42245e-05
0.372238	3.42271e-05
0.374746	3.42293e-05
0.377379	3.42317e-05
0.380974	3.4235e-05
0.38524	3.4239e-05
0.387996	3.42415e-05
0.390753	3.4244e-05
0.394221	3.42472e-05
0.39726	3.42499e-05
0.399863	3.42523e-05
0.402981	3.42551e-05
0.409392	3.4261e-05
0.41653	3.42677e-05
0.418286	3.42693e-05
0.420041	3.42709e-05
0.425084	3.42755e-05
0.429955	3.428e-05
0.434125	3.42839e-05
0.438294	3.42877e-05
0.442039	3.42912e-05
0.444847	3.42938e-05
0.447655	3.42963e-05
0.450781	3.42992e-05
0.453998	3.43022e-05
0.456648	3.43047e-05
0.45907	3.43069e-05
0.46302	3.43105e-05
0.467532	3.43148e-05
0.472131	3.4319e-05
0.474737	3.43214e-05
0.477344	3.43239e-05
0.480299	3.43266e-05
0.482331	3.43284e-05
0.484362	3.43304e-05
0.488153	3.43339e-05
0.491735	3.43373e-05
0.494712	3.43401e-05
0.497406	3.43426e-05
0.500884	3.43458e-05
0.505728	3.43503e-05
0.509628	3.4354e-05
0.513882	3.43579e-05
0.517892	3.43618e-05
0.520744	3.43644e-05
0.523597	3.43671e-05
0.527179	3.43704e-05
0.532634	3.43756e-05
0.536666	3.43794e-05
0.540698	3.43831e-05
0.544529	3.43867e-05
0.547905	3.43899e-05
0.550733	3.43926e-05
0.553715	3.43953e-05
0.558229	3.43996e-05
0.564507	3.44055e-05
0.575131	3.44155e-05
0.579544	3.44197e-05
0.583956	3.44239e-05
0.5884	3.44281e-05
0.596862	3.44361e-05
0.601711	3.44408e-05
0.606559	3.44454e-05
0.610496	3.44491e-05
0.614917	3.44532e-05
0.619892	3.4458e-05
0.623927	3.44618e-05
0.627962	3.44657e-05
0.631137	3.44687e-05
0.634311	3.44717e-05
0.637468	3.44747e-05
0.640713	3.44778e-05
0.64549	3.44824e-05
0.65308	3.44896e-05
0.661455	3.44976e-05
0.668851	3.45048e-05
0.675439	3.4511e-05
0.681436	3.45168e-05
0.686246	3.45214e-05
0.69045	3.45255e-05
0.694654	3.45295e-05
0.699065	3.45337e-05
0.709331	3.45435e-05
0.713047	3.45471e-05
0.716763	3.45507e-05
0.722483	3.45563e-05
0.726018	3.45598e-05
0.729554	3.45631e-05
0.732825	3.45663e-05
0.73626	3.45696e-05
0.740169	3.45734e-05
0.743444	3.45766e-05
0.747433	3.45804e-05
0.754495	3.45873e-05
0.768496	3.4601e-05
0.78098	3.46131e-05
0.790287	3.4622e-05
0.799594	3.46313e-05
0.801735	3.46333e-05
0.803876	3.46353e-05
0.80667	3.4638e-05
0.810194	3.46414e-05
0.815956	3.4647e-05
0.821693	3.46527e-05
0.827583	3.46585e-05
0.834573	3.46653e-05
0.842724	3.46733e-05
0.850242	3.46808e-05
0.857416	3.46878e-05
0.86459	3.46949e-05
0.87376	3.47037e-05
0.876418	3.47064e-05
0.879076	3.4709e-05
0.882149	3.47121e-05
0.886018	3.47159e-05
0.892286	3.47221e-05
0.901163	3.47309e-05
0.903901	3.47336e-05
0.906639	3.47363e-05
0.909812	3.47394e-05
0.916346	3.47459e-05
0.923042	3.47525e-05
0.930155	3.47597e-05
0.939282	3.47688e-05
0.943257	3.47727e-05
0.947231	3.47766e-05
0.951112	3.47805e-05
0.955747	3.47851e-05
0.960171	3.47895e-05
0.964356	3.47937e-05
0.971568	3.48009e-05
0.975415	3.48047e-05
0.979261	3.48086e-05
0.983031	3.48123e-05
0.986464	3.48157e-05
0.990604	3.48199e-05
0.996521	3.48258e-05
1.00679	3.48362e-05
1.00887	3.48383e-05
1.01095	3.48403e-05
1.01418	3.48435e-05
1.01946	3.48488e-05
1.02382	3.48531e-05
1.02747	3.48568e-05
1.03158	3.48609e-05
1.03611	3.48655e-05
1.04196	3.48715e-05
1.0478	3.48773e-05
1.05325	3.48828e-05
1.0598	3.48894e-05
1.07042	3.49003e-05
1.07234	3.49022e-05
1.07427	3.49041e-05
1.07718	3.4907e-05
1.08008	3.49099e-05
1.0831	3.4913e-05
1.08765	3.49176e-05
1.09335	3.49234e-05
1.09978	3.49299e-05
1.10597	3.49362e-05
1.11156	3.49419e-05
1.11685	3.49472e-05
1.12254	3.4953e-05
1.12891	3.49596e-05
1.13301	3.49637e-05
1.1371	3.49679e-05
1.14216	3.4973e-05
1.14878	3.49799e-05
1.1554	3.49866e-05
1.16277	3.49942e-05
1.16638	3.49978e-05
1.16999	3.50015e-05
1.17495	3.50066e-05
1.18067	3.50124e-05
1.1936	3.50257e-05
1.21095	3.50434e-05
1.22947	3.50627e-05
1.24596	3.50798e-05
1.24994	3.50838e-05
1.25391	3.50879e-05
1.25743	3.50915e-05
1.26095	3.50951e-05
1.26498	3.50993e-05
1.26955	3.5104e-05
1.27535	3.51101e-05
1.28109	3.51161e-05
1.28592	3.51211e-05
1.29074	3.51261e-05
1.29521	3.51308e-05
1.3005	3.51363e-05
1.30376	3.51397e-05
1.30703	3.51431e-05
1.31068	3.51469e-05
1.31904	3.51556e-05
1.32296	3.51597e-05
1.32687	3.51638e-05
1.33083	3.51679e-05
1.33557	3.51729e-05
1.33999	3.51774e-05
1.34695	3.51847e-05
1.35263	3.51907e-05
1.35759	3.51959e-05
1.36134	3.51999e-05
1.36509	3.52038e-05
1.3705	3.52094e-05
1.37646	3.52157e-05
1.38271	3.52223e-05
1.3876	3.52274e-05
1.3925	3.52326e-05
1.39617	3.52365e-05
1.39984	3.52403e-05
1.40343	3.52441e-05
1.40705	3.52479e-05
1.41547	3.52569e-05
1.41876	3.52603e-05
1.42204	3.52637e-05
1.4266	3.52686e-05
1.43126	3.52735e-05
1.43592	3.52784e-05
1.43967	3.52824e-05
1.4429	3.52858e-05
1.44653	3.52897e-05
1.45067	3.52941e-05
1.45456	3.52982e-05
1.46003	3.53039e-05
1.4635	3.53076e-05
1.46696	3.53113e-05
1.4706	3.53152e-05
1.47677	3.53217e-05
1.48139	3.53266e-05
1.486	3.53316e-05
1.49347	3.53396e-05
1.49683	3.53432e-05
1.50018	3.53467e-05
1.50385	3.53506e-05
1.50921	3.53564e-05
1.51485	3.53624e-05
1.52538	3.53737e-05
1.52938	3.5378e-05
1.53338	3.53822e-05
1.53772	3.53868e-05
1.54246	3.53919e-05
1.54651	3.53962e-05
1.55012	3.54002e-05
1.55541	3.54058e-05
1.56171	3.54127e-05
1.56746	3.54188e-05
1.57426	3.54261e-05
1.58117	3.54335e-05
1.58762	3.54405e-05
1.59583	3.54494e-05
1.60186	3.54559e-05
1.60788	3.54624e-05
1.61272	3.54677e-05
1.61671	3.5472e-05
1.6204	3.5476e-05
1.62443	3.54803e-05
1.62917	3.54855e-05
1.63421	3.54909e-05
1.63886	3.5496e-05
1.64374	3.55012e-05
1.64975	3.55078e-05
1.65698	3.55156e-05
1.66493	3.55243e-05
1.67359	3.55338e-05
1.68225	3.55431e-05
1.68643	3.55477e-05
1.69061	3.55523e-05
1.70075	3.55634e-05
1.70633	3.55695e-05
1.71191	3.55756e-05
1.71657	3.55807e-05
1.72083	3.55854e-05
1.72496	3.55899e-05
1.7296	3.5595e-05
1.735	3.56009e-05
1.73946	3.56058e-05
1.74695	3.5614e-05
1.7545	3.56223e-05
1.76422	3.5633e-05
1.7787	3.5649e-05
1.79285	3.56648e-05
1.79549	3.56676e-05
1.79813	3.56705e-05
1.80192	3.56747e-05
1.81004	3.56836e-05
1.8178	3.56922e-05
1.82477	3.57e-05
1.83409	3.57104e-05
1.84466	3.57221e-05
1.85745	3.57363e-05
1.87441	3.57554e-05
1.89327	3.57763e-05
1.91079	3.57958e-05
1.9144	3.57999e-05
1.91801	3.5804e-05
1.92356	3.58103e-05
1.92943	3.58169e-05
1.93919	3.58278e-05
1.94148	3.58304e-05
1.94378	3.5833e-05
1.94662	3.58362e-05
1.95268	3.5843e-05
1.9574	3.58483e-05
1.96212	3.58537e-05
1.96742	3.58597e-05
1.97477	3.5868e-05
1.98268	3.58769e-05
1.98506	3.58796e-05
1.98743	3.58823e-05
1.99083	3.58861e-05
1.99463	3.58905e-05
1.99871	3.58951e-05
2.00395	3.5901e-05
2.01245	3.59107e-05
2.02159	3.5921e-05
2.03072	3.59314e-05
2.03882	3.59407e-05
2.04451	3.59472e-05
2.05021	3.59537e-05
2.05505	3.59592e-05
2.05956	3.59643e-05
2.06588	3.59715e-05
2.07354	3.59803e-05
2.07794	3.59854e-05
2.08234	3.59904e-05
2.08672	3.59954e-05
2.09121	3.60005e-05
2.09539	3.60053e-05
2.09977	3.60103e-05
2.10441	3.60156e-05
2.11171	3.6024e-05
2.12131	3.6035e-05
2.13409	3.60498e-05
2.14287	3.606e-05
2.15165	3.607e-05
2.15601	3.6075e-05
2.16038	3.60801e-05
2.16948	3.60906e-05
2.17858	3.61011e-05
2.18721	3.61112e-05
2.19303	3.61179e-05
2.19886	3.61247e-05
2.20358	3.61301e-05
2.21181	3.61396e-05
2.2195	3.61485e-05
2.22581	3.61559e-05
2.23118	3.61622e-05
2.23871	3.6171e-05
2.24902	3.61831e-05
2.26098	3.6197e-05
2.2749	3.62135e-05
2.27689	3.62157e-05
2.27887	3.6218e-05
2.28395	3.62239e-05
2.29288	3.62343e-05
2.30619	3.625e-05
2.32161	3.62681e-05
2.32919	3.62772e-05
2.33107	3.62794e-05
2.33294	3.62815e-05
2.33546	3.62845e-05
2.34466	3.62953e-05
2.35465	3.6307e-05
2.36293	3.63169e-05
2.37262	3.63284e-05
2.3811	3.63385e-05
2.38358	3.63415e-05
2.38607	3.63444e-05
2.38941	3.63483e-05
2.39687	3.63572e-05
2.40632	3.63684e-05
2.40974	3.63724e-05
2.41316	3.63765e-05
2.41698	3.63811e-05
2.42243	3.63876e-05
2.4284	3.63947e-05
2.43518	3.64027e-05
2.44411	3.64133e-05
2.45131	3.6422e-05
2.45825	3.64304e-05
2.46193	3.64348e-05
2.46562	3.64392e-05
2.47055	3.64451e-05
2.47604	3.64517e-05
2.48153	3.64583e-05
2.48897	3.64671e-05
2.49694	3.64766e-05
2.50055	3.6481e-05
2.50415	3.64854e-05
2.51049	3.6493e-05
2.51911	3.65035e-05
2.52225	3.65073e-05
2.52539	3.6511e-05
2.5298	3.65163e-05
2.53792	3.65261e-05
2.54644	3.65364e-05
2.5546	3.65463e-05
2.56658	3.65607e-05
2.57857	3.65755e-05
2.58058	3.65779e-05
2.58259	3.65803e-05
2.58538	3.65837e-05
2.58983	3.6589e-05
2.59436	3.65945e-05
2.5998	3.66012e-05
2.60483	3.66073e-05
2.61024	3.66139e-05
2.61834	3.66238e-05
2.62133	3.66274e-05
2.62433	3.6631e-05
2.62853	3.66361e-05
2.63417	3.6643e-05
2.63981	3.66499e-05
2.64628	3.66579e-05
2.65236	3.66653e-05
2.65747	3.66716e-05
2.66202	3.66771e-05
2.66695	3.66831e-05
2.67264	3.66901e-05
2.67963	3.66987e-05
2.6895	3.67109e-05
2.69255	3.67146e-05
2.6956	3.67184e-05
2.69964	3.67233e-05
2.70386	3.67285e-05
2.70837	3.67341e-05
2.71698	3.67448e-05
2.72133	3.67501e-05
2.72567	3.67554e-05
2.73041	3.67612e-05
2.73963	3.67727e-05
2.74407	3.67782e-05
2.74851	3.67836e-05
2.75288	3.6789e-05
2.75954	3.67973e-05
2.76886	3.68089e-05
2.77624	3.68181e-05
2.77909	3.68216e-05
2.78194	3.68251e-05
2.7859	3.683e-05
2.79143	3.68369e-05
2.79759	3.68446e-05
2.80943	3.68594e-05
2.82019	3.68727e-05
2.83195	3.68875e-05
2.83485	3.68911e-05
2.83775	3.68947e-05
2.84225	3.69003e-05
2.84772	3.69071e-05
2.85447	3.69155e-05
2.85993	3.69224e-05
2.8645	3.69281e-05
2.8684	3.69331e-05
2.87376	3.69398e-05
2.87956	3.69471e-05
2.88485	3.69538e-05
2.88987	3.696e-05
2.89729	3.69693e-05
2.90406	3.69779e-05
2.9095	3.69848e-05
2.92132	3.69998e-05
2.93214	3.70133e-05
2.94722	3.70325e-05
2.96309	3.70527e-05
2.97089	3.70626e-05
2.97869	3.70724e-05
2.9881	3.70844e-05
2.99774	3.70967e-05
3.00062	3.71004e-05
3.00349	3.7104e-05
3.00764	3.71092e-05
3.01203	3.71148e-05
3.01644	3.71204e-05
3.0213	3.71267e-05
3.02736	3.71345e-05
3.03771	3.71477e-05
3.04884	3.71618e-05
3.05805	3.71737e-05
3.06278	3.71798e-05
3.06752	3.71859e-05
3.0735	3.71936e-05
3.08031	3.72024e-05
3.08633	3.72102e-05
3.09113	3.72163e-05
3.09592	3.72224e-05
3.09895	3.72263e-05
3.10197	3.72302e-05
3.1064	3.7236e-05
3.11283	3.72442e-05
3.12317	3.72577e-05
3.12997	3.72665e-05
3.13676	3.72752e-05
3.14375	3.72842e-05
3.14942	3.72916e-05
3.15758	3.73023e-05
3.16168	3.73075e-05
3.16578	3.73128e-05
3.17068	3.73192e-05
3.17908	3.73302e-05
3.18873	3.73427e-05
3.19872	3.73558e-05
3.20316	3.73615e-05
3.20761	3.73673e-05
3.21225	3.73734e-05
3.2169	3.73794e-05
3.2244	3.73892e-05
3.23307	3.74007e-05
3.23659	3.74052e-05
3.2401	3.74098e-05
3.24443	3.74155e-05
3.24995	3.74227e-05
3.25451	3.74286e-05
3.2585	3.74339e-05
3.26231	3.74389e-05
3.26626	3.74441e-05
3.27427	3.74546e-05
3.28758	3.74722e-05
3.30081	3.74896e-05
3.30721	3.7498e-05
3.31361	3.75065e-05
3.32016	3.75151e-05
3.32678	3.75238e-05
3.3334	3.75326e-05
3.33889	3.75399e-05
3.34492	3.75479e-05
3.35185	3.75571e-05
3.36288	3.75717e-05
3.37304	3.75854e-05
3.37665	3.75902e-05
3.38027	3.75949e-05
3.3852	3.76015e-05
3.39241	3.76111e-05
3.39949	3.76206e-05
3.40578	3.76289e-05
3.41256	3.7638e-05
3.41843	3.76459e-05
3.42626	3.76563e-05
3.43487	3.76679e-05
3.44611	3.76828e-05
3.44977	3.76877e-05
3.45343	3.76927e-05
3.45819	3.76991e-05
3.46399	3.77069e-05
3.4748	3.77215e-05
3.48544	3.77358e-05
3.49446	3.77479e-05
3.50785	3.77659e-05
3.5168	3.77782e-05
3.52387	3.77877e-05
3.52806	3.77934e-05
3.53226	3.77991e-05
3.53647	3.78048e-05
3.5407	3.78105e-05
3.54641	3.78183e-05
3.55267	3.78268e-05
3.5577	3.78336e-05
3.56184	3.78392e-05
3.56617	3.7845e-05
3.57049	3.78509e-05
3.57556	3.78578e-05
3.58731	3.7874e-05
3.58992	3.78775e-05
3.59252	3.7881e-05
3.59617	3.78859e-05
3.60064	3.7892e-05
3.61137	3.79068e-05
3.61478	3.79114e-05
3.61819	3.7916e-05
3.62237	3.79217e-05
3.63306	3.79363e-05
3.63943	3.7945e-05
3.64266	3.79494e-05
3.64589	3.79539e-05
3.64982	3.79593e-05
3.65481	3.79662e-05
3.65943	3.79726e-05
3.66421	3.79791e-05
3.67131	3.79889e-05
3.68105	3.80023e-05
3.69389	3.80202e-05
3.7049	3.80353e-05
3.71534	3.80497e-05
3.72514	3.80631e-05
3.7344	3.8076e-05
3.74796	3.80948e-05
3.75533	3.81051e-05
3.75916	3.81104e-05
3.76299	3.81157e-05
3.77052	3.81262e-05
3.77362	3.81306e-05
3.77673	3.81349e-05
3.78109	3.81409e-05
3.79128	3.81551e-05
3.80434	3.81736e-05
3.80665	3.81767e-05
3.80896	3.81799e-05
3.81341	3.81861e-05
3.81833	3.81929e-05
3.82417	3.82011e-05
3.83385	3.82147e-05
3.84682	3.8233e-05
3.84964	3.82369e-05
3.85246	3.82408e-05
3.85574	3.82454e-05
3.86003	3.82514e-05
3.86958	3.82648e-05
3.87895	3.82781e-05
3.88169	3.8282e-05
3.88443	3.82858e-05
3.88804	3.82909e-05
3.89445	3.82999e-05
3.90162	3.831e-05
3.90768	3.83185e-05
3.91109	3.83234e-05
3.9145	3.83282e-05
3.91812	3.83333e-05
3.92546	3.83437e-05
3.93008	3.83502e-05
3.93471	3.83568e-05
3.93972	3.8364e-05
3.94639	3.83734e-05
3.95437	3.83848e-05
3.96205	3.83958e-05
3.96444	3.83992e-05
3.96683	3.84025e-05
3.97263	3.84108e-05
3.97945	3.84205e-05
3.98544	3.8429e-05
3.99585	3.84439e-05
4.00572	3.84581e-05
4.00956	3.84635e-05
4.01339	3.84689e-05
4.0183	3.8476e-05
4.02419	3.84844e-05
4.02937	3.84919e-05
4.03347	3.84977e-05
4.03757	3.85036e-05
4.0445	3.85135e-05
4.05088	3.85226e-05
4.05607	3.85301e-05
4.06032	3.85362e-05
4.06511	3.85431e-05
4.07044	3.85507e-05
4.07578	3.85585e-05
4.08079	3.85657e-05
4.08615	3.85735e-05
4.09248	3.85826e-05
4.10987	3.86075e-05
4.11216	3.86109e-05
4.11445	3.86142e-05
4.117	3.8618e-05
4.12018	3.86226e-05
4.12546	3.86303e-05
4.13446	3.86434e-05
4.13942	3.86506e-05
4.14437	3.86578e-05
4.14864	3.86639e-05
4.15311	3.86704e-05
4.15971	3.868e-05
4.16659	3.869e-05
4.17076	3.8696e-05
4.17493	3.87021e-05
4.17886	3.87079e-05
4.18717	3.872e-05
4.20125	3.87406e-05
4.21103	3.8755e-05
4.21418	3.87595e-05
4.21732	3.87641e-05
4.22258	3.87718e-05
4.23154	3.87849e-05
4.24408	3.88034e-05
4.25757	3.88231e-05
4.26912	3.88401e-05
4.27975	3.88558e-05
4.28247	3.88598e-05
4.28519	3.88638e-05
4.28841	3.88685e-05
4.29249	3.88745e-05
4.29944	3.88848e-05
4.31101	3.8902e-05
4.31935	3.89144e-05
4.32769	3.89267e-05
4.33686	3.89403e-05
4.34325	3.89497e-05
4.34964	3.89592e-05
4.35492	3.8967e-05
4.3599	3.89744e-05
4.36515	3.89822e-05
4.37228	3.89928e-05
4.37927	3.90033e-05
4.38975	3.90191e-05
4.39218	3.90226e-05
4.39462	3.90262e-05
4.39808	3.90314e-05
4.40281	3.90384e-05
4.4077	3.90457e-05
4.41163	3.90516e-05
4.41499	3.90566e-05
4.4189	3.90625e-05
4.42408	3.90703e-05
4.43106	3.90807e-05
4.44869	3.91073e-05
4.45549	3.91175e-05
4.46229	3.91277e-05
4.4679	3.91361e-05
4.47341	3.91444e-05
4.47894	3.91527e-05
4.48489	3.91617e-05
4.48801	3.91663e-05
4.49113	3.91711e-05
4.49434	3.91759e-05
4.49961	3.91839e-05
4.50688	3.91949e-05
4.51779	3.92116e-05
4.52026	3.92152e-05
4.52273	3.92189e-05
4.52766	3.92263e-05
4.53457	3.92369e-05
4.54404	3.92513e-05
4.55222	3.92636e-05
4.56431	3.92822e-05
4.56582	3.92844e-05
4.56732	3.92867e-05
4.56945	3.92899e-05
4.57348	3.9296e-05
4.57871	3.93039e-05
4.58368	3.93115e-05
4.58949	3.93204e-05
4.59806	3.93335e-05
4.61106	3.93534e-05
4.62243	3.93707e-05
4.62716	3.9378e-05
4.6319	3.93853e-05
4.64133	3.93997e-05
4.64462	3.94048e-05
4.6479	3.94098e-05
4.65136	3.94151e-05
4.65498	3.94207e-05
4.66076	3.94297e-05
4.67095	3.94453e-05
4.68017	3.94595e-05
4.68993	3.94746e-05
4.70225	3.94936e-05
4.71017	3.95058e-05
4.71499	3.95133e-05
4.71981	3.95208e-05
4.72696	3.95318e-05
4.73943	3.95514e-05
4.74131	3.95543e-05
4.7432	3.95572e-05
4.74583	3.95612e-05
4.7515	3.957e-05
4.76225	3.95867e-05
4.77992	3.96144e-05
4.78278	3.96188e-05
4.78564	3.96232e-05
4.7892	3.96287e-05
4.79684	3.96406e-05
4.80985	3.96608e-05
4.82732	3.96882e-05
4.83904	3.97067e-05
4.84334	3.97135e-05
4.84765	3.97202e-05
4.85167	3.97265e-05
4.85583	3.97331e-05
4.86006	3.97397e-05
4.86541	3.97481e-05
4.87154	3.97577e-05
4.87914	3.97697e-05
4.88696	3.97821e-05
4.89053	3.97878e-05
4.89411	3.97934e-05
4.8986	3.98004e-05
4.9031	3.98076e-05
4.90712	3.98139e-05
4.9113	3.98205e-05
4.92027	3.98348e-05
4.92311	3.98393e-05
4.92594	3.98437e-05
4.9301	3.98503e-05
4.93482	3.98578e-05
4.93995	3.98659e-05
4.94622	3.98759e-05
4.95229	3.98856e-05
4.95605	3.98915e-05
4.9598	3.98975e-05
4.96342	3.99032e-05
4.97202	3.9917e-05
4.98357	3.99353e-05
4.9951	3.99537e-05
5.00353	3.99671e-05
5.01196	3.99806e-05
5.01899	3.99919e-05
5.02464	4.0001e-05
5.0349	4.00173e-05
5.0417	4.00283e-05
5.0485	4.00393e-05
5.05635	4.00518e-05
5.0615	4.00601e-05
5.06665	4.00684e-05
5.07403	4.00803e-05
5.08475	4.00976e-05
5.09478	4.01138e-05
5.10699	4.01336e-05
5.1105	4.01393e-05
5.11402	4.01449e-05
5.11976	4.01542e-05
5.13125	4.01729e-05
5.14296	4.01918e-05
5.15586	4.02128e-05
5.16529	4.02282e-05
5.16804	4.02327e-05
5.17079	4.02371e-05
5.17439	4.0243e-05
5.17921	4.02508e-05
5.18464	4.02597e-05
5.18992	4.02683e-05
5.19492	4.02764e-05
5.20106	4.02865e-05
5.20844	4.02985e-05
5.22447	4.03251e-05
5.22602	4.03275e-05
5.22757	4.033e-05
5.23216	4.03374e-05
5.23889	4.03484e-05
5.24346	4.03559e-05
5.24803	4.03634e-05
5.25247	4.03707e-05
5.25759	4.03791e-05
5.26275	4.03876e-05
5.26735	4.03952e-05
5.27168	4.04022e-05
5.27692	4.04109e-05
5.28418	4.04229e-05
5.29095	4.04341e-05
5.29746	4.04448e-05
5.30054	4.04499e-05
5.30362	4.0455e-05
5.30717	4.04608e-05
5.31205	4.04689e-05
5.31729	4.04775e-05
5.32634	4.04925e-05
5.33051	4.04994e-05
5.33468	4.05063e-05
5.33988	4.0515e-05
5.34537	4.05242e-05
5.3502	4.05322e-05
5.35494	4.054e-05
5.36163	4.05511e-05
5.36489	4.05565e-05
5.36815	4.0562e-05
5.37274	4.05696e-05
5.38024	4.05822e-05
5.38408	4.05886e-05
5.38792	4.0595e-05
5.39191	4.06016e-05
5.39732	4.06106e-05
5.407	4.06268e-05
5.42047	4.06494e-05
5.42574	4.06582e-05
5.43101	4.06671e-05
5.43533	4.06743e-05
5.44031	4.06826e-05
5.44808	4.06957e-05
5.45224	4.07027e-05
5.4564	4.07096e-05
5.46075	4.07169e-05
5.46685	4.07272e-05
5.47272	4.07371e-05
5.47769	4.07455e-05
5.482	4.07527e-05
5.48555	4.07587e-05
5.49097	4.07678e-05
5.49672	4.07775e-05
5.50487	4.07913e-05
5.51429	4.08072e-05
5.52487	4.08253e-05
5.53544	4.08431e-05
5.53857	4.08484e-05
5.54171	4.08537e-05
5.54453	4.08585e-05
5.54816	4.08646e-05
5.55525	4.08767e-05
5.56899	4.09002e-05
5.57164	4.09046e-05
5.57429	4.09091e-05
5.57796	4.09153e-05
5.5859	4.09288e-05
5.59273	4.09405e-05
5.60039	4.09536e-05
5.6054	4.09622e-05
5.60925	4.09688e-05
5.61311	4.09753e-05
5.6168	4.09817e-05
5.62047	4.09879e-05
5.6239	4.09938e-05
5.62839	4.10015e-05
5.63871	4.10193e-05
5.64066	4.10226e-05
5.64261	4.10259e-05
5.64568	4.10311e-05
5.65347	4.10445e-05
5.66211	4.10595e-05
5.66479	4.1064e-05
5.66747	4.10686e-05
5.67114	4.10749e-05
5.67608	4.10834e-05
5.68076	4.10914e-05
5.68747	4.1103e-05
5.69225	4.11113e-05
5.69704	4.11196e-05
5.70126	4.11268e-05
5.70602	4.11351e-05
5.7113	4.11441e-05
5.7181	4.11559e-05
5.72822	4.11735e-05
5.73321	4.11821e-05
5.7382	4.11908e-05
5.74233	4.11979e-05
5.74621	4.12047e-05
5.75083	4.12127e-05
5.75718	4.12237e-05
5.76083	4.12301e-05
5.76448	4.12364e-05
5.77141	4.12484e-05
5.77883	4.12614e-05
5.79082	4.12823e-05
5.80268	4.13031e-05
5.80526	4.13076e-05
5.80784	4.1312e-05
5.81239	4.13199e-05
5.82365	4.13398e-05
5.8329	4.13559e-05
5.83595	4.13612e-05
5.83899	4.13665e-05
5.84178	4.13713e-05
5.84584	4.13785e-05
5.85151	4.13885e-05
5.85941	4.14024e-05
5.8673	4.14162e-05
5.87508	4.14299e-05
5.87899	4.14368e-05
5.8829	4.14437e-05
5.88865	4.14538e-05
5.9005	4.14748e-05
5.91294	4.14967e-05
5.92404	4.15164e-05
5.93016	4.15272e-05
5.93628	4.1538e-05
5.94128	4.15469e-05
5.946	4.15553e-05
5.94998	4.15623e-05
5.95462	4.15706e-05
5.96027	4.15806e-05
5.96616	4.1591e-05
5.97869	4.16135e-05
5.98266	4.16205e-05
5.98662	4.16275e-05
5.99088	4.16351e-05
5.99645	4.16451e-05
6.00209	4.16551e-05
6.00755	4.16648e-05
6.01594	4.16799e-05
6.0196	4.16864e-05
6.02326	4.16929e-05
6.02742	4.17004e-05
6.03217	4.17089e-05
6.0376	4.17186e-05
6.04481	4.17316e-05
6.05137	4.17433e-05
6.05775	4.17548e-05
6.06243	4.17632e-05
6.06711	4.17716e-05
6.0716	4.17797e-05
6.07706	4.17895e-05
6.08363	4.18013e-05
6.09545	4.18227e-05
6.09816	4.18276e-05
6.10086	4.18324e-05
6.1039	4.18379e-05
6.10801	4.18453e-05
6.11598	4.18597e-05
6.13011	4.18852e-05
6.14602	4.19143e-05
6.14797	4.19177e-05
6.14992	4.19213e-05
6.1522	4.19254e-05
6.15548	4.19313e-05
6.15993	4.19393e-05
6.16461	4.19478e-05
6.16906	4.19559e-05
6.17409	4.19651e-05
6.17985	4.19756e-05
6.18467	4.19844e-05
6.18863	4.19916e-05
6.19227	4.19982e-05
6.1979	4.20085e-05
6.20267	4.20172e-05
6.20744	4.20259e-05
6.21175	4.20338e-05
6.21679	4.2043e-05
6.22417	4.20565e-05
6.232	4.20708e-05
6.24358	4.2092e-05
6.25417	4.21116e-05
6.25646	4.21157e-05
6.25875	4.21199e-05
6.26597	4.21331e-05
6.27281	4.21458e-05
6.27613	4.21519e-05
6.27945	4.2158e-05
6.28434	4.21669e-05
6.29403	4.21848e-05
6.30376	4.22028e-05
6.3194	4.22317e-05
6.32467	4.22415e-05
6.32868	4.22488e-05
6.33269	4.22562e-05
6.33708	4.22643e-05
6.34146	4.22724e-05
6.34545	4.22798e-05
6.35055	4.22893e-05
6.35878	4.23046e-05
6.36515	4.23164e-05
6.36995	4.23253e-05
6.37475	4.23343e-05
6.38102	4.23459e-05
6.39142	4.23653e-05
6.40111	4.23834e-05
6.41232	4.24044e-05
6.42181	4.2422e-05
6.42524	4.24284e-05
6.42868	4.24349e-05
6.43302	4.2443e-05
6.44041	4.24568e-05
6.44834	4.24718e-05
6.45792	4.24898e-05
6.46578	4.25046e-05
6.46823	4.25091e-05
6.47067	4.25137e-05
6.47464	4.25211e-05
6.4844	4.25395e-05
6.49347	4.25566e-05
6.50954	4.25867e-05
6.51148	4.25904e-05
6.51342	4.25941e-05
6.51857	4.26039e-05
6.5253	4.26166e-05
6.53151	4.26284e-05
6.53886	4.26424e-05
6.54182	4.2648e-05
6.54477	4.26536e-05
6.5477	4.26591e-05
6.55111	4.26656e-05
6.55501	4.2673e-05
6.56537	4.26928e-05
6.56722	4.26962e-05
6.56906	4.26997e-05
6.57295	4.27071e-05
6.57855	4.27177e-05
6.58584	4.27316e-05
6.59422	4.27475e-05
6.60069	4.27599e-05
6.60716	4.27722e-05
6.61262	4.27827e-05
6.61775	4.27925e-05
6.62219	4.28009e-05
6.62659	4.28093e-05
6.63166	4.2819e-05
6.63645	4.28282e-05
6.64057	4.28361e-05
6.64627	4.2847e-05
6.6544	4.28626e-05
6.65914	4.28717e-05
6.66388	4.28808e-05
6.67201	4.28964e-05
6.68376	4.2919e-05
6.68864	4.29284e-05
6.69353	4.29378e-05
6.69785	4.29461e-05
6.70342	4.29569e-05
6.71325	4.2976e-05
6.71585	4.2981e-05
6.71846	4.29859e-05
6.72127	4.29913e-05
6.72541	4.29993e-05
6.73197	4.3012e-05
6.74583	4.30391e-05
6.74776	4.30427e-05
6.7497	4.30464e-05
6.75347	4.30537e-05
6.75803	4.30625e-05
6.76365	4.30734e-05
6.76979	4.30853e-05
6.77524	4.30959e-05
6.78017	4.31055e-05
6.7863	4.31174e-05
6.79206	4.31286e-05
6.79701	4.31382e-05
6.80149	4.3147e-05
6.80694	4.31577e-05
6.81194	4.31675e-05
6.81638	4.31761e-05
6.82155	4.31862e-05
6.82662	4.31961e-05
6.83156	4.32057e-05
6.8365	4.32154e-05
6.84073	4.32237e-05
6.84623	4.32345e-05
6.85137	4.32445e-05
6.85603	4.32537e-05
6.86001	4.32615e-05
6.86822	4.32776e-05
6.87656	4.3294e-05
6.88571	4.3312e-05
6.89449	4.33294e-05
6.90327	4.33467e-05
6.91135	4.33626e-05
6.91689	4.33735e-05
6.92242	4.33844e-05
6.93169	4.34027e-05
6.93735	4.34139e-05
6.94301	4.34251e-05
6.95145	4.34418e-05
6.96104	4.34609e-05
6.96948	4.34776e-05
6.97718	4.34929e-05
6.98621	4.35109e-05
6.99401	4.35264e-05
7.00342	4.35452e-05
7.01179	4.35618e-05
7.02278	4.35836e-05
7.03233	4.36028e-05
7.03824	4.36147e-05
7.04416	4.36265e-05
7.05	4.36382e-05
7.05373	4.36457e-05
7.05747	4.36532e-05
7.062	4.36623e-05
7.06994	4.36782e-05
7.08135	4.37013e-05
7.08377	4.37061e-05
7.08619	4.37109e-05
7.09075	4.37201e-05
7.0969	4.37324e-05
7.1037	4.37461e-05
7.1119	4.37626e-05
7.12544	4.379e-05
7.13402	4.38072e-05
7.13669	4.38126e-05
7.13936	4.38181e-05
7.14416	4.38278e-05
7.15279	4.38454e-05
7.15555	4.3851e-05
7.15831	4.38566e-05
7.16174	4.38635e-05
7.16593	4.3872e-05
7.17087	4.3882e-05
7.18052	4.39015e-05
7.18836	4.39175e-05
7.19533	4.39317e-05
7.20168	4.39446e-05
7.20732	4.39561e-05
7.21426	4.39703e-05
7.21885	4.39797e-05
7.22344	4.39891e-05
7.22765	4.39977e-05
7.23133	4.40052e-05
7.2381	4.4019e-05
7.24698	4.40372e-05
7.25402	4.40517e-05
7.25712	4.4058e-05
7.26021	4.40643e-05
7.2634	4.40708e-05
7.2695	4.40833e-05
7.27914	4.41031e-05
7.29259	4.41308e-05
7.29979	4.41457e-05
7.30699	4.41605e-05
7.31341	4.41737e-05
7.31938	4.4186e-05
7.32403	4.41955e-05
7.32867	4.42051e-05
7.33345	4.4215e-05
7.33913	4.42268e-05
7.34489	4.42388e-05
7.34854	4.42463e-05
7.35218	4.42538e-05
7.35665	4.42631e-05
7.36242	4.4275e-05
7.37055	4.42919e-05
7.37778	4.43069e-05
7.38513	4.43221e-05
7.39442	4.43414e-05
7.40263	4.43586e-05
7.41691	4.43882e-05
7.43022	4.44161e-05
7.4365	4.44293e-05
7.44129	4.44393e-05
7.44608	4.44493e-05
7.45116	4.44599e-05
7.45538	4.44687e-05
7.45959	4.44776e-05
7.4641	4.4487e-05
7.47028	4.45e-05
7.47468	4.45093e-05
7.47909	4.45185e-05
7.48296	4.45267e-05
7.48662	4.45343e-05
7.49034	4.45422e-05
7.49427	4.45504e-05
7.4998	4.4562e-05
7.5027	4.45681e-05
7.50561	4.45742e-05
7.50884	4.4581e-05
7.51724	4.45988e-05
7.52734	4.46201e-05
7.53762	4.46418e-05
7.54745	4.46626e-05
7.55729	4.46835e-05
7.5673	4.47046e-05
7.57621	4.47235e-05
7.58394	4.47399e-05
7.59388	4.4761e-05
7.60287	4.47802e-05
7.60998	4.47953e-05
7.61709	4.48105e-05
7.6267	4.48311e-05
7.63015	4.48385e-05
7.63361	4.48458e-05
7.63744	4.4854e-05
7.64643	4.48733e-05
7.64875	4.48782e-05
7.65106	4.48831e-05
7.65438	4.48902e-05
7.65873	4.48995e-05
7.66401	4.49108e-05
7.66935	4.49222e-05
7.67465	4.49336e-05
7.67995	4.4945e-05
7.68772	4.49617e-05
7.69548	4.49783e-05
7.70509	4.4999e-05
7.71382	4.50179e-05
7.71961	4.50304e-05
7.7254	4.50429e-05
7.73281	4.50588e-05
7.7404	4.50752e-05
7.74824	4.50922e-05
7.75477	4.51064e-05
7.75817	4.51137e-05
7.76157	4.51211e-05
7.76511	4.51287e-05
7.76884	4.51368e-05
7.77296	4.51457e-05
7.7789	4.51586e-05
7.78589	4.51739e-05
7.79017	4.51831e-05
7.79445	4.51924e-05
7.79845	4.52011e-05
7.80545	4.52164e-05
7.80798	4.52219e-05
7.81051	4.52274e-05
7.81361	4.52341e-05
7.81721	4.52419e-05
7.82259	4.52537e-05
7.83077	4.52716e-05
7.83836	4.52882e-05
7.84592	4.53047e-05
7.84928	4.5312e-05
7.85264	4.53193e-05
7.85661	4.5328e-05
7.86294	4.53419e-05
7.86832	4.53536e-05
7.87315	4.53642e-05
7.87798	4.53748e-05
7.88449	4.53891e-05
7.89238	4.54064e-05
7.90062	4.54246e-05
7.91107	4.54475e-05
7.92365	4.54753e-05
7.93506	4.55004e-05
7.94615	4.55249e-05
7.95511	4.55449e-05
7.9662	4.55694e-05
7.97957	4.55992e-05
7.98171	4.56039e-05
7.98384	4.56086e-05
7.98666	4.56148e-05
7.99275	4.56283e-05
7.99988	4.56441e-05
8.00974	4.5666e-05
8.01961	4.56881e-05
8.02954	4.57102e-05
8.03975	4.57331e-05
8.04857	4.57527e-05
8.05646	4.57704e-05
8.06087	4.57803e-05
8.06529	4.57901e-05
8.07163	4.58043e-05
8.08188	4.58273e-05
8.0914	4.58487e-05
8.09708	4.58615e-05
8.10275	4.58742e-05
8.11008	4.58907e-05
8.11838	4.59093e-05
8.12883	4.59329e-05
8.13615	4.59494e-05
8.14042	4.5959e-05
8.14469	4.59687e-05
8.15003	4.59808e-05
8.15486	4.59918e-05
8.15994	4.60033e-05
8.16461	4.60138e-05
8.16928	4.60244e-05
8.17303	4.60329e-05
8.17642	4.60406e-05
8.18085	4.60506e-05
8.18549	4.60612e-05
8.18967	4.60706e-05
8.19511	4.6083e-05
8.20469	4.61048e-05
8.20914	4.61149e-05
8.21358	4.6125e-05
8.21742	4.61337e-05
8.22084	4.61415e-05
8.22436	4.61495e-05
8.22866	4.61593e-05
8.23817	4.61809e-05
8.2465	4.62001e-05
8.2497	4.62074e-05
8.2529	4.62147e-05
8.2572	4.62245e-05
8.26822	4.62497e-05
8.28079	4.62786e-05
8.29279	4.63061e-05
8.3068	4.63383e-05
8.31177	4.63496e-05
8.31432	4.63555e-05
8.31687	4.63614e-05
8.32057	4.637e-05
8.32639	4.63834e-05
8.33186	4.6396e-05
8.33637	4.64064e-05
8.34254	4.64207e-05
8.34795	4.64331e-05
8.35447	4.64482e-05
8.36099	4.64633e-05
8.36925	4.64825e-05
8.37212	4.64891e-05
8.37498	4.64957e-05
8.37893	4.65049e-05
8.38518	4.65193e-05
8.39608	4.65447e-05
8.40965	4.65762e-05
8.42445	4.66108e-05
8.42883	4.66209e-05
8.43321	4.66311e-05
8.43683	4.66396e-05
8.44026	4.66476e-05
8.44455	4.66575e-05
8.44842	4.66666e-05
8.45229	4.66756e-05
8.45937	4.66922e-05
8.46753	4.67113e-05
8.47252	4.6723e-05
8.47751	4.67347e-05
8.48165	4.67444e-05
8.48561	4.67536e-05
8.4907	4.67656e-05
8.49632	4.67788e-05
8.50364	4.6796e-05
8.51055	4.68122e-05
8.51597	4.68249e-05
8.52139	4.68377e-05
8.52971	4.68573e-05
8.53369	4.68667e-05
8.53767	4.68761e-05
8.5419	4.68861e-05
8.54756	4.68994e-05
8.55767	4.69235e-05
8.55993	4.69288e-05
8.56219	4.69341e-05
8.56621	4.69436e-05
8.57114	4.69552e-05
8.57613	4.6967e-05
8.58564	4.69895e-05
8.59453	4.70107e-05
8.60644	4.7039e-05
8.61454	4.70583e-05
8.62264	4.70775e-05
8.6295	4.70938e-05
8.63477	4.71063e-05
8.64004	4.7119e-05
8.64558	4.71322e-05
8.65435	4.71533e-05
8.65713	4.71599e-05
8.65991	4.71665e-05
8.66384	4.71759e-05
8.66802	4.71858e-05
8.6728	4.71973e-05
8.67971	4.72138e-05
8.68313	4.7222e-05
8.68655	4.72302e-05
8.68979	4.7238e-05
8.69469	4.72498e-05
8.69956	4.72615e-05
8.70373	4.72715e-05
8.70822	4.72822e-05
8.7144	4.72971e-05
8.7204	4.73116e-05
8.72703	4.73275e-05
8.73433	4.73452e-05
8.73817	4.73544e-05
8.74201	4.73636e-05
8.7472	4.73762e-05
8.75618	4.73979e-05
8.76182	4.74115e-05
8.76746	4.74251e-05
8.77107	4.74338e-05
8.77468	4.74426e-05
8.77787	4.74503e-05
8.78265	4.74619e-05
8.78765	4.7474e-05
8.79316	4.74875e-05
8.79744	4.74978e-05
8.80172	4.75082e-05
8.80555	4.75175e-05
8.80907	4.75261e-05
8.81352	4.75368e-05
8.81796	4.75476e-05
8.82202	4.75575e-05
8.82645	4.75683e-05
8.83293	4.75841e-05
8.8391	4.75991e-05
8.84511	4.76138e-05
8.8516	4.76297e-05
8.85787	4.7645e-05
8.86173	4.76545e-05
8.86559	4.76639e-05
8.86947	4.76734e-05
8.87543	4.76879e-05
8.88324	4.7707e-05
8.89186	4.77282e-05
8.89701	4.77408e-05
8.90215	4.77534e-05
8.90756	4.77668e-05
8.91245	4.77788e-05
8.91704	4.77901e-05
8.92221	4.78028e-05
8.92691	4.78144e-05
8.93152	4.78257e-05
8.93648	4.78379e-05
8.94305	4.78542e-05
8.95094	4.78736e-05
8.95629	4.78869e-05
8.96163	4.79001e-05
8.96621	4.79114e-05
8.96951	4.79196e-05
8.97281	4.79277e-05
8.97599	4.79356e-05
8.97945	4.79441e-05
8.98473	4.79572e-05
8.99031	4.79711e-05
8.99601	4.79851e-05
9.00073	4.79969e-05
9.00843	4.80159e-05
9.01537	4.80332e-05
9.0223	4.80505e-05
9.02909	4.80674e-05
9.03126	4.80728e-05
9.03343	4.80782e-05
9.03669	4.80863e-05
9.04093	4.80969e-05
9.04546	4.81081e-05
9.04999	4.81195e-05
9.05407	4.81297e-05
9.06252	4.81508e-05
9.06959	4.81684e-05
9.07273	4.81763e-05
9.07586	4.81841e-05
9.08024	4.81951e-05
9.08638	4.82105e-05
9.09278	4.82265e-05
9.09937	4.82431e-05
9.10595	4.82597e-05
9.11252	4.82762e-05
9.11837	4.82908e-05
9.12433	4.83058e-05
9.13052	4.83215e-05
9.13703	4.83378e-05
9.14502	4.83579e-05
9.15219	4.83761e-05
9.16095	4.83981e-05
9.17027	4.84217e-05
9.17787	4.8441e-05
9.18601	4.84616e-05
9.19681	4.84889e-05
9.2076	4.85162e-05
9.20978	4.85218e-05
9.21195	4.85274e-05
9.21501	4.85352e-05
9.21969	4.85471e-05
9.22574	4.85625e-05
9.23517	4.85865e-05
9.24166	4.86031e-05
9.24565	4.86133e-05
9.24963	4.86234e-05
9.25402	4.86346e-05
9.25889	4.8647e-05
9.26564	4.86643e-05
9.27278	4.86826e-05
9.27869	4.86977e-05
9.2846	4.87128e-05
9.28947	4.87253e-05
9.29498	4.87394e-05
9.29829	4.87479e-05
9.3016	4.87564e-05
9.30599	4.87677e-05
9.31473	4.879e-05
9.32575	4.88186e-05
9.32893	4.88267e-05
9.33211	4.88348e-05
9.33974	4.88545e-05
9.34892	4.88782e-05
9.35312	4.88889e-05
9.35733	4.88998e-05
9.36091	4.89091e-05
9.36519	4.89201e-05
9.37189	4.89375e-05
9.37833	4.89541e-05
9.3898	4.89838e-05
9.40005	4.90104e-05
9.41242	4.90426e-05
9.41922	4.90602e-05
9.42602	4.90779e-05
9.43189	4.90932e-05
9.43905	4.91119e-05
9.4468	4.9132e-05
9.45575	4.91554e-05
9.46875	4.91892e-05
9.47254	4.91992e-05
9.47634	4.92091e-05
9.48422	4.92298e-05
9.49582	4.92603e-05
9.49834	4.92669e-05
9.50085	4.92735e-05
9.5039	4.92814e-05
9.50802	4.92922e-05
9.51567	4.93123e-05
9.52638	4.93406e-05
9.53532	4.93642e-05
9.54394	4.93869e-05
9.54605	4.93924e-05
9.54816	4.93979e-05
9.55329	4.94114e-05
9.55859	4.94254e-05
9.56334	4.94379e-05
9.57187	4.94604e-05
9.58219	4.94878e-05
9.58907	4.95061e-05
9.59198	4.95137e-05
9.59489	4.95214e-05
9.60127	4.95383e-05
9.60725	4.95542e-05
9.6133	4.95703e-05
9.61849	4.95841e-05
9.62265	4.95952e-05
9.62641	4.96051e-05
9.63043	4.96158e-05
9.63572	4.96299e-05
9.64066	4.9643e-05
9.65291	4.96758e-05
9.65619	4.96845e-05
9.65947	4.96932e-05
9.66264	4.97017e-05
9.66707	4.97135e-05
9.67295	4.97293e-05
9.67586	4.97371e-05
9.67878	4.97449e-05
9.68249	4.97548e-05
9.68866	4.97714e-05
9.69177	4.97797e-05
9.69488	4.9788e-05
9.70035	4.98026e-05
9.70713	4.98208e-05
9.71515	4.98423e-05
9.72398	4.98661e-05
9.73276	4.98898e-05
9.73979	4.99087e-05
9.74552	4.99241e-05
9.75162	4.99405e-05
9.75999	4.99631e-05
9.76708	4.99822e-05
9.77302	4.99983e-05
9.77821	5.00123e-05
9.78577	5.00329e-05
9.78961	5.00433e-05
9.79345	5.00537e-05
9.79873	5.00679e-05
9.80682	5.00899e-05
9.8198	5.01251e-05
9.83158	5.01574e-05
9.83332	5.0162e-05
9.83505	5.01667e-05
9.83819	5.01752e-05
9.84294	5.01881e-05
9.85178	5.02122e-05
9.8618	5.02396e-05
9.87263	5.02692e-05
9.88147	5.02932e-05
9.89031	5.03175e-05
9.89383	5.03272e-05
9.89735	5.03368e-05
9.90112	5.03472e-05
9.90499	5.03578e-05
9.90975	5.03709e-05
9.91452	5.0384e-05
9.91938	5.03973e-05
9.92668	5.04174e-05
9.93376	5.04368e-05
9.94084	5.04563e-05
9.94724	5.0474e-05
9.95461	5.04943e-05
9.96132	5.05128e-05
9.97049	5.05382e-05
9.97965	5.05636e-05
9.98782	5.05861e-05
9.99075	5.05942e-05
9.99368	5.06023e-05
9.99653	5.06102e-05
9.99941	5.06182e-05
10.006	5.06365e-05
10.0163	5.06653e-05
10.0177	5.06692e-05
10.0192	5.06732e-05
10.0233	5.06847e-05
10.0277	5.06968e-05
10.0319	5.07084e-05
10.0392	5.0729e-05
10.0419	5.07364e-05
10.0446	5.07439e-05
10.048	5.07534e-05
10.052	5.07646e-05
10.0562	5.07762e-05
10.0604	5.07878e-05
10.0649	5.08006e-05
10.0694	5.08131e-05
10.0741	5.08262e-05
10.0804	5.08438e-05
10.0873	5.08633e-05
10.0907	5.08728e-05
10.0942	5.08823e-05
10.1005	5.09002e-05
10.1092	5.09244e-05
10.1191	5.09522e-05
10.1289	5.09801e-05
10.1319	5.09885e-05
10.135	5.09969e-05
10.1384	5.10067e-05
10.1425	5.10182e-05
10.149	5.10365e-05
10.1589	5.10642e-05
10.1682	5.10906e-05
10.1762	5.11132e-05
10.1834	5.11337e-05
10.1909	5.11547e-05
10.1981	5.11752e-05
10.2055	5.11962e-05
10.212	5.12148e-05
10.2177	5.12308e-05
10.2227	5.1245e-05
10.2292	5.12636e-05
10.235	5.128e-05
10.2408	5.12964e-05
10.2452	5.13092e-05
10.2497	5.1322e-05
10.2548	5.13363e-05
10.2598	5.13507e-05
10.2648	5.13649e-05
10.2724	5.13867e-05
10.2762	5.13976e-05
10.28	5.14086e-05
10.284	5.14199e-05
10.2907	5.1439e-05
10.3014	5.14696e-05
10.3117	5.14995e-05
10.3135	5.15044e-05
10.3152	5.15094e-05
10.3194	5.15215e-05
10.3242	5.15352e-05
10.3295	5.15505e-05
10.3369	5.15718e-05
10.34	5.15808e-05
10.3432	5.15898e-05
10.349	5.16066e-05
10.3537	5.16202e-05
10.3584	5.16338e-05
10.3631	5.16473e-05
10.3682	5.16619e-05
10.3736	5.16776e-05
10.3799	5.1696e-05
10.3827	5.1704e-05
10.3855	5.17121e-05
10.3892	5.17228e-05
10.3931	5.17341e-05
10.3983	5.1749e-05
10.4035	5.17643e-05
10.4083	5.17782e-05
10.4132	5.17922e-05
10.4175	5.18049e-05
10.4231	5.18211e-05
10.43	5.18411e-05
10.4378	5.18637e-05
10.4476	5.18924e-05
10.4507	5.19015e-05
10.4538	5.19105e-05
10.4571	5.19202e-05
10.4607	5.19306e-05
10.4653	5.19441e-05
10.4693	5.19559e-05
10.4734	5.19676e-05
10.4772	5.19789e-05
10.4824	5.1994e-05
10.4863	5.20055e-05
10.4902	5.2017e-05
10.4936	5.20269e-05
10.4966	5.20357e-05
10.5004	5.20468e-05
10.5051	5.20606e-05
10.5093	5.20729e-05
10.5128	5.20833e-05
10.5172	5.20962e-05
10.5221	5.21104e-05
10.5259	5.21216e-05
10.5297	5.21327e-05
10.5331	5.21428e-05
10.5371	5.21546e-05
10.5454	5.21788e-05
10.5548	5.22069e-05
10.5574	5.22146e-05
10.5601	5.22223e-05
10.5637	5.2233e-05
10.5695	5.22501e-05
10.574	5.22634e-05
10.5785	5.22767e-05
10.5825	5.22885e-05
10.586	5.2299e-05
10.5899	5.23105e-05
10.5987	5.23365e-05
10.6056	5.23569e-05
10.6075	5.23627e-05
10.6094	5.23684e-05
10.6122	5.23765e-05
10.615	5.2385e-05
10.6203	5.24006e-05
10.6255	5.2416e-05
10.6303	5.24304e-05
10.6352	5.24448e-05
10.6407	5.24612e-05
10.6472	5.24806e-05
10.6539	5.25006e-05
10.6618	5.25244e-05
10.6652	5.25344e-05
10.6685	5.25443e-05
10.6726	5.25563e-05
10.6765	5.25682e-05
10.6801	5.25787e-05
10.6831	5.25879e-05
10.6898	5.26077e-05
10.6973	5.26305e-05
10.7053	5.26543e-05
10.7122	5.2675e-05
10.7188	5.26947e-05
10.7238	5.27099e-05
10.7275	5.2721e-05
10.7311	5.2732e-05
10.7345	5.27421e-05
10.7385	5.27541e-05
10.7452	5.27745e-05
10.7539	5.28003e-05
10.7564	5.2808e-05
10.7589	5.28157e-05
10.7627	5.2827e-05
10.7682	5.28438e-05
10.7757	5.28664e-05
10.7808	5.28817e-05
10.7859	5.28972e-05
10.7925	5.29173e-05
10.8029	5.29489e-05
10.8045	5.29538e-05
10.8062	5.29588e-05
10.8092	5.29678e-05
10.8135	5.29809e-05
10.8184	5.29958e-05
10.8227	5.30088e-05
10.8264	5.30201e-05
10.8298	5.30305e-05
10.833	5.30401e-05
10.836	5.30492e-05
10.8399	5.3061e-05
10.8443	5.30745e-05
10.8487	5.30881e-05
10.8538	5.31035e-05
10.8579	5.31161e-05
10.8628	5.3131e-05
10.8676	5.31455e-05
10.8745	5.31669e-05
10.8769	5.31741e-05
10.8793	5.31813e-05
10.8827	5.31917e-05
10.8862	5.32027e-05
10.8938	5.32258e-05
10.9009	5.32475e-05
10.908	5.32693e-05
10.9155	5.32923e-05
10.9203	5.33071e-05
10.9251	5.33219e-05
10.9321	5.33434e-05
10.94	5.33678e-05
10.949	5.33954e-05
10.9515	5.34033e-05
10.9541	5.34113e-05
10.9571	5.34205e-05
10.9608	5.34317e-05
10.9653	5.34458e-05
10.9713	5.34642e-05
10.9782	5.34856e-05
10.9834	5.35017e-05
10.9886	5.35177e-05
10.9964	5.3542e-05
11.0034	5.35636e-05
11.0059	5.35716e-05
11.0085	5.35795e-05
11.0117	5.35895e-05
11.0173	5.36067e-05
11.023	5.36245e-05
11.0297	5.36452e-05
11.0347	5.3661e-05
11.0398	5.36769e-05
11.0448	5.36924e-05
11.0534	5.37191e-05
11.0561	5.37277e-05
11.0589	5.37364e-05
11.0627	5.37481e-05
[truncated: 39,351 more rows]

## Sheet: 300stp
Time	Vesicularity
(s)	(vol frac)
0	3.39292e-05
7.61408e-05	3.39292e-05
0.000456845	3.39292e-05
0.00183721	3.39293e-05
0.00504156	3.39294e-05
0.0161503	3.39302e-05
0.0292687	3.39317e-05
0.0383734	3.39326e-05
0.0474782	3.39338e-05
0.0552274	3.39348e-05
0.0588539	3.39353e-05
0.0624804	3.39358e-05
0.0656762	3.39362e-05
0.068872	3.39367e-05
0.0723831	3.39372e-05
0.0777224	3.39379e-05
0.0829357	3.39388e-05
0.0876248	3.39395e-05
0.092314	3.39402e-05
0.0963204	3.39408e-05
0.100747	3.39415e-05
0.105953	3.39424e-05
0.109828	3.3943e-05
0.113703	3.39436e-05
0.118856	3.39444e-05
0.125684	3.39455e-05
0.129828	3.39462e-05
0.133972	3.39469e-05
0.137783	3.39475e-05
0.144257	3.39485e-05
0.152927	3.39501e-05
0.155513	3.39505e-05
0.158099	3.39509e-05
0.161674	3.39514e-05
0.165249	3.3952e-05
0.16874	3.39526e-05
0.172985	3.39534e-05
0.177958	3.39542e-05
0.184693	3.39554e-05
0.190954	3.39565e-05
0.197668	3.39576e-05
0.204976	3.39588e-05
0.21145	3.39599e-05
0.21833	3.39611e-05
0.222568	3.39618e-05
0.226805	3.39626e-05
0.231377	3.39634e-05
0.2366	3.39643e-05
0.241886	3.39652e-05
0.248554	3.39664e-05
0.25883	3.39682e-05
0.263787	3.3969e-05
0.268745	3.39699e-05
0.273619	3.39708e-05
0.282552	3.39725e-05
0.291082	3.39739e-05
0.300199	3.39756e-05
0.304599	3.39764e-05
0.308999	3.39771e-05
0.312952	3.39778e-05
0.316672	3.39785e-05
0.320914	3.39792e-05
0.32832	3.39806e-05
0.33383	3.39816e-05
0.33934	3.39825e-05
0.344347	3.39834e-05
0.352774	3.39849e-05
0.361632	3.39865e-05
0.371909	3.39883e-05
0.385901	3.39911e-05
0.387938	3.39914e-05
0.389974	3.39917e-05
0.392811	3.39922e-05
0.397492	3.3993e-05
0.403758	3.39941e-05
0.414729	3.3996e-05
0.427786	3.39985e-05
0.450699	3.40025e-05
0.453274	3.4003e-05
0.455849	3.40035e-05
0.45899	3.40041e-05
0.468432	3.40059e-05
0.479567	3.4008e-05
0.482593	3.40086e-05
0.485619	3.40091e-05
0.489307	3.40097e-05
0.494953	3.40107e-05
0.508923	3.40134e-05
0.511592	3.40139e-05
0.51426	3.40143e-05
0.518321	3.4015e-05
0.526585	3.40165e-05
0.537744	3.40186e-05
0.554144	3.40215e-05
0.556699	3.4022e-05
0.559254	3.40225e-05
0.562133	3.40231e-05
0.566854	3.4024e-05
0.573617	3.40252e-05
0.585171	3.40274e-05
0.599728	3.40301e-05
0.619536	3.40339e-05
0.621662	3.40343e-05
0.623789	3.40346e-05
0.627356	3.40352e-05
0.632466	3.40361e-05
0.638477	3.40373e-05
0.646277	3.40387e-05
0.654308	3.40403e-05
0.661286	3.40415e-05
0.669188	3.4043e-05
0.67693	3.40444e-05
0.690747	3.40471e-05
0.703902	3.40495e-05
0.716523	3.4052e-05
0.727739	3.4054e-05
0.739966	3.40563e-05
0.74306	3.40569e-05
0.746154	3.40575e-05
0.749564	3.40581e-05
0.756468	3.40594e-05
0.775581	3.40631e-05
0.778645	3.40636e-05
0.781709	3.40642e-05
0.785644	3.40649e-05
0.793272	3.40663e-05
0.805923	3.40686e-05
0.812845	3.40699e-05
0.818325	3.4071e-05
0.823805	3.40721e-05
0.830267	3.40733e-05
0.841696	3.40756e-05
0.847037	3.40766e-05
0.852379	3.40776e-05
0.857057	3.40785e-05
0.862296	3.40795e-05
0.86869	3.40807e-05
0.876165	3.40821e-05
0.886448	3.40841e-05
0.901738	3.40871e-05
0.904987	3.40877e-05
0.908236	3.40882e-05
0.912354	3.4089e-05
0.918284	3.40901e-05
0.929384	3.40922e-05
0.942541	3.40947e-05
0.956724	3.40974e-05
0.96514	3.4099e-05
0.973555	3.41007e-05
0.980331	3.4102e-05
0.986968	3.41033e-05
0.994404	3.41047e-05
1.00278	3.41064e-05
1.01351	3.41084e-05
1.02389	3.41104e-05
1.03232	3.41121e-05
1.04562	3.41147e-05
1.05229	3.4116e-05
1.05895	3.41173e-05
1.0664	3.41186e-05
1.07334	3.412e-05
1.08272	3.41219e-05
1.09243	3.41238e-05
1.10088	3.41254e-05
1.11058	3.41272e-05
1.12022	3.41291e-05
1.13166	3.41313e-05
1.14907	3.41348e-05
1.19523	3.41439e-05
1.24083	3.41526e-05
1.27912	3.41606e-05
1.31623	3.41674e-05
1.31922	3.4168e-05
1.3222	3.41687e-05
1.3264	3.41695e-05
1.3439	3.41731e-05
1.36233	3.41768e-05
1.36678	3.41777e-05
1.37123	3.41785e-05
1.37575	3.41794e-05
1.38231	3.41807e-05
1.39323	3.41829e-05
1.4147	3.41873e-05
1.41944	3.41882e-05
1.42418	3.41891e-05
1.42901	3.41901e-05
1.43577	3.41914e-05
1.44821	3.41939e-05
1.47987	3.42004e-05
1.48421	3.42012e-05
1.48854	3.4202e-05
1.49281	3.42028e-05
1.49956	3.42042e-05
1.51152	3.42066e-05
1.5302	3.42103e-05
1.54942	3.42141e-05
1.55392	3.42151e-05
1.55843	3.4216e-05
1.56303	3.4217e-05
1.57089	3.42186e-05
1.58866	3.42222e-05
1.60937	3.42266e-05
1.612	3.4227e-05
1.61463	3.42275e-05
1.61855	3.42283e-05
1.63021	3.42306e-05
1.66099	3.42371e-05
1.6929	3.42429e-05
1.69444	3.42434e-05
1.69599	3.42438e-05
1.69878	3.42445e-05
1.70203	3.42452e-05
1.70614	3.4246e-05
1.71365	3.42476e-05
1.7395	3.42529e-05
1.77723	3.42606e-05
1.81859	3.42693e-05
1.82437	3.42704e-05
1.83014	3.42716e-05
1.83515	3.42726e-05
1.84055	3.42737e-05
1.84826	3.42752e-05
1.86608	3.42789e-05
1.89926	3.42859e-05
1.90308	3.42866e-05
1.90691	3.42874e-05
1.91078	3.42882e-05
1.91822	3.42897e-05
1.92918	3.4292e-05
1.94127	3.42945e-05
1.96359	3.42992e-05
1.99719	3.43061e-05
2.03565	3.43142e-05
2.04361	3.43158e-05
2.04975	3.43172e-05
2.0559	3.43185e-05
2.06206	3.43198e-05
2.06912	3.43213e-05
2.07649	3.43228e-05
2.08594	3.43248e-05
2.09869	3.43275e-05
2.114	3.43307e-05
2.13081	3.43343e-05
2.16132	3.43408e-05
2.19453	3.43479e-05
2.19849	3.43487e-05
2.20245	3.43494e-05
2.20676	3.43503e-05
2.2143	3.43519e-05
2.23026	3.43554e-05
2.24996	3.43595e-05
2.26855	3.43635e-05
2.3008	3.43702e-05
2.30484	3.43711e-05
2.30888	3.4372e-05
2.31316	3.4373e-05
2.32088	3.43747e-05
2.33238	3.43772e-05
2.3452	3.43799e-05
2.37025	3.43852e-05
2.39202	3.43898e-05
2.40027	3.43916e-05
2.40323	3.43923e-05
2.40618	3.43929e-05
2.40969	3.43937e-05
2.41624	3.43951e-05
2.42966	3.43981e-05
2.44497	3.44014e-05
2.45844	3.44042e-05
2.47924	3.44087e-05
2.50261	3.44139e-05
2.51812	3.44173e-05
2.52075	3.44178e-05
2.52338	3.44183e-05
2.52709	3.44191e-05
2.53249	3.44203e-05
2.5402	3.44219e-05
2.55711	3.44256e-05
2.58698	3.44321e-05
2.61257	3.44376e-05
2.63817	3.44434e-05
2.64446	3.44448e-05
2.65076	3.44462e-05
2.65623	3.44473e-05
2.66159	3.44485e-05
2.66839	3.445e-05
2.6774	3.4452e-05
2.68797	3.44543e-05
2.69901	3.44567e-05
2.7085	3.44588e-05
2.71852	3.4461e-05
2.72581	3.44626e-05
2.7331	3.44642e-05
2.73908	3.44655e-05
2.74463	3.44667e-05
2.75047	3.4468e-05
2.76133	3.44704e-05
2.78598	3.44761e-05
2.78802	3.44764e-05
2.79006	3.44768e-05
2.79404	3.44777e-05
2.80108	3.44792e-05
2.81116	3.44814e-05
2.82984	3.44856e-05
2.85121	3.44906e-05
2.8554	3.44913e-05
2.85959	3.44922e-05
2.86299	3.44929e-05
2.8693	3.44943e-05
2.87891	3.44965e-05
2.89035	3.4499e-05
2.9034	3.45019e-05
2.9386	3.45101e-05
2.94143	3.45106e-05
2.94427	3.45112e-05
2.94782	3.45119e-05
2.9535	3.45132e-05
2.9621	3.45151e-05
2.97877	3.45189e-05
2.98581	3.45205e-05
2.99128	3.45217e-05
2.99675	3.45229e-05
3.00214	3.45241e-05
3.01122	3.45261e-05
3.02541	3.45292e-05
3.04257	3.4533e-05
3.04668	3.4534e-05
3.05079	3.4535e-05
3.0551	3.4536e-05
3.06117	3.45374e-05
3.08289	3.45423e-05
3.09484	3.45451e-05
3.09907	3.4546e-05
3.1033	3.45469e-05
3.1078	3.45479e-05
3.11401	3.45493e-05
3.12378	3.45515e-05
3.13878	3.45549e-05
3.16082	3.45599e-05
3.19241	3.45671e-05
3.22108	3.45736e-05
3.24836	3.458e-05
3.25392	3.45812e-05
3.25947	3.45825e-05
3.26443	3.45836e-05
3.26971	3.45848e-05
3.27919	3.45869e-05
3.29415	3.45904e-05
3.31746	3.45959e-05
3.34121	3.46011e-05
3.36244	3.46061e-05
3.38352	3.46109e-05
3.40639	3.46163e-05
3.42925	3.46215e-05
3.45457	3.46274e-05
3.46083	3.46289e-05
3.46708	3.46303e-05
3.47354	3.46317e-05
3.48911	3.46353e-05
3.50687	3.46393e-05
3.50922	3.46399e-05
3.51156	3.46405e-05
3.51443	3.46412e-05
3.51998	3.46426e-05
3.53463	3.4646e-05
3.56203	3.46526e-05
3.56495	3.46532e-05
3.56787	3.46538e-05
3.5712	3.46546e-05
3.57678	3.46558e-05
3.58624	3.4658e-05
3.60389	3.4662e-05
3.60774	3.4663e-05
3.61158	3.46639e-05
3.61621	3.46651e-05
3.62947	3.46682e-05
3.64965	3.46729e-05
3.70341	3.46857e-05
3.74673	3.46962e-05
3.74851	3.46965e-05
3.75029	3.46968e-05
3.75399	3.46976e-05
3.76182	3.46993e-05
3.77554	3.47026e-05
3.79658	3.47076e-05
3.82436	3.47143e-05
3.85865	3.47224e-05
3.89612	3.47313e-05
3.95101	3.47443e-05
3.95437	3.47452e-05
3.95774	3.47461e-05
3.96167	3.47471e-05
3.97248	3.47497e-05
3.9901	3.47539e-05
4.01895	3.47609e-05
4.06041	3.47711e-05
4.06353	3.47717e-05
4.06664	3.47724e-05
4.07057	3.47733e-05
4.07754	3.47749e-05
4.08856	3.47776e-05
4.10666	3.47819e-05
4.11719	3.47844e-05
4.12116	3.47854e-05
4.12512	3.47864e-05
4.12984	3.47876e-05
4.13774	3.47895e-05
4.15597	3.4794e-05
4.18788	3.48019e-05
4.1901	3.48024e-05
4.19232	3.48028e-05
4.19604	3.48037e-05
4.20248	3.48052e-05
4.21086	3.48073e-05
4.22337	3.48103e-05
4.24897	3.48166e-05
4.25858	3.4819e-05
4.26819	3.48213e-05
4.27362	3.48226e-05
4.27904	3.48239e-05
4.2836	3.4825e-05
4.29085	3.48268e-05
4.30105	3.48293e-05
4.32402	3.48351e-05
4.35184	3.48418e-05
4.37884	3.48485e-05
4.42235	3.48595e-05
4.42691	3.48605e-05
4.43147	3.48616e-05
4.43577	3.48626e-05
4.44115	3.48639e-05
4.44842	3.48657e-05
4.45899	3.48683e-05
4.4748	3.48722e-05
4.50647	3.48799e-05
4.53633	3.48876e-05
4.56749	3.48956e-05
4.56998	3.48961e-05
4.57246	3.48967e-05
4.57617	3.48975e-05
4.58308	3.48992e-05
4.59166	3.49013e-05
4.60056	3.49035e-05
4.61034	3.4906e-05
4.6206	3.49086e-05
4.64028	3.49135e-05
4.67226	3.49214e-05
4.67643	3.49225e-05
4.6806	3.49236e-05
4.68516	3.49248e-05
4.69394	3.4927e-05
4.70885	3.49307e-05
4.73012	3.49361e-05
4.76026	3.49436e-05
4.76419	3.49447e-05
4.76813	3.49457e-05
4.77367	3.49471e-05
4.78233	3.49493e-05
4.79942	3.49536e-05
4.82898	3.49611e-05
4.87101	3.49719e-05
4.9206	3.49843e-05
4.97686	3.4999e-05
5.01212	3.50079e-05
5.04737	3.50167e-05
5.06989	3.50226e-05
5.07616	3.50243e-05
5.08243	3.50259e-05
5.0878	3.50273e-05
5.09342	3.50288e-05
5.10197	3.5031e-05
5.12307	3.50365e-05
5.15843	3.50456e-05
5.23113	3.50646e-05
5.25583	3.50708e-05
5.25934	3.50718e-05
5.26284	3.50727e-05
5.26716	3.50739e-05
5.27411	3.50757e-05
5.28569	3.50787e-05
5.30765	3.50845e-05
5.34541	3.50943e-05
5.3751	3.51024e-05
5.37677	3.51028e-05
5.37843	3.51031e-05
5.38224	3.5104e-05
5.38585	3.51049e-05
5.38937	3.51058e-05
5.39961	3.51085e-05
5.41629	3.5113e-05
5.43497	3.51179e-05
5.44035	3.51193e-05
5.44573	3.51207e-05
5.45085	3.5122e-05
5.45845	3.5124e-05
5.47704	3.5129e-05
5.5018	3.51356e-05
5.52607	3.51419e-05
5.55493	3.51496e-05
5.59934	3.51615e-05
5.6023	3.51622e-05
5.60526	3.5163e-05
5.60918	3.5164e-05
5.61389	3.51652e-05
5.61951	3.51667e-05
5.63125	3.51699e-05
5.64848	3.51745e-05
5.67429	3.51815e-05
5.67783	3.51824e-05
5.68138	3.51833e-05
5.68598	3.51845e-05
5.69856	3.51878e-05
5.70921	3.51907e-05
5.71351	3.51918e-05
5.71781	3.5193e-05
5.72215	3.51942e-05
5.72799	3.51958e-05
5.74239	3.51997e-05
5.76657	3.52062e-05
5.80445	3.52164e-05
5.84538	3.52277e-05
5.84676	3.5228e-05
5.84814	3.52283e-05
5.85059	3.52288e-05
5.8542	3.52298e-05
5.86111	3.52316e-05
5.86996	3.52339e-05
5.8812	3.5237e-05
5.89369	3.52404e-05
5.91378	3.52459e-05
5.94514	3.52543e-05
5.97551	3.52627e-05
6.0018	3.52699e-05
6.02293	3.52756e-05
6.04227	3.52809e-05
6.07318	3.52894e-05
6.11092	3.52997e-05
6.14812	3.531e-05
6.19345	3.53223e-05
6.23297	3.53333e-05
6.23803	3.53347e-05
6.24309	3.53362e-05
6.24958	3.5338e-05
6.25568	3.53397e-05
6.26206	3.53415e-05
6.26928	3.53435e-05
6.27754	3.53458e-05
6.28685	3.53484e-05
6.29632	3.5351e-05
6.30494	3.53534e-05
6.31263	3.53555e-05
6.3192	3.53573e-05
6.32498	3.53589e-05
6.33316	3.53611e-05
6.34052	3.53632e-05
6.34774	3.53652e-05
6.35546	3.53673e-05
6.36478	3.53699e-05
6.37575	3.5373e-05
6.38773	3.53764e-05
6.40385	3.53808e-05
6.43459	3.53895e-05
6.4408	3.53912e-05
6.447	3.5393e-05
6.45219	3.53944e-05
6.46038	3.53967e-05
6.47603	3.54011e-05
6.49326	3.5406e-05
6.497	3.5407e-05
6.50074	3.5408e-05
6.5062	3.54095e-05
6.51598	3.54123e-05
6.52842	3.54158e-05
6.54863	3.54214e-05
6.57415	3.54286e-05
6.57939	3.54301e-05
6.58464	3.54316e-05
6.58979	3.54331e-05
6.597	3.54351e-05
6.61424	3.544e-05
6.64449	3.54486e-05
6.684	3.54599e-05
6.72377	3.5471e-05
6.7664	3.54831e-05
6.80223	3.54936e-05
6.84572	3.55062e-05
6.84817	3.55068e-05
6.85061	3.55074e-05
6.85423	3.55084e-05
6.85988	3.55099e-05
6.86876	3.55125e-05
6.89213	3.55192e-05
6.92756	3.55294e-05
6.96836	3.55411e-05
7.00703	3.5552e-05
7.00901	3.55527e-05
7.01099	3.55534e-05
7.01538	3.55547e-05
7.02966	3.55589e-05
7.05156	3.55652e-05
7.07964	3.55734e-05
7.11033	3.55824e-05
7.1386	3.55906e-05
7.17715	3.56019e-05
7.20674	3.56103e-05
7.20938	3.56111e-05
7.21202	3.5612e-05
7.21593	3.56132e-05
7.23	3.56173e-05
7.25123	3.56235e-05
7.29232	3.56355e-05
7.29646	3.56367e-05
7.3006	3.5638e-05
7.30513	3.56393e-05
7.31498	3.56423e-05
7.33687	3.56488e-05
7.34637	3.56516e-05
7.35037	3.56527e-05
7.35438	3.56539e-05
7.35917	3.56553e-05
7.36667	3.56575e-05
7.37874	3.56611e-05
7.39246	3.56651e-05
7.40575	3.5669e-05
7.42342	3.56743e-05
7.4435	3.56803e-05
7.46245	3.56857e-05
7.4992	3.56968e-05
7.52898	3.57058e-05
7.55876	3.57144e-05
7.56691	3.57168e-05
7.57335	3.57188e-05
7.57978	3.57207e-05
7.58569	3.57225e-05
7.59195	3.57244e-05
7.59885	3.57264e-05
7.61202	3.57304e-05
7.64062	3.57388e-05
7.64505	3.57402e-05
7.64949	3.57416e-05
7.65532	3.57434e-05
7.66355	3.57459e-05
7.68179	3.57514e-05
7.70656	3.57588e-05
7.73405	3.5767e-05
7.77177	3.57786e-05
7.78343	3.57821e-05
7.7864	3.57829e-05
7.78937	3.57838e-05
7.79375	3.57851e-05
7.80151	3.57874e-05
7.81455	3.57913e-05
7.83682	3.57981e-05
7.86287	3.58059e-05
7.88893	3.5814e-05
7.91799	3.5823e-05
7.92004	3.58235e-05
7.92208	3.5824e-05
7.92593	3.58252e-05
7.9329	3.58273e-05
7.9429	3.58303e-05
7.95368	3.58336e-05
7.97355	3.58397e-05
8.00125	3.58483e-05
8.00815	3.58503e-05
8.01506	3.58524e-05
8.02061	3.58541e-05
8.02857	3.58565e-05
8.03783	3.58593e-05
8.05478	3.58646e-05
8.08239	3.58731e-05
8.11044	3.58818e-05
8.11262	3.58824e-05
8.1148	3.5883e-05
8.11827	3.5884e-05
8.1251	3.58861e-05
8.13786	3.58901e-05
8.15709	3.58959e-05
8.18492	3.59047e-05
8.21945	3.59155e-05
8.22239	3.59163e-05
8.22534	3.59171e-05
8.23129	3.59189e-05
8.23859	3.59212e-05
8.24745	3.59239e-05
8.25694	3.59269e-05
8.27201	3.59316e-05
8.30074	3.59407e-05
8.30306	3.59413e-05
8.30539	3.5942e-05
8.30941	3.59432e-05
8.31794	3.59458e-05
8.33262	3.59504e-05
8.34961	3.59557e-05
8.37091	3.59624e-05
8.40049	3.59715e-05
8.42998	3.59809e-05
8.45488	3.59884e-05
8.45794	3.59894e-05
8.461	3.59904e-05
8.46677	3.59923e-05
8.48092	3.59968e-05
8.50155	3.60033e-05
8.53154	3.60126e-05
8.57402	3.60264e-05
8.57675	3.60271e-05
8.57948	3.60279e-05
8.58299	3.6029e-05
8.5906	3.60313e-05
8.5997	3.60342e-05
8.61829	3.60401e-05
8.64295	3.60481e-05
8.64622	3.6049e-05
8.6495	3.605e-05
8.6538	3.60513e-05
8.66158	3.60538e-05
8.6722	3.60572e-05
8.68343	3.60608e-05
8.69349	3.6064e-05
8.70003	3.6066e-05
8.70657	3.60681e-05
8.71231	3.60699e-05
8.71769	3.60716e-05
8.72473	3.60738e-05
8.73516	3.60771e-05
8.75254	3.60827e-05
8.77333	3.60893e-05
8.8025	3.60985e-05
8.83166	3.61079e-05
8.86359	3.6118e-05
8.86711	3.61192e-05
8.87063	3.61204e-05
8.87434	3.61216e-05
8.88008	3.61235e-05
8.88704	3.61257e-05
8.89489	3.61282e-05
8.90447	3.61313e-05
8.92004	3.61363e-05
8.94071	3.6143e-05
8.97398	3.61539e-05
8.97626	3.61545e-05
8.97854	3.61552e-05
8.98217	3.61563e-05
8.99187	3.61593e-05
9.00814	3.61646e-05
9.03341	3.6173e-05
9.03593	3.61737e-05
9.03844	3.61745e-05
9.04213	3.61756e-05
9.04916	3.61779e-05
9.05866	3.61809e-05
9.07547	3.61865e-05
9.09795	3.61939e-05
9.10034	3.61946e-05
9.10273	3.61953e-05
9.10672	3.61966e-05
9.11372	3.61988e-05
9.12551	3.62026e-05
9.13837	3.62068e-05
9.15266	3.62114e-05
9.16524	3.62156e-05
9.17652	3.62192e-05
9.18987	3.62235e-05
9.20292	3.62278e-05
9.21211	3.62308e-05
9.21932	3.62331e-05
9.22505	3.6235e-05
9.23077	3.62369e-05
9.23628	3.62387e-05
9.24288	3.62409e-05
9.25228	3.6244e-05
9.26559	3.62483e-05
9.28	3.6253e-05
9.29428	3.62577e-05
9.31084	3.62631e-05
9.32837	3.6269e-05
9.3488	3.62756e-05
9.37285	3.62835e-05
9.39416	3.62904e-05
9.39661	3.62912e-05
9.39906	3.62921e-05
9.40282	3.62934e-05
9.41136	3.62962e-05
9.42706	3.63015e-05
9.453	3.631e-05
9.48113	3.63192e-05
9.51254	3.63296e-05
9.5396	3.63388e-05
9.54311	3.63399e-05
9.54662	3.6341e-05
9.55072	3.63424e-05
9.55713	3.63445e-05
9.56658	3.63476e-05
9.57438	3.63501e-05
9.58105	3.63524e-05
9.58716	3.63544e-05
9.59335	3.63565e-05
9.60029	3.63588e-05
9.60942	3.63619e-05
9.62191	3.6366e-05
9.6356	3.63706e-05
9.65134	3.63759e-05
9.67528	3.63838e-05
9.70928	3.63953e-05
9.73714	3.64048e-05
9.73868	3.64052e-05
9.74021	3.64057e-05
9.74373	3.64068e-05
9.74957	3.64087e-05
9.76196	3.64128e-05
9.77554	3.64174e-05
9.79363	3.64235e-05
9.82053	3.64327e-05
9.86338	3.64471e-05
9.9011	3.64598e-05
9.94067	3.64733e-05
9.99419	3.64914e-05
10.0379	3.65062e-05
10.0838	3.65223e-05
10.0854	3.65227e-05
10.087	3.65231e-05
10.0904	3.65242e-05
10.0959	3.6526e-05
10.1017	3.65279e-05
10.1086	3.65303e-05
10.1161	3.65329e-05
10.127	3.65366e-05
10.1494	3.65442e-05
10.1617	3.65484e-05
10.1653	3.65496e-05
10.1688	3.65509e-05
10.1736	3.65526e-05
10.1841	3.65562e-05
10.2118	3.65657e-05
10.2427	3.65763e-05
10.2785	3.65884e-05
10.2827	3.659e-05
10.287	3.65915e-05
10.2915	3.65931e-05
10.2986	3.65956e-05
10.3118	3.66002e-05
10.3438	3.66112e-05
10.3961	3.66296e-05
10.42	3.66378e-05
10.4439	3.66458e-05
10.4729	3.66559e-05
10.4981	3.66645e-05
10.5002	3.66654e-05
10.5023	3.66662e-05
10.5058	3.66674e-05
10.5109	3.66692e-05
10.5244	3.6674e-05
10.5451	3.66812e-05
10.5691	3.66895e-05
10.6005	3.67006e-05
10.6423	3.67152e-05
10.6945	3.67336e-05
10.6991	3.67352e-05
10.7036	3.67368e-05
10.7081	3.67384e-05
10.7141	3.67406e-05
10.7237	3.67439e-05
10.7365	3.67484e-05
10.7609	3.67571e-05
10.7674	3.67594e-05
10.7738	3.67616e-05
10.7793	3.67635e-05
10.7894	3.67671e-05
10.8022	3.67716e-05
10.826	3.678e-05
10.8434	3.67861e-05
10.8461	3.67871e-05
10.8488	3.67881e-05
10.8526	3.67895e-05
10.8578	3.67913e-05
10.8663	3.67943e-05
10.8847	3.68009e-05
10.9127	3.68109e-05
10.9453	3.68224e-05
10.9852	3.68368e-05
10.9874	3.68376e-05
10.9897	3.68383e-05
10.9941	3.68398e-05
11.0004	3.6842e-05
11.0068	3.68443e-05
11.0125	3.68464e-05
11.0187	3.68486e-05
11.0268	3.68515e-05
11.0374	3.68553e-05
11.0583	3.68628e-05
11.0846	3.68723e-05
11.1112	3.68819e-05
11.139	3.68919e-05
11.1563	3.68983e-05
11.1586	3.6899e-05
11.161	3.68998e-05
11.1652	3.69013e-05
11.1733	3.69041e-05
11.1851	3.69084e-05
11.1991	3.69135e-05
11.2214	3.69215e-05
11.2486	3.69314e-05
11.2806	3.69432e-05
11.3085	3.6953e-05
11.3377	3.69635e-05
11.3642	3.69734e-05
11.3894	3.69824e-05
11.4252	3.69957e-05
11.4571	3.70073e-05
11.4853	3.70172e-05
11.4876	3.70182e-05
11.49	3.70191e-05
11.4941	3.70206e-05
11.5	3.70228e-05
11.5073	3.70255e-05
11.518	3.70295e-05
11.5322	3.70347e-05
11.5529	3.70422e-05
11.5879	3.70553e-05
11.6188	3.70668e-05
11.6202	3.70673e-05
11.6217	3.70677e-05
11.6246	3.70687e-05
11.6295	3.70705e-05
11.6362	3.70729e-05
11.644	3.70758e-05
11.6521	3.70787e-05
11.6623	3.70824e-05
11.6709	3.70856e-05
11.6787	3.70885e-05
11.6857	3.70911e-05
11.6918	3.70934e-05
11.6975	3.70955e-05
11.7041	3.7098e-05
11.7132	3.71014e-05
11.7304	3.71077e-05
11.7615	3.71193e-05
11.796	3.71323e-05
11.798	3.7133e-05
11.7999	3.71336e-05
11.8037	3.7135e-05
11.8101	3.71373e-05
11.8235	3.71423e-05
11.8437	3.71499e-05
11.8527	3.71532e-05
11.858	3.71552e-05
11.8633	3.71571e-05
11.8685	3.71591e-05
11.8749	3.71614e-05
11.8856	3.71654e-05
11.9029	3.71719e-05
11.9371	3.71848e-05
11.9732	3.71983e-05
12.0043	3.72101e-05
12.007	3.7211e-05
12.0097	3.7212e-05
12.013	3.72132e-05
12.0185	3.72152e-05
12.0278	3.72186e-05
12.0482	3.72262e-05
12.054	3.72285e-05
12.0598	3.72307e-05
12.0668	3.72334e-05
12.0758	3.72368e-05
12.0894	3.72419e-05
12.1064	3.72483e-05
12.1284	3.72566e-05
12.1527	3.72658e-05
12.1787	3.72756e-05
12.2056	3.72857e-05
12.2429	3.72998e-05
12.247	3.73014e-05
12.2511	3.7303e-05
12.2555	3.73047e-05
12.2645	3.73082e-05
12.278	3.73133e-05
12.2965	3.73203e-05
12.3201	3.73294e-05
12.3243	3.7331e-05
12.3286	3.73326e-05
12.333	3.73342e-05
12.3392	3.73366e-05
12.3482	3.734e-05
12.3596	3.73444e-05
12.3701	3.73484e-05
12.3796	3.73521e-05
12.3883	3.73554e-05
12.3959	3.73583e-05
12.4034	3.73611e-05
12.4108	3.73639e-05
12.4217	3.73681e-05
12.4406	3.73754e-05
12.4652	3.73847e-05
12.4921	3.73952e-05
12.4975	3.73973e-05
12.503	3.73993e-05
12.508	3.74012e-05
12.5139	3.74035e-05
12.5233	3.74071e-05
12.5424	3.74145e-05
12.5662	3.74237e-05
12.5698	3.7425e-05
12.5734	3.74264e-05
12.5772	3.74279e-05
12.5848	3.74308e-05
12.5998	3.74365e-05
12.6155	3.74426e-05
12.6315	3.74488e-05
12.6452	3.74541e-05
12.6574	3.74588e-05
12.6791	3.74673e-05
12.7053	3.74775e-05
12.7308	3.74873e-05
12.7587	3.74983e-05
12.7627	3.74998e-05
12.7667	3.75013e-05
12.7711	3.7503e-05
12.779	3.7506e-05
12.7876	3.75094e-05
12.799	3.75138e-05
12.8248	3.75239e-05
12.8596	3.75377e-05
12.8902	3.75497e-05
12.8937	3.7551e-05
12.8973	3.75523e-05
12.9015	3.75539e-05
12.9095	3.7557e-05
12.9202	3.75612e-05
12.931	3.75654e-05
12.941	3.75693e-05
12.9474	3.75718e-05
12.9537	3.75743e-05
12.9592	3.75765e-05
12.9646	3.75786e-05
12.9712	3.75812e-05
12.9817	3.75854e-05
13	3.75926e-05
13.0053	3.75947e-05
13.0107	3.75968e-05
13.0159	3.75988e-05
13.0225	3.76014e-05
13.031	3.76047e-05
13.0423	3.76092e-05
13.0588	3.76157e-05
13.0816	3.76248e-05
13.0866	3.76267e-05
13.0915	3.76287e-05
13.0964	3.76306e-05
13.1023	3.76329e-05
13.1108	3.76362e-05
13.1294	3.76436e-05
13.153	3.7653e-05
13.181	3.76642e-05
13.1834	3.76651e-05
13.1858	3.7666e-05
13.1894	3.76674e-05
13.1967	3.76703e-05
13.2122	3.76764e-05
13.2363	3.76861e-05
13.2393	3.76873e-05
13.2423	3.76884e-05
13.2464	3.769e-05
13.255	3.76935e-05
13.2679	3.76986e-05
13.2929	3.77088e-05
13.3168	3.77181e-05
13.3235	3.77206e-05
13.3276	3.77223e-05
13.3317	3.77239e-05
13.3368	3.7726e-05
13.3453	3.77294e-05
13.3624	3.77363e-05
13.3861	3.77458e-05
13.4159	3.77578e-05
13.4453	3.77694e-05
13.4728	3.77805e-05
13.5083	3.77948e-05
13.5383	3.78068e-05
13.5406	3.78078e-05
13.543	3.78088e-05
13.5468	3.78104e-05
13.5545	3.78135e-05
13.5755	3.7822e-05
13.6014	3.78325e-05
13.6422	3.7849e-05
13.6791	3.78638e-05
13.7128	3.78777e-05
13.7403	3.7889e-05
13.743	3.789e-05
13.7457	3.78911e-05
13.7492	3.78924e-05
13.7624	3.78978e-05
13.7859	3.79075e-05
13.815	3.79195e-05
13.8185	3.79208e-05
13.8221	3.79222e-05
13.8261	3.79238e-05
13.832	3.79262e-05
13.8407	3.79298e-05
13.8533	3.79349e-05
13.8829	3.7947e-05
13.9018	3.79546e-05
13.9207	3.79628e-05
13.9348	3.79683e-05
13.9369	3.79692e-05
13.939	3.79701e-05
13.9433	3.79718e-05
13.9494	3.79743e-05
13.9561	3.79771e-05
13.965	3.79808e-05
13.9843	3.79887e-05
14.0096	3.79991e-05
14.0401	3.80118e-05
14.0638	3.80218e-05
14.0654	3.80223e-05
14.067	3.80229e-05
14.0699	3.8024e-05
14.0797	3.8028e-05
14.0917	3.80329e-05
14.1044	3.80382e-05
14.1194	3.80444e-05
14.1354	3.8051e-05
14.1544	3.80588e-05
14.1594	3.8061e-05
14.1645	3.80631e-05
14.1692	3.80651e-05
14.174	3.80671e-05
14.1815	3.80702e-05
14.2002	3.80779e-05
14.2162	3.80847e-05
14.2407	3.80949e-05
14.2662	3.81055e-05
14.2984	3.81192e-05
14.3003	3.81199e-05
14.3021	3.81206e-05
14.3056	3.81219e-05
14.3123	3.81247e-05
14.3218	3.81286e-05
14.3361	3.81346e-05
14.3669	3.81478e-05
14.3694	3.81487e-05
14.3719	3.81497e-05
14.3757	3.81512e-05
14.3826	3.81541e-05
14.3947	3.81592e-05
14.4086	3.8165e-05
14.4217	3.81705e-05
14.4404	3.81784e-05
14.4634	3.8188e-05
14.4864	3.81977e-05
14.526	3.82145e-05
14.5646	3.82308e-05
14.5958	3.82438e-05
14.6234	3.82556e-05
14.6307	3.82588e-05
14.6381	3.82619e-05
14.644	3.82644e-05
14.6526	3.8268e-05
14.674	3.82771e-05
14.7011	3.82886e-05
14.7382	3.83047e-05
14.7406	3.83056e-05
14.743	3.83065e-05
14.7465	3.8308e-05
14.7525	3.83105e-05
14.7625	3.83148e-05
14.7784	3.83215e-05
14.7954	3.83287e-05
14.82	3.83393e-05
14.8478	3.83513e-05
14.8508	3.83525e-05
14.8537	3.83537e-05
14.8575	3.83553e-05
14.8639	3.83581e-05
14.8731	3.8362e-05
14.8866	3.83678e-05
14.9062	3.83761e-05
14.9368	3.8389e-05
14.9388	3.839e-05
14.9408	3.83909e-05
14.944	3.83923e-05
14.9512	3.83955e-05
14.9748	3.84057e-05
15.0076	3.84199e-05
15.0423	3.84351e-05
15.0445	3.84359e-05
15.0467	3.84368e-05
15.0503	3.84383e-05
15.0566	3.8441e-05
15.0656	3.84448e-05
15.0755	3.84491e-05
15.085	3.84532e-05
15.0935	3.84569e-05
15.1007	3.846e-05
15.1073	3.84629e-05
15.1144	3.84659e-05
15.1219	3.84692e-05
15.1297	3.84725e-05
15.1377	3.8476e-05
15.1464	3.84798e-05
15.1565	3.84842e-05
15.1669	3.84887e-05
15.1709	3.84905e-05
15.175	3.84922e-05
15.18	3.84944e-05
15.1953	3.8501e-05
15.2198	3.85115e-05
15.2239	3.85134e-05
15.2281	3.85152e-05
15.2325	3.85172e-05
15.2445	3.85224e-05
15.2771	3.85365e-05
15.3183	3.85548e-05
15.3408	3.85647e-05
15.3426	3.85654e-05
15.3444	3.85661e-05
15.3482	3.85677e-05
15.3551	3.85707e-05
15.3649	3.8575e-05
15.379	3.85811e-05
15.4035	3.85919e-05
15.4364	3.86065e-05
15.4391	3.86076e-05
15.4418	3.86088e-05
15.4458	3.86105e-05
15.4533	3.86137e-05
15.4673	3.862e-05
15.4874	3.86287e-05
15.5128	3.86399e-05
15.5371	3.86505e-05
15.5406	3.86521e-05
15.544	3.86537e-05
15.5482	3.86556e-05
15.5543	3.86583e-05
15.5661	3.86635e-05
15.5825	3.86708e-05
15.6085	3.86823e-05
15.6139	3.86847e-05
15.6192	3.8687e-05
15.6247	3.86894e-05
15.6358	3.86943e-05
15.6516	3.87014e-05
15.659	3.87046e-05
15.6664	3.87079e-05
15.6728	3.87107e-05
15.6793	3.87136e-05
15.6868	3.87169e-05
15.6973	3.87216e-05
15.7097	3.87272e-05
15.7214	3.87323e-05
15.7341	3.87379e-05
15.7532	3.87465e-05
15.7733	3.87554e-05
15.8005	3.87676e-05
15.8302	3.87811e-05
15.8329	3.87822e-05
15.8355	3.87833e-05
15.8393	3.87849e-05
15.8486	3.8789e-05
15.8555	3.8792e-05
15.8624	3.87951e-05
15.8682	3.87977e-05
15.8737	3.88002e-05
15.8798	3.8803e-05
15.8904	3.88077e-05
15.9082	3.88157e-05
15.9314	3.88263e-05
15.9344	3.88276e-05
15.9374	3.88288e-05
15.9433	3.88314e-05
15.949	3.8834e-05
15.9557	3.8837e-05
15.9653	3.88413e-05
15.983	3.88494e-05
16.0027	3.88581e-05
16.0253	3.88682e-05
16.0447	3.88771e-05
16.063	3.88855e-05
16.067	3.88873e-05
16.071	3.8889e-05
16.0755	3.8891e-05
16.0825	3.88942e-05
16.0959	3.89002e-05
16.1254	3.89137e-05
16.1283	3.8915e-05
16.1312	3.89162e-05
16.1351	3.89179e-05
16.1495	3.89245e-05
16.1788	3.89377e-05
16.2136	3.89535e-05
16.2504	3.89703e-05
16.2803	3.89839e-05
16.291	3.89887e-05
16.3017	3.89937e-05
16.3144	3.89996e-05
16.3207	3.90025e-05
16.327	3.90053e-05
16.3345	3.90087e-05
16.3421	3.90121e-05
16.3612	3.90208e-05
16.3905	3.90341e-05
16.4088	3.90426e-05
16.427	3.9051e-05
16.4457	3.90595e-05
16.4702	3.90707e-05
16.4948	3.90821e-05
16.5186	3.9093e-05
16.5372	3.91016e-05
16.5557	3.91102e-05
16.5883	3.91252e-05
16.6336	3.91466e-05
16.6355	3.91473e-05
16.6375	3.91481e-05
16.6411	3.91497e-05
16.6477	3.91527e-05
16.6566	3.91568e-05
16.6668	3.91615e-05
16.6775	3.91665e-05
16.6878	3.91713e-05
16.6974	3.91757e-05
16.7055	3.91794e-05
16.7205	3.91864e-05
16.7366	3.91939e-05
16.7558	3.92029e-05
16.7614	3.92055e-05
16.7669	3.9208e-05
16.7718	3.92102e-05
16.7771	3.92127e-05
16.7845	3.92162e-05
16.7959	3.92215e-05
16.8142	3.92301e-05
16.8294	3.92372e-05
16.8334	3.9239e-05
16.8374	3.92409e-05
16.842	3.9243e-05
16.8515	3.92474e-05
16.8773	3.92596e-05
16.8823	3.92619e-05
16.8874	3.92642e-05
16.8921	3.92664e-05
16.8974	3.92689e-05
16.9039	3.92719e-05
16.9125	3.92759e-05
16.9233	3.9281e-05
16.9352	3.92866e-05
16.9453	3.92914e-05
16.9555	3.92961e-05
16.9709	3.93033e-05
16.9855	3.93101e-05
17.0016	3.93177e-05
17.0177	3.93253e-05
17.0387	3.93353e-05
17.0492	3.93402e-05
17.0535	3.93422e-05
17.0579	3.93442e-05
17.0636	3.93469e-05
17.0791	3.93542e-05
17.0983	3.93632e-05
17.1227	3.93746e-05
17.1255	3.9376e-05
17.1284	3.93774e-05
17.1318	3.93791e-05
17.1406	3.93832e-05
17.1579	3.93915e-05
17.1776	3.94009e-05
17.1819	3.94029e-05
17.1862	3.94049e-05
17.1909	3.94071e-05
17.1993	3.9411e-05
17.2146	3.94183e-05
17.2395	3.94303e-05
17.2434	3.94321e-05
17.2473	3.94339e-05
17.2514	3.94358e-05
17.2582	3.9439e-05
17.2713	3.94452e-05
17.2961	3.9457e-05
17.3344	3.94752e-05
17.3893	3.95011e-05
17.3909	3.9502e-05
17.3925	3.95028e-05
17.3959	3.95046e-05
17.4013	3.95072e-05
17.4087	3.95108e-05
17.4179	3.95152e-05
17.4296	3.95208e-05
17.4532	3.9532e-05
17.4799	3.95447e-05
17.5023	3.95556e-05
17.5106	3.95597e-05
17.5171	3.95628e-05
17.5236	3.95659e-05
17.5294	3.95686e-05
17.5349	3.95713e-05
17.5413	3.95743e-05
17.5523	3.95796e-05
17.5675	3.95869e-05
17.5866	3.9596e-05
17.609	3.96068e-05
17.6131	3.96088e-05
17.6172	3.96108e-05
17.6218	3.96131e-05
17.6289	3.96165e-05
17.6443	3.9624e-05
17.6837	3.96431e-05
17.7107	3.96562e-05
17.7377	3.96692e-05
17.7599	3.96799e-05
17.7989	3.96991e-05
17.8423	3.97199e-05
17.8814	3.97386e-05
17.8859	3.97409e-05
17.8904	3.97432e-05
17.8949	3.97455e-05
17.9017	3.97488e-05
17.9142	3.97549e-05
17.929	3.97623e-05
17.9524	3.97738e-05
17.9602	3.97775e-05
17.9664	3.97806e-05
17.9726	3.97836e-05
17.9783	3.97863e-05
17.9842	3.97892e-05
17.9909	3.97925e-05
17.9997	3.97968e-05
18.0159	3.98047e-05
18.0351	3.98143e-05
18.0418	3.98175e-05
18.0486	3.98208e-05
18.0543	3.98236e-05
18.0602	3.98265e-05
18.0686	3.98306e-05
18.0814	3.98369e-05
18.0957	3.98439e-05
18.1008	3.98464e-05
18.1059	3.9849e-05
18.1107	3.98513e-05
18.1163	3.98541e-05
18.1258	3.98588e-05
18.1421	3.98668e-05
18.1616	3.98764e-05
18.1902	3.98907e-05
18.222	3.99062e-05
18.2514	3.99209e-05
18.2793	3.99349e-05
18.3057	3.99475e-05
18.3078	3.99486e-05
18.3098	3.99497e-05
18.3137	3.99517e-05
18.3212	3.99554e-05
18.3352	3.99624e-05
18.3588	3.99741e-05
18.3815	3.99855e-05
18.4034	3.99961e-05
18.4064	3.99977e-05
18.4093	3.99992e-05
18.4129	4.0001e-05
18.4198	4.00045e-05
18.4293	4.00092e-05
18.4405	4.00149e-05
18.4585	4.00239e-05
18.4806	4.0035e-05
18.5066	4.00481e-05
18.5102	4.00498e-05
18.5138	4.00516e-05
18.518	4.00536e-05
18.5261	4.00576e-05
18.5354	4.00623e-05
18.5477	4.00685e-05
18.5675	4.00786e-05
18.5703	4.00799e-05
18.5732	4.00813e-05
18.5773	4.00833e-05
18.5925	4.0091e-05
18.618	4.0104e-05
18.6201	4.0105e-05
18.6222	4.0106e-05
18.6256	4.01076e-05
18.6327	4.01112e-05
18.6439	4.01168e-05
18.6637	4.01268e-05
18.6894	4.01398e-05
18.7156	4.01532e-05
18.7179	4.01543e-05
18.7203	4.01554e-05
18.7258	4.01581e-05
18.7338	4.01621e-05
18.7491	4.01699e-05
18.7711	4.0181e-05
18.7971	4.01942e-05
18.8257	4.02087e-05
18.8521	4.0222e-05
18.8825	4.02373e-05
18.9076	4.02504e-05
18.9297	4.02615e-05
18.9359	4.02647e-05
18.9422	4.02679e-05
18.9479	4.02709e-05
18.9556	4.02748e-05
18.9681	4.02812e-05
18.9908	4.02928e-05
19.0156	4.03056e-05
19.019	4.03073e-05
19.0225	4.0309e-05
19.0266	4.0311e-05
19.034	4.03148e-05
19.0455	4.03206e-05
19.0674	4.03319e-05
19.0908	4.03439e-05
19.1166	4.03572e-05
19.1537	4.0376e-05
19.177	4.03881e-05
19.2002	4.04002e-05
19.2355	4.04186e-05
19.2381	4.04198e-05
19.2406	4.04211e-05
19.2462	4.04238e-05
19.2576	4.04297e-05
19.2669	4.04344e-05
19.2743	4.04383e-05
19.2817	4.04421e-05
19.2887	4.04458e-05
19.297	4.04501e-05
19.3225	4.04632e-05
19.3587	4.04819e-05
19.3621	4.04837e-05
19.3655	4.04855e-05
19.3693	4.04875e-05
19.3771	4.04916e-05
19.4037	4.05054e-05
19.428	4.05181e-05
19.4484	4.05287e-05
19.4571	4.05332e-05
19.4659	4.05378e-05
19.473	4.05414e-05
19.4792	4.05446e-05
19.4876	4.0549e-05
19.498	4.05544e-05
19.5208	4.05663e-05
19.5607	4.05872e-05
19.5681	4.0591e-05
19.5754	4.05948e-05
19.5816	4.05981e-05
19.5878	4.06013e-05
19.5949	4.0605e-05
19.6028	4.06092e-05
19.6121	4.06141e-05
19.623	4.06198e-05
19.6421	4.06298e-05
19.6697	4.06441e-05
19.6746	4.06467e-05
19.6795	4.06494e-05
19.6849	4.06522e-05
19.6958	4.0658e-05
19.7122	4.06666e-05
19.7299	4.06759e-05
19.7543	4.06886e-05
19.7792	4.07019e-05
19.81	4.07184e-05
19.8121	4.07194e-05
19.8142	4.07205e-05
19.8182	4.07225e-05
19.8251	4.07261e-05
19.8412	4.07346e-05
19.8663	4.0748e-05
19.8702	4.075e-05
19.8741	4.0752e-05
19.8784	4.07543e-05
19.8855	4.0758e-05
19.896	4.07635e-05
19.9118	4.0772e-05
19.9348	4.07842e-05
19.9576	4.07963e-05
19.9824	4.08095e-05
20.0066	4.08225e-05
20.0102	4.08243e-05
20.0138	4.08262e-05
20.0179	4.08284e-05
20.0243	4.08317e-05
20.0338	4.08368e-05
20.0502	4.08455e-05
20.074	4.08584e-05
20.0813	4.08622e-05
20.0886	4.0866e-05
20.0971	4.08705e-05
20.1049	4.08747e-05
20.1179	4.08816e-05
20.1399	4.08935e-05
20.1651	4.0907e-05
20.1895	4.09201e-05
20.2139	4.09331e-05
20.2388	4.09464e-05
20.2463	4.09504e-05
20.2538	4.09545e-05
20.26	4.09578e-05
20.2666	4.09614e-05
20.2779	4.09675e-05
20.3003	4.09796e-05
20.3259	4.09935e-05
20.3302	4.09957e-05
20.3344	4.0998e-05
20.3388	4.10003e-05
20.345	4.10036e-05
20.3562	4.10097e-05
20.3752	4.102e-05
20.413	4.10406e-05
20.417	4.10426e-05
20.4211	4.10448e-05
20.4252	4.1047e-05
20.4313	4.10502e-05
20.44	4.1055e-05
20.452	4.10615e-05
20.4685	4.10704e-05
20.4864	4.10802e-05
20.4992	4.10872e-05
20.5024	4.10889e-05
20.5056	4.10905e-05
20.5117	4.10938e-05
20.5212	4.1099e-05
20.5386	4.11085e-05
20.5698	4.11253e-05
20.5987	4.11413e-05
20.6388	4.1163e-05
20.6806	4.11861e-05
20.7403	4.12189e-05
20.7426	4.122e-05
20.745	4.12212e-05
20.7486	4.12231e-05
20.7547	4.12264e-05
20.764	4.12315e-05
20.7825	4.12416e-05
20.8022	4.12524e-05
20.8196	4.12622e-05
20.8251	4.12652e-05
20.8306	4.12682e-05
20.836	4.12711e-05
20.8439	4.12755e-05
20.8545	4.12813e-05
20.8754	4.12928e-05
20.9169	4.13155e-05
20.9203	4.13174e-05
20.9237	4.13194e-05
20.9284	4.13221e-05
20.9356	4.1326e-05
20.944	4.13307e-05
20.9538	4.13361e-05
20.9694	4.13447e-05
20.9909	4.13565e-05
21.0134	4.13689e-05
21.0178	4.13714e-05
21.0222	4.13739e-05
21.0267	4.13764e-05
21.0391	4.13833e-05
21.0621	4.13959e-05
21.0676	4.13991e-05
21.0732	4.14022e-05
21.0786	4.14052e-05
21.0885	4.14108e-05
21.1005	4.14174e-05
21.1139	4.14249e-05
21.1404	4.14397e-05
21.1447	4.14421e-05
21.1491	4.14444e-05
21.1536	4.14469e-05
21.1618	4.14515e-05
21.1713	4.14568e-05
21.1856	4.14647e-05
21.2088	4.14777e-05
21.234	4.14917e-05
21.2389	4.14945e-05
21.2438	4.14973e-05
21.2501	4.15008e-05
21.2604	4.15066e-05
21.2816	4.15184e-05
21.3077	4.15331e-05
21.3376	4.15498e-05
21.3655	4.15654e-05
21.3978	4.15834e-05
21.4001	4.15849e-05
21.4025	4.15862e-05
21.4061	4.15884e-05
21.4118	4.15916e-05
21.4272	4.16002e-05
21.4505	4.16133e-05
21.4686	4.16235e-05
21.4866	4.16337e-05
21.5134	4.16488e-05
21.5379	4.16627e-05
21.563	4.16768e-05
21.588	4.16911e-05
21.6253	4.17121e-05
21.6786	4.17427e-05
21.6966	4.17529e-05
21.6987	4.1754e-05
21.7008	4.17552e-05
21.7052	4.17576e-05
21.7134	4.17623e-05
21.7246	4.17687e-05
21.7365	4.17756e-05
21.7404	4.17777e-05
21.7443	4.17799e-05
21.7492	4.17827e-05
21.7582	4.17878e-05
21.7745	4.17972e-05
21.7971	4.18102e-05
21.8002	4.18119e-05
21.8032	4.18136e-05
21.8073	4.18159e-05
21.8148	4.18201e-05
21.8283	4.18279e-05
21.8447	4.18372e-05
21.8608	4.18465e-05
21.8819	4.18585e-05
21.8899	4.18631e-05
21.8962	4.18667e-05
21.9025	4.18703e-05
21.909	4.18741e-05
21.9177	4.18791e-05
21.9319	4.18873e-05
21.9531	4.18995e-05
21.9839	4.19173e-05
22.0122	4.19334e-05
22.022	4.1939e-05
22.0282	4.19426e-05
22.0343	4.19462e-05
22.0497	4.19551e-05
22.074	4.19689e-05
22.0954	4.19817e-05
22.1204	4.19957e-05
22.1228	4.19972e-05
22.1252	4.19986e-05
22.1294	4.20011e-05
22.1405	4.20076e-05
22.1571	4.20173e-05
22.1745	4.20274e-05
22.1803	4.20308e-05
22.1861	4.20341e-05
22.1915	4.20372e-05
22.1981	4.2041e-05
22.207	4.20461e-05
22.2264	4.20574e-05
22.2298	4.20593e-05
22.2331	4.20613e-05
22.2367	4.20634e-05
22.2474	4.20696e-05
22.2649	4.20799e-05
22.2841	4.20911e-05
22.3015	4.21012e-05
22.3076	4.21047e-05
22.3136	4.21082e-05
22.3192	4.21114e-05
22.3268	4.21159e-05
22.3366	4.21216e-05
22.3473	4.21279e-05
22.3691	4.21407e-05
22.3742	4.21436e-05
22.3793	4.21466e-05
22.3842	4.21494e-05
22.393	4.21545e-05
22.4031	4.21604e-05
22.4148	4.21673e-05
22.4371	4.21804e-05
22.4636	4.21959e-05
22.4928	4.22129e-05
22.522	4.22299e-05
22.5261	4.22325e-05
22.5303	4.2235e-05
22.5347	4.22376e-05
22.541	4.22414e-05
22.5622	4.22539e-05
22.6032	4.22782e-05
22.6461	4.23035e-05
22.6541	4.23081e-05
22.6589	4.23109e-05
22.6637	4.23137e-05
22.6688	4.23167e-05
22.6755	4.23207e-05
22.6921	4.23305e-05
22.7404	4.23589e-05
22.7808	4.23831e-05
22.8198	4.24064e-05
22.8518	4.24254e-05
22.8797	4.24421e-05
22.9041	4.24564e-05
22.9239	4.24683e-05
22.952	4.24849e-05
22.9753	4.24991e-05
22.9955	4.25113e-05
23.0001	4.2514e-05
23.0047	4.25167e-05
23.01	4.25198e-05
23.0157	4.25231e-05
23.0247	4.25286e-05
23.0369	4.25359e-05
23.056	4.25474e-05
23.083	4.25636e-05
23.1093	4.25794e-05
23.1363	4.25957e-05
23.1672	4.26144e-05
23.1712	4.26168e-05
23.1753	4.26192e-05
23.1793	4.26215e-05
23.1845	4.26247e-05
23.1914	4.26288e-05
23.2001	4.26341e-05
23.2102	4.26401e-05
23.2214	4.26469e-05
23.2345	4.26549e-05
23.2417	4.26593e-05
23.249	4.26636e-05
23.2552	4.26674e-05
23.2609	4.26708e-05
23.2672	4.26746e-05
23.2753	4.26795e-05
23.2884	4.26874e-05
23.318	4.27052e-05
23.3476	4.27235e-05
23.3592	4.27305e-05
23.3635	4.27331e-05
23.3678	4.27356e-05
23.3733	4.27389e-05
23.3885	4.27482e-05
23.4101	4.27614e-05
23.4346	4.27764e-05
23.4394	4.27792e-05
23.4443	4.27821e-05
23.4492	4.27851e-05
23.4555	4.27889e-05
23.4639	4.27941e-05
23.4744	4.28005e-05
23.4855	4.28073e-05
23.4959	4.28137e-05
23.505	4.28192e-05
23.5109	4.28228e-05
23.5169	4.28264e-05
23.5223	4.28297e-05
23.528	4.28332e-05
23.5348	4.28373e-05
23.5463	4.28444e-05
23.5717	4.28598e-05
23.5938	4.28735e-05
23.6212	4.28901e-05
23.627	4.28937e-05
23.6328	4.28973e-05
23.6384	4.29007e-05
23.6452	4.2905e-05
23.6545	4.29107e-05
23.669	4.29196e-05
23.7049	4.29415e-05
23.7071	4.29429e-05
23.7093	4.29443e-05
23.7134	4.29469e-05
23.7212	4.29518e-05
23.7287	4.29564e-05
23.7353	4.29605e-05
23.7426	4.29649e-05
23.7532	4.29714e-05
23.7743	4.29844e-05
23.7932	4.2996e-05
23.8106	4.30069e-05
23.8359	4.30226e-05
23.8464	4.30291e-05
23.8506	4.30316e-05
23.8548	4.30342e-05
23.8596	4.30372e-05
23.8719	4.30447e-05
23.8996	4.3062e-05
23.9333	4.30827e-05
23.9682	4.31046e-05
23.9716	4.31066e-05
23.975	4.31087e-05
23.9793	4.31113e-05
23.9861	4.31156e-05
23.9954	4.31213e-05
24.008	4.31293e-05
24.0214	4.31376e-05
24.0323	4.31443e-05
24.042	4.31504e-05
24.0551	4.31586e-05
24.0684	4.31668e-05
24.0805	4.31744e-05
24.0949	4.31834e-05
24.1115	4.31938e-05
24.1282	4.32042e-05
24.1522	4.32191e-05
24.1749	4.32334e-05
24.198	4.32478e-05
24.2382	4.32732e-05
24.2752	4.32963e-05
24.3057	4.33153e-05
24.3085	4.33172e-05
24.3114	4.33191e-05
24.3155	4.33217e-05
24.3227	4.33263e-05
24.3345	4.33337e-05
24.3539	4.3346e-05
24.38	4.33624e-05
24.4091	4.33807e-05
24.4381	4.3399e-05
24.4628	4.34146e-05
24.4793	4.34251e-05
24.4923	4.34333e-05
24.4963	4.34359e-05
24.5003	4.34385e-05
24.5054	4.34418e-05
24.519	4.34504e-05
24.5403	4.34639e-05
24.5676	4.34812e-05
24.5976	4.35002e-05
24.6234	4.3517e-05
24.6262	4.35187e-05
24.6289	4.35204e-05
24.6332	4.35231e-05
24.6485	4.35328e-05
24.679	4.35522e-05
24.717	4.35766e-05
24.7492	4.3597e-05
24.7691	4.36097e-05
24.7889	4.36226e-05
24.808	4.36349e-05
24.8128	4.3638e-05
24.8176	4.3641e-05
24.8225	4.36441e-05
24.8313	4.36497e-05
24.8437	4.36577e-05
24.8605	4.36685e-05
24.8857	4.36847e-05
24.926	4.37111e-05
24.9277	4.3712e-05
24.9293	4.3713e-05
24.9333	4.37155e-05
24.9387	4.37189e-05
24.9462	4.37236e-05
24.9614	4.37334e-05
24.9802	4.37456e-05
25.0061	4.37623e-05
25.041	4.37847e-05
25.0438	4.37866e-05
25.0467	4.37885e-05
25.0508	4.37912e-05
25.0569	4.37952e-05
25.0695	4.38034e-05
25.085	4.38135e-05
25.1064	4.38273e-05
25.1286	4.38416e-05
25.1509	4.38563e-05
25.1794	4.3875e-05
25.1829	4.38771e-05
25.1863	4.38793e-05
25.1904	4.38819e-05
25.1987	4.38873e-05
25.2124	4.38961e-05
25.2303	4.39077e-05
25.2351	4.39109e-05
25.2399	4.39141e-05
25.246	4.39181e-05
25.2549	4.3924e-05
25.2668	4.39317e-05
25.2817	4.39414e-05
25.3053	4.39569e-05
25.329	4.39725e-05
25.3574	4.3991e-05
25.381	4.40067e-05
25.3828	4.40078e-05
25.3847	4.40089e-05
25.3886	4.40114e-05
25.3937	4.40147e-05
25.4001	4.40189e-05
25.4077	4.40239e-05
25.4215	4.4033e-05
25.4406	4.40456e-05
25.4434	4.40474e-05
25.4463	4.40493e-05
25.4507	4.40521e-05
25.4634	4.40605e-05
25.48	4.40713e-05
25.5116	4.40921e-05
25.5422	4.41124e-05
25.5701	4.41309e-05
25.5982	4.41494e-05
25.6237	4.41663e-05
25.6474	4.41819e-05
25.6743	4.41998e-05
25.6835	4.42059e-05
25.6927	4.42119e-05
25.7009	4.42173e-05
25.7094	4.4223e-05
25.7184	4.4229e-05
25.729	4.4236e-05
25.7448	4.42465e-05
25.779	4.42693e-05
25.8115	4.42911e-05
25.8139	4.42926e-05
25.8164	4.42942e-05
25.8201	4.42966e-05
25.8261	4.43006e-05
25.8356	4.43069e-05
25.8481	4.43154e-05
[truncated: 25,427 more rows]

## Sheet: 1800stp
Time	Vesicularity
(s)	(vol frac)
0	3.39292e-05
7.61408e-05	3.39292e-05
0.000456845	3.39292e-05
0.00183647	3.39293e-05
0.00503672	3.39293e-05
0.0143989	3.39295e-05
0.0267837	3.39297e-05
0.0520188	3.39303e-05
0.0561178	3.39303e-05
0.0602167	3.39304e-05
0.0642365	3.39304e-05
0.0693694	3.39305e-05
0.0761844	3.39307e-05
0.083772	3.39309e-05
0.0910464	3.39311e-05
0.0978366	3.39312e-05
0.108241	3.39315e-05
0.124783	3.39319e-05
0.143905	3.39324e-05
0.16541	3.3933e-05
0.198155	3.39342e-05
0.200916	3.39342e-05
0.203678	3.39342e-05
0.207222	3.39342e-05
0.212625	3.39344e-05
0.220776	3.39346e-05
0.232269	3.3935e-05
0.247386	3.39354e-05
0.261586	3.39359e-05
0.265175	3.3936e-05
0.268765	3.3936e-05
0.27283	3.39361e-05
0.280081	3.39363e-05
0.302946	3.39369e-05
0.323482	3.39377e-05
0.34936	3.39384e-05
0.393454	3.39395e-05
0.398109	3.39397e-05
0.402765	3.39399e-05
0.407393	3.39401e-05
0.413684	3.39403e-05
0.430969	3.39408e-05
0.464775	3.39419e-05
0.531146	3.39437e-05
0.536469	3.3944e-05
0.541791	3.39442e-05
0.546513	3.39443e-05
0.551991	3.39445e-05
0.561906	3.39448e-05
0.605065	3.39462e-05
0.734914	3.39502e-05
0.88339	3.39548e-05
1.06436	3.39603e-05
1.26519	3.39671e-05
1.48025	3.39742e-05
1.82111	3.39857e-05
1.94685	3.39892e-05
1.94805	3.39894e-05
1.94925	3.39896e-05
1.95187	3.39899e-05
1.95562	3.39902e-05
1.96068	3.39905e-05
1.96551	3.39907e-05
1.97094	3.39908e-05
1.97587	3.3991e-05
1.98248	3.39912e-05
1.99115	3.39914e-05
2.00595	3.39919e-05
2.05135	3.39936e-05
2.05518	3.39936e-05
2.05901	3.39937e-05
2.06307	3.39938e-05
2.06934	3.3994e-05
2.0848	3.39945e-05
2.12933	3.39962e-05
2.18732	3.3998e-05
2.2379	3.39996e-05
2.29125	3.40018e-05
2.3405	3.40034e-05
2.43576	3.40068e-05
2.55118	3.40107e-05
2.65921	3.40147e-05
2.76335	3.40184e-05
2.87786	3.40223e-05
3.01761	3.40276e-05
3.13961	3.40323e-05
3.26144	3.40364e-05
3.42687	3.40423e-05
3.42811	3.40426e-05
3.42936	3.40428e-05
3.43175	3.40431e-05
3.43369	3.40433e-05
3.43532	3.40434e-05
3.43933	3.40436e-05
3.44389	3.40438e-05
3.4487	3.40439e-05
3.46297	3.40443e-05
3.46967	3.40446e-05
3.47637	3.40448e-05
3.48185	3.4045e-05
3.492	3.40454e-05
3.50417	3.40458e-05
3.5261	3.40467e-05
3.55732	3.40478e-05
3.57498	3.40486e-05
3.5782	3.40486e-05
3.58142	3.40487e-05
3.58546	3.40488e-05
3.59268	3.40491e-05
3.60484	3.40495e-05
3.62921	3.40504e-05
3.68755	3.40528e-05
3.76441	3.40554e-05
3.84422	3.40586e-05
3.93889	3.40624e-05
3.94407	3.40625e-05
3.94925	3.40627e-05
3.95405	3.40628e-05
3.96011	3.40631e-05
3.96915	3.40634e-05
3.98237	3.4064e-05
3.99823	3.40646e-05
4.00264	3.40648e-05
4.00704	3.40649e-05
4.01181	3.40651e-05
4.02082	3.40654e-05
4.03988	3.40661e-05
4.07723	3.40676e-05
4.12095	3.40694e-05
4.17228	3.40712e-05
4.17765	3.40715e-05
4.18301	3.40717e-05
4.18799	3.40719e-05
4.19416	3.40722e-05
4.20334	3.40726e-05
4.22449	3.40734e-05
4.2657	3.4075e-05
4.33651	3.4078e-05
4.33968	3.4078e-05
4.34286	3.40781e-05
4.34667	3.40782e-05
4.35316	3.40784e-05
4.37269	3.40791e-05
4.39952	3.40802e-05
4.40629	3.40805e-05
4.41307	3.40808e-05
4.41866	3.4081e-05
4.4241	3.40812e-05
4.43028	3.40815e-05
4.43885	3.40818e-05
4.45748	3.40826e-05
4.49941	3.40843e-05
4.58763	3.40879e-05
4.59178	3.4088e-05
4.59593	3.40881e-05
4.60021	3.40883e-05
4.60654	3.40885e-05
4.61697	3.40889e-05
4.64984	3.40902e-05
4.69757	3.40921e-05
4.76793	3.40944e-05
4.76897	3.40946e-05
4.77	3.40948e-05
4.77203	3.40951e-05
4.7753	3.40954e-05
4.77998	3.40956e-05
4.78608	3.40959e-05
4.7933	3.40962e-05
4.80116	3.40965e-05
4.81054	3.40969e-05
4.82729	3.40975e-05
4.8573	3.40987e-05
4.89999	3.41003e-05
4.90341	3.41005e-05
4.90683	3.41007e-05
4.91048	3.41009e-05
4.9189	3.41012e-05
4.93295	3.41018e-05
4.95414	3.41027e-05
4.98192	3.41039e-05
4.98581	3.4104e-05
4.98971	3.41041e-05
4.99394	3.41043e-05
5.00226	3.41046e-05
5.01275	3.4105e-05
5.02364	3.41054e-05
5.03522	3.41059e-05
5.04651	3.41063e-05
5.05199	3.41066e-05
5.05747	3.41068e-05
5.06435	3.41071e-05
5.0721	3.41075e-05
5.08549	3.4108e-05
5.10826	3.4109e-05
5.14038	3.41103e-05
5.18548	3.41121e-05
5.26779	3.41154e-05
5.36818	3.41199e-05
5.50673	3.41255e-05
5.65732	3.41319e-05
5.84212	3.41397e-05
5.84592	3.41398e-05
5.84972	3.41399e-05
5.85456	3.41401e-05
5.86225	3.41405e-05
5.873	3.41409e-05
5.88577	3.41415e-05
5.90542	3.41425e-05
5.91968	3.41432e-05
5.93394	3.41437e-05
5.94555	3.41442e-05
5.97548	3.41454e-05
6.07097	3.41499e-05
6.07252	3.41498e-05
6.07406	3.41498e-05
6.07742	3.41498e-05
6.08272	3.415e-05
6.08938	3.41503e-05
6.11736	3.41515e-05
6.15714	3.41532e-05
6.16137	3.41534e-05
6.16561	3.41536e-05
6.16996	3.41539e-05
6.1758	3.41541e-05
6.18428	3.41545e-05
6.19713	3.41551e-05
6.21543	3.41558e-05
6.23573	3.41568e-05
6.26867	3.41583e-05
6.30694	3.41602e-05
6.30905	3.41602e-05
6.31115	3.41602e-05
6.31606	3.41603e-05
6.32575	3.41606e-05
6.34284	3.41613e-05
6.34971	3.41617e-05
6.35659	3.4162e-05
6.36227	3.41623e-05
6.36742	3.41625e-05
6.37295	3.41628e-05
6.37988	3.41631e-05
6.39175	3.41636e-05
6.41057	3.41644e-05
6.43552	3.41655e-05
6.46283	3.41668e-05
6.52207	3.41695e-05
6.59603	3.41724e-05
6.6005	3.41727e-05
6.60497	3.4173e-05
6.6101	3.41733e-05
6.6193	3.41737e-05
6.63188	3.41743e-05
6.64559	3.41749e-05
6.65771	3.41755e-05
6.6638	3.41757e-05
6.66989	3.4176e-05
6.67529	3.41762e-05
6.68092	3.41764e-05
6.68822	3.41768e-05
6.70288	3.41774e-05
6.72946	3.41786e-05
6.81642	3.41826e-05
6.92499	3.41876e-05
6.92698	3.41876e-05
6.92897	3.41876e-05
6.93225	3.41877e-05
6.93761	3.41879e-05
6.94527	3.41882e-05
6.95435	3.41887e-05
6.96376	3.41891e-05
6.96887	3.41893e-05
6.97398	3.41896e-05
6.97967	3.41898e-05
6.99472	3.41905e-05
7.01665	3.41916e-05
7.04546	3.41928e-05
7.08577	3.41945e-05
7.09011	3.41948e-05
7.09446	3.4195e-05
7.09931	3.41953e-05
7.11277	3.41959e-05
7.13258	3.41968e-05
7.15399	3.41976e-05
7.15713	3.41979e-05
7.16027	3.41981e-05
7.16419	3.41983e-05
7.171	3.41986e-05
7.18716	3.41993e-05
7.22021	3.42007e-05
7.22705	3.42011e-05
7.23388	3.42014e-05
7.23945	3.42017e-05
7.24457	3.4202e-05
7.25234	3.42023e-05
7.26276	3.42028e-05
7.28696	3.42039e-05
7.33356	3.4206e-05
7.37846	3.42084e-05
7.42101	3.421e-05
7.47144	3.42122e-05
7.47491	3.42125e-05
7.47838	3.42127e-05
7.48239	3.42129e-05
7.49598	3.42136e-05
7.51238	3.42143e-05
7.5285	3.42151e-05
7.54907	3.4216e-05
7.58566	3.42177e-05
7.64509	3.42205e-05
7.7455	3.42251e-05
7.74795	3.42253e-05
7.75039	3.42255e-05
7.75414	3.42257e-05
7.76028	3.4226e-05
7.77367	3.42266e-05
7.79029	3.42273e-05
7.79516	3.42275e-05
7.80002	3.42278e-05
7.80488	3.4228e-05
7.81117	3.42283e-05
7.82136	3.42288e-05
7.83632	3.42295e-05
7.85937	3.42306e-05
7.89439	3.42322e-05
7.9402	3.4234e-05
7.94195	3.42342e-05
7.94369	3.42344e-05
7.94712	3.42347e-05
7.95215	3.4235e-05
7.95788	3.42353e-05
7.96678	3.42358e-05
7.9763	3.42362e-05
7.9852	3.42367e-05
7.99108	3.42369e-05
7.99696	3.42372e-05
8.00247	3.42374e-05
8.01072	3.42378e-05
8.02031	3.42382e-05
8.03334	3.42388e-05
8.05082	3.42396e-05
8.06991	3.42404e-05
8.07312	3.42406e-05
8.07632	3.42408e-05
8.08042	3.42411e-05
8.08634	3.42414e-05
8.09378	3.42417e-05
8.10453	3.42423e-05
8.11661	3.42429e-05
8.12925	3.42434e-05
8.14274	3.42441e-05
8.17722	3.42457e-05
8.22578	3.42481e-05
8.28618	3.42511e-05
8.29224	3.42513e-05
8.29831	3.42515e-05
8.30408	3.42518e-05
8.31294	3.42522e-05
8.33204	3.42531e-05
8.39038	3.42559e-05
8.48097	3.42603e-05
8.56971	3.42648e-05
8.57718	3.42651e-05
8.58465	3.42654e-05
8.59584	3.42658e-05
8.60585	3.42663e-05
8.61467	3.42668e-05
8.62191	3.42671e-05
8.62782	3.42674e-05
8.63311	3.42677e-05
8.63876	3.4268e-05
8.64707	3.42684e-05
8.66389	3.42693e-05
8.71028	3.42716e-05
8.79139	3.42759e-05
8.86434	3.42789e-05
8.94161	3.42832e-05
8.94368	3.42832e-05
8.94574	3.42832e-05
8.94932	3.42833e-05
8.95502	3.42835e-05
8.96211	3.42839e-05
8.9705	3.42843e-05
8.98317	3.42849e-05
9.00109	3.42858e-05
9.03125	3.42873e-05
9.06419	3.4289e-05
9.09725	3.42907e-05
9.16778	3.42943e-05
9.27315	3.42998e-05
9.27687	3.42998e-05
9.2806	3.42999e-05
9.28457	3.43001e-05
9.29326	3.43005e-05
9.30386	3.4301e-05
9.31874	3.43017e-05
9.33693	3.43026e-05
9.34267	3.43029e-05
9.34841	3.43033e-05
9.35396	3.43036e-05
9.36444	3.43041e-05
9.38694	3.43052e-05
9.4334	3.43076e-05
9.52727	3.43123e-05
9.64537	3.43185e-05
9.739	3.43231e-05
9.74229	3.43233e-05
9.74558	3.43234e-05
9.74937	3.43236e-05
9.75533	3.43239e-05
9.76428	3.43244e-05
9.77498	3.4325e-05
9.78588	3.43256e-05
9.79319	3.4326e-05
9.80049	3.43263e-05
9.80651	3.43266e-05
9.81219	3.43269e-05
9.82028	3.43273e-05
9.82977	3.43278e-05
9.84362	3.43285e-05
9.86236	3.43294e-05
9.88519	3.43307e-05
9.92631	3.4333e-05
9.96412	3.43345e-05
10.0123	3.43374e-05
10.0614	3.43397e-05
10.0951	3.43413e-05
10.1288	3.43438e-05
10.1304	3.43437e-05
10.132	3.43437e-05
10.1337	3.43437e-05
10.1362	3.43438e-05
10.1402	3.43439e-05
10.1461	3.43442e-05
10.1607	3.4345e-05
10.1891	3.43465e-05
10.233	3.43486e-05
10.2883	3.43513e-05
10.2916	3.43517e-05
10.2948	3.4352e-05
10.2984	3.43522e-05
10.3065	3.43527e-05
10.328	3.43537e-05
10.3363	3.43542e-05
10.3414	3.43544e-05
10.3464	3.43547e-05
10.3517	3.4355e-05
10.3587	3.43554e-05
10.3689	3.43559e-05
10.3839	3.43567e-05
10.4058	3.43578e-05
10.4317	3.4359e-05
10.4342	3.43592e-05
10.4367	3.43594e-05
10.4407	3.43597e-05
10.4456	3.436e-05
10.4516	3.43603e-05
10.4593	3.43607e-05
10.4681	3.43612e-05
10.478	3.43617e-05
10.4885	3.43622e-05
10.5033	3.4363e-05
10.5256	3.43642e-05
10.5719	3.43666e-05
10.6435	3.43705e-05
10.7712	3.43776e-05
10.7733	3.43776e-05
10.7754	3.43776e-05
10.7787	3.43776e-05
10.7843	3.43779e-05
10.7924	3.43783e-05
10.8118	3.43793e-05
10.8295	3.43803e-05
10.8492	3.43813e-05
10.867	3.43825e-05
10.8701	3.43826e-05
10.8731	3.43827e-05
10.8777	3.4383e-05
10.8868	3.43835e-05
10.9013	3.43843e-05
10.923	3.43854e-05
10.9508	3.43869e-05
11.0026	3.43897e-05
11.0954	3.43948e-05
11.3072	3.44065e-05
11.4919	3.44159e-05
11.6718	3.44266e-05
11.8589	3.44366e-05
11.9632	3.44429e-05
11.9654	3.44428e-05
11.9676	3.44429e-05
11.9707	3.4443e-05
11.9737	3.44431e-05
11.9772	3.44433e-05
11.9914	3.44441e-05
12.0164	3.44456e-05
12.029	3.44464e-05
12.0317	3.44465e-05
12.0344	3.44466e-05
12.0381	3.44468e-05
12.0459	3.44472e-05
12.0593	3.44479e-05
12.0904	3.44497e-05
12.1584	3.44535e-05
12.2598	3.44593e-05
12.3937	3.44671e-05
12.4992	3.44729e-05
12.6047	3.44793e-05
12.7053	3.44852e-05
12.7071	3.44852e-05
12.7089	3.44852e-05
12.7123	3.44852e-05
12.7178	3.44855e-05
12.7253	3.44859e-05
12.7342	3.44864e-05
12.7434	3.4487e-05
12.7526	3.44875e-05
12.7649	3.44882e-05
12.7864	3.44895e-05
12.8111	3.44909e-05
12.8473	3.4493e-05
12.8966	3.44958e-05
12.9515	3.44987e-05
12.9532	3.44989e-05
12.9548	3.44991e-05
12.9581	3.44994e-05
12.964	3.44998e-05
12.9725	3.45004e-05
12.9778	3.45007e-05
12.9831	3.4501e-05
12.9886	3.45013e-05
12.9955	3.45017e-05
13.0043	3.45022e-05
13.0244	3.45033e-05
13.0692	3.4506e-05
13.1715	3.45119e-05
13.2587	3.45167e-05
13.3459	3.45229e-05
13.3477	3.45228e-05
13.3494	3.45228e-05
13.3528	3.45228e-05
13.3563	3.4523e-05
13.3603	3.45232e-05
13.373	3.45238e-05
13.3879	3.45246e-05
13.3917	3.45249e-05
13.3955	3.45252e-05
13.3997	3.45254e-05
13.4066	3.45258e-05
13.4296	3.45272e-05
13.4675	3.45294e-05
13.5417	3.45339e-05
13.6282	3.45388e-05
13.7266	3.45449e-05
13.8382	3.45516e-05
13.9633	3.45595e-05
13.9647	3.45594e-05
13.966	3.45593e-05
13.9686	3.45593e-05
13.9717	3.45594e-05
13.9747	3.45595e-05
13.9771	3.45597e-05
13.9807	3.45599e-05
13.9936	3.45607e-05
14.033	3.45634e-05
14.0357	3.45635e-05
14.0384	3.45636e-05
14.0421	3.45638e-05
14.0493	3.45642e-05
14.0611	3.45649e-05
14.0859	3.45665e-05
14.1205	3.45685e-05
14.1814	3.45723e-05
14.2717	3.45774e-05
14.2732	3.45777e-05
14.2746	3.45779e-05
14.2775	3.45782e-05
14.2816	3.45785e-05
14.2872	3.45789e-05
14.2928	3.45792e-05
14.3039	3.45799e-05
14.317	3.45807e-05
14.3374	3.45819e-05
14.381	3.45846e-05
14.441	3.45886e-05
14.4425	3.45885e-05
14.4441	3.45885e-05
14.4475	3.45886e-05
14.4529	3.45888e-05
14.4568	3.4589e-05
14.4607	3.45893e-05
14.465	3.45895e-05
14.4719	3.459e-05
14.4869	3.45909e-05
14.5128	3.45925e-05
14.5628	3.45956e-05
14.5753	3.45963e-05
14.5784	3.45965e-05
14.5814	3.45968e-05
14.5858	3.45971e-05
14.5945	3.45976e-05
14.61	3.45986e-05
14.6369	3.46003e-05
14.6883	3.46035e-05
14.7692	3.46091e-05
14.7704	3.46089e-05
14.7715	3.46089e-05
14.7739	3.46088e-05
14.7775	3.46089e-05
14.782	3.46091e-05
14.7875	3.46094e-05
14.7936	3.46098e-05
14.803	3.46103e-05
14.8153	3.46111e-05
14.8191	3.46113e-05
14.823	3.46116e-05
14.8271	3.46119e-05
14.8333	3.46123e-05
14.8443	3.4613e-05
14.8756	3.4615e-05
14.9237	3.46181e-05
14.9851	3.46219e-05
15.0725	3.46272e-05
15.186	3.46344e-05
15.2791	3.46409e-05
15.281	3.46408e-05
15.2829	3.46408e-05
15.288	3.4641e-05
15.2995	3.46417e-05
15.3117	3.46425e-05
15.3154	3.46427e-05
15.3192	3.46429e-05
15.3236	3.46432e-05
15.3339	3.46438e-05
15.3586	3.46454e-05
15.4104	3.46488e-05
15.4871	3.46534e-05
15.4915	3.46538e-05
15.4959	3.46541e-05
15.5001	3.46544e-05
15.505	3.46547e-05
15.5138	3.46553e-05
15.5335	3.46566e-05
15.5684	3.46588e-05
15.6144	3.46619e-05
15.6564	3.46643e-05
15.6752	3.46654e-05
15.678	3.46656e-05
15.6808	3.46659e-05
15.687	3.46663e-05
15.6952	3.46669e-05
15.7096	3.46678e-05
15.7238	3.46688e-05
15.7316	3.46693e-05
15.7378	3.46697e-05
15.7439	3.467e-05
15.7496	3.46704e-05
15.7557	3.46708e-05
15.7631	3.46712e-05
15.7732	3.46719e-05
15.788	3.46729e-05
15.8068	3.4674e-05
15.8488	3.46767e-05
15.8627	3.46775e-05
15.8659	3.46778e-05
15.869	3.4678e-05
15.8733	3.46783e-05
15.8826	3.4679e-05
15.9037	3.46803e-05
15.9733	3.46849e-05
16.0646	3.46908e-05
16.1598	3.46969e-05
16.2572	3.47033e-05
16.3694	3.47106e-05
16.5289	3.47214e-05
16.6828	3.47311e-05
16.8613	3.47427e-05
16.8637	3.4743e-05
16.8661	3.47433e-05
16.8698	3.47436e-05
16.8752	3.47441e-05
16.8822	3.47445e-05
16.8949	3.47454e-05
16.9272	3.47476e-05
16.9741	3.47507e-05
17.0296	3.47544e-05
17.1068	3.47596e-05
17.2156	3.4767e-05
17.2193	3.47672e-05
17.2229	3.47673e-05
17.2269	3.47676e-05
17.2382	3.47683e-05
17.2594	3.47697e-05
17.2777	3.47709e-05
17.2803	3.47711e-05
17.283	3.47713e-05
17.289	3.47718e-05
17.2997	3.47725e-05
17.3155	3.47736e-05
17.3372	3.4775e-05
17.3658	3.47771e-05
17.3847	3.47785e-05
17.3871	3.47786e-05
17.3896	3.47787e-05
17.3939	3.47789e-05
17.4024	3.47795e-05
17.4157	3.47804e-05
17.445	3.47823e-05
17.4756	3.47845e-05
17.5175	3.47874e-05
17.5684	3.47908e-05
17.62	3.47946e-05
17.6217	3.47946e-05
17.6234	3.47946e-05
17.6268	3.47948e-05
17.632	3.47951e-05
17.638	3.47955e-05
17.6453	3.4796e-05
17.658	3.47968e-05
17.6756	3.4798e-05
17.6935	3.47991e-05
17.6971	3.47995e-05
17.7007	3.47997e-05
17.705	3.48001e-05
17.7133	3.48007e-05
17.7319	3.48019e-05
17.7759	3.48049e-05
17.8319	3.48089e-05
17.9572	3.48176e-05
18.0662	3.4825e-05
18.1726	3.48324e-05
18.2908	3.48403e-05
18.2926	3.48406e-05
18.2945	3.48408e-05
18.298	3.48411e-05
18.3038	3.48416e-05
18.3139	3.48423e-05
18.3297	3.48433e-05
18.3483	3.48446e-05
18.3536	3.4845e-05
18.3589	3.48454e-05
18.3644	3.48458e-05
18.3784	3.48467e-05
18.4085	3.48488e-05
18.4627	3.48528e-05
18.5303	3.48568e-05
18.5319	3.48571e-05
18.5335	3.48573e-05
18.5359	3.48577e-05
18.5382	3.48579e-05
18.5403	3.4858e-05
18.5434	3.48583e-05
18.5488	3.48587e-05
18.5576	3.48593e-05
18.5709	3.48602e-05
18.5955	3.48619e-05
18.6362	3.48646e-05
18.6402	3.4865e-05
18.6442	3.48653e-05
18.6484	3.48657e-05
18.6547	3.48661e-05
18.6707	3.48672e-05
18.6967	3.48691e-05
18.7551	3.48733e-05
18.835	3.48793e-05
18.8368	3.48792e-05
18.8387	3.48792e-05
18.8419	3.48794e-05
18.8458	3.48795e-05
18.8517	3.48799e-05
18.8569	3.48803e-05
18.8623	3.48807e-05
18.8675	3.4881e-05
18.8739	3.48815e-05
18.8913	3.48828e-05
18.9336	3.48856e-05
18.98	3.48893e-05
19.0037	3.48911e-05
19.0059	3.48911e-05
19.0081	3.48912e-05
19.0121	3.48915e-05
19.0187	3.48919e-05
19.0293	3.48926e-05
19.0558	3.48945e-05
19.0896	3.4897e-05
19.1294	3.48999e-05
19.1477	3.49013e-05
19.15	3.49014e-05
19.1522	3.49015e-05
19.1564	3.49017e-05
19.1617	3.49021e-05
19.1677	3.49025e-05
19.1772	3.49032e-05
19.1901	3.49041e-05
19.208	3.49054e-05
19.2278	3.49068e-05
19.2447	3.49081e-05
19.2681	3.49098e-05
19.2956	3.49119e-05
19.3006	3.49122e-05
19.3056	3.49125e-05
19.3104	3.49128e-05
19.3163	3.49132e-05
19.3253	3.49138e-05
19.3385	3.49148e-05
19.3578	3.49162e-05
19.3876	3.49184e-05
19.4214	3.49211e-05
19.4233	3.49211e-05
19.4253	3.49212e-05
19.4275	3.49213e-05
19.4336	3.49216e-05
19.4435	3.49223e-05
19.4643	3.49238e-05
19.4923	3.49259e-05
19.5379	3.49292e-05
19.5927	3.49332e-05
19.6818	3.49401e-05
19.6833	3.494e-05
19.6847	3.494e-05
19.6874	3.494e-05
19.6912	3.49402e-05
19.6998	3.49407e-05
19.7094	3.49415e-05
19.7228	3.49425e-05
19.755	3.49451e-05
19.7585	3.49452e-05
19.762	3.49454e-05
19.7669	3.49458e-05
19.7798	3.49467e-05
19.8145	3.49492e-05
19.8569	3.49525e-05
19.9119	3.49564e-05
19.9781	3.49614e-05
19.9816	3.49616e-05
19.985	3.49618e-05
19.9889	3.4962e-05
19.9958	3.49625e-05
20.024	3.49646e-05
20.0707	3.49682e-05
20.139	3.4973e-05
20.1442	3.49734e-05
20.1495	3.49739e-05
20.1543	3.49742e-05
20.161	3.49748e-05
20.1746	3.49758e-05
20.2005	3.49777e-05
20.2523	3.49815e-05
20.3418	3.49882e-05
20.444	3.49957e-05
20.5549	3.50039e-05
20.6819	3.50136e-05
20.8744	3.5028e-05
21.1596	3.505e-05
21.4241	3.50695e-05
21.5148	3.50765e-05
21.6054	3.50835e-05
21.6947	3.50907e-05
21.7961	3.5098e-05
21.7986	3.50983e-05
21.801	3.50986e-05
21.8046	3.50989e-05
21.8113	3.50995e-05
21.8288	3.51009e-05
21.8551	3.51029e-05
21.9001	3.51064e-05
21.9767	3.51124e-05
22.066	3.51193e-05
22.1635	3.51269e-05
22.278	3.51363e-05
22.2792	3.51362e-05
22.2804	3.51362e-05
22.283	3.51362e-05
22.2885	3.51365e-05
22.296	3.51371e-05
22.3026	3.51376e-05
22.3081	3.5138e-05
22.313	3.51384e-05
22.3188	3.51389e-05
22.3279	3.51396e-05
22.3402	3.51406e-05
22.3594	3.51421e-05
22.3998	3.51453e-05
22.4562	3.51498e-05
22.5457	3.5157e-05
22.6433	3.51646e-05
22.7652	3.51741e-05
22.8865	3.51841e-05
23.0478	3.5197e-05
23.2035	3.52093e-05
23.3502	3.52206e-05
23.4811	3.52322e-05
23.5893	3.52399e-05
23.5905	3.52402e-05
23.5916	3.52405e-05
23.5932	3.52408e-05
23.5947	3.5241e-05
23.5966	3.52412e-05
23.5985	3.52414e-05
23.6015	3.52418e-05
23.6057	3.52421e-05
23.6113	3.52426e-05
23.6193	3.52433e-05
23.6271	3.52439e-05
23.6334	3.52444e-05
23.6391	3.52448e-05
23.645	3.52452e-05
23.6509	3.52457e-05
23.6591	3.52463e-05
23.6786	3.52479e-05
23.7126	3.52509e-05
23.7156	3.5251e-05
23.7185	3.52512e-05
23.7255	3.52516e-05
23.7305	3.5252e-05
23.7356	3.52524e-05
23.7404	3.52528e-05
23.7469	3.52534e-05
23.7581	3.52543e-05
23.7789	3.5256e-05
23.8245	3.52597e-05
23.9334	3.52694e-05
23.9343	3.52692e-05
23.9353	3.52691e-05
23.9371	3.5269e-05
23.9398	3.5269e-05
23.9467	3.52695e-05
23.9512	3.52698e-05
23.9557	3.52702e-05
23.9606	3.52706e-05
23.9714	3.52715e-05
23.9878	3.52729e-05
24.0251	3.52764e-05
24.0268	3.52764e-05
24.0285	3.52765e-05
24.0315	3.52766e-05
24.0404	3.52773e-05
24.0531	3.52784e-05
24.0667	3.52795e-05
24.0779	3.52805e-05
24.0878	3.52813e-05
24.0958	3.5282e-05
24.1053	3.52827e-05
24.115	3.52835e-05
24.1346	3.52852e-05
24.1569	3.5287e-05
24.183	3.52891e-05
24.2415	3.52939e-05
24.2459	3.52943e-05
24.2502	3.52947e-05
24.2545	3.52951e-05
24.2655	3.5296e-05
24.2878	3.52978e-05
24.3191	3.53003e-05
24.3508	3.53031e-05
24.3828	3.53058e-05
24.4298	3.531e-05
24.4314	3.531e-05
24.4329	3.531e-05
24.4367	3.53102e-05
24.4427	3.53107e-05
24.4504	3.53113e-05
24.4599	3.53121e-05
24.4695	3.53129e-05
24.4811	3.53139e-05
24.4961	3.53152e-05
24.5029	3.53157e-05
24.5096	3.53163e-05
24.5157	3.53167e-05
24.5317	3.53181e-05
24.5521	3.53197e-05
24.5739	3.53217e-05
24.6051	3.53241e-05
24.6538	3.53284e-05
24.6642	3.53293e-05
24.6747	3.533e-05
24.6865	3.5331e-05
24.6969	3.53319e-05
24.712	3.53332e-05
24.7432	3.53358e-05
24.7963	3.53405e-05
24.7987	3.53406e-05
24.8012	3.53407e-05
24.805	3.5341e-05
24.8123	3.53416e-05
24.8284	3.53429e-05
24.8689	3.53464e-05
24.9145	3.53502e-05
24.9758	3.53554e-05
25.1061	3.53666e-05
25.1097	3.53668e-05
25.1133	3.5367e-05
25.1186	3.53674e-05
25.1264	3.5368e-05
25.1367	3.53689e-05
25.1486	3.53699e-05
25.1616	3.5371e-05
25.1768	3.53723e-05
25.1928	3.53737e-05
25.2098	3.53751e-05
25.2189	3.53758e-05
25.2245	3.53763e-05
25.2301	3.53768e-05
25.2357	3.53773e-05
25.2424	3.53779e-05
25.2511	3.53786e-05
25.2633	3.53797e-05
25.2798	3.53811e-05
25.3005	3.53828e-05
25.3326	3.53856e-05
25.4147	3.53924e-05
25.4992	3.53994e-05
25.501	3.53997e-05
25.5028	3.54e-05
25.5063	3.54004e-05
25.5112	3.54009e-05
25.5206	3.54017e-05
25.542	3.54035e-05
25.5938	3.5408e-05
25.6635	3.54141e-05
25.6682	3.54144e-05
25.6729	3.54147e-05
25.679	3.54152e-05
25.6885	3.5416e-05
25.7054	3.54174e-05
25.7364	3.542e-05
25.7676	3.5423e-05
25.7733	3.54234e-05
25.7789	3.54239e-05
25.7841	3.54243e-05
25.7935	3.54251e-05
25.8157	3.5427e-05
25.8489	3.54299e-05
25.914	3.54355e-05
25.9863	3.54413e-05
25.988	3.54417e-05
25.9896	3.54419e-05
25.9924	3.54422e-05
25.9968	3.54427e-05
26.0027	3.54433e-05
26.0088	3.54438e-05
26.0197	3.54447e-05
26.0461	3.5447e-05
26.0924	3.54511e-05
26.0971	3.54514e-05
26.1018	3.54518e-05
26.1077	3.54523e-05
26.115	3.54529e-05
26.1303	3.54542e-05
26.1796	3.54585e-05
26.2593	3.54655e-05
26.3652	3.54746e-05
26.3684	3.5475e-05
26.3716	3.54753e-05
26.3769	3.54758e-05
26.3837	3.54764e-05
26.4016	3.54779e-05
26.429	3.54803e-05
26.4662	3.54837e-05
26.4696	3.54839e-05
26.4729	3.54842e-05
26.4775	3.54845e-05
26.4835	3.5485e-05
26.4948	3.5486e-05
26.5172	3.54879e-05
26.5423	3.549e-05
26.5445	3.54903e-05
26.5468	3.54905e-05
26.5506	3.54909e-05
26.5579	3.54916e-05
26.5747	3.54931e-05
26.6089	3.5496e-05
26.6551	3.55e-05
26.7059	3.55047e-05
26.7485	3.55083e-05
26.8118	3.5514e-05
26.9351	3.55256e-05
26.9362	3.55254e-05
26.9373	3.55253e-05
26.9395	3.55253e-05
26.9427	3.55254e-05
26.9462	3.55256e-05
26.9531	3.55262e-05
26.9629	3.55271e-05
26.9738	3.5528e-05
26.9815	3.55287e-05
26.9892	3.55294e-05
26.9953	3.553e-05
27.0008	3.55306e-05
27.0084	3.55313e-05
27.0183	3.55322e-05
27.0367	3.55338e-05
27.0616	3.5536e-05
27.0681	3.55366e-05
27.0746	3.55372e-05
27.0802	3.55377e-05
27.0861	3.55383e-05
27.0944	3.5539e-05
27.1071	3.55401e-05
27.1242	3.55416e-05
27.1422	3.55432e-05
27.1457	3.55435e-05
27.1493	3.55439e-05
27.1535	3.55443e-05
27.16	3.55449e-05
27.1736	3.55462e-05
27.1891	3.55476e-05
27.195	3.55481e-05
27.2009	3.55486e-05
27.2062	3.5549e-05
27.212	3.55495e-05
27.2196	3.55502e-05
27.2329	3.55514e-05
27.2543	3.55533e-05
27.2832	3.5556e-05
27.3122	3.55584e-05
27.3195	3.55591e-05
27.3267	3.55597e-05
27.3325	3.55603e-05
27.3377	3.55607e-05
27.3431	3.55612e-05
27.3499	3.55619e-05
27.36	3.55628e-05
27.3747	3.55641e-05
27.3935	3.55657e-05
27.4012	3.55664e-05
27.4072	3.5567e-05
27.4131	3.55675e-05
27.4188	3.55681e-05
27.4298	3.55691e-05
27.4448	3.55704e-05
27.4631	3.55721e-05
27.4789	3.55736e-05
27.4823	3.55739e-05
27.4858	3.55741e-05
27.4901	3.55745e-05
27.4974	3.55751e-05
27.5093	3.55762e-05
27.5302	3.55781e-05
27.5712	3.55818e-05
27.5819	3.55828e-05
27.5858	3.55831e-05
27.5897	3.55835e-05
27.5943	3.55839e-05
27.6015	3.55845e-05
27.6248	3.55865e-05
27.6528	3.55892e-05
27.7015	3.55937e-05
27.7053	3.5594e-05
27.7091	3.55942e-05
27.7144	3.55947e-05
27.7213	3.55953e-05
27.7324	3.55963e-05
27.7626	3.55991e-05
27.8141	3.56037e-05
27.8945	3.56109e-05
28.0192	3.56224e-05
28.1346	3.56328e-05
28.2426	3.56424e-05
28.244	3.56427e-05
28.2454	3.5643e-05
28.2485	3.56434e-05
28.2526	3.56438e-05
28.2596	3.56445e-05
28.2703	3.56455e-05
28.2949	3.56477e-05
28.3221	3.56503e-05
28.3489	3.56526e-05
28.3854	3.56558e-05
28.4196	3.56591e-05
28.4648	3.56634e-05
28.4705	3.56638e-05
28.4762	3.56643e-05
28.481	3.56647e-05
28.4861	3.56652e-05
28.4927	3.56658e-05
28.5024	3.56667e-05
28.516	3.5668e-05
28.5323	3.56695e-05
28.5472	3.56708e-05
28.5781	3.56736e-05
28.6131	3.56766e-05
28.6153	3.56769e-05
28.6174	3.56772e-05
28.6208	3.56776e-05
28.6258	3.56781e-05
28.6341	3.56789e-05
28.6456	3.568e-05
28.6718	3.56825e-05
28.698	3.56846e-05
28.702	3.56851e-05
28.706	3.56855e-05
28.7104	3.56859e-05
28.7169	3.56865e-05
28.7294	3.56877e-05
28.7603	3.56906e-05
28.8265	3.56967e-05
28.9831	3.57113e-05
29.2623	3.57376e-05
29.3288	3.57435e-05
29.3311	3.57438e-05
29.3333	3.57441e-05
29.337	3.57445e-05
29.3431	3.57451e-05
29.3503	3.57458e-05
29.3573	3.57465e-05
29.3649	3.57472e-05
29.3745	3.57481e-05
29.3856	3.57491e-05
29.3968	3.57502e-05
29.4066	3.57511e-05
29.4186	3.57521e-05
29.4364	3.57538e-05
29.4652	3.57565e-05
29.5104	3.57608e-05
29.5719	3.57668e-05
29.6446	3.57739e-05
29.6464	3.57739e-05
29.6483	3.5774e-05
29.6516	3.57742e-05
29.6572	3.57747e-05
29.6652	3.57754e-05
29.6785	3.57767e-05
29.7044	3.57791e-05
29.7551	3.5784e-05
29.8256	3.5791e-05
29.8274	3.5791e-05
29.8292	3.57911e-05
29.8323	3.57913e-05
29.8419	3.57921e-05
29.8637	3.57943e-05
29.8991	3.57978e-05
29.9033	3.57982e-05
29.9075	3.57985e-05
29.9136	3.5799e-05
29.9206	3.57997e-05
29.9322	3.58008e-05
29.9509	3.58026e-05
29.9758	3.58049e-05
30.0043	3.58078e-05
30.0108	3.58084e-05
30.0173	3.58091e-05
30.0229	3.58096e-05
30.0283	3.58101e-05
30.0344	3.58106e-05
30.0428	3.58114e-05
30.0548	3.58126e-05
30.0702	3.58141e-05
30.1073	3.58176e-05
30.1618	3.5823e-05
30.1645	3.58232e-05
30.1672	3.58234e-05
30.171	3.58237e-05
30.1779	3.58244e-05
30.192	3.58257e-05
30.2346	3.58298e-05
30.2943	3.58354e-05
30.2971	3.58358e-05
30.2999	3.58361e-05
30.3037	3.58365e-05
30.3103	3.58372e-05
30.3164	3.58378e-05
30.3274	3.58388e-05
30.3395	3.58399e-05
30.3519	3.58411e-05
30.3607	3.58419e-05
30.366	3.58425e-05
30.3714	3.5843e-05
30.3783	3.58437e-05
30.3878	3.58446e-05
30.4066	3.58464e-05
30.4475	3.58504e-05
30.5208	3.58574e-05
30.6074	3.58657e-05
30.6103	3.58661e-05
30.6131	3.58664e-05
30.6169	3.58668e-05
30.6349	3.58686e-05
30.6601	3.58708e-05
30.6826	3.58734e-05
30.6853	3.58736e-05
30.688	3.58738e-05
30.691	3.58741e-05
30.6969	3.58746e-05
30.7124	3.58761e-05
30.7329	3.5878e-05
30.7598	3.58807e-05
30.8093	3.58858e-05
30.8122	3.58859e-05
30.8151	3.58861e-05
30.8199	3.58865e-05
30.8295	3.58875e-05
30.8437	3.58889e-05
30.8597	3.58905e-05
30.8651	3.5891e-05
30.8704	3.58915e-05
30.8754	3.58919e-05
30.881	3.58925e-05
30.8929	3.58936e-05
30.9247	3.58968e-05
30.9848	3.59026e-05
31.0623	3.591e-05
31.1298	3.59169e-05
31.2068	3.59248e-05
31.2084	3.59248e-05
31.2101	3.59248e-05
31.2132	3.5925e-05
31.218	3.59254e-05
31.2243	3.5926e-05
31.2312	3.59267e-05
31.2389	3.59275e-05
31.2521	3.59288e-05
31.2921	3.59327e-05
31.347	3.59381e-05
31.3728	3.59405e-05
31.3747	3.59408e-05
31.3766	3.5941e-05
31.3804	3.59415e-05
31.3864	3.59421e-05
31.3977	3.59432e-05
31.4121	3.59446e-05
31.4203	3.59454e-05
31.4285	3.59462e-05
31.4354	3.59469e-05
31.4414	3.59475e-05
31.448	3.59482e-05
31.4562	3.5949e-05
31.4672	3.59501e-05
31.4908	3.59525e-05
31.5261	3.5956e-05
31.595	3.5963e-05
31.6701	3.597e-05
31.6732	3.59704e-05
31.6764	3.59708e-05
31.6797	3.59712e-05
31.6831	3.59715e-05
31.6977	3.5973e-05
31.7276	3.5976e-05
31.7747	3.59809e-05
31.8192	3.59848e-05
31.8687	3.59902e-05
31.8718	3.59904e-05
31.875	3.59907e-05
31.8786	3.5991e-05
31.8833	3.59915e-05
31.8895	3.59921e-05
31.9001	3.59931e-05
31.9121	3.59943e-05
31.9298	3.59961e-05
31.9703	3.60001e-05
32.0429	3.60072e-05
32.1213	3.60158e-05
32.1228	3.60158e-05
32.1244	3.60159e-05
32.1279	3.60161e-05
32.1328	3.60165e-05
32.1385	3.60171e-05
32.1518	3.60184e-05
32.1772	3.6021e-05
32.2281	3.60261e-05
32.2939	3.60328e-05
32.3647	3.604e-05
32.3813	3.60417e-05
32.398	3.60431e-05
32.4027	3.60436e-05
32.4074	3.60441e-05
32.4114	3.60445e-05
32.4162	3.6045e-05
32.4302	3.60465e-05
32.4567	3.60491e-05
32.4994	3.60534e-05
32.5532	3.60586e-05
32.5553	3.60589e-05
32.5573	3.60592e-05
32.5609	3.60597e-05
32.5673	3.60604e-05
32.5764	3.60613e-05
32.5868	3.60623e-05
32.5968	3.60633e-05
32.6053	3.60642e-05
32.6123	3.60649e-05
32.6179	3.60655e-05
32.6229	3.6066e-05
32.6285	3.60666e-05
32.6371	3.60675e-05
32.6513	3.60689e-05
32.6728	3.60711e-05
32.7004	3.60737e-05
32.7253	3.60767e-05
32.7272	3.60768e-05
32.7292	3.6077e-05
32.7318	3.60772e-05
32.7377	3.60777e-05
32.7449	3.60784e-05
32.7531	3.60793e-05
32.763	3.60803e-05
32.7742	3.60814e-05
32.7868	3.60827e-05
32.8051	3.60847e-05
32.8229	3.60865e-05
32.8343	3.60876e-05
32.8392	3.60881e-05
32.844	3.60886e-05
32.8491	3.60891e-05
32.8559	3.60898e-05
32.8663	3.60908e-05
32.8889	3.60931e-05
32.94	3.60984e-05
33.0222	3.61069e-05
33.1291	3.61179e-05
33.1332	3.61182e-05
33.1372	3.61186e-05
33.1413	3.61189e-05
33.1475	3.61196e-05
33.1591	3.61208e-05
33.191	3.6124e-05
33.2349	3.61287e-05
33.2887	3.61342e-05
33.2954	3.61349e-05
33.3021	3.61356e-05
33.3075	3.61361e-05
33.3135	3.61367e-05
33.3213	3.61375e-05
33.3317	3.61386e-05
33.3441	3.61399e-05
33.357	3.61413e-05
33.368	3.61423e-05
33.3718	3.61427e-05
33.3756	3.61431e-05
33.3793	3.61435e-05
33.385	3.61441e-05
33.399	3.61456e-05
33.4242	3.61481e-05
33.4586	3.61518e-05
33.5183	3.6158e-05
33.5845	3.61648e-05
33.6458	3.61711e-05
33.7779	3.61846e-05
33.7802	3.6185e-05
33.7825	3.61853e-05
33.7859	3.61858e-05
33.7917	3.61864e-05
33.8011	3.61874e-05
33.8143	3.61888e-05
33.8308	3.61905e-05
33.8599	3.61935e-05
33.9211	3.61999e-05
34.0366	3.62119e-05
34.2686	3.62364e-05
34.435	3.62543e-05
34.4702	3.6258e-05
34.4719	3.62581e-05
34.4737	3.62582e-05
34.4777	3.62585e-05
34.4847	3.62592e-05
34.4964	3.62604e-05
34.5204	3.62629e-05
34.5898	3.62704e-05
34.6942	3.62815e-05
34.7929	3.62927e-05
34.7939	3.62926e-05
34.7948	3.62925e-05
34.7967	3.62925e-05
34.7994	3.62926e-05
34.8028	3.62928e-05
34.8076	3.62932e-05
34.8135	3.62938e-05
34.8311	3.62958e-05
34.8482	3.62977e-05
34.8695	3.63e-05
34.8963	3.63028e-05
34.9257	3.63058e-05
34.9279	3.63062e-05
34.9302	3.63065e-05
34.934	3.6307e-05
34.9433	3.6308e-05
34.9596	3.63098e-05
35.0006	3.63142e-05
35.0645	3.63212e-05
35.0694	3.63216e-05
35.0743	3.63221e-05
35.0801	3.63227e-05
35.0875	3.63234e-05
35.0963	3.63244e-05
35.1115	3.6326e-05
35.1381	3.63289e-05
35.2008	3.63357e-05
35.2909	3.63456e-05
35.2932	3.63457e-05
35.2956	3.63459e-05
35.2989	3.63462e-05
35.3041	3.63467e-05
35.3116	3.63475e-05
35.3348	3.635e-05
35.3604	3.63526e-05
35.3634	3.63531e-05
35.3664	3.63534e-05
35.3705	3.63539e-05
35.3791	3.63549e-05
35.3924	3.63563e-05
35.4354	3.63609e-05
35.5174	3.63698e-05
35.6038	3.6379e-05
35.6112	3.63799e-05
35.6156	3.63804e-05
35.6199	3.63809e-05
35.6249	3.63815e-05
35.6335	3.63825e-05
35.6466	3.63839e-05
35.6642	3.63858e-05
35.6841	3.63879e-05
35.7215	3.63919e-05
35.7311	3.63929e-05
35.7352	3.63934e-05
35.7393	3.63939e-05
35.7443	3.63945e-05
35.7531	3.63954e-05
35.7713	3.63974e-05
35.8023	3.64008e-05
35.8513	3.6406e-05
35.8568	3.64067e-05
35.8623	3.64073e-05
35.8695	3.64082e-05
35.8811	3.64094e-05
35.9148	3.64131e-05
35.9587	3.64182e-05
35.9606	3.64183e-05
35.9625	3.64184e-05
35.9661	3.64187e-05
35.9715	3.64193e-05
35.979	3.64201e-05
35.9892	3.64212e-05
36.0014	3.64225e-05
36.019	3.64244e-05
36.0364	3.64262e-05
36.039	3.64266e-05
36.0416	3.64269e-05
36.0451	3.64273e-05
36.0533	3.64282e-05
36.073	3.64304e-05
36.1128	3.64348e-05
36.1998	3.64443e-05
36.2947	3.64553e-05
36.2961	3.64553e-05
36.2975	3.64553e-05
36.3003	3.64554e-05
36.3045	3.64557e-05
36.3095	3.64562e-05
36.3224	3.64576e-05
36.338	3.64593e-05
36.3406	3.64596e-05
36.3431	3.64599e-05
36.3464	3.64603e-05
36.3579	3.64616e-05
36.3781	3.64639e-05
36.4033	3.64667e-05
36.4402	3.64707e-05
36.4891	3.64763e-05
36.5619	3.64841e-05
36.5658	3.64846e-05
36.5697	3.64851e-05
36.5741	3.64856e-05
36.5813	3.64864e-05
36.605	3.64891e-05
36.6414	3.64931e-05
36.7207	3.65018e-05
36.7258	3.65024e-05
36.7308	3.6503e-05
36.7353	3.65036e-05
36.7404	3.65041e-05
36.7476	3.65049e-05
36.7583	3.65061e-05
36.7733	3.65077e-05
36.7901	3.65095e-05
36.7944	3.651e-05
36.7986	3.65106e-05
36.8036	3.65111e-05
36.8195	3.65129e-05
36.8503	3.65163e-05
36.8949	3.65212e-05
36.9298	3.65249e-05
36.9324	3.65253e-05
36.935	3.65257e-05
36.9383	3.65261e-05
36.9449	3.65269e-05
36.9578	3.65284e-05
36.9908	3.6532e-05
37.063	3.654e-05
37.1466	3.65495e-05
37.2869	3.65651e-05
37.3897	3.65764e-05
37.4925	3.65888e-05
37.5812	3.65987e-05
37.6553	3.66067e-05
37.7183	3.6614e-05
37.7965	3.66228e-05
37.9144	3.66359e-05
37.916	3.66363e-05
37.9177	3.66366e-05
37.921	3.66371e-05
37.9266	3.66378e-05
37.9333	3.66385e-05
37.9428	3.66396e-05
37.9635	3.6642e-05
38.0103	3.66473e-05
38.0698	3.6654e-05
38.1448	3.66625e-05
38.3183	3.66829e-05
38.5034	3.67032e-05
38.6867	3.67261e-05
38.6879	3.67259e-05
38.689	3.67258e-05
38.69	3.67258e-05
38.6921	3.67258e-05
38.6938	3.67259e-05
38.6957	3.6726e-05
38.699	3.67263e-05
38.7047	3.67269e-05
38.7123	3.67277e-05
38.7227	3.6729e-05
38.7512	3.67325e-05
38.7559	3.6733e-05
38.7607	3.67335e-05
38.7655	3.6734e-05
38.7719	3.67348e-05
38.7823	3.6736e-05
38.8081	3.6739e-05
38.8492	3.67439e-05
38.8719	3.67467e-05
38.874	3.67468e-05
38.8762	3.6747e-05
38.8792	3.67473e-05
38.8833	3.67478e-05
38.8915	3.67487e-05
38.9255	3.67526e-05
38.9813	3.67588e-05
38.983	3.67592e-05
38.9847	3.67595e-05
38.9882	3.676e-05
38.9936	3.67606e-05
39.0013	3.67616e-05
39.0129	3.67629e-05
39.0333	3.67653e-05
39.0615	3.67686e-05
39.1034	3.67734e-05
39.153	3.67791e-05
39.1589	3.67799e-05
39.1648	3.67806e-05
39.1716	3.67814e-05
39.1827	3.67827e-05
39.207	3.67855e-05
39.2466	3.67901e-05
39.2962	3.67956e-05
39.2979	3.6796e-05
39.2995	3.67963e-05
39.3032	3.67968e-05
39.307	3.67973e-05
39.3111	3.67978e-05
39.3204	3.67989e-05
39.3397	3.68011e-05
39.3747	3.68051e-05
39.3811	3.68059e-05
39.3875	3.68067e-05
39.3929	3.68074e-05
39.3981	3.6808e-05
39.4046	3.68088e-05
39.4149	3.681e-05
39.4435	3.68133e-05
39.5212	3.68225e-05
39.6242	3.68349e-05
39.626	3.6835e-05
39.6278	3.68351e-05
39.6313	3.68354e-05
39.6364	3.6836e-05
39.6431	3.68368e-05
39.6514	3.68377e-05
39.6726	3.68402e-05
39.7026	3.68438e-05
39.7473	3.68491e-05
39.8023	3.68557e-05
39.8648	3.68636e-05
39.866	3.68636e-05
39.8673	3.68636e-05
39.8704	3.68638e-05
39.8748	3.68642e-05
39.8796	3.68647e-05
39.8861	3.68655e-05
39.8937	3.68664e-05
39.9025	3.68674e-05
39.9106	3.68684e-05
39.9179	3.68692e-05
39.9246	3.68701e-05
39.9308	3.68708e-05
39.9375	3.68716e-05
39.945	3.68725e-05
39.9542	3.68736e-05
39.9671	3.68752e-05
39.9838	3.68772e-05
40.0045	3.68796e-05
40.0266	3.68823e-05
40.0453	3.68845e-05
40.0666	3.68869e-05
40.0701	3.68874e-05
40.0736	3.68879e-05
40.079	3.68886e-05
40.0861	3.68894e-05
40.0975	3.68908e-05
40.1301	3.68947e-05
40.1833	3.6901e-05
40.2539	3.69099e-05
40.2555	3.69099e-05
40.2571	3.691e-05
40.2606	3.69103e-05
40.2654	3.69108e-05
40.2712	3.69114e-05
40.2782	3.69122e-05
40.288	3.69134e-05
40.3005	3.69149e-05
40.3165	3.69168e-05
40.3374	3.69194e-05
40.3836	3.6925e-05
40.4423	3.69319e-05
40.5147	3.69404e-05
40.5167	3.69407e-05
40.5188	3.69411e-05
40.5223	3.69416e-05
40.5263	3.69421e-05
40.5314	3.69427e-05
40.5388	3.69436e-05
40.5519	3.69452e-05
40.5694	3.69473e-05
40.5889	3.69495e-05
40.5952	3.69503e-05
40.6016	3.69511e-05
40.6072	3.69518e-05
40.6131	3.69525e-05
40.6206	3.69534e-05
40.6312	3.69547e-05
40.6464	3.69565e-05
40.6665	3.69589e-05
40.6885	3.69616e-05
40.7324	3.6967e-05
40.7855	3.69731e-05
40.8466	3.69812e-05
40.8482	3.69813e-05
40.8497	3.69813e-05
40.8524	3.69815e-05
40.8564	3.69819e-05
40.8638	3.69828e-05
40.8805	3.69848e-05
40.8886	3.69858e-05
40.8967	3.69867e-05
40.9058	3.69878e-05
40.9137	3.69887e-05
40.9216	3.69897e-05
40.9301	3.69908e-05
40.9389	3.69918e-05
40.9495	3.69931e-05
40.9608	3.69945e-05
40.9718	3.69958e-05
40.9794	3.69967e-05
40.9869	3.69976e-05
40.9932	3.69984e-05
40.9989	3.69991e-05
41.0048	3.69999e-05
41.0122	3.70008e-05
41.0225	3.7002e-05
41.0367	3.70037e-05
41.0549	3.70059e-05
41.0761	3.70084e-05
41.0954	3.70109e-05
41.1109	3.70128e-05
41.1521	3.70178e-05
41.1637	3.70193e-05
41.1677	3.70197e-05
41.1717	3.70202e-05
41.1762	3.70207e-05
41.1831	3.70215e-05
41.1954	3.7023e-05
41.2189	3.70259e-05
41.2532	3.70301e-05
41.3201	3.70383e-05
41.4115	3.70494e-05
41.5481	3.70663e-05
41.6719	3.70815e-05
41.679	3.70823e-05
41.6845	3.7083e-05
41.6901	3.70836e-05
41.6957	3.70843e-05
41.7026	3.70851e-05
41.7135	3.70865e-05
41.7299	3.70885e-05
41.7548	3.70916e-05
41.8049	3.70979e-05
41.8101	3.70984e-05
41.8152	3.7099e-05
41.8199	3.70996e-05
41.8255	3.71003e-05
41.8335	3.71012e-05
41.8468	3.71029e-05
41.8774	3.71067e-05
41.9322	3.71135e-05
41.9957	3.71214e-05
42.1144	3.71361e-05
42.1813	3.71438e-05
42.1826	3.71442e-05
42.184	3.71444e-05
42.1871	3.7145e-05
42.1916	3.71456e-05
42.1968	3.71464e-05
42.2058	3.71475e-05
42.2187	3.71491e-05
42.2366	3.71512e-05
42.2435	3.7152e-05
42.2503	3.71529e-05
42.2597	3.71541e-05
42.2687	3.71553e-05
42.2779	3.71564e-05
42.2868	3.71575e-05
42.2951	3.71585e-05
42.3023	3.71594e-05
42.3087	3.71602e-05
42.3148	3.71609e-05
42.3211	3.71617e-05
42.3334	3.71632e-05
42.3585	3.71664e-05
42.4273	3.7175e-05
42.5149	3.71859e-05
42.6239	3.71998e-05
42.6263	3.72e-05
42.6288	3.72002e-05
42.6322	3.72006e-05
42.6408	3.72016e-05
42.6516	3.72029e-05
42.6685	3.7205e-05
42.6892	3.72076e-05
42.7111	3.72103e-05
42.7145	3.72108e-05
42.718	3.72113e-05
42.7222	3.72118e-05
42.7297	3.72128e-05
42.7434	3.72145e-05
42.7724	3.72182e-05
42.82	3.7224e-05
42.8799	3.72315e-05
42.8835	3.7232e-05
42.8871	3.72326e-05
42.8912	3.72331e-05
42.8988	3.72341e-05
42.9181	3.72365e-05
42.9664	3.72426e-05
43.065	3.72551e-05
43.2137	3.72743e-05
43.3814	3.72946e-05
43.3833	3.7295e-05
43.3853	3.72954e-05
43.3886	3.72959e-05
43.3965	3.7297e-05
43.4275	3.73009e-05
43.4338	3.73017e-05
43.4402	3.73026e-05
43.4454	3.73033e-05
43.4507	3.7304e-05
43.4571	3.73048e-05
43.4661	3.73059e-05
43.4844	3.73083e-05
43.5164	3.73123e-05
43.5646	3.73184e-05
43.6945	3.73351e-05
43.8543	3.73556e-05
43.8604	3.73563e-05
43.8665	3.73571e-05
43.8715	3.73577e-05
43.8763	3.73583e-05
43.8829	3.73591e-05
43.8918	3.73603e-05
43.9037	3.73618e-05
43.9242	3.73644e-05
43.9678	3.73701e-05
44.0191	3.73767e-05
44.0855	3.73852e-05
44.1899	3.73983e-05
44.1912	3.73986e-05
44.1926	3.73989e-05
44.1958	3.73995e-05
44.2001	3.74001e-05
44.205	3.74008e-05
44.2109	3.74016e-05
44.221	3.74029e-05
44.2352	3.74047e-05
44.255	3.74072e-05
44.2926	3.7412e-05
44.3532	3.74196e-05
44.3613	3.74207e-05
44.3662	3.74214e-05
44.3711	3.74221e-05
44.3784	3.74231e-05
44.388	3.74244e-05
44.4048	3.74265e-05
44.4368	3.74306e-05
44.4886	3.74372e-05
44.5438	3.74447e-05
44.5913	3.74509e-05
44.595	3.74513e-05
44.5986	3.74517e-05
44.6028	3.74522e-05
44.6096	3.74531e-05
44.6209	3.74546e-05
44.6374	3.74568e-05
44.6562	3.74592e-05
44.6744	3.74616e-05
44.7012	3.74651e-05
44.7267	3.74686e-05
44.7291	3.74688e-05
44.7314	3.7469e-05
44.7353	3.74695e-05
44.7426	3.74704e-05
44.7544	3.74719e-05
44.7787	3.74751e-05
44.8226	3.74809e-05
44.8778	3.74881e-05
44.9463	3.7497e-05
44.9518	3.74977e-05
44.9572	3.74985e-05
44.962	3.74991e-05
44.9673	3.74998e-05
44.9751	3.75009e-05
44.9871	3.75024e-05
45.0032	3.75045e-05
45.0213	3.75068e-05
45.028	3.75077e-05
45.0347	3.75087e-05
45.0441	3.751e-05
45.0527	3.75111e-05
45.0607	3.75121e-05
45.0705	3.75133e-05
45.0798	3.75145e-05
45.0889	3.75157e-05
45.0976	3.75169e-05
45.1054	3.75179e-05
45.1126	3.75189e-05
45.1196	3.75198e-05
45.1271	3.75208e-05
45.1395	3.75224e-05
45.1842	3.75283e-05
45.2308	3.75346e-05
45.2806	3.7541e-05
45.3493	3.75506e-05
45.3504	3.75506e-05
45.3516	3.75506e-05
45.3525	3.75506e-05
45.3534	3.75507e-05
45.3552	3.75508e-05
45.3577	3.75511e-05
45.3615	3.75515e-05
45.3652	3.7552e-05
45.3713	3.75528e-05
45.3784	3.75537e-05
45.3926	3.75556e-05
45.4127	3.75583e-05
45.4418	3.75621e-05
45.4822	3.75672e-05
45.4839	3.75676e-05
45.4856	3.75679e-05
45.4873	3.75682e-05
45.4897	3.75686e-05
45.4947	3.75693e-05
45.5038	3.75705e-05
45.5225	3.7573e-05
45.548	3.75764e-05
45.5788	3.75806e-05
45.5822	3.7581e-05
45.5855	3.75813e-05
45.5895	3.75818e-05
45.5962	3.75827e-05
45.6069	3.75841e-05
45.6287	3.7587e-05
45.6647	3.75918e-05
45.713	3.75982e-05
45.7678	3.76054e-05
45.8419	3.76152e-05
45.9198	3.76256e-05
45.9242	3.76262e-05
45.9286	3.76269e-05
45.9329	3.76275e-05
45.9385	3.76283e-05
45.948	3.76295e-05
45.9709	3.76325e-05
46.0048	3.76371e-05
46.0408	3.76419e-05
46.0957	3.76493e-05
46.1596	3.76578e-05
46.2636	3.76718e-05
46.4211	3.76924e-05
46.4223	3.76928e-05
46.4235	3.76931e-05
46.426	3.76937e-05
46.4294	3.76943e-05
46.4332	3.76949e-05
[truncated: 24,615 more rows]

## Sheet: 3600stp
Time	Vesicularity
(s)	(vol frac)
0	3.39292e-05
7.61408e-05	3.39292e-05
0.000456845	3.39292e-05
0.00183641	3.39293e-05
0.00504869	3.39293e-05
0.011211	3.39294e-05
0.0199472	3.39295e-05
0.0337199	3.39295e-05
0.072088	3.39301e-05
0.0751057	3.39301e-05
0.0781234	3.39301e-05
0.0822155	3.393e-05
0.0881053	3.39301e-05
0.0982381	3.39302e-05
0.114831	3.39305e-05
0.118952	3.39306e-05
0.123073	3.39306e-05
0.129496	3.39306e-05
0.143608	3.39309e-05
0.161464	3.39311e-05
0.193499	3.39317e-05
0.196285	3.39316e-05
0.199071	3.39316e-05
0.202486	3.39316e-05
0.209883	3.39317e-05
0.222008	3.39319e-05
0.236073	3.39322e-05
0.240427	3.39322e-05
0.244781	3.39323e-05
0.24936	3.39323e-05
0.255592	3.39324e-05
0.264325	3.39325e-05
0.275167	3.39327e-05
0.286064	3.39329e-05
0.29517	3.3933e-05
0.305319	3.39331e-05
0.313542	3.39332e-05
0.320412	3.39333e-05
0.326254	3.39334e-05
0.332058	3.39335e-05
0.33858	3.39336e-05
0.348081	3.39338e-05
0.36421	3.3934e-05
0.386588	3.39343e-05
0.411858	3.39347e-05
0.447782	3.39352e-05
0.481531	3.39357e-05
0.485329	3.39358e-05
0.489128	3.39359e-05
0.49316	3.3936e-05
0.499425	3.39361e-05
0.514846	3.39363e-05
0.555262	3.39369e-05
0.674853	3.39388e-05
0.81469	3.39417e-05
0.815825	3.39414e-05
0.816961	3.39413e-05
0.819257	3.3941e-05
0.822326	3.39409e-05
0.827278	3.39408e-05
0.831928	3.39409e-05
0.83568	3.3941e-05
0.840967	3.39411e-05
0.850578	3.39413e-05
0.871726	3.39417e-05
0.898506	3.39422e-05
0.940902	3.3943e-05
0.947113	3.3943e-05
0.953324	3.39431e-05
0.958462	3.39432e-05
0.96346	3.39432e-05
0.969623	3.39433e-05
0.978635	3.39435e-05
0.991925	3.39437e-05
1.01017	3.3944e-05
1.03551	3.39444e-05
1.06821	3.39448e-05
1.12418	3.39454e-05
1.12566	3.39456e-05
1.12714	3.39457e-05
1.12888	3.39458e-05
1.13154	3.39459e-05
1.13836	3.39461e-05
1.14694	3.39463e-05
1.16362	3.39466e-05
1.18271	3.39469e-05
1.1887	3.3947e-05
1.19469	3.3947e-05
1.20007	3.39471e-05
1.20588	3.39472e-05
1.21371	3.39473e-05
1.22688	3.39475e-05
1.24955	3.39479e-05
1.30484	3.39488e-05
1.42048	3.39507e-05
1.62175	3.39542e-05
1.62412	3.39541e-05
1.62648	3.39541e-05
1.62994	3.39541e-05
1.6362	3.39541e-05
1.64581	3.39543e-05
1.66552	3.39546e-05
1.69201	3.3955e-05
1.69747	3.39551e-05
1.70293	3.39553e-05
1.70775	3.39554e-05
1.71305	3.39555e-05
1.72028	3.39556e-05
1.73137	3.39558e-05
1.75786	3.39563e-05
1.81108	3.39571e-05
1.91503	3.39589e-05
2.02611	3.39601e-05
2.08753	3.39624e-05
2.09202	3.39624e-05
2.0965	3.39625e-05
2.10185	3.39625e-05
2.11343	3.39627e-05
2.1182	3.39628e-05
2.12297	3.39628e-05
2.12706	3.39628e-05
2.13124	3.39629e-05
2.1373	3.39629e-05
2.15666	3.39633e-05
2.19481	3.39638e-05
2.23447	3.39647e-05
2.23672	3.39646e-05
2.23898	3.39646e-05
2.24257	3.39646e-05
2.24825	3.39647e-05
2.25513	3.39648e-05
2.26309	3.39649e-05
2.27533	3.39651e-05
2.30244	3.39656e-05
2.37054	3.39667e-05
2.46695	3.39684e-05
2.54808	3.397e-05
2.62383	3.39717e-05
2.62562	3.39715e-05
2.62741	3.39714e-05
2.6303	3.39714e-05
2.63279	3.39714e-05
2.63551	3.39714e-05
2.64184	3.39715e-05
2.65466	3.39717e-05
2.67604	3.39721e-05
2.71194	3.39728e-05
2.79584	3.39743e-05
2.91697	3.39759e-05
2.91826	3.39762e-05
2.91955	3.39763e-05
2.92156	3.39765e-05
2.92702	3.39768e-05
2.93415	3.3977e-05
2.94219	3.39772e-05
2.95889	3.39776e-05
2.96199	3.39775e-05
2.96508	3.39776e-05
2.96937	3.39776e-05
2.97674	3.39777e-05
2.98816	3.39779e-05
3.007	3.39782e-05
3.0333	3.39787e-05
3.06207	3.39793e-05
3.06872	3.39794e-05
3.07538	3.39795e-05
3.08079	3.39795e-05
3.08554	3.39796e-05
3.09334	3.39797e-05
3.12565	3.39804e-05
3.17843	3.39814e-05
3.23611	3.39821e-05
3.23835	3.39822e-05
3.24059	3.39823e-05
3.24381	3.39825e-05
3.24904	3.39826e-05
3.25989	3.39828e-05
3.27223	3.3983e-05
3.29612	3.39834e-05
3.32817	3.39841e-05
3.39711	3.39853e-05
3.51975	3.39877e-05
3.72557	3.39915e-05
3.98243	3.39963e-05
4.28561	3.40016e-05
4.28636	3.40019e-05
4.28694	3.40021e-05
4.28752	3.40023e-05
4.28869	3.40025e-05
4.2912	3.40029e-05
4.2945	3.40032e-05
4.2979	3.40034e-05
4.30346	3.40035e-05
4.30807	3.40036e-05
4.31345	3.40036e-05
4.32011	3.40037e-05
4.32742	3.40037e-05
4.33885	3.40039e-05
4.35479	3.40041e-05
4.3768	3.40045e-05
4.39683	3.40047e-05
4.41544	3.4005e-05
4.44787	3.40057e-05
4.51298	3.40069e-05
4.64347	3.40101e-05
4.64459	3.40099e-05
4.64572	3.40098e-05
4.64806	3.40096e-05
4.65	3.40095e-05
4.6525	3.40094e-05
4.65479	3.40095e-05
4.65709	3.40095e-05
4.66086	3.40096e-05
4.66623	3.40097e-05
4.67725	3.40099e-05
4.69448	3.40102e-05
4.69844	3.40104e-05
4.7024	3.40105e-05
4.70638	3.40106e-05
4.71228	3.40107e-05
4.72214	3.4011e-05
4.75209	3.40116e-05
4.83637	3.40133e-05
4.93565	3.40154e-05
5.08813	3.40187e-05
5.09194	3.40186e-05
5.09575	3.40186e-05
5.10067	3.40187e-05
5.10536	3.40187e-05
5.11025	3.40188e-05
5.11601	3.4019e-05
5.12482	3.40191e-05
5.14188	3.40195e-05
5.17784	3.40203e-05
5.25951	3.4022e-05
5.39215	3.40246e-05
5.39528	3.40247e-05
5.39841	3.40249e-05
5.40203	3.4025e-05
5.40778	3.40251e-05
5.41642	3.40253e-05
5.42971	3.40256e-05
5.4502	3.4026e-05
5.46476	3.40264e-05
5.47059	3.40265e-05
5.47641	3.40266e-05
5.48163	3.40266e-05
5.4871	3.40267e-05
5.4942	3.40269e-05
5.50555	3.40271e-05
5.52153	3.40275e-05
5.54102	3.4028e-05
5.54571	3.4028e-05
5.5504	3.40281e-05
5.55507	3.40281e-05
5.56196	3.40283e-05
5.58163	3.40287e-05
5.62408	3.40295e-05
5.62946	3.40296e-05
5.63483	3.40298e-05
5.63973	3.40299e-05
5.64535	3.403e-05
5.65378	3.40302e-05
5.66974	3.40306e-05
5.72974	3.40318e-05
5.88383	3.40351e-05
6.22099	3.40424e-05
6.63118	3.40517e-05
6.93676	3.40583e-05
7.16831	3.40627e-05
7.16917	3.4063e-05
7.17003	3.40632e-05
7.17158	3.40635e-05
7.17401	3.40638e-05
7.17726	3.4064e-05
7.18127	3.40642e-05
7.18597	3.40643e-05
7.19107	3.40645e-05
7.19787	3.40646e-05
7.20391	3.40647e-05
7.21328	3.40648e-05
7.2268	3.40651e-05
7.2397	3.40654e-05
7.24585	3.40654e-05
7.252	3.40655e-05
7.25744	3.40656e-05
7.26297	3.40657e-05
7.26933	3.40659e-05
7.2774	3.4066e-05
7.28786	3.40663e-05
7.29962	3.40666e-05
7.30793	3.40667e-05
7.31624	3.40668e-05
7.32512	3.4067e-05
7.33265	3.40672e-05
7.34287	3.40674e-05
7.35817	3.40678e-05
7.38803	3.40685e-05
7.42768	3.40697e-05
7.45973	3.40697e-05
7.4615	3.40698e-05
7.46328	3.40699e-05
7.46491	3.407e-05
7.46767	3.40701e-05
7.47185	3.40702e-05
7.47776	3.40704e-05
7.4853	3.40706e-05
7.49545	3.40708e-05
7.5134	3.40712e-05
7.5406	3.40718e-05
7.54514	3.40719e-05
7.54967	3.40721e-05
7.55417	3.40722e-05
7.55999	3.40724e-05
7.57227	3.40727e-05
7.59841	3.40732e-05
7.65005	3.40743e-05
7.6539	3.40745e-05
7.65775	3.40746e-05
7.66315	3.40748e-05
7.67095	3.4075e-05
7.69076	3.40754e-05
7.76282	3.40771e-05
7.92282	3.40808e-05
8.22453	3.40876e-05
8.37043	3.40915e-05
8.51633	3.40955e-05
8.51793	3.40953e-05
8.51952	3.40952e-05
8.52264	3.40951e-05
8.52734	3.40952e-05
8.53346	3.40952e-05
8.54997	3.40956e-05
8.58499	3.40965e-05
8.6503	3.40981e-05
8.70575	3.40997e-05
8.7661	3.41011e-05
8.82737	3.41028e-05
8.82932	3.41027e-05
8.83127	3.41027e-05
8.83441	3.41027e-05
8.83751	3.41027e-05
8.84121	3.41028e-05
8.85064	3.4103e-05
8.87959	3.41037e-05
8.92175	3.41046e-05
8.92425	3.41048e-05
8.92675	3.41049e-05
8.92996	3.4105e-05
8.93526	3.41052e-05
8.94968	3.41055e-05
8.97113	3.41061e-05
8.99864	3.41068e-05
9.05298	3.41081e-05
9.1574	3.41106e-05
9.33593	3.41151e-05
9.51913	3.41198e-05
9.75046	3.4126e-05
9.75198	3.41258e-05
9.7535	3.41257e-05
9.75651	3.41256e-05
9.76144	3.41257e-05
9.7674	3.41258e-05
9.77397	3.4126e-05
9.78071	3.41262e-05
9.78683	3.41263e-05
9.79384	3.41265e-05
9.80291	3.41268e-05
9.81313	3.41271e-05
9.82279	3.41273e-05
9.83132	3.41276e-05
9.8412	3.41278e-05
9.86177	3.41283e-05
9.89552	3.41293e-05
9.9746	3.41313e-05
10.0533	3.41335e-05
10.0563	3.41335e-05
10.0593	3.41335e-05
10.0637	3.41336e-05
10.0685	3.41337e-05
10.0795	3.4134e-05
10.0985	3.41345e-05
10.1224	3.41353e-05
10.1255	3.41353e-05
10.1286	3.41353e-05
10.1327	3.41354e-05
10.1407	3.41356e-05
10.1636	3.41361e-05
10.1984	3.4137e-05
10.2487	3.41382e-05
10.2522	3.41384e-05
10.2556	3.41385e-05
10.2598	3.41387e-05
10.2702	3.4139e-05
10.2964	3.41396e-05
10.3984	3.41423e-05
10.5473	3.41462e-05
10.7302	3.4151e-05
10.8504	3.41527e-05
10.851	3.41531e-05
10.8517	3.41533e-05
10.8524	3.41536e-05
10.8531	3.41538e-05
10.8548	3.41542e-05
10.8574	3.41546e-05
10.8606	3.41549e-05
10.8646	3.41551e-05
10.8686	3.41553e-05
10.8717	3.41554e-05
10.8747	3.41554e-05
10.8784	3.41555e-05
10.8825	3.41556e-05
10.8943	3.41558e-05
10.9111	3.41563e-05
10.9143	3.41563e-05
10.9175	3.41563e-05
10.9216	3.41564e-05
10.9291	3.41565e-05
10.9451	3.41569e-05
10.9802	3.41577e-05
11.031	3.41589e-05
11.035	3.41591e-05
11.039	3.41593e-05
11.0432	3.41594e-05
11.0494	3.41596e-05
11.0602	3.41599e-05
11.084	3.41605e-05
11.1359	3.41618e-05
11.2352	3.41644e-05
11.3459	3.41675e-05
11.4504	3.41713e-05
11.4513	3.4171e-05
11.4521	3.41709e-05
11.4543	3.41706e-05
11.4573	3.41705e-05
11.4607	3.41704e-05
11.4656	3.41705e-05
11.4717	3.41706e-05
11.4831	3.4171e-05
11.4935	3.41714e-05
11.4975	3.41715e-05
11.5016	3.41716e-05
11.5063	3.41717e-05
11.5131	3.41719e-05
11.525	3.41722e-05
11.545	3.41728e-05
11.5714	3.41733e-05
11.5734	3.41735e-05
11.5755	3.41736e-05
11.5793	3.41738e-05
11.5859	3.4174e-05
11.5939	3.41742e-05
11.6037	3.41745e-05
11.6142	3.41748e-05
11.6296	3.41752e-05
11.6486	3.41756e-05
11.6657	3.41763e-05
11.6696	3.41764e-05
11.6735	3.41765e-05
11.6781	3.41766e-05
11.6852	3.41768e-05
11.6943	3.41771e-05
11.7037	3.41773e-05
11.7134	3.41776e-05
11.7229	3.41778e-05
11.7316	3.4178e-05
11.7427	3.41783e-05
11.7924	3.41797e-05
11.8833	3.41822e-05
12.0386	3.41863e-05
12.1844	3.41909e-05
12.3069	3.4193e-05
12.3079	3.41933e-05
12.309	3.41936e-05
12.311	3.41939e-05
12.3139	3.41942e-05
12.3167	3.41944e-05
12.3193	3.41945e-05
12.3241	3.41948e-05
12.3278	3.41949e-05
12.3314	3.41949e-05
12.3373	3.41951e-05
12.3584	3.41957e-05
12.391	3.41967e-05
12.3944	3.41967e-05
12.3979	3.41967e-05
12.4025	3.41968e-05
12.4121	3.4197e-05
12.4277	3.41975e-05
12.446	3.41981e-05
12.4494	3.41982e-05
12.4528	3.41982e-05
12.4579	3.41983e-05
12.4677	3.41986e-05
12.4957	3.41993e-05
12.5366	3.42006e-05
12.606	3.42026e-05
12.6934	3.42049e-05
12.8039	3.42083e-05
13.0003	3.42137e-05
13.2658	3.42209e-05
13.4612	3.42268e-05
13.5122	3.4229e-05
13.5175	3.42291e-05
13.5229	3.42292e-05
13.5279	3.42293e-05
13.5344	3.42295e-05
13.5468	3.42298e-05
13.5648	3.42303e-05
13.585	3.42308e-05
13.606	3.42315e-05
13.6301	3.42322e-05
13.684	3.42338e-05
13.8039	3.42373e-05
13.9406	3.42414e-05
14.1047	3.42468e-05
14.106	3.42466e-05
14.1073	3.42465e-05
14.1101	3.42464e-05
14.113	3.42464e-05
14.1164	3.42464e-05
14.121	3.42465e-05
14.128	3.42468e-05
14.1363	3.4247e-05
14.1435	3.42472e-05
14.1514	3.42475e-05
14.1661	3.4248e-05
14.1879	3.42487e-05
14.2245	3.42499e-05
14.2293	3.425e-05
14.2342	3.42501e-05
14.2388	3.42502e-05
14.2474	3.42505e-05
14.263	3.4251e-05
14.2881	3.42517e-05
14.3433	3.42534e-05
14.4462	3.42567e-05
14.6367	3.42624e-05
14.8566	3.4269e-05
15.0418	3.42751e-05
15.0444	3.4275e-05
15.0471	3.4275e-05
15.0525	3.42751e-05
15.059	3.42753e-05
15.0741	3.42757e-05
15.0952	3.42764e-05
15.1214	3.42772e-05
15.1675	3.42787e-05
15.2368	3.42809e-05
15.3936	3.42858e-05
15.8254	3.42999e-05
15.8922	3.43015e-05
15.959	3.43042e-05
15.9602	3.4304e-05
15.9615	3.4304e-05
15.9643	3.43039e-05
15.9674	3.43039e-05
15.9732	3.43039e-05
15.977	3.4304e-05
15.9808	3.43042e-05
15.9867	3.43044e-05
15.9966	3.43047e-05
16.0166	3.43054e-05
16.0568	3.43067e-05
16.1259	3.43087e-05
16.1283	3.43089e-05
16.1307	3.43091e-05
16.1339	3.43092e-05
16.1401	3.43094e-05
16.1497	3.43097e-05
16.1612	3.43101e-05
16.1788	3.43107e-05
16.2514	3.4313e-05
16.3615	3.43166e-05
16.5103	3.4321e-05
16.6851	3.43276e-05
16.687	3.43275e-05
16.6888	3.43275e-05
16.6934	3.43275e-05
16.7006	3.43276e-05
16.7105	3.43279e-05
16.7244	3.43284e-05
16.7487	3.43292e-05
16.7762	3.43302e-05
16.779	3.43302e-05
16.7819	3.43303e-05
16.7858	3.43304e-05
16.7917	3.43305e-05
16.8029	3.43309e-05
16.8306	3.43318e-05
16.899	3.43339e-05
16.9041	3.43342e-05
16.9092	3.43344e-05
16.9139	3.43346e-05
16.9195	3.43347e-05
16.927	3.4335e-05
16.9379	3.43353e-05
16.9521	3.43358e-05
16.9678	3.43362e-05
16.9812	3.43368e-05
16.9926	3.43372e-05
17.0041	3.43376e-05
17.0096	3.43378e-05
17.0151	3.43379e-05
17.0202	3.43381e-05
17.0261	3.43383e-05
17.035	3.43385e-05
17.0488	3.4339e-05
17.0682	3.43396e-05
17.0908	3.43404e-05
17.1202	3.43415e-05
17.1237	3.43415e-05
17.1272	3.43416e-05
17.1312	3.43417e-05
17.1373	3.43419e-05
17.1466	3.43422e-05
17.1636	3.43428e-05
17.2031	3.43441e-05
17.2806	3.43467e-05
17.4346	3.43519e-05
17.6066	3.4357e-05
17.7891	3.43648e-05
17.7901	3.43645e-05
17.7912	3.43643e-05
17.793	3.43641e-05
17.7957	3.43639e-05
17.7992	3.43639e-05
17.8033	3.43639e-05
17.8081	3.4364e-05
17.8177	3.43644e-05
17.8276	3.43648e-05
17.842	3.43653e-05
17.8573	3.43659e-05
17.8771	3.43666e-05
17.8982	3.43673e-05
17.9262	3.43681e-05
17.9296	3.43683e-05
17.933	3.43685e-05
17.9372	3.43687e-05
17.9446	3.43689e-05
17.9579	3.43694e-05
17.9758	3.43699e-05
17.9832	3.43702e-05
17.989	3.43704e-05
17.9948	3.43706e-05
18.0005	3.43708e-05
18.0069	3.43711e-05
18.0151	3.43714e-05
18.0267	3.43718e-05
18.0524	3.43727e-05
18.0914	3.43741e-05
18.0969	3.43742e-05
18.1024	3.43744e-05
18.1072	3.43745e-05
18.1123	3.43747e-05
18.1193	3.43749e-05
18.1305	3.43753e-05
18.1751	3.43768e-05
18.2554	3.43796e-05
18.4387	3.4386e-05
18.6571	3.43934e-05
18.8567	3.44004e-05
19.2315	3.44131e-05
19.2346	3.44134e-05
19.2376	3.44136e-05
19.2414	3.44138e-05
19.248	3.44141e-05
19.259	3.44145e-05
19.2765	3.44151e-05
19.3134	3.44164e-05
19.3903	3.44192e-05
19.5132	3.44235e-05
19.6708	3.44293e-05
19.6724	3.44292e-05
19.674	3.44292e-05
19.6778	3.44292e-05
19.6831	3.44293e-05
19.6932	3.44297e-05
19.7048	3.44301e-05
19.7202	3.44307e-05
19.7393	3.44315e-05
19.7656	3.44324e-05
19.8127	3.4434e-05
19.8199	3.44343e-05
19.8271	3.44346e-05
19.8355	3.4435e-05
19.8462	3.44354e-05
19.8649	3.44361e-05
19.8961	3.44372e-05
19.9346	3.44385e-05
19.997	3.44406e-05
20.0585	3.44432e-05
20.1133	3.44448e-05
20.1815	3.44477e-05
20.1854	3.44477e-05
20.1892	3.44478e-05
20.193	3.44479e-05
20.1984	3.44481e-05
20.2124	3.44486e-05
20.2317	3.44492e-05
20.2536	3.44499e-05
20.2568	3.44501e-05
20.2601	3.44503e-05
20.2644	3.44505e-05
20.2711	3.44508e-05
20.2821	3.44512e-05
20.2979	3.44518e-05
20.3174	3.44524e-05
20.3533	3.44536e-05
20.358	3.44538e-05
20.3628	3.4454e-05
20.3675	3.44542e-05
20.3735	3.44545e-05
20.3831	3.44548e-05
20.3978	3.44553e-05
20.4175	3.44561e-05
20.4592	3.44576e-05
20.5224	3.44599e-05
20.5956	3.44625e-05
20.706	3.44665e-05
20.7108	3.44668e-05
20.7156	3.4467e-05
20.7206	3.44672e-05
20.7302	3.44676e-05
20.7457	3.44681e-05
20.7713	3.44691e-05
20.8108	3.44707e-05
20.8525	3.4472e-05
20.9024	3.44738e-05
20.9632	3.44762e-05
21.0406	3.4479e-05
21.1468	3.4483e-05
21.3391	3.44897e-05
21.341	3.44899e-05
21.3428	3.44901e-05
21.3461	3.44903e-05
21.3514	3.44906e-05
21.3602	3.44909e-05
21.3736	3.44914e-05
21.3889	3.4492e-05
21.398	3.44923e-05
21.4031	3.44925e-05
21.4083	3.44927e-05
21.4134	3.44929e-05
21.4197	3.44932e-05
21.4292	3.44935e-05
21.4457	3.44942e-05
21.5041	3.44964e-05
21.6133	3.45007e-05
21.6166	3.45007e-05
21.6198	3.45007e-05
21.6235	3.45008e-05
21.6293	3.4501e-05
21.6371	3.45013e-05
21.6557	3.4502e-05
21.6797	3.45029e-05
21.7077	3.4504e-05
21.7624	3.4506e-05
21.8481	3.4509e-05
21.8501	3.45092e-05
21.8521	3.45094e-05
21.8555	3.45096e-05
21.8611	3.45099e-05
21.8696	3.45102e-05
21.8804	3.45106e-05
21.8952	3.45112e-05
21.9203	3.45121e-05
21.9488	3.45133e-05
21.9542	3.45134e-05
21.9597	3.45136e-05
21.9644	3.45138e-05
21.9692	3.45139e-05
21.9756	3.45142e-05
21.9858	3.45146e-05
22.0028	3.45152e-05
22.0378	3.45166e-05
22.09	3.45185e-05
22.1681	3.4521e-05
22.1695	3.45213e-05
22.1709	3.45215e-05
22.1735	3.45217e-05
22.1775	3.45219e-05
22.183	3.45222e-05
22.1895	3.45225e-05
22.1977	3.45228e-05
22.2119	3.45233e-05
22.2471	3.45246e-05
22.3099	3.4527e-05
22.3883	3.453e-05
22.532	3.45358e-05
22.5337	3.45357e-05
22.5354	3.45357e-05
22.5388	3.45357e-05
22.5442	3.45359e-05
22.5514	3.45362e-05
22.5597	3.45365e-05
22.568	3.45368e-05
22.5784	3.45372e-05
22.5881	3.45376e-05
22.597	3.45379e-05
22.605	3.45383e-05
22.6116	3.45385e-05
22.6185	3.45388e-05
22.6264	3.45391e-05
22.6359	3.45395e-05
22.6477	3.454e-05
22.6613	3.45405e-05
22.6747	3.4541e-05
22.6899	3.45416e-05
22.7051	3.45422e-05
22.7194	3.45428e-05
22.7408	3.45436e-05
22.7643	3.45444e-05
22.7668	3.45445e-05
22.7693	3.45447e-05
22.7752	3.4545e-05
22.7905	3.45456e-05
22.8096	3.45462e-05
22.8139	3.45464e-05
22.8181	3.45466e-05
22.8225	3.45468e-05
22.8286	3.45471e-05
22.8385	3.45475e-05
22.8538	3.45481e-05
22.8819	3.45492e-05
22.9172	3.45507e-05
22.9195	3.45507e-05
22.9218	3.45508e-05
22.9257	3.45508e-05
22.931	3.4551e-05
22.9365	3.45512e-05
22.9428	3.45515e-05
22.956	3.4552e-05
22.9756	3.45528e-05
23.0294	3.45549e-05
23.1308	3.45588e-05
23.2506	3.45635e-05
23.2538	3.45637e-05
23.257	3.45639e-05
23.2608	3.45641e-05
23.2673	3.45643e-05
23.2841	3.45651e-05
23.3016	3.45656e-05
23.308	3.45658e-05
23.3143	3.45661e-05
23.3226	3.45665e-05
23.3314	3.45669e-05
23.3401	3.45672e-05
23.3498	3.45675e-05
23.365	3.45681e-05
23.3885	3.45691e-05
23.4307	3.45707e-05
23.5305	3.45746e-05
23.712	3.45805e-05
23.7127	3.45809e-05
23.7133	3.45812e-05
23.7144	3.45817e-05
23.7155	3.45819e-05
23.717	3.45823e-05
23.7197	3.45827e-05
23.7236	3.4583e-05
23.731	3.45834e-05
23.7398	3.45839e-05
23.7421	3.45839e-05
23.7444	3.45839e-05
23.7494	3.4584e-05
23.7588	3.45842e-05
23.7691	3.45845e-05
23.7762	3.45848e-05
23.7834	3.4585e-05
23.7893	3.45853e-05
23.7945	3.45855e-05
23.7999	3.45857e-05
23.8069	3.4586e-05
23.8239	3.45866e-05
23.8583	3.45879e-05
23.9131	3.45902e-05
23.9171	3.45903e-05
23.9212	3.45904e-05
23.9252	3.45905e-05
23.9308	3.45907e-05
23.9395	3.45911e-05
23.9515	3.45916e-05
23.9649	3.45921e-05
23.9699	3.45923e-05
23.9749	3.45925e-05
23.9816	3.45927e-05
23.9896	3.4593e-05
24.0141	3.4594e-05
24.0692	3.45964e-05
24.0741	3.45965e-05
24.079	3.45967e-05
24.0836	3.45968e-05
24.0889	3.4597e-05
24.0965	3.45973e-05
24.1078	3.45978e-05
24.1238	3.45984e-05
24.145	3.45993e-05
24.172	3.46005e-05
24.1967	3.46013e-05
24.2007	3.46014e-05
24.2046	3.46016e-05
24.209	3.46018e-05
24.2165	3.46021e-05
24.2286	3.46026e-05
24.2417	3.46031e-05
24.2537	3.46036e-05
24.2651	3.46041e-05
24.2795	3.46048e-05
24.2956	3.46054e-05
24.3097	3.4606e-05
24.3173	3.46063e-05
24.3232	3.46065e-05
24.3292	3.46068e-05
24.3348	3.4607e-05
24.3409	3.46072e-05
24.3491	3.46075e-05
24.3608	3.4608e-05
24.3787	3.46087e-05
24.4081	3.461e-05
24.4186	3.46105e-05
24.4226	3.46106e-05
24.4267	3.46107e-05
24.4315	3.46109e-05
24.4524	3.46117e-05
24.5114	3.46141e-05
24.6348	3.46191e-05
24.6388	3.46193e-05
24.6429	3.46195e-05
24.647	3.46197e-05
24.6529	3.462e-05
24.6638	3.46204e-05
24.678	3.4621e-05
24.7005	3.46219e-05
24.7559	3.46242e-05
24.854	3.46283e-05
24.9809	3.46334e-05
25.1198	3.46399e-05
25.1209	3.46397e-05
25.122	3.46395e-05
25.1241	3.46393e-05
25.1265	3.46393e-05
25.1297	3.46393e-05
25.1324	3.46394e-05
25.1367	3.46395e-05
25.1437	3.46398e-05
25.1545	3.46403e-05
25.1711	3.46411e-05
25.1896	3.4642e-05
25.1952	3.46422e-05
25.2008	3.46424e-05
25.2058	3.46426e-05
25.2115	3.46428e-05
25.2197	3.46432e-05
25.233	3.46437e-05
25.2658	3.46451e-05
25.3204	3.46475e-05
25.4112	3.46514e-05
25.4135	3.46514e-05
25.4158	3.46514e-05
25.4194	3.46515e-05
25.4257	3.46518e-05
25.4343	3.46521e-05
25.4453	3.46526e-05
25.4705	3.46537e-05
25.5913	3.46589e-05
25.7484	3.46653e-05
25.9526	3.4674e-05
26.1632	3.4683e-05
26.3964	3.46931e-05
26.6369	3.47033e-05
26.8451	3.4712e-05
27.0222	3.47197e-05
27.1868	3.47268e-05
27.422	3.47372e-05
27.4281	3.47374e-05
27.4341	3.47377e-05
27.4391	3.47378e-05
27.4457	3.47381e-05
27.4541	3.47385e-05
27.47	3.47392e-05
27.5023	3.47406e-05
27.5624	3.47432e-05
27.5682	3.47435e-05
27.5739	3.47438e-05
27.5789	3.4744e-05
27.5842	3.47442e-05
27.5916	3.47446e-05
27.6161	3.47456e-05
27.6599	3.47476e-05
27.7657	3.47524e-05
27.7682	3.47524e-05
27.7707	3.47525e-05
27.7743	3.47526e-05
27.782	3.47529e-05
27.7957	3.47534e-05
27.8176	3.47543e-05
27.8215	3.47546e-05
27.8255	3.47548e-05
27.8297	3.4755e-05
27.8359	3.47553e-05
27.8452	3.47557e-05
27.8626	3.47565e-05
27.9493	3.47604e-05
28.0723	3.47656e-05
28.0746	3.47659e-05
28.0768	3.4766e-05
28.0805	3.47662e-05
28.0947	3.4767e-05
28.1075	3.47675e-05
28.1302	3.47683e-05
28.1357	3.47686e-05
28.1413	3.47689e-05
28.1462	3.47691e-05
28.1516	3.47694e-05
28.1594	3.47697e-05
28.1988	3.47715e-05
28.2961	3.47758e-05
28.4289	3.47819e-05
28.5777	3.47887e-05
28.5801	3.47887e-05
28.5825	3.47887e-05
28.586	3.47888e-05
28.5914	3.4789e-05
28.6056	3.47895e-05
28.6083	3.47896e-05
28.6111	3.47898e-05
28.6151	3.479e-05
28.621	3.47903e-05
28.632	3.47908e-05
28.663	3.47923e-05
28.7078	3.47944e-05
28.7115	3.47945e-05
28.7151	3.47946e-05
28.7189	3.47948e-05
28.7241	3.4795e-05
28.7332	3.47954e-05
28.7454	3.47959e-05
28.7613	3.47966e-05
28.7789	3.47974e-05
28.7828	3.47976e-05
28.7867	3.47978e-05
28.7911	3.4798e-05
28.7977	3.47983e-05
28.8085	3.47988e-05
28.8251	3.47996e-05
28.845	3.48004e-05
28.8691	3.48014e-05
28.8721	3.48016e-05
28.8752	3.48018e-05
28.8791	3.4802e-05
28.8851	3.48023e-05
28.9003	3.4803e-05
28.9354	3.48046e-05
29.0014	3.48076e-05
29.0831	3.48113e-05
29.25	3.48185e-05
29.2515	3.48188e-05
29.253	3.4819e-05
29.2561	3.48193e-05
29.2604	3.48196e-05
29.2658	3.48198e-05
29.2725	3.48202e-05
29.2798	3.48205e-05
29.2992	3.48213e-05
29.3347	3.48228e-05
29.3734	3.48246e-05
29.4207	3.48267e-05
29.5094	3.48308e-05
29.6075	3.48355e-05
29.6995	3.48394e-05
29.7052	3.48398e-05
29.7109	3.48401e-05
29.718	3.48405e-05
29.7248	3.48408e-05
29.7324	3.48411e-05
29.7454	3.48417e-05
29.7689	3.48428e-05
29.8236	3.48453e-05
29.9287	3.48502e-05
30.0684	3.48567e-05
30.2294	3.48642e-05
30.2403	3.48646e-05
30.244	3.48649e-05
30.2477	3.48651e-05
30.253	3.48653e-05
30.2628	3.48658e-05
30.3022	3.48676e-05
30.3591	3.48701e-05
30.4154	3.48725e-05
30.4173	3.48728e-05
30.4192	3.4873e-05
30.4222	3.48732e-05
30.4271	3.48735e-05
30.4343	3.48738e-05
30.4446	3.48743e-05
30.4576	3.48749e-05
30.4702	3.48754e-05
30.4819	3.48761e-05
30.4952	3.48768e-05
30.5085	3.48773e-05
30.526	3.48781e-05
30.5425	3.48788e-05
30.5616	3.48797e-05
30.5702	3.48801e-05
30.5754	3.48804e-05
30.5805	3.48806e-05
30.5858	3.48809e-05
30.5925	3.48812e-05
30.604	3.48818e-05
30.6403	3.48835e-05
30.7172	3.48872e-05
30.7252	3.48876e-05
30.7298	3.48877e-05
30.7344	3.48879e-05
30.7394	3.48881e-05
30.7488	3.48886e-05
30.7657	3.48894e-05
30.7945	3.48907e-05
30.8278	3.48924e-05
30.8793	3.48951e-05
30.8811	3.48951e-05
30.883	3.48951e-05
30.8863	3.48951e-05
30.8925	3.48953e-05
30.8989	3.48956e-05
30.9052	3.48959e-05
30.9128	3.48963e-05
30.9239	3.48969e-05
30.9487	3.4898e-05
30.9982	3.49004e-05
31.0878	3.49048e-05
31.0904	3.49048e-05
31.093	3.49049e-05
31.0968	3.49051e-05
31.1036	3.49054e-05
31.1135	3.49059e-05
31.1246	3.49064e-05
31.1352	3.4907e-05
31.1423	3.49073e-05
31.1495	3.49076e-05
31.1562	3.49079e-05
31.1625	3.49082e-05
31.1746	3.49088e-05
31.1897	3.49095e-05
31.2067	3.49102e-05
31.2113	3.49105e-05
31.2159	3.49108e-05
31.2228	3.49111e-05
31.2301	3.49115e-05
31.2381	3.49119e-05
31.2479	3.49123e-05
31.2595	3.49129e-05
31.2757	3.49136e-05
31.3237	3.4916e-05
31.405	3.49201e-05
31.4943	3.49239e-05
31.4995	3.49242e-05
31.5047	3.49245e-05
31.5093	3.49248e-05
31.5149	3.49251e-05
31.5234	3.49255e-05
31.5368	3.49261e-05
31.5534	3.49269e-05
31.5863	3.49285e-05
31.6697	3.49326e-05
31.7666	3.49372e-05
31.9124	3.49444e-05
32.111	3.49541e-05
32.3795	3.49679e-05
32.3804	3.49677e-05
32.3814	3.49675e-05
32.3832	3.49674e-05
32.386	3.49673e-05
32.3905	3.49673e-05
32.3965	3.49675e-05
32.4032	3.49679e-05
32.41	3.49682e-05
32.4206	3.49688e-05
32.4306	3.49693e-05
32.4437	3.497e-05
32.4712	3.49713e-05
32.4987	3.49728e-05
32.5302	3.49744e-05
32.59	3.49777e-05
32.5927	3.49777e-05
32.5955	3.49778e-05
32.5992	3.49779e-05
32.6051	3.49782e-05
32.6148	3.49787e-05
32.6265	3.49793e-05
32.6396	3.49799e-05
32.6524	3.49806e-05
32.6595	3.49809e-05
32.6665	3.49813e-05
32.6725	3.49815e-05
32.6782	3.49818e-05
32.6843	3.49821e-05
32.6921	3.49825e-05
32.7027	3.4983e-05
32.7174	3.49837e-05
32.7368	3.49847e-05
32.758	3.49859e-05
32.7749	3.49865e-05
32.7825	3.49868e-05
32.787	3.49871e-05
32.7915	3.49873e-05
32.7966	3.49876e-05
32.8045	3.4988e-05
32.8294	3.49892e-05
32.9323	3.49942e-05
32.937	3.49945e-05
32.9417	3.49948e-05
32.9463	3.49951e-05
32.9528	3.49954e-05
32.9615	3.49959e-05
32.9737	3.49965e-05
32.9936	3.49974e-05
33.0295	3.49992e-05
33.1036	3.5003e-05
33.2091	3.50078e-05
33.3014	3.50128e-05
33.3872	3.50172e-05
33.5022	3.50226e-05
33.5057	3.50229e-05
33.5093	3.50231e-05
33.5133	3.50234e-05
33.5195	3.50237e-05
33.5286	3.50242e-05
33.5454	3.5025e-05
33.5831	3.50269e-05
33.6628	3.5031e-05
33.7746	3.50377e-05
33.7755	3.50374e-05
33.7764	3.50372e-05
33.7779	3.5037e-05
33.7794	3.50368e-05
33.7818	3.50367e-05
33.7856	3.50368e-05
33.7893	3.50369e-05
33.7929	3.5037e-05
33.7969	3.50372e-05
33.8052	3.50377e-05
33.8165	3.50383e-05
33.8293	3.5039e-05
33.8614	3.50407e-05
33.8953	3.50423e-05
33.8977	3.50425e-05
33.9001	3.50427e-05
33.9032	3.50429e-05
33.9095	3.50433e-05
33.9233	3.5044e-05
33.9503	3.50453e-05
33.9865	3.50472e-05
34.0393	3.50499e-05
34.1247	3.50542e-05
34.2983	3.50629e-05
34.389	3.50678e-05
34.3948	3.50681e-05
34.4007	3.50683e-05
34.4084	3.50687e-05
34.4161	3.50691e-05
34.4253	3.50695e-05
34.4365	3.50701e-05
34.4494	3.50708e-05
34.4619	3.50714e-05
34.4688	3.50717e-05
34.4757	3.50721e-05
34.4817	3.50724e-05
34.4873	3.50727e-05
34.4934	3.50731e-05
34.5011	3.50735e-05
34.5118	3.5074e-05
34.527	3.50748e-05
34.5453	3.50758e-05
34.5721	3.50771e-05
34.6182	3.50795e-05
34.6957	3.50835e-05
34.7971	3.50885e-05
34.7992	3.50887e-05
34.8014	3.50889e-05
34.8047	3.50891e-05
34.8102	3.50895e-05
34.817	3.50898e-05
34.828	3.50904e-05
34.8457	3.50912e-05
34.8654	3.50921e-05
34.8691	3.50924e-05
34.8728	3.50926e-05
34.877	3.50929e-05
34.8827	3.50932e-05
34.8962	3.50939e-05
34.9134	3.50948e-05
34.9239	3.50954e-05
34.9281	3.50956e-05
34.9323	3.50957e-05
34.9371	3.5096e-05
34.9444	3.50963e-05
34.9561	3.50969e-05
34.9937	3.50989e-05
35.0874	3.51037e-05
35.2521	3.51128e-05
35.2534	3.51126e-05
35.2546	3.51125e-05
35.2571	3.51125e-05
35.2606	3.51125e-05
35.2641	3.51126e-05
35.2722	3.5113e-05
35.2839	3.51136e-05
35.3013	3.51146e-05
35.3282	3.5116e-05
35.3843	3.51189e-05
35.3877	3.51192e-05
35.391	3.51194e-05
35.3948	3.51197e-05
35.4027	3.51201e-05
35.4129	3.51207e-05
35.4234	3.51212e-05
35.4369	3.51219e-05
35.4496	3.51225e-05
35.4612	3.51232e-05
35.4643	3.51234e-05
35.4673	3.51235e-05
35.4705	3.51237e-05
35.4765	3.5124e-05
35.4863	3.51245e-05
35.5046	3.51255e-05
35.5322	3.5127e-05
35.5476	3.51279e-05
35.5507	3.5128e-05
35.5538	3.51281e-05
35.5578	3.51282e-05
35.57	3.51289e-05
35.5853	3.51296e-05
35.6056	3.51306e-05
35.6246	3.51319e-05
35.6279	3.5132e-05
35.6313	3.51322e-05
35.6351	3.51323e-05
35.6464	3.51329e-05
35.6624	3.51337e-05
35.6858	3.51349e-05
35.7116	3.51364e-05
35.7505	3.51386e-05
35.7526	3.51386e-05
35.7548	3.51387e-05
35.7586	3.51388e-05
35.7658	3.51392e-05
35.7766	3.51397e-05
35.789	3.51404e-05
35.8017	3.51411e-05
35.8199	3.51421e-05
35.8405	3.51431e-05
35.869	3.51446e-05
35.8936	3.51458e-05
35.8976	3.5146e-05
35.9015	3.51463e-05
35.906	3.51465e-05
35.9131	3.51469e-05
35.925	3.51476e-05
35.945	3.51486e-05
35.9687	3.51499e-05
36.0121	3.51524e-05
36.0145	3.51525e-05
36.0169	3.51525e-05
36.0207	3.51526e-05
36.0307	3.51531e-05
36.0413	3.51536e-05
36.0522	3.51542e-05
36.0623	3.51547e-05
36.0674	3.5155e-05
36.0725	3.51553e-05
36.0777	3.51556e-05
36.0846	3.5156e-05
36.0952	3.51566e-05
36.1162	3.51577e-05
36.1627	3.51602e-05
36.268	3.51658e-05
36.4093	3.5173e-05
36.5651	3.51817e-05
36.718	3.51899e-05
36.883	3.51988e-05
36.8905	3.51991e-05
36.8949	3.51993e-05
36.8993	3.51995e-05
36.9046	3.51998e-05
36.914	3.52003e-05
36.934	3.52014e-05
36.9726	3.52034e-05
37.0313	3.52066e-05
37.116	3.52113e-05
37.2305	3.5218e-05
37.2318	3.52179e-05
37.2331	3.52178e-05
37.2359	3.52177e-05
37.2399	3.52178e-05
37.2444	3.5218e-05
37.2494	3.52183e-05
37.255	3.52186e-05
37.2619	3.52189e-05
37.2691	3.52193e-05
37.2801	3.52199e-05
37.2956	3.52208e-05
37.3052	3.52213e-05
37.3105	3.52216e-05
37.3158	3.52219e-05
37.3208	3.52222e-05
37.3266	3.52226e-05
37.3358	3.52231e-05
37.3756	3.52253e-05
37.4411	3.52288e-05
37.582	3.52362e-05
37.5837	3.52365e-05
37.5855	3.52367e-05
37.5875	3.52369e-05
37.5904	3.52371e-05
37.5954	3.52374e-05
37.6048	3.52379e-05
37.6284	3.52391e-05
37.6783	3.52419e-05
37.7308	3.52447e-05
37.8062	3.52486e-05
37.8921	3.52538e-05
37.895	3.52538e-05
37.898	3.52539e-05
37.9019	3.52541e-05
37.9102	3.52545e-05
37.92	3.5255e-05
37.9303	3.52556e-05
37.9411	3.52562e-05
37.9512	3.52567e-05
37.9616	3.52573e-05
37.984	3.52586e-05
38.0194	3.52606e-05
38.0767	3.52639e-05
38.0801	3.5264e-05
38.0835	3.52641e-05
38.0873	3.52643e-05
38.0942	3.52646e-05
38.1049	3.52651e-05
38.1157	3.52657e-05
38.1232	3.52661e-05
38.1306	3.52666e-05
38.1367	3.52669e-05
38.1434	3.52673e-05
38.1517	3.52678e-05
38.1638	3.52685e-05
38.1838	3.52695e-05
38.2103	3.52709e-05
38.2146	3.52712e-05
38.2189	3.52715e-05
38.2242	3.52718e-05
38.2409	3.52728e-05
38.2702	3.52744e-05
38.3506	3.52788e-05
38.4768	3.52858e-05
38.6413	3.52949e-05
38.9245	3.53111e-05
39.1338	3.53226e-05
39.1354	3.53225e-05
39.1371	3.53225e-05
39.14	3.53226e-05
39.1447	3.53228e-05
39.1505	3.53231e-05
39.1594	3.53237e-05
39.1745	3.53246e-05
39.189	3.53256e-05
39.1922	3.53257e-05
39.1955	3.53259e-05
39.1999	3.53261e-05
39.2078	3.53265e-05
39.2376	3.53283e-05
39.3206	3.53329e-05
39.4277	3.53392e-05
39.5329	3.53457e-05
39.5342	3.53455e-05
39.5356	3.53455e-05
39.5383	3.53455e-05
39.5424	3.53455e-05
39.5503	3.53459e-05
39.5569	3.53462e-05
39.5636	3.53466e-05
39.5711	3.53471e-05
39.5811	3.53477e-05
39.5961	3.53486e-05
39.6207	3.535e-05
39.6594	3.53522e-05
39.718	3.53552e-05
39.7206	3.53555e-05
39.7232	3.53558e-05
39.7274	3.53561e-05
39.7363	3.53566e-05
39.754	3.53577e-05
39.7753	3.53591e-05
39.7777	3.53591e-05
39.7801	3.53592e-05
39.783	3.53593e-05
39.7876	3.53595e-05
39.7927	3.53598e-05
39.8005	3.53603e-05
39.8268	3.53618e-05
39.8853	3.53651e-05
39.9797	3.53703e-05
39.9837	3.53706e-05
39.9876	3.53709e-05
39.9917	3.53712e-05
39.9977	3.53716e-05
40.0106	3.53723e-05
40.0307	3.53735e-05
40.0611	3.53752e-05
40.1016	3.53778e-05
40.1034	3.53778e-05
40.1052	3.53778e-05
40.1082	3.53779e-05
40.1119	3.53781e-05
40.1161	3.53783e-05
40.1251	3.53788e-05
40.1384	3.53796e-05
40.1538	3.53805e-05
40.16	3.53809e-05
40.1662	3.53812e-05
40.1715	3.53815e-05
40.1781	3.53818e-05
40.191	3.53826e-05
40.2225	3.53844e-05
40.2803	3.53876e-05
40.354	3.53921e-05
40.4211	3.53958e-05
40.5018	3.54006e-05
40.6054	3.54067e-05
40.6078	3.54067e-05
40.6102	3.54068e-05
40.6137	3.54069e-05
40.6187	3.54072e-05
40.6261	3.54076e-05
40.6374	3.54082e-05
40.6501	3.5409e-05
40.6757	3.54105e-05
40.7339	3.54139e-05
40.8201	3.5419e-05
40.9232	3.5425e-05
41.0468	3.54319e-05
41.2519	3.54441e-05
41.2546	3.54443e-05
41.2572	3.54446e-05
41.2607	3.54448e-05
41.2734	3.54455e-05
41.3167	3.54477e-05
41.3185	3.54479e-05
41.3203	3.54481e-05
41.3225	3.54483e-05
41.3255	3.54485e-05
41.3331	3.5449e-05
41.3463	3.54498e-05
41.3664	3.54509e-05
41.414	3.54537e-05
41.4924	3.54587e-05
41.4941	3.54586e-05
41.4959	3.54586e-05
41.4993	3.54587e-05
41.5027	3.54588e-05
41.5062	3.5459e-05
41.5107	3.54592e-05
41.5159	3.54596e-05
41.5266	3.54602e-05
41.5531	3.54617e-05
41.5808	3.54634e-05
41.608	3.5465e-05
41.6535	3.54676e-05
41.7173	3.54716e-05
41.7891	3.5476e-05
41.7915	3.5476e-05
41.7938	3.54761e-05
41.7973	3.54762e-05
41.8132	3.54771e-05
41.8306	3.5478e-05
41.8341	3.54783e-05
41.8376	3.54786e-05
41.8419	3.54788e-05
41.8503	3.54793e-05
41.8651	3.54802e-05
41.8877	3.54816e-05
41.931	3.54842e-05
42.0029	3.54885e-05
42.19	3.55001e-05
42.1912	3.54999e-05
42.1923	3.54998e-05
42.1947	3.54997e-05
42.1995	3.54998e-05
42.2052	3.55001e-05
42.2109	3.55005e-05
42.2166	3.55008e-05
42.2233	3.55012e-05
42.2376	3.55021e-05
42.2633	3.55037e-05
42.294	3.55056e-05
42.3315	3.5508e-05
42.3847	3.55112e-05
42.4441	3.55147e-05
42.5465	3.55206e-05
42.6736	3.55294e-05
42.7129	3.55303e-05
42.7146	3.55305e-05
42.7164	3.55307e-05
42.7199	3.5531e-05
42.7246	3.55314e-05
42.7298	3.55317e-05
42.7347	3.5532e-05
42.7413	3.55324e-05
42.7516	3.55331e-05
42.7685	3.55341e-05
42.798	3.55359e-05
42.8342	3.55381e-05
42.8778	3.55408e-05
42.9504	3.55452e-05
43.0935	3.55542e-05
43.0952	3.55541e-05
43.0969	3.55541e-05
43.0993	3.55542e-05
43.103	3.55543e-05
43.1088	3.55546e-05
43.119	3.55552e-05
43.1339	3.55562e-05
43.1692	3.55584e-05
43.2325	3.55623e-05
43.3256	3.55679e-05
43.4928	3.55782e-05
43.6323	3.55883e-05
43.6329	3.5588e-05
43.6335	3.55877e-05
43.6345	3.55874e-05
43.6361	3.55871e-05
43.6383	3.55869e-05
43.641	3.55868e-05
43.6452	3.55869e-05
43.6487	3.5587e-05
43.6562	3.55875e-05
43.664	3.55879e-05
43.6671	3.55882e-05
43.6702	3.55884e-05
43.6749	3.55888e-05
43.6842	3.55894e-05
43.6998	3.55904e-05
43.7454	3.55934e-05
43.8296	3.55986e-05
43.9557	3.56059e-05
43.9571	3.56062e-05
43.9584	3.56065e-05
43.9595	3.56066e-05
43.9606	3.56068e-05
43.9628	3.5607e-05
43.9678	3.56074e-05
43.9724	3.56077e-05
43.9765	3.5608e-05
43.9811	3.56082e-05
43.9883	3.56087e-05
44.0021	3.56095e-05
44.0268	3.56108e-05
44.0321	3.56112e-05
44.0373	3.56115e-05
44.0422	3.56119e-05
44.0481	3.56122e-05
44.0567	3.56128e-05
44.0739	3.56138e-05
44.1337	3.56175e-05
44.2576	3.56251e-05
44.4683	3.56383e-05
44.7918	3.56586e-05
45.1882	3.56834e-05
45.6062	3.57095e-05
45.7479	3.57185e-05
45.7509	3.57187e-05
45.7539	3.5719e-05
45.7576	3.57193e-05
45.7646	3.57197e-05
45.7736	3.57203e-05
45.7832	3.57209e-05
45.7995	3.57219e-05
45.8254	3.57236e-05
45.8562	3.57258e-05
45.8581	3.57258e-05
45.86	3.57258e-05
45.8651	3.5726e-05
45.873	3.57265e-05
45.8833	3.57271e-05
45.8937	3.57277e-05
45.9033	3.57283e-05
45.9115	3.57289e-05
45.9183	3.57294e-05
45.9285	3.57301e-05
45.9383	3.57307e-05
45.9522	3.57315e-05
45.9649	3.57324e-05
45.981	3.57335e-05
45.9861	3.57338e-05
45.9912	3.57341e-05
45.996	3.57344e-05
46.0031	3.57348e-05
46.0137	3.57355e-05
46.0315	3.57366e-05
46.0574	3.57383e-05
46.0871	3.57401e-05
46.1352	3.5743e-05
46.138	3.57433e-05
46.1408	3.57435e-05
46.1445	3.57438e-05
46.1516	3.57443e-05
46.163	3.5745e-05
46.1941	3.5747e-05
46.2615	3.57513e-05
46.3674	3.57578e-05
46.3694	3.57581e-05
46.3715	3.57583e-05
46.3739	3.57586e-05
46.3791	3.5759e-05
46.3861	3.57595e-05
46.3934	3.57599e-05
46.4015	3.57605e-05
46.4089	3.57609e-05
46.4162	3.57614e-05
46.4239	3.57618e-05
46.4323	3.57624e-05
46.4414	3.5763e-05
46.4507	3.57636e-05
46.4596	3.57641e-05
46.4675	3.57646e-05
46.4743	3.57651e-05
46.4804	3.57654e-05
46.4863	3.57658e-05
46.4929	3.57662e-05
46.5014	3.57667e-05
46.5127	3.57675e-05
46.5331	3.57688e-05
46.5631	3.57708e-05
46.567	3.5771e-05
46.5709	3.57712e-05
46.5749	3.57715e-05
46.5835	3.5772e-05
46.5931	3.57726e-05
46.6037	3.57733e-05
46.6153	3.5774e-05
46.6267	3.57747e-05
46.6324	3.57751e-05
46.6381	3.57755e-05
46.6437	3.57759e-05
46.6541	3.57766e-05
46.6703	3.57776e-05
46.6955	3.57792e-05
46.7462	3.57825e-05
46.8167	3.5787e-05
46.917	3.57934e-05
46.921	3.57937e-05
46.925	3.57941e-05
46.9291	3.57944e-05
46.9356	3.57948e-05
46.9544	3.5796e-05
46.9848	3.5798e-05
47.0563	3.58028e-05
47.0605	3.5803e-05
47.0647	3.58032e-05
47.0691	3.58034e-05
47.0755	3.58038e-05
47.0941	3.5805e-05
47.1365	3.58078e-05
47.2076	3.58125e-05
47.3398	3.58211e-05
47.5162	3.58326e-05
47.7478	3.58478e-05
48.1159	3.58723e-05
48.4981	3.58974e-05
48.4995	3.58977e-05
48.501	3.58979e-05
48.504	3.58982e-05
48.5084	3.58986e-05
48.5139	3.58989e-05
48.5227	3.58995e-05
48.5318	3.59001e-05
48.54	3.59006e-05
48.5474	3.5901e-05
48.5551	3.59015e-05
48.5637	3.5902e-05
48.5722	3.59025e-05
48.5884	3.59035e-05
48.6054	3.59046e-05
48.6222	3.59058e-05
48.645	3.59074e-05
48.6611	3.59085e-05
48.6642	3.59087e-05
48.6674	3.59088e-05
48.6715	3.59091e-05
48.683	3.59098e-05
48.6982	3.59107e-05
48.7133	3.59117e-05
48.7167	3.5912e-05
48.7201	3.59122e-05
48.7245	3.59126e-05
48.733	3.59131e-05
48.7498	3.59143e-05
48.7797	3.59163e-05
48.8478	3.59208e-05
48.9505	3.59276e-05
49.064	3.59352e-05
49.1554	3.59415e-05
49.2468	3.59475e-05
49.3303	3.59531e-05
49.3334	3.59534e-05
49.3366	3.59536e-05
49.3403	3.59539e-05
49.3496	3.59546e-05
49.3624	3.59554e-05
49.4056	3.59584e-05
49.4933	3.59642e-05
49.6332	3.59731e-05
49.6344	3.59734e-05
49.6356	3.59737e-05
49.6381	3.59741e-05
49.6416	3.59745e-05
49.6459	3.59748e-05
49.6508	3.59752e-05
49.6562	3.59756e-05
49.6625	3.5976e-05
49.6718	3.59767e-05
49.6812	3.59772e-05
49.6929	3.5978e-05
49.7093	3.59791e-05
49.7169	3.59796e-05
49.7244	3.59801e-05
49.7305	3.59805e-05
49.7362	3.59808e-05
49.7421	3.59812e-05
49.7516	3.59818e-05
49.7648	3.59827e-05
49.7969	3.59849e-05
49.8727	3.599e-05
50.018	3.60003e-05
50.0194	3.60002e-05
50.0208	3.60002e-05
50.0239	3.60002e-05
50.0284	3.60005e-05
50.0336	3.60007e-05
50.0401	3.60012e-05
50.0459	3.60016e-05
50.0545	3.60022e-05
50.0737	3.60035e-05
50.0928	3.6005e-05
50.1108	3.60063e-05
50.1228	3.60071e-05
50.1259	3.60073e-05
50.1291	3.60075e-05
50.1326	3.60077e-05
50.1399	3.60082e-05
50.1668	3.60101e-05
50.2264	3.60142e-05
50.3049	3.60198e-05
50.3073	3.60199e-05
50.3098	3.60199e-05
50.3143	3.60201e-05
50.318	3.60204e-05
50.3215	3.60206e-05
50.3289	3.60211e-05
50.3535	3.60229e-05
50.4024	3.60266e-05
50.4046	3.60266e-05
50.4068	3.60266e-05
50.4118	3.60269e-05
50.4196	3.60274e-05
50.4325	3.60282e-05
50.4454	3.60291e-05
50.4565	3.60299e-05
50.4656	3.60306e-05
50.4786	3.60315e-05
50.4946	3.60326e-05
50.5142	3.60339e-05
50.5336	3.60352e-05
50.5551	3.60366e-05
50.5576	3.60368e-05
50.56	3.6037e-05
50.5642	3.60374e-05
50.5721	3.6038e-05
50.5853	3.60389e-05
50.6075	3.60404e-05
50.6729	3.60448e-05
50.7813	3.60524e-05
50.9399	3.60633e-05
51.1081	3.6075e-05
51.2474	3.60846e-05
51.3998	3.60953e-05
51.402	3.60955e-05
51.4041	3.60957e-05
51.4075	3.6096e-05
51.4134	3.60965e-05
51.422	3.6097e-05
51.4324	3.60978e-05
51.4433	3.60985e-05
51.4738	3.61007e-05
51.5122	3.61036e-05
51.5141	3.61036e-05
51.516	3.61036e-05
51.5199	3.61038e-05
51.5265	3.61042e-05
51.5344	3.61048e-05
51.5434	3.61054e-05
51.5534	3.61061e-05
51.5641	3.61069e-05
51.585	3.61083e-05
51.6193	3.61107e-05
51.6766	3.61147e-05
51.7955	3.61229e-05
51.9366	3.61333e-05
52.1634	3.61495e-05
52.165	3.61494e-05
52.1667	3.61494e-05
52.17	3.61495e-05
52.1729	3.61496e-05
52.1759	3.61498e-05
52.183	3.61503e-05
52.1964	3.61513e-05
52.2163	3.61528e-05
52.2334	3.61538e-05
52.2433	3.61545e-05
52.2488	3.61549e-05
52.2544	3.61554e-05
52.2597	3.61558e-05
52.2659	3.61562e-05
52.275	3.61569e-05
52.2883	3.61578e-05
52.3067	3.61591e-05
52.3299	3.61608e-05
52.3545	3.61626e-05
52.4226	3.61673e-05
52.499	3.61727e-05
52.6041	3.61799e-05
52.6061	3.61802e-05
52.608	3.61805e-05
52.6112	3.61808e-05
52.6179	3.61814e-05
52.6261	3.6182e-05
52.6398	3.6183e-05
52.6539	3.6184e-05
52.6598	3.61844e-05
52.6656	3.61848e-05
52.6712	3.61851e-05
52.6775	3.61856e-05
52.6862	3.61862e-05
52.7043	3.61875e-05
52.7367	3.61897e-05
52.7832	3.61929e-05
52.7873	3.61933e-05
52.7914	3.61937e-05
52.7979	3.61942e-05
52.8077	3.61948e-05
52.8211	3.61958e-05
52.8367	3.61969e-05
52.8529	3.61979e-05
52.8559	3.61982e-05
52.859	3.61985e-05
52.8632	3.61988e-05
52.8712	3.61994e-05
52.8855	3.62004e-05
52.9076	3.6202e-05
52.9361	3.62041e-05
52.9972	3.62084e-05
53.072	3.62139e-05
53.1643	3.62204e-05
53.2506	3.62264e-05
53.2537	3.62267e-05
53.2569	3.6227e-05
53.2605	3.62273e-05
53.2677	3.62278e-05
53.2787	3.62286e-05
53.292	3.62295e-05
53.305	3.62304e-05
53.3092	3.62308e-05
53.3133	3.62311e-05
53.3201	3.62316e-05
53.3329	3.62325e-05
53.3593	3.62344e-05
53.3951	3.6237e-05
53.4549	3.62415e-05
53.526	3.62464e-05
53.6169	3.62532e-05
53.7962	3.6266e-05
53.9785	3.62791e-05
54.1843	3.62946e-05
54.187	3.62946e-05
54.1897	3.62947e-05
54.1951	3.6295e-05
54.2033	3.62956e-05
54.2251	3.62972e-05
54.2876	3.63019e-05
54.292	3.63022e-05
54.2963	3.63025e-05
54.3003	3.63027e-05
54.3056	3.63031e-05
54.3139	3.63037e-05
54.3261	3.63046e-05
54.3458	3.63061e-05
54.3712	3.6308e-05
[truncated: 25,038 more rows]

## Sheet: 30stp_-30sdt
Time	Vesicularity
(s)	(vol frac)
0	3.39292e-05
3.8558e-06	3.39292e-05
7.71159e-06	3.39292e-05
1.8782e-05	3.39292e-05
4.54462e-05	3.39292e-05
8.1978e-05	3.39292e-05
0.000130694	3.39291e-05
0.000191875	3.3929e-05
0.000267415	3.39288e-05
0.000356657	3.39285e-05
0.000466454	3.3928e-05
0.000582247	3.39274e-05
0.000687398	3.39267e-05
0.000798352	3.39258e-05
0.00091554	3.39248e-05
0.00103944	3.39236e-05
0.00117058	3.39222e-05
0.00130953	3.39206e-05
0.00145693	3.39188e-05
0.00161302	3.39167e-05
0.00180363	3.3914e-05
0.00198026	3.39113e-05
0.00216646	3.39083e-05
0.00240352	3.39043e-05
0.00261905	3.39004e-05
0.00283627	3.38964e-05
0.0030613	3.3892e-05
0.00329403	3.38874e-05
0.00354917	3.38821e-05
0.00378518	3.38771e-05
0.00397358	3.3873e-05
0.00416198	3.38688e-05
0.00441704	3.3863e-05
0.0046817	3.38569e-05
0.00494725	3.38506e-05
0.00509833	3.38469e-05
0.00524941	3.38433e-05
0.00546397	3.3838e-05
0.00574009	3.38311e-05
0.00601981	3.3824e-05
0.00628251	3.38172e-05
0.00656618	3.38098e-05
0.0068533	3.38023e-05
0.00714306	3.37945e-05
0.0073397	3.37892e-05
0.00753634	3.37838e-05
0.00782764	3.37758e-05
0.00812695	3.37675e-05
0.00835075	3.37613e-05
0.00857456	3.3755e-05
0.00875016	3.375e-05
0.00892576	3.3745e-05
0.00919491	3.37373e-05
0.00948647	3.37289e-05
0.00979962	3.37198e-05
0.010023	3.37133e-05
0.0102464	3.37067e-05
0.0105683	3.36972e-05
0.0108977	3.36874e-05
0.0112363	3.36773e-05
0.0115748	3.36671e-05
0.0119662	3.36553e-05
0.0123021	3.36451e-05
0.0126359	3.36349e-05
0.0129718	3.36246e-05
0.0133099	3.36143e-05
0.0136574	3.36035e-05
0.0139151	3.35956e-05
0.0141728	3.35876e-05
0.0144053	3.35803e-05
0.0146014	3.35742e-05
0.0147974	3.35681e-05
0.0151436	3.35573e-05
0.0155169	3.35456e-05
0.0158901	3.35339e-05
0.016104	3.35271e-05
0.0163179	3.35204e-05
0.0165165	3.35141e-05
0.016841	3.35039e-05
0.0172496	3.34909e-05
0.0175278	3.34821e-05
0.0178059	3.34733e-05
0.0180345	3.3466e-05
0.0182632	3.34588e-05
0.0186133	3.34476e-05
0.018903	3.34384e-05
0.0191926	3.34292e-05
0.0196021	3.34162e-05
0.0199936	3.34037e-05
0.0203751	3.33915e-05
0.020816	3.33774e-05
0.0211246	3.33676e-05
0.0214332	3.33578e-05
0.0217833	3.33466e-05
0.0221832	3.33338e-05
0.0225831	3.33211e-05
0.0230466	3.33063e-05
0.0233669	3.32961e-05
0.0236873	3.32859e-05
0.0240142	3.32754e-05
0.0243411	3.3265e-05
0.0246724	3.32545e-05
0.0249296	3.32463e-05
0.0251869	3.32381e-05
0.0254406	3.32301e-05
0.0256942	3.3222e-05
0.0259291	3.32146e-05
0.0262528	3.32043e-05
0.0266944	3.31903e-05
0.02719	3.31747e-05
0.0277106	3.31582e-05
0.0282452	3.31414e-05
0.0287799	3.31246e-05
0.0292139	3.31109e-05
0.0297154	3.30952e-05
0.0300551	3.30846e-05
0.0303948	3.3074e-05
0.0308585	3.30595e-05
0.0312896	3.30461e-05
0.0315572	3.30378e-05
0.0318249	3.30295e-05
0.0323307	3.30138e-05
0.032784	3.29998e-05
0.033188	3.29873e-05
0.0336198	3.2974e-05
0.0340894	3.29596e-05
0.0345469	3.29456e-05
0.0350301	3.29308e-05
0.0354174	3.2919e-05
0.0359457	3.29029e-05
0.0364848	3.28866e-05
0.0369406	3.28728e-05
0.0373882	3.28593e-05
0.0377851	3.28474e-05
0.0380924	3.28381e-05
0.0383996	3.28289e-05
0.0388434	3.28157e-05
0.0393023	3.2802e-05
0.0398149	3.27867e-05
0.0402806	3.27729e-05
0.0406162	3.2763e-05
0.0409518	3.27531e-05
0.0414781	3.27376e-05
0.042063	3.27205e-05
0.042612	3.27045e-05
0.0431609	3.26885e-05
0.0434797	3.26793e-05
0.0437984	3.267e-05
0.0441371	3.26603e-05
0.044532	3.26489e-05
0.0449268	3.26375e-05
0.0455531	3.26196e-05
0.0460202	3.26063e-05
0.0464873	3.2593e-05
0.0470321	3.25776e-05
0.0475768	3.25622e-05
0.0483432	3.25407e-05
0.0489728	3.25231e-05
0.0495402	3.25073e-05
0.0500914	3.2492e-05
0.0505485	3.24794e-05
0.0510889	3.24646e-05
0.0518221	3.24445e-05
0.0525552	3.24245e-05
0.0530834	3.24102e-05
0.0536116	3.2396e-05
0.0541591	3.23813e-05
0.0546045	3.23694e-05
0.0550373	3.23578e-05
0.055471	3.23463e-05
0.0559048	3.23348e-05
0.0564355	3.23208e-05
0.0571329	3.23024e-05
0.0577437	3.22865e-05
0.0583546	3.22706e-05
0.0588512	3.22577e-05
0.0594173	3.22431e-05
0.0599835	3.22286e-05
0.0604504	3.22166e-05
0.0608769	3.22058e-05
0.0614008	3.21925e-05
0.0618402	3.21813e-05
0.0623053	3.21696e-05
0.0631851	3.21476e-05
0.0639613	3.21282e-05
0.0645353	3.2114e-05
0.0651092	3.20999e-05
0.0655892	3.20881e-05
0.0664604	3.20668e-05
0.0669325	3.20554e-05
0.0674047	3.2044e-05
0.0678533	3.20332e-05
0.068542	3.20166e-05
0.0694546	3.19949e-05
0.0701255	3.1979e-05
0.0707965	3.19632e-05
0.0713261	3.19508e-05
0.0718556	3.19385e-05
0.0724483	3.19247e-05
0.0732635	3.19059e-05
0.0745096	3.18774e-05
0.0753057	3.18594e-05
0.0761018	3.18414e-05
0.0767509	3.18269e-05
0.0773628	3.18133e-05
0.0779747	3.17997e-05
0.0786182	3.17855e-05
0.0796605	3.17627e-05
0.080456	3.17454e-05
0.0809266	3.17353e-05
0.0813971	3.17251e-05
0.0819168	3.1714e-05
0.08273	3.16967e-05
0.0832935	3.16847e-05
0.0838571	3.16729e-05
0.0843532	3.16625e-05
0.0851971	3.16449e-05
0.0859755	3.16287e-05
0.0865014	3.16179e-05
0.0870274	3.16071e-05
0.0875667	3.15961e-05
0.0881059	3.15851e-05
0.0886826	3.15735e-05
0.08924	3.15622e-05
0.0897974	3.15511e-05
0.0907031	3.1533e-05
0.0912429	3.15223e-05
0.0917826	3.15117e-05
0.0923248	3.15011e-05
0.0928444	3.14909e-05
0.093373	3.14807e-05
0.0939016	3.14705e-05
0.0945391	3.14582e-05
0.0955078	3.14397e-05
0.0965828	3.14193e-05
0.0974903	3.14023e-05
0.098345	3.13863e-05
0.0989634	3.13749e-05
0.0995819	3.13635e-05
0.100257	3.13511e-05
0.101157	3.13347e-05
0.101952	3.13204e-05
0.102793	3.13053e-05
0.103634	3.12903e-05
0.104366	3.12774e-05
0.105166	3.12633e-05
0.105805	3.12521e-05
0.106444	3.1241e-05
0.107176	3.12284e-05
0.108187	3.12111e-05
0.108999	3.11973e-05
0.10981	3.11836e-05
0.110508	3.11719e-05
0.111119	3.11617e-05
0.111814	3.11502e-05
0.112509	3.11387e-05
0.113341	3.11251e-05
0.113946	3.11153e-05
0.114418	3.11076e-05
0.114891	3.11e-05
0.115939	3.10832e-05
0.116751	3.10703e-05
0.117563	3.10575e-05
0.118495	3.10429e-05
0.11916	3.10325e-05
0.119583	3.1026e-05
0.120006	3.10194e-05
0.12102	3.10039e-05
0.121708	3.09934e-05
0.122397	3.0983e-05
0.122931	3.0975e-05
0.123466	3.09669e-05
0.124055	3.09582e-05
0.124762	3.09477e-05
0.125449	3.09376e-05
0.126076	3.09284e-05
0.126481	3.09225e-05
0.126887	3.09166e-05
0.12748	3.0908e-05
0.128232	3.08972e-05
0.128655	3.08911e-05
0.129079	3.08851e-05
0.129463	3.08796e-05
0.130039	3.08715e-05
0.130722	3.08619e-05
0.131404	3.08523e-05
0.132071	3.0843e-05
0.132766	3.08334e-05
0.133479	3.08236e-05
0.134137	3.08146e-05
0.134797	3.08057e-05
0.135639	3.07943e-05
0.136463	3.07833e-05
0.137261	3.07726e-05
0.138033	3.07624e-05
0.138702	3.07537e-05
0.139561	3.07425e-05
0.140266	3.07333e-05
0.140778	3.07267e-05
0.141289	3.07201e-05
0.142083	3.071e-05
0.142939	3.06992e-05
0.143872	3.06874e-05
0.144256	3.06826e-05
0.14464	3.06779e-05
0.145322	3.06694e-05
0.146084	3.066e-05
0.146845	3.06507e-05
0.147694	3.06404e-05
0.148328	3.06327e-05
0.148677	3.06285e-05
0.149026	3.06243e-05
0.149697	3.06163e-05
0.150496	3.06068e-05
0.151192	3.05986e-05
0.151968	3.05895e-05
0.152636	3.05818e-05
0.153353	3.05735e-05
0.154087	3.0565e-05
0.154822	3.05566e-05
0.155325	3.05509e-05
0.155828	3.05452e-05
0.156648	3.0536e-05
0.157561	3.05258e-05
0.158297	3.05176e-05
0.159034	3.05095e-05
0.159864	3.05004e-05
0.160308	3.04956e-05
0.160753	3.04908e-05
0.161346	3.04844e-05
0.161939	3.0478e-05
0.162895	3.04678e-05
0.163709	3.04592e-05
0.164308	3.04529e-05
0.164907	3.04466e-05
0.165618	3.04392e-05
0.166381	3.04313e-05
0.167333	3.04215e-05
0.168284	3.04118e-05
0.169153	3.04031e-05
0.169655	3.0398e-05
0.170156	3.0393e-05
0.171227	3.03824e-05
0.171976	3.0375e-05
0.172726	3.03676e-05
0.173166	3.03634e-05
0.173606	3.03591e-05
0.174309	3.03523e-05
0.175087	3.03448e-05
0.17574	3.03386e-05
0.176203	3.03342e-05
0.176665	3.03298e-05
0.177395	3.0323e-05
0.178132	3.03161e-05
0.178486	3.03128e-05
0.17884	3.03095e-05
0.179533	3.03031e-05
0.18033	3.02958e-05
0.18103	3.02894e-05
0.181984	3.02808e-05
0.182938	3.02722e-05
0.183796	3.02645e-05
0.184576	3.02577e-05
0.185396	3.02504e-05
0.186186	3.02436e-05
0.187172	3.0235e-05
0.188046	3.02275e-05
0.188833	3.02208e-05
0.189601	3.02143e-05
0.190518	3.02066e-05
0.191281	3.02002e-05
0.19209	3.01935e-05
0.193198	3.01844e-05
0.194173	3.01764e-05
0.194987	3.01698e-05
0.195789	3.01634e-05
0.196368	3.01588e-05
0.196947	3.01542e-05
0.197778	3.01476e-05
0.198567	3.01414e-05
0.199213	3.01364e-05
0.19986	3.01314e-05
0.200653	3.01252e-05
0.201447	3.01192e-05
0.202239	3.01131e-05
0.203032	3.01072e-05
0.203833	3.01011e-05
0.204634	3.00952e-05
0.205492	3.00888e-05
0.20594	3.00855e-05
0.206389	3.00822e-05
0.207369	3.00751e-05
0.208243	3.00688e-05
0.209067	3.00629e-05
0.209987	3.00563e-05
0.21086	3.00502e-05
0.211671	3.00445e-05
0.212444	3.00391e-05
0.213384	3.00326e-05
0.214195	3.0027e-05
0.215042	3.00213e-05
0.215841	3.00158e-05
0.217145	3.00071e-05
0.218269	2.99996e-05
0.219159	2.99938e-05
0.219586	2.9991e-05
0.220013	2.99882e-05
0.220801	2.99831e-05
0.221597	2.9978e-05
0.222078	2.99749e-05
0.22256	2.99718e-05
0.223355	2.99668e-05
0.224169	2.99616e-05
0.225048	2.99561e-05
0.225927	2.99507e-05
0.226738	2.99457e-05
0.227527	2.99408e-05
0.228385	2.99356e-05
0.229315	2.993e-05
0.230161	2.99249e-05
0.230954	2.99202e-05
0.23176	2.99155e-05
0.232554	2.99108e-05
0.233479	2.99054e-05
0.234404	2.99001e-05
0.235286	2.9895e-05
0.236168	2.989e-05
0.23697	2.98855e-05
0.237799	2.98808e-05
0.238219	2.98785e-05
0.238638	2.98761e-05
0.239414	2.98718e-05
0.240295	2.9867e-05
0.241084	2.98627e-05
0.242083	2.98573e-05
0.243052	2.98521e-05
0.243894	2.98476e-05
0.244732	2.98432e-05
0.245447	2.98394e-05
0.246162	2.98357e-05
0.247	2.98313e-05
0.247845	2.9827e-05
0.24871	2.98226e-05
0.24969	2.98176e-05
0.250542	2.98133e-05
0.251287	2.98096e-05
0.251912	2.98065e-05
0.252536	2.98034e-05
0.253371	2.97993e-05
0.254206	2.97952e-05
0.255037	2.97912e-05
0.255903	2.97871e-05
0.25686	2.97825e-05
0.257732	2.97784e-05
0.258588	2.97743e-05
0.259444	2.97704e-05
0.260347	2.97662e-05
0.261261	2.9762e-05
0.261788	2.97596e-05
0.262315	2.97572e-05
0.262882	2.97546e-05
0.263449	2.97521e-05
0.264388	2.97479e-05
0.265228	2.97442e-05
0.266127	2.97402e-05
0.267052	2.97362e-05
0.267918	2.97324e-05
0.268675	2.97291e-05
0.269089	2.97274e-05
0.269503	2.97256e-05
0.270406	2.97218e-05
0.271446	2.97174e-05
0.272486	2.9713e-05
0.273465	2.9709e-05
0.273896	2.97072e-05
0.274326	2.97055e-05
0.275197	2.97019e-05
0.275906	2.96991e-05
0.276735	2.96957e-05
0.277681	2.9692e-05
0.278626	2.96882e-05
0.27908	2.96864e-05
0.279534	2.96847e-05
0.280148	2.96823e-05
0.281117	2.96785e-05
0.282042	2.9675e-05
0.282902	2.96717e-05
0.283521	2.96693e-05
0.284141	2.9667e-05
0.28499	2.96638e-05
0.285907	2.96604e-05
0.286833	2.9657e-05
0.287789	2.96535e-05
0.288699	2.96502e-05
0.289583	2.96471e-05
0.290438	2.9644e-05
0.291347	2.96408e-05
0.292447	2.96369e-05
0.293551	2.96331e-05
0.294487	2.96299e-05
0.295422	2.96267e-05
0.295929	2.96249e-05
0.296435	2.96232e-05
0.297059	2.96211e-05
0.297682	2.9619e-05
0.298761	2.96155e-05
0.299322	2.96136e-05
0.299883	2.96118e-05
0.300755	2.96089e-05
0.301854	2.96054e-05
0.302501	2.96033e-05
0.303148	2.96012e-05
0.304022	2.95984e-05
0.304905	2.95957e-05
0.305525	2.95937e-05
0.306146	2.95918e-05
0.307213	2.95885e-05
0.308119	2.95857e-05
0.309568	2.95813e-05
0.310456	2.95787e-05
0.311126	2.95767e-05
0.311797	2.95747e-05
0.312655	2.95722e-05
0.313522	2.95697e-05
0.314388	2.95671e-05
0.315309	2.95645e-05
0.316222	2.95619e-05
0.317099	2.95594e-05
0.318092	2.95566e-05
0.318977	2.95542e-05
0.319822	2.95518e-05
0.320865	2.9549e-05
0.321851	2.95463e-05
0.322731	2.95439e-05
0.323694	2.95414e-05
0.324657	2.95388e-05
0.325665	2.95362e-05
0.326565	2.95338e-05
0.327463	2.95315e-05
0.328518	2.95288e-05
0.329772	2.95257e-05
0.331026	2.95225e-05
0.331805	2.95206e-05
0.332585	2.95187e-05
0.333313	2.95169e-05
0.334069	2.9515e-05
0.33467	2.95136e-05
0.335271	2.95121e-05
0.335863	2.95107e-05
0.336456	2.95093e-05
0.337292	2.95074e-05
0.337921	2.95059e-05
0.33855	2.95044e-05
0.339354	2.95025e-05
0.340248	2.95005e-05
0.341319	2.9498e-05
0.34239	2.94956e-05
0.343282	2.94936e-05
0.344151	2.94917e-05
0.34507	2.94897e-05
0.345979	2.94877e-05
0.346589	2.94864e-05
0.347199	2.94851e-05
0.347867	2.94836e-05
0.349381	2.94804e-05
0.350456	2.94781e-05
0.351532	2.94759e-05
0.352647	2.94736e-05
0.353762	2.94714e-05
0.354763	2.94693e-05
0.355651	2.94676e-05
0.356671	2.94655e-05
0.357215	2.94645e-05
0.357759	2.94634e-05
0.358622	2.94617e-05
0.359432	2.94602e-05
0.360242	2.94586e-05
0.36088	2.94574e-05
0.361517	2.94562e-05
0.362448	2.94544e-05
0.363922	2.94517e-05
0.365149	2.94495e-05
0.366471	2.94471e-05
0.367496	2.94452e-05
0.368522	2.94434e-05
0.368957	2.94426e-05
0.369393	2.94419e-05
0.370244	2.94404e-05
0.371139	2.94388e-05
0.371761	2.94378e-05
0.372384	2.94367e-05
0.373415	2.9435e-05
0.374545	2.94331e-05
0.375485	2.94315e-05
0.376615	2.94297e-05
0.377244	2.94286e-05
0.377653	2.9428e-05
0.378062	2.94273e-05
0.37892	2.94259e-05
0.379818	2.94245e-05
0.3808	2.94229e-05
0.38182	2.94214e-05
0.382811	2.94198e-05
0.383801	2.94183e-05
0.384544	2.94172e-05
0.385286	2.9416e-05
0.386212	2.94147e-05
0.387287	2.94131e-05
0.388362	2.94115e-05
0.38904	2.94105e-05
0.389513	2.94098e-05
0.389987	2.94091e-05
0.390544	2.94083e-05
0.3911	2.94076e-05
0.392079	2.94062e-05
0.392898	2.9405e-05
0.393863	2.94037e-05
0.394827	2.94023e-05
0.395635	2.94012e-05
0.396424	2.94002e-05
0.398065	2.9398e-05
0.399464	2.93961e-05
0.400453	2.93948e-05
0.401443	2.93936e-05
0.402411	2.93923e-05
0.403423	2.93911e-05
0.404514	2.93897e-05
0.405624	2.93883e-05
0.406788	2.93869e-05
0.407754	2.93857e-05
0.408818	2.93845e-05
0.409883	2.93832e-05
0.410662	2.93823e-05
0.41144	2.93814e-05
0.412363	2.93803e-05
0.413336	2.93792e-05
0.413996	2.93785e-05
0.414655	2.93777e-05
0.415814	2.93764e-05
0.41692	2.93752e-05
0.417933	2.93741e-05
0.418883	2.93731e-05
0.419791	2.93721e-05
0.420692	2.93712e-05
0.421655	2.93702e-05
0.422583	2.93692e-05
0.423548	2.93682e-05
0.424403	2.93674e-05
0.425347	2.93664e-05
0.426252	2.93655e-05
0.42721	2.93646e-05
0.427911	2.93639e-05
0.428611	2.93632e-05
0.429486	2.93624e-05
0.430434	2.93615e-05
0.431381	2.93606e-05
0.432058	2.936e-05
0.432736	2.93593e-05
0.434196	2.9358e-05
0.435307	2.9357e-05
0.435842	2.93565e-05
0.436377	2.9356e-05
0.437612	2.9355e-05
0.438625	2.93541e-05
0.439735	2.93531e-05
0.440697	2.93523e-05
0.441535	2.93516e-05
0.442537	2.93508e-05
0.44354	2.935e-05
0.445287	2.93486e-05
0.4463	2.93477e-05
0.447312	2.9347e-05
0.44826	2.93462e-05
0.449377	2.93454e-05
0.450495	2.93445e-05
0.45181	2.93435e-05
0.453037	2.93426e-05
0.454114	2.93419e-05
0.455452	2.93409e-05
0.456638	2.93401e-05
0.457625	2.93394e-05
0.458824	2.93386e-05
0.460852	2.93372e-05
0.462186	2.93364e-05
0.46352	2.93355e-05
0.464663	2.93348e-05
0.465739	2.93341e-05
0.466346	2.93337e-05
0.466953	2.93334e-05
0.468058	2.93327e-05
0.469081	2.93321e-05
0.470216	2.93314e-05
0.471825	2.93305e-05
0.472998	2.93298e-05
0.474171	2.93292e-05
0.475226	2.93286e-05
0.476199	2.93281e-05
0.477294	2.93275e-05
0.478407	2.93269e-05
0.47952	2.93263e-05
0.480455	2.93258e-05
0.481565	2.93253e-05
0.48337	2.93244e-05
0.484348	2.93239e-05
0.485325	2.93235e-05
0.486327	2.9323e-05
0.487342	2.93225e-05
0.488334	2.93221e-05
0.489198	2.93217e-05
0.490235	2.93212e-05
0.491093	2.93208e-05
0.491992	2.93205e-05
0.492853	2.93201e-05
0.493561	2.93198e-05
0.494229	2.93195e-05
0.494793	2.93193e-05
0.49576	2.93189e-05
0.4969	2.93185e-05
0.497896	2.93181e-05
0.499023	2.93177e-05
0.500164	2.93172e-05
0.501305	2.93168e-05
0.502908	2.93162e-05
0.50428	2.93157e-05
0.505376	2.93154e-05
0.506473	2.9315e-05
0.507633	2.93146e-05
0.508717	2.93143e-05
0.51018	2.93138e-05
0.511354	2.93135e-05
0.513396	2.93129e-05
0.514614	2.93125e-05
0.515832	2.93122e-05
0.516485	2.9312e-05
0.517138	2.93118e-05
0.518116	2.93115e-05
0.519184	2.93113e-05
0.520345	2.9311e-05
0.521733	2.93106e-05
0.522857	2.93104e-05
0.523872	2.93101e-05
0.525155	2.93098e-05
0.526219	2.93096e-05
0.527459	2.93093e-05
0.528437	2.93091e-05
0.529415	2.93089e-05
0.530755	2.93086e-05
0.53193	2.93084e-05
0.533104	2.93082e-05
0.533793	2.93081e-05
0.534482	2.9308e-05
0.535628	2.93078e-05
0.536663	2.93076e-05
0.537808	2.93074e-05
0.538953	2.93072e-05
0.540018	2.93071e-05
0.540977	2.93069e-05
0.542382	2.93067e-05
0.543584	2.93066e-05
0.544596	2.93064e-05
0.545608	2.93063e-05
0.546208	2.93062e-05
0.546808	2.93061e-05
0.547795	2.9306e-05
0.549082	2.93059e-05
0.549827	2.93058e-05
0.550573	2.93057e-05
0.551464	2.93057e-05
0.553313	2.93055e-05
0.554194	2.93054e-05
0.555075	2.93053e-05
0.555887	2.93053e-05
0.556521	2.93052e-05
0.557154	2.93052e-05
0.558286	2.93051e-05
0.559374	2.9305e-05
0.561223	2.93049e-05
0.562464	2.93049e-05
0.563706	2.93048e-05
0.565102	2.93048e-05
0.566458	2.93047e-05
0.567806	2.93047e-05
0.569155	2.93047e-05
0.570525	2.93046e-05
0.571323	2.93046e-05
0.57212	2.93046e-05
0.573121	2.93046e-05
0.574048	2.93046e-05
0.574973	2.93046e-05
0.576171	2.93046e-05
0.577049	2.93046e-05
0.577927	2.93046e-05
0.578995	2.93046e-05
0.579979	2.93047e-05
0.581256	2.93047e-05
0.582432	2.93047e-05
0.583873	2.93048e-05
0.584955	2.93048e-05
0.585603	2.93049e-05
0.58625	2.93049e-05
0.587391	2.93049e-05
0.588387	2.9305e-05
0.589383	2.9305e-05
0.590619	2.93051e-05
0.591325	2.93052e-05
0.592032	2.93052e-05
0.592711	2.93053e-05
0.593766	2.93053e-05
0.594877	2.93054e-05
0.596389	2.93055e-05
0.598773	2.93057e-05
0.60026	2.93059e-05
0.601748	2.9306e-05
0.603065	2.93061e-05
0.6043	2.93063e-05
0.605536	2.93064e-05
0.606975	2.93066e-05
0.608212	2.93067e-05
0.609722	2.93069e-05
0.61101	2.93071e-05
0.612254	2.93072e-05
0.613303	2.93074e-05
0.614457	2.93075e-05
0.615976	2.93078e-05
0.617213	2.93079e-05
0.618268	2.93081e-05
0.619323	2.93082e-05
0.620401	2.93084e-05
0.62148	2.93086e-05
0.622819	2.93088e-05
0.623975	2.9309e-05
0.625122	2.93092e-05
0.626269	2.93094e-05
0.627314	2.93096e-05
0.62853	2.93098e-05
0.629823	2.931e-05
0.630894	2.93102e-05
0.632624	2.93105e-05
0.633782	2.93108e-05
0.63494	2.9311e-05
0.636269	2.93113e-05
0.63757	2.93115e-05
0.638755	2.93118e-05
0.640174	2.93121e-05
0.641375	2.93123e-05
0.642837	2.93126e-05
0.644368	2.9313e-05
0.646047	2.93134e-05
0.647507	2.93137e-05
0.648774	2.9314e-05
0.650091	2.93143e-05
0.651197	2.93146e-05
0.652444	2.93149e-05
0.653756	2.93152e-05
0.654979	2.93155e-05
0.656306	2.93158e-05
0.657474	2.93161e-05
0.658643	2.93164e-05
0.659871	2.93167e-05
0.662003	2.93173e-05
0.66335	2.93176e-05
0.664403	2.93179e-05
0.665456	2.93182e-05
0.667047	2.93186e-05
0.668428	2.9319e-05
0.669664	2.93194e-05
0.670683	2.93197e-05
0.672984	2.93203e-05
0.674793	2.93208e-05
0.67541	2.9321e-05
0.676028	2.93212e-05
0.677438	2.93216e-05
0.679471	2.93222e-05
0.681504	2.93228e-05
0.684085	2.93236e-05
0.685789	2.93242e-05
0.687493	2.93247e-05
0.689026	2.93252e-05
0.690224	2.93256e-05
0.691423	2.9326e-05
0.692731	2.93264e-05
0.694039	2.93268e-05
0.695669	2.93274e-05
0.696993	2.93278e-05
0.698418	2.93283e-05
0.700119	2.93289e-05
0.701494	2.93294e-05
0.703047	2.93299e-05
0.70441	2.93304e-05
0.705716	2.93308e-05
0.707061	2.93313e-05
0.707949	2.93316e-05
0.708837	2.93319e-05
0.710066	2.93324e-05
0.711603	2.93329e-05
0.713141	2.93335e-05
0.714376	2.93339e-05
0.715464	2.93343e-05
0.71647	2.93347e-05
0.717547	2.93351e-05
0.718624	2.93355e-05
0.720434	2.93362e-05
0.722054	2.93368e-05
0.723589	2.93374e-05
0.724845	2.93379e-05
0.726515	2.93385e-05
0.727883	2.93391e-05
0.729633	2.93397e-05
0.731215	2.93404e-05
0.732796	2.9341e-05
0.735395	2.9342e-05
0.736901	2.93426e-05
0.738407	2.93433e-05
0.739719	2.93438e-05
0.740928	2.93443e-05
0.741941	2.93447e-05
0.74316	2.93452e-05
0.744885	2.93459e-05
0.745959	2.93464e-05
0.747034	2.93468e-05
0.748029	2.93472e-05
0.749291	2.93477e-05
0.750502	2.93483e-05
0.751739	2.93488e-05
0.752993	2.93493e-05
0.753827	2.93497e-05
0.754662	2.935e-05
0.756303	2.93507e-05
0.758103	2.93515e-05
0.759681	2.93522e-05
0.76126	2.93529e-05
0.762544	2.93535e-05
0.763835	2.9354e-05
0.765106	2.93546e-05
0.766433	2.93552e-05
0.767559	2.93557e-05
0.769186	2.93564e-05
0.770362	2.93569e-05
0.771539	2.93575e-05
0.772916	2.93581e-05
0.774237	2.93587e-05
0.775711	2.93593e-05
0.776844	2.93599e-05
0.777977	2.93604e-05
0.778865	2.93608e-05
0.779753	2.93612e-05
0.78122	2.93619e-05
0.782687	2.93626e-05
0.784087	2.93632e-05
0.78561	2.93639e-05
0.787273	2.93647e-05
0.788936	2.93655e-05
0.79136	2.93666e-05
0.792994	2.93674e-05
0.794628	2.93682e-05
0.796415	2.9369e-05
0.798973	2.93703e-05
0.800446	2.9371e-05
0.801589	2.93715e-05
0.802732	2.93721e-05
0.804137	2.93728e-05
0.805327	2.93734e-05
0.806722	2.9374e-05
0.808117	2.93747e-05
0.80956	2.93754e-05
0.811002	2.93762e-05
0.812409	2.93769e-05
0.813865	2.93776e-05
0.815208	2.93782e-05
0.816256	2.93788e-05
0.817303	2.93793e-05
0.818362	2.93798e-05
0.819919	2.93806e-05
0.821476	2.93814e-05
0.822842	2.93821e-05
0.82455	2.9383e-05
0.826618	2.9384e-05
0.828741	2.93851e-05
0.830516	2.9386e-05
0.831969	2.93868e-05
0.83354	2.93876e-05
0.834903	2.93883e-05
0.836185	2.9389e-05
0.837601	2.93897e-05
0.839179	2.93905e-05
0.840887	2.93914e-05
0.842512	2.93923e-05
0.844136	2.93931e-05
0.845576	2.93939e-05
0.847148	2.93947e-05
0.848543	2.93955e-05
0.850104	2.93963e-05
0.852076	2.93973e-05
0.85356	2.93981e-05
0.855044	2.93989e-05
0.856475	2.93997e-05
0.8581	2.94006e-05
0.859353	2.94012e-05
0.860607	2.94019e-05
0.862034	2.94027e-05
0.863779	2.94036e-05
0.865662	2.94047e-05
0.867544	2.94057e-05
0.870546	2.94073e-05
0.872563	2.94085e-05
0.874059	2.94093e-05
0.875555	2.94101e-05
0.877419	2.94111e-05
0.879284	2.94122e-05
0.88049	2.94128e-05
0.881696	2.94135e-05
0.883049	2.94143e-05
0.885316	2.94155e-05
0.887583	2.94168e-05
0.889403	2.94178e-05
0.890174	2.94183e-05
0.890944	2.94187e-05
0.893087	2.94199e-05
0.895196	2.94211e-05
0.896613	2.94219e-05
0.89803	2.94227e-05
0.899246	2.94234e-05
0.900462	2.94241e-05
0.901898	2.94249e-05
0.903446	2.94258e-05
0.905016	2.94267e-05
0.906395	2.94275e-05
0.908233	2.94286e-05
0.910222	2.94297e-05
0.912553	2.94311e-05
0.915977	2.94331e-05
0.917312	2.94338e-05
0.918343	2.94344e-05
0.919373	2.9435e-05
0.921203	2.94361e-05
0.923033	2.94372e-05
0.925239	2.94385e-05
0.926833	2.94394e-05
0.928428	2.94403e-05
0.929875	2.94412e-05
0.931685	2.94423e-05
0.933214	2.94432e-05
0.934681	2.9444e-05
0.936444	2.94451e-05
0.938074	2.94461e-05
0.940011	2.94472e-05
0.941765	2.94483e-05
0.943408	2.94492e-05
0.945693	2.94506e-05
0.947978	2.9452e-05
0.949918	2.94531e-05
0.951451	2.94541e-05
0.952984	2.9455e-05
0.954633	2.9456e-05
0.956643	2.94572e-05
0.958503	2.94583e-05
0.960254	2.94594e-05
0.961974	2.94604e-05
0.963617	2.94614e-05
0.965287	2.94624e-05
0.967187	2.94636e-05
0.969088	2.94648e-05
0.970726	2.94658e-05
0.972763	2.9467e-05
0.973978	2.94678e-05
0.975192	2.94685e-05
0.976868	2.94696e-05
0.978298	2.94704e-05
0.980093	2.94715e-05
0.981887	2.94727e-05
0.984224	2.94741e-05
0.985934	2.94752e-05
0.987643	2.94762e-05
0.989281	2.94773e-05
0.99145	2.94786e-05
0.9934	2.94798e-05
0.995082	2.94809e-05
0.99707	2.94821e-05
0.998732	2.94832e-05
1.00036	2.94842e-05
1.00213	2.94853e-05
1.00548	2.94874e-05
1.00779	2.94888e-05
1.00921	2.94897e-05
1.01063	2.94906e-05
1.0124	2.94918e-05
1.01367	2.94926e-05
1.01493	2.94934e-05
1.01718	2.94948e-05
1.01902	2.9496e-05
1.02112	2.94973e-05
1.02271	2.94983e-05
1.02431	2.94993e-05
1.02636	2.95006e-05
1.02919	2.95025e-05
1.03101	2.95036e-05
1.03284	2.95048e-05
1.03464	2.9506e-05
1.03643	2.95071e-05
1.03828	2.95083e-05
1.04031	2.95096e-05
1.04196	2.95107e-05
1.04396	2.9512e-05
1.04626	2.95135e-05
1.04842	2.95148e-05
1.05076	2.95164e-05
1.05269	2.95176e-05
1.05433	2.95187e-05
1.05625	2.95199e-05
1.05802	2.95211e-05
1.05997	2.95224e-05
1.06192	2.95236e-05
1.06363	2.95248e-05
1.06534	2.95259e-05
1.06771	2.95274e-05
1.07009	2.9529e-05
1.07396	2.95315e-05
1.07671	2.95334e-05
1.07946	2.95352e-05
1.08152	2.95365e-05
1.08359	2.95379e-05
1.08534	2.95391e-05
1.08709	2.95402e-05
1.08899	2.95415e-05
1.09088	2.95427e-05
1.09253	2.95438e-05
1.09442	2.95451e-05
1.09633	2.95464e-05
1.09825	2.95477e-05
1.10007	2.95489e-05
1.10223	2.95503e-05
1.10545	2.95525e-05
1.10867	2.95546e-05
1.11129	2.95564e-05
1.11315	2.95576e-05
1.115	2.95589e-05
1.11718	2.95603e-05
1.11961	2.9562e-05
1.1226	2.9564e-05
1.12507	2.95657e-05
1.12707	2.9567e-05
1.12941	2.95686e-05
1.13145	2.957e-05
1.13372	2.95715e-05
1.13573	2.95729e-05
1.13774	2.95742e-05
1.13953	2.95755e-05
1.14143	2.95768e-05
1.14396	2.95785e-05
1.14718	2.95807e-05
1.14866	2.95817e-05
1.15013	2.95827e-05
1.15227	2.95841e-05
1.15431	2.95856e-05
1.15642	2.9587e-05
1.15852	2.95884e-05
1.16067	2.95899e-05
1.16305	2.95915e-05
1.1651	2.95929e-05
1.16801	2.95949e-05
1.17055	2.95967e-05
1.17267	2.95982e-05
1.17456	2.95995e-05
1.17677	2.9601e-05
1.17845	2.96022e-05
1.18012	2.96033e-05
1.18177	2.96045e-05
1.18387	2.96059e-05
1.1863	2.96076e-05
1.18873	2.96093e-05
1.19116	2.9611e-05
1.19324	2.96124e-05
1.19521	2.96138e-05
1.19839	2.9616e-05
1.20059	2.96175e-05
1.2028	2.96191e-05
1.20512	2.96207e-05
1.20742	2.96223e-05
1.20974	2.96239e-05
1.21218	2.96256e-05
1.21471	2.96274e-05
1.21723	2.96292e-05
1.21931	2.96307e-05
1.22128	2.9632e-05
1.22447	2.96343e-05
1.22664	2.96358e-05
1.22882	2.96373e-05
1.23066	2.96386e-05
1.23226	2.96398e-05
1.23456	2.96414e-05
1.2365	2.96428e-05
1.23858	2.96442e-05
1.24111	2.9646e-05
1.24364	2.96478e-05
1.24546	2.96491e-05
1.24728	2.96504e-05
1.24879	2.96515e-05
1.25097	2.9653e-05
1.25341	2.96547e-05
1.2567	2.96571e-05
1.25825	2.96582e-05
1.2598	2.96593e-05
1.26181	2.96607e-05
1.26383	2.96622e-05
1.26698	2.96644e-05
1.26909	2.96659e-05
1.2712	2.96674e-05
1.27306	2.96688e-05
1.27503	2.96702e-05
1.27889	2.96729e-05
1.28198	2.96751e-05
1.28424	2.96768e-05
1.28651	2.96784e-05
1.28888	2.96801e-05
1.2902	2.9681e-05
1.29151	2.9682e-05
1.29362	2.96835e-05
1.29635	2.96855e-05
1.29902	2.96874e-05
1.30168	2.96893e-05
1.30394	2.96909e-05
1.30618	2.96926e-05
1.30839	2.96942e-05
1.3106	2.96958e-05
1.31253	2.96972e-05
1.31479	2.96988e-05
1.31688	2.97003e-05
1.31891	2.97018e-05
1.32103	2.97033e-05
1.32304	2.97048e-05
1.32505	2.97062e-05
1.32722	2.97078e-05
1.32896	2.97091e-05
1.33208	2.97113e-05
1.33627	2.97144e-05
1.33862	2.97161e-05
1.34097	2.97178e-05
1.34356	2.97197e-05
1.34555	2.97212e-05
1.34754	2.97226e-05
1.34942	2.9724e-05
1.35195	2.97259e-05
1.35473	2.97279e-05
1.35708	2.97296e-05
1.35944	2.97313e-05
1.36148	2.97328e-05
1.36387	2.97346e-05
1.36871	2.97382e-05
1.37125	2.974e-05
1.37379	2.97419e-05
1.3768	2.97441e-05
1.38002	2.97465e-05
1.38264	2.97484e-05
1.38496	2.97501e-05
1.38728	2.97518e-05
1.38921	2.97533e-05
1.39113	2.97547e-05
1.39306	2.97561e-05
1.39475	2.97574e-05
1.39679	2.97589e-05
1.39884	2.97604e-05
1.40119	2.97621e-05
1.40354	2.97639e-05
1.40632	2.97659e-05
1.40909	2.9768e-05
1.41079	2.97693e-05
1.41249	2.97705e-05
1.41518	2.97725e-05
1.41766	2.97744e-05
1.41991	2.9776e-05
1.42177	2.97774e-05
1.42422	2.97793e-05
1.42668	2.97811e-05
1.42907	2.97829e-05
1.43146	2.97846e-05
1.43434	2.97868e-05
1.4363	2.97883e-05
1.43827	2.97897e-05
1.44032	2.97913e-05
1.44238	2.97928e-05
1.44463	2.97945e-05
1.4469	2.97962e-05
1.44876	2.97976e-05
1.45116	2.97994e-05
1.45439	2.98018e-05
1.45653	2.98034e-05
1.45867	2.9805e-05
1.462	2.98075e-05
1.46541	2.98101e-05
1.4682	2.98122e-05
1.47126	2.98145e-05
1.47432	2.98168e-05
1.47777	2.98194e-05
1.48026	2.98213e-05
1.48275	2.98232e-05
1.48509	2.9825e-05
1.48744	2.98267e-05
1.48949	2.98283e-05
1.4914	2.98297e-05
1.49483	2.98323e-05
1.4978	2.98346e-05
1.50052	2.98366e-05
1.50367	2.9839e-05
1.50822	2.98425e-05
1.51286	2.9846e-05
1.51638	2.98487e-05
1.51989	2.98514e-05
1.52291	2.98537e-05
1.52551	2.98556e-05
1.52767	2.98573e-05
1.53018	2.98592e-05
1.53277	2.98612e-05
1.53576	2.98635e-05
1.54003	2.98667e-05
1.54267	2.98687e-05
1.54476	2.98703e-05
1.54685	2.98719e-05
1.54951	2.9874e-05
1.55218	2.9876e-05
1.55683	2.98796e-05
1.56005	2.98821e-05
1.56327	2.98846e-05
1.56557	2.98863e-05
1.56787	2.98881e-05
1.57028	2.98899e-05
1.57258	2.98917e-05
1.57718	2.98952e-05
1.57968	2.98972e-05
1.58142	2.98985e-05
1.58316	2.98999e-05
1.58645	2.99024e-05
1.58951	2.99048e-05
1.5916	2.99064e-05
1.5937	2.9908e-05
1.59586	2.99097e-05
1.59855	2.99117e-05
1.60123	2.99138e-05
1.60345	2.99155e-05
1.6062	2.99177e-05
1.60934	2.99201e-05
1.61258	2.99226e-05
1.61468	2.99243e-05
1.61678	2.99259e-05
1.61937	2.99279e-05
1.62174	2.99297e-05
1.62532	2.99325e-05
1.62776	2.99344e-05
1.63021	2.99363e-05
1.63317	2.99386e-05
1.63647	2.99412e-05
1.63827	2.99426e-05
1.64006	2.9944e-05
1.64306	2.99463e-05
1.64656	2.99491e-05
1.64974	2.99515e-05
1.65397	2.99548e-05
1.65769	2.99578e-05
1.66134	2.99606e-05
1.66387	2.99626e-05
1.6664	2.99646e-05
1.66979	2.99672e-05
1.67258	2.99694e-05
1.67594	2.9972e-05
1.67908	2.99745e-05
1.68162	2.99765e-05
1.68719	2.99809e-05
1.69165	2.99844e-05
1.69611	2.99879e-05
1.69907	2.99902e-05
1.70204	2.99926e-05
1.70479	2.99948e-05
1.70754	2.99969e-05
1.71471	3.00026e-05
1.71777	3.0005e-05
1.72083	3.00074e-05
1.7254	3.0011e-05
1.7289	3.00138e-05
1.7324	3.00166e-05
1.73568	3.00192e-05
1.7389	3.00217e-05
1.74213	3.00243e-05
1.74516	3.00267e-05
1.7478	3.00288e-05
1.75044	3.00309e-05
1.75338	3.00332e-05
1.75584	3.00352e-05
1.75789	3.00368e-05
1.76107	3.00394e-05
1.76387	3.00416e-05
1.7686	3.00454e-05
1.77115	3.00474e-05
1.7737	3.00494e-05
1.77612	3.00514e-05
1.77905	3.00537e-05
1.78341	3.00572e-05
1.78677	3.00599e-05
1.79013	3.00626e-05
1.79294	3.00648e-05
1.79551	3.00669e-05
1.79813	3.0069e-05
1.80237	3.00723e-05
1.80585	3.00751e-05
1.80909	3.00777e-05
1.81153	3.00797e-05
1.81398	3.00817e-05
1.8188	3.00856e-05
1.82362	3.00894e-05
1.82844	3.00933e-05
1.83318	3.00971e-05
1.83762	3.01007e-05
1.84101	3.01034e-05
1.8444	3.01062e-05
1.84737	3.01086e-05
1.85077	3.01113e-05
1.85417	3.01141e-05
1.85739	3.01167e-05
1.86155	3.012e-05
1.86571	3.01234e-05
1.86909	3.01261e-05
1.87289	3.01292e-05
1.87612	3.01318e-05
1.87996	3.0135e-05
1.88424	3.01384e-05
1.88901	3.01423e-05
1.89379	3.01462e-05
1.89815	3.01497e-05
1.90889	3.01585e-05
1.9121	3.01611e-05
1.91531	3.01637e-05
1.91856	3.01664e-05
1.92201	3.01692e-05
1.92536	3.01719e-05
1.92872	3.01747e-05
1.93496	3.01798e-05
1.93904	3.01831e-05
1.94144	3.01851e-05
1.94384	3.01871e-05
1.94862	3.0191e-05
1.9534	3.01949e-05
1.95914	3.01996e-05
1.96283	3.02026e-05
1.96651	3.02057e-05
1.96959	3.02082e-05
1.97262	3.02107e-05
1.97507	3.02127e-05
1.97894	3.02159e-05
1.98241	3.02188e-05
1.98747	3.02229e-05
1.99229	3.02269e-05
1.99712	3.02309e-05
2.00016	3.02334e-05
2.00321	3.02359e-05
2.00769	3.02396e-05
2.01071	3.02421e-05
2.01374	3.02446e-05
2.01801	3.02482e-05
2.02222	3.02517e-05
2.02594	3.02547e-05
2.02965	3.02578e-05
2.03211	3.02599e-05
2.03456	3.02619e-05
2.03783	3.02646e-05
2.04209	3.02681e-05
2.0456	3.02711e-05
2.0509	3.02755e-05
2.05542	3.02792e-05
2.05913	3.02823e-05
2.06283	3.02854e-05
2.06612	3.02882e-05
2.06945	3.02909e-05
2.07323	3.02941e-05
2.07686	3.02971e-05
2.08053	3.03002e-05
2.0842	3.03033e-05
2.08799	3.03064e-05
2.09291	3.03106e-05
2.09639	3.03135e-05
2.09986	3.03164e-05
2.10339	3.03193e-05
2.10836	3.03235e-05
2.11333	3.03277e-05
2.11792	3.03315e-05
2.12233	3.03352e-05
2.12625	3.03385e-05
2.13102	3.03425e-05
2.13565	3.03464e-05
2.13933	3.03495e-05
2.14301	3.03526e-05
2.14622	3.03554e-05
2.14922	3.03579e-05
2.15342	3.03614e-05
2.15681	3.03643e-05
2.15941	3.03665e-05
2.16201	3.03687e-05
2.16454	3.03708e-05
2.16777	3.03735e-05
2.17091	3.03762e-05
2.17405	3.03788e-05
2.17748	3.03818e-05
2.18101	3.03848e-05
2.18403	3.03873e-05
2.18809	3.03908e-05
2.19392	3.03957e-05
2.19988	3.04008e-05
2.20681	3.04067e-05
2.21374	3.04126e-05
2.21955	3.04175e-05
2.22336	3.04207e-05
2.22717	3.0424e-05
2.23077	3.04271e-05
2.23443	3.04302e-05
2.23658	3.0432e-05
2.23873	3.04338e-05
2.24314	3.04376e-05
2.24695	3.04409e-05
2.25185	3.04451e-05
2.25604	3.04486e-05
2.25909	3.04513e-05
2.26214	3.04539e-05
2.26739	3.04584e-05
2.27347	3.04636e-05
2.27689	3.04665e-05
2.2803	3.04694e-05
2.28569	3.04741e-05
2.28931	3.04772e-05
2.29293	3.04803e-05
2.29691	3.04837e-05
2.3005	3.04868e-05
2.3049	3.04906e-05
2.30931	3.04944e-05
2.31287	3.04975e-05
2.31696	3.0501e-05
2.32219	3.05055e-05
2.32449	3.05075e-05
2.32678	3.05094e-05
2.33064	3.05128e-05
2.33667	3.0518e-05
2.34238	3.05229e-05
2.34999	3.05295e-05
2.35502	3.05339e-05
2.36005	3.05382e-05
2.36646	3.05438e-05
2.37273	3.05492e-05
2.37675	3.05527e-05
2.38078	3.05562e-05
2.38535	3.05602e-05
2.3884	3.05629e-05
2.39145	3.05655e-05
2.39555	3.05691e-05
2.39936	3.05724e-05
2.40287	3.05755e-05
2.40929	3.05811e-05
2.41685	3.05877e-05
2.42165	3.05919e-05
2.42645	3.05961e-05
2.43158	3.06005e-05
2.43689	3.06052e-05
2.44223	3.06099e-05
2.44667	3.06138e-05
2.45166	3.06181e-05
2.45806	3.06238e-05
2.46349	3.06285e-05
2.47042	3.06346e-05
2.4762	3.06397e-05
2.48198	3.06448e-05
2.4867	3.06489e-05
2.4924	3.0654e-05
2.4981	3.0659e-05
2.50322	3.06635e-05
2.50832	3.0668e-05
2.51246	3.06717e-05
2.51666	3.06754e-05
2.52087	3.06791e-05
2.52593	3.06836e-05
2.53125	3.06883e-05
2.53632	3.06928e-05
2.54118	3.06971e-05
2.54604	3.07014e-05
2.55016	3.07051e-05
2.55368	3.07082e-05
2.55917	3.07131e-05
2.56663	3.07197e-05
2.57121	3.07238e-05
2.57578	3.07278e-05
2.58033	3.07319e-05
2.58508	3.07361e-05
2.58993	3.07404e-05
2.59495	3.07449e-05
2.60113	3.07504e-05
2.60789	3.07565e-05
2.61566	3.07634e-05
2.62951	3.07758e-05
2.63278	3.07788e-05
2.63604	3.07817e-05
2.64335	3.07882e-05
2.65324	3.07971e-05
2.65946	3.08027e-05
2.66568	3.08083e-05
2.6702	3.08123e-05
2.67314	3.0815e-05
2.67608	3.08176e-05
2.68221	3.08232e-05
2.69176	3.08318e-05
2.69948	3.08388e-05
2.71005	3.08483e-05
2.72133	3.08585e-05
2.72527	3.08621e-05
2.72922	3.08657e-05
2.73369	3.08697e-05
2.73745	3.08731e-05
2.74348	3.08786e-05
2.74829	3.0883e-05
2.7531	3.08874e-05
2.75984	3.08935e-05
2.77099	3.09036e-05
2.78224	3.09139e-05
2.79141	3.09223e-05
2.79779	3.09281e-05
2.80416	3.09339e-05
2.80992	3.09392e-05
2.8148	3.09436e-05
2.81967	3.09481e-05
2.82251	3.09507e-05
2.82535	3.09533e-05
2.82829	3.0956e-05
2.83127	3.09587e-05
2.83454	3.09617e-05
2.8415	3.09681e-05
2.84866	3.09747e-05
2.85312	3.09788e-05
2.85759	3.09829e-05
2.86995	3.09943e-05
2.88169	3.10051e-05
2.88446	3.10077e-05
2.88723	3.10102e-05
2.88965	3.10125e-05
2.89381	3.10163e-05
2.8982	3.10203e-05
2.90398	3.10257e-05
2.90975	3.1031e-05
2.91335	3.10344e-05
2.91695	3.10377e-05
2.92153	3.10419e-05
2.92449	3.10447e-05
2.92745	3.10474e-05
2.93111	3.10508e-05
2.93548	3.10549e-05
2.93953	3.10586e-05
2.94366	3.10625e-05
2.94763	3.10661e-05
2.95178	3.107e-05
2.95594	3.10739e-05
2.96212	3.10796e-05
2.96721	3.10843e-05
2.97033	3.10872e-05
2.97344	3.10901e-05
2.9765	3.1093e-05
2.98306	3.10991e-05
2.9893	3.11049e-05
2.99766	3.11128e-05
3.00426	3.11189e-05
3.01085	3.11251e-05
3.01847	3.11322e-05
3.03094	3.11439e-05
3.03734	3.11499e-05
3.04374	3.11559e-05
3.04926	3.11611e-05
3.0558	3.11673e-05
3.06039	3.11716e-05
3.06498	3.11759e-05
3.06929	3.118e-05
3.07333	3.11837e-05
3.07926	3.11893e-05
3.08595	3.11956e-05
3.09278	3.12021e-05
3.09794	3.1207e-05
3.10311	3.12119e-05
3.10752	3.1216e-05
3.11197	3.12202e-05
3.11764	3.12256e-05
3.12338	3.1231e-05
3.13074	3.1238e-05
3.13805	3.12449e-05
3.14791	3.12543e-05
3.1524	3.12586e-05
3.15688	3.12628e-05
3.1684	3.12738e-05
3.17617	3.12812e-05
3.18011	3.12849e-05
3.18404	3.12887e-05
3.18882	3.12932e-05
3.1948	3.12989e-05
3.20078	3.13046e-05
3.21042	3.13139e-05
3.21401	3.13173e-05
3.2176	3.13207e-05
3.22171	3.13247e-05
3.22602	3.13288e-05
3.23037	3.1333e-05
3.23517	3.13376e-05
3.23983	3.1342e-05
3.24409	3.13461e-05
3.24935	3.13512e-05
3.2546	3.13562e-05
3.26024	3.13616e-05
3.26587	3.1367e-05
3.27038	3.13714e-05
3.27453	3.13754e-05
3.28101	3.13816e-05
3.28699	3.13874e-05
3.29298	3.13931e-05
3.29721	3.13972e-05
3.30145	3.14013e-05
3.30689	3.14066e-05
3.31232	3.14118e-05
3.31765	3.1417e-05
3.32298	3.14221e-05
3.32839	3.14274e-05
3.3338	3.14326e-05
3.34174	3.14403e-05
3.34819	3.14465e-05
3.35306	3.14513e-05
3.35793	3.1456e-05
3.36212	3.14601e-05
3.36631	3.14641e-05
3.37301	3.14707e-05
3.37948	3.1477e-05
3.3863	3.14836e-05
3.39311	3.14903e-05
3.39987	3.14969e-05
3.40532	3.15022e-05
3.41049	3.15072e-05
3.41535	3.1512e-05
3.42258	3.1519e-05
3.42889	3.15252e-05
3.43268	3.15289e-05
3.43646	3.15326e-05
3.44051	3.15366e-05
3.44598	3.15419e-05
3.45533	3.15511e-05
3.46425	3.15599e-05
3.47171	3.15672e-05
3.4791	3.15745e-05
3.48607	3.15813e-05
3.49352	3.15887e-05
3.50072	3.15958e-05
3.50659	3.16016e-05
3.51177	3.16067e-05
3.51636	3.16112e-05
3.51972	3.16145e-05
3.52309	3.16178e-05
3.53027	3.16249e-05
3.5375	3.16321e-05
3.54509	3.16396e-05
3.55178	3.16462e-05
3.55503	3.16495e-05
3.55828	3.16527e-05
3.5651	3.16594e-05
3.5706	3.16649e-05
3.57577	3.167e-05
3.58201	3.16762e-05
3.59055	3.16847e-05
3.59673	3.16909e-05
3.60292	3.16971e-05
3.60829	3.17024e-05
3.61331	3.17074e-05
3.61978	3.17139e-05
3.62743	3.17215e-05
3.63508	3.17291e-05
3.64331	3.17374e-05
3.65317	3.17473e-05
3.65994	3.1754e-05
3.66495	3.17591e-05
3.66878	3.17629e-05
3.67261	3.17667e-05
3.67732	3.17715e-05
3.68357	3.17777e-05
3.68981	3.1784e-05
3.69712	3.17914e-05
3.70901	3.18033e-05
3.7207	3.18151e-05
3.73256	3.18271e-05
3.73759	3.18322e-05
3.74262	3.18373e-05
3.74872	3.18434e-05
3.7559	3.18507e-05
3.76295	3.18579e-05
3.76947	3.18644e-05
3.77609	3.18712e-05
3.78267	3.18778e-05
3.7931	3.18884e-05
3.80354	3.1899e-05
3.81513	3.19108e-05
3.83504	3.19312e-05
3.85228	3.19488e-05
3.85975	3.19564e-05
3.86723	3.1964e-05
3.87367	3.19706e-05
3.88096	3.19781e-05
3.88826	3.19856e-05
3.89608	3.19936e-05
3.90158	3.19993e-05
3.90708	3.20049e-05
3.91234	3.20103e-05
3.91686	3.2015e-05
3.9223	3.20206e-05
3.92812	3.20266e-05
3.93342	3.2032e-05
3.93872	3.20375e-05
3.94298	3.20419e-05
3.94723	3.20463e-05
3.95148	3.20507e-05
3.95712	3.20565e-05
3.96332	3.20629e-05
3.96926	3.2069e-05
3.97519	3.20752e-05
3.98009	3.20802e-05
3.9841	3.20844e-05
3.98961	3.20901e-05
3.99484	3.20955e-05
4.00129	3.21022e-05
4.00737	3.21085e-05
4.0124	3.21137e-05
4.01696	3.21185e-05
4.02152	3.21232e-05
4.02563	3.21275e-05
4.03131	3.21334e-05
4.03684	3.21392e-05
4.04358	3.21462e-05
4.05032	3.21532e-05
4.06231	3.21657e-05
4.07215	3.2176e-05
4.07758	3.21817e-05
4.083	3.21874e-05
4.08839	3.2193e-05
4.09586	3.22008e-05
4.1044	3.22098e-05
4.11001	3.22157e-05
4.11562	3.22215e-05
4.12149	3.22277e-05
4.1297	3.22363e-05
4.1449	3.22523e-05
4.15739	3.22655e-05
4.16693	3.22755e-05
4.17436	3.22834e-05
4.17679	3.2286e-05
4.17922	3.22885e-05
4.18295	3.22925e-05
4.1892	3.22991e-05
4.19502	3.23052e-05
4.20152	3.23121e-05
4.20802	3.2319e-05
4.21353	3.23248e-05
4.22075	3.23325e-05
4.22906	3.23413e-05
4.23655	3.23493e-05
4.24731	3.23607e-05
4.25761	3.23717e-05
4.26655	3.23812e-05
4.28193	3.23976e-05
4.28661	3.24026e-05
4.29129	3.24076e-05
4.29924	3.24161e-05
4.3043	3.24215e-05
4.30832	3.24258e-05
4.31234	3.24301e-05
4.31739	3.24355e-05
4.32234	3.24408e-05
4.32823	3.24471e-05
4.33689	3.24564e-05
4.34505	3.24652e-05
4.35211	3.24727e-05
4.35937	3.24805e-05
4.37028	3.24923e-05
4.38259	3.25056e-05
4.39491	3.25189e-05
4.39845	3.25227e-05
4.40199	3.25265e-05
4.40971	3.25348e-05
4.4248	3.25512e-05
4.43582	3.25631e-05
4.44685	3.25751e-05
4.45295	3.25817e-05
4.45905	3.25883e-05
4.47131	3.26016e-05
4.48481	3.26163e-05
4.50167	3.26347e-05
4.50811	3.26417e-05
4.51454	3.26487e-05
4.52456	3.26597e-05
4.53503	3.26711e-05
4.5439	3.26808e-05
4.55278	3.26906e-05
4.56279	3.27015e-05
4.56754	3.27067e-05
4.57229	3.2712e-05
4.5775	3.27177e-05
4.58417	3.2725e-05
4.59079	3.27323e-05
4.59689	3.2739e-05
4.60357	3.27464e-05
4.60991	3.27534e-05
4.61666	3.27608e-05
4.62341	3.27683e-05
4.63001	3.27755e-05
4.63379	3.27797e-05
4.63757	3.27839e-05
4.64254	3.27894e-05
4.65107	3.27988e-05
4.65502	3.28032e-05
4.65896	3.28076e-05
4.66431	3.28135e-05
4.67084	3.28207e-05
4.6769	3.28274e-05
4.68188	3.2833e-05
4.68746	3.28392e-05
4.69412	3.28466e-05
4.69848	3.28514e-05
4.70283	3.28563e-05
4.70718	3.28611e-05
4.71146	3.28659e-05
4.7189	3.28741e-05
4.72689	3.28831e-05
4.73755	3.28949e-05
4.74998	3.29088e-05
4.75458	3.2914e-05
4.75919	3.29191e-05
4.77039	3.29317e-05
4.78045	3.29429e-05
4.78729	3.29506e-05
4.79255	3.29565e-05
4.79781	3.29624e-05
4.80906	3.2975e-05
4.81928	3.29865e-05
4.8298	3.29983e-05
4.83679	3.30062e-05
4.84378	3.30141e-05
4.85167	3.3023e-05
4.8631	3.30359e-05
4.87932	3.30543e-05
4.88174	3.3057e-05
4.88416	3.30598e-05
4.88823	3.30644e-05
4.89323	3.307e-05
4.89887	3.30764e-05
4.90648	3.3085e-05
4.91409	3.30937e-05
4.9213	3.31019e-05
4.92735	3.31087e-05
4.93418	3.31165e-05
4.94319	3.31268e-05
4.95171	3.31365e-05
4.9597	3.31456e-05
4.96768	3.31547e-05
4.97846	3.3167e-05
4.98633	3.3176e-05
4.99421	3.3185e-05
5.00118	3.3193e-05
5.00723	3.31999e-05
5.01288	3.32064e-05
5.01808	3.32123e-05
5.02795	3.32237e-05
5.03388	3.32305e-05
5.0398	3.32373e-05
5.05064	3.32497e-05
5.05726	3.32573e-05
5.06055	3.32611e-05
5.06385	3.32649e-05
5.0675	3.32691e-05
5.07422	3.32769e-05
5.08242	3.32863e-05
5.09297	3.32985e-05
5.09733	3.33036e-05
5.10169	3.33086e-05
5.10778	3.33156e-05
5.11307	3.33218e-05
5.1181	3.33276e-05
5.13117	3.33427e-05
5.13624	3.33486e-05
5.14132	3.33545e-05
5.14723	3.33614e-05
5.1542	3.33695e-05
5.16206	3.33786e-05
5.16961	3.33874e-05
5.17551	3.33942e-05
5.18141	3.34011e-05
5.18797	3.34088e-05
5.19582	3.34179e-05
5.20217	3.34253e-05
5.20844	3.34326e-05
5.21807	3.34439e-05
5.22408	3.34509e-05
5.2301	3.3458e-05
5.23638	3.34653e-05
5.24686	3.34776e-05
5.25747	3.349e-05
5.26513	3.3499e-05
5.27279	3.3508e-05
[truncated: 4,820 more rows]

## Sheet: 30stp_0sdt
Time	Vesicularity
(s)	(vol frac)
0	3.39292e-05
7.61408e-05	3.39292e-05
0.000456845	3.39292e-05
0.00184672	3.39294e-05
0.00504225	3.39305e-05
0.0118314	3.39346e-05
0.0145027	3.39367e-05
0.0164711	3.39384e-05
0.0184395	3.39402e-05
0.0202445	3.39419e-05
0.0219168	3.39435e-05
0.0235708	3.39452e-05
0.0250533	3.39468e-05
0.0266106	3.39484e-05
0.0281788	3.39502e-05
0.0297376	3.39519e-05
0.0312703	3.39536e-05
0.032812	3.39554e-05
0.033923	3.39567e-05
0.035034	3.3958e-05
0.0362279	3.39595e-05
0.0371518	3.39606e-05
0.0380757	3.39617e-05
0.0394439	3.39635e-05
0.0408122	3.39652e-05
0.0421857	3.3967e-05
0.0435883	3.39687e-05
0.0450767	3.39707e-05
0.0465066	3.39725e-05
0.0478906	3.39743e-05
0.049809	3.39769e-05
0.0514409	3.39791e-05
0.0527938	3.39809e-05
0.0552043	3.39842e-05
0.0561226	3.39855e-05
0.0570409	3.39868e-05
0.0585945	3.39889e-05
0.0601874	3.39912e-05
0.0621994	3.3994e-05
0.0636315	3.3996e-05
0.0646798	3.39976e-05
0.065728	3.39991e-05
0.067165	3.40012e-05
0.0683643	3.40029e-05
0.0693879	3.40044e-05
0.0712353	3.40071e-05
0.0730549	3.40098e-05
0.0745995	3.40121e-05
0.0759026	3.40141e-05
0.0771767	3.40159e-05
0.0786273	3.40181e-05
0.0801225	3.40204e-05
0.0817467	3.40228e-05
0.0837681	3.40259e-05
0.0860197	3.40293e-05
0.0902545	3.40359e-05
0.0928133	3.40398e-05
0.095372	3.40439e-05
0.0962013	3.40452e-05
0.0970306	3.40464e-05
0.09827	3.40484e-05
0.0994117	3.40501e-05
0.100553	3.40519e-05
0.101654	3.40537e-05
0.102754	3.40554e-05
0.103951	3.40573e-05
0.105416	3.40596e-05
0.106785	3.40618e-05
0.108386	3.40644e-05
0.109932	3.40668e-05
0.111572	3.40695e-05
0.113237	3.40722e-05
0.11525	3.40754e-05
0.11743	3.4079e-05
0.118989	3.40815e-05
0.120549	3.4084e-05
0.122584	3.40874e-05
0.124619	3.40907e-05
0.126254	3.40934e-05
0.127673	3.40957e-05
0.129169	3.40981e-05
0.131112	3.41013e-05
0.132759	3.4104e-05
0.134327	3.41066e-05
0.135895	3.41092e-05
0.137555	3.4112e-05
0.139053	3.41145e-05
0.14055	3.4117e-05
0.142704	3.41206e-05
0.144588	3.41238e-05
0.146211	3.41265e-05
0.148295	3.41299e-05
0.14993	3.41327e-05
0.151565	3.41354e-05
0.154553	3.41405e-05
0.15897	3.4148e-05
0.161699	3.41526e-05
0.163549	3.41558e-05
0.165399	3.41589e-05
0.166848	3.41613e-05
0.168298	3.41638e-05
0.170186	3.4167e-05
0.172148	3.41704e-05
0.174544	3.41745e-05
0.177543	3.41796e-05
0.17929	3.41826e-05
0.181038	3.41857e-05
0.182894	3.41889e-05
0.18475	3.41921e-05
0.18657	3.41952e-05
0.188451	3.41985e-05
0.190332	3.42017e-05
0.19186	3.42044e-05
0.193798	3.42077e-05
0.195437	3.42106e-05
0.197372	3.4214e-05
0.199308	3.42173e-05
0.201447	3.42211e-05
0.203625	3.42248e-05
0.205124	3.42274e-05
0.206623	3.423e-05
0.208474	3.42333e-05
0.210296	3.42365e-05
0.212085	3.42397e-05
0.21365	3.42424e-05
0.215241	3.42452e-05
0.216872	3.4248e-05
0.218485	3.42509e-05
0.220098	3.42537e-05
0.224108	3.42608e-05
0.226759	3.42655e-05
0.22941	3.42702e-05
0.231748	3.42743e-05
0.234085	3.42784e-05
0.237095	3.42837e-05
0.23954	3.42881e-05
0.241981	3.42924e-05
0.244239	3.42964e-05
0.246356	3.43002e-05
0.249399	3.43056e-05
0.253075	3.43122e-05
0.255866	3.43172e-05
0.258657	3.43222e-05
0.260945	3.43263e-05
0.263233	3.43304e-05
0.26529	3.43341e-05
0.26713	3.43374e-05
0.268809	3.43404e-05
0.270376	3.43432e-05
0.272121	3.43463e-05
0.27378	3.43493e-05
0.27654	3.43542e-05
0.2793	3.43592e-05
0.281795	3.43638e-05
0.2841	3.4368e-05
0.285849	3.43711e-05
0.287597	3.43743e-05
0.289362	3.43774e-05
0.291287	3.43809e-05
0.294032	3.43859e-05
0.295342	3.43882e-05
0.296653	3.43906e-05
0.29811	3.43933e-05
0.299834	3.43964e-05
0.304457	3.44048e-05
0.309031	3.44131e-05
0.313605	3.44215e-05
0.320423	3.44338e-05
0.321265	3.44353e-05
0.322107	3.44369e-05
0.323148	3.44388e-05
0.325247	3.44427e-05
0.327312	3.44465e-05
0.329652	3.44508e-05
0.331862	3.44548e-05
0.334364	3.44594e-05
0.337033	3.44643e-05
0.339046	3.44681e-05
0.34106	3.44717e-05
0.344008	3.44772e-05
0.347478	3.44835e-05
0.350478	3.44891e-05
0.353509	3.44947e-05
0.355541	3.44984e-05
0.357573	3.45021e-05
0.359251	3.45052e-05
0.362084	3.45104e-05
0.364622	3.45151e-05
0.366811	3.45192e-05
0.37012	3.45254e-05
0.372453	3.45297e-05
0.374786	3.4534e-05
0.380066	3.45438e-05
0.382976	3.45492e-05
0.384637	3.45522e-05
0.386299	3.45554e-05
0.38916	3.45607e-05
0.391621	3.45652e-05
0.394083	3.45698e-05
0.396829	3.4575e-05
0.39971	3.45803e-05
0.40259	3.45857e-05
0.405732	3.45916e-05
0.407889	3.45956e-05
0.410046	3.45996e-05
0.413317	3.46058e-05
0.415374	3.46097e-05
0.417431	3.46135e-05
0.419524	3.46174e-05
0.421616	3.46213e-05
0.42431	3.46264e-05
0.427404	3.46322e-05
0.430686	3.46383e-05
0.433968	3.46445e-05
0.437052	3.46503e-05
0.440981	3.46577e-05
0.443642	3.46627e-05
0.446302	3.46678e-05
0.448809	3.46725e-05
0.452155	3.46788e-05
0.456427	3.46869e-05
0.460148	3.4694e-05
0.46333	3.46999e-05
0.46853	3.47098e-05
0.472827	3.4718e-05
0.477714	3.47272e-05
0.480734	3.47329e-05
0.483753	3.47387e-05
0.486374	3.47437e-05
0.488995	3.47487e-05
0.491773	3.4754e-05
0.493868	3.47579e-05
0.495962	3.47619e-05
0.497732	3.47653e-05
0.500508	3.47706e-05
0.502522	3.47744e-05
0.504536	3.47783e-05
0.507734	3.47845e-05
0.509573	3.4788e-05
0.511411	3.47915e-05
0.513453	3.47954e-05
0.514823	3.4798e-05
0.516194	3.48006e-05
0.519011	3.4806e-05
0.521673	3.48111e-05
0.524551	3.48167e-05
0.529955	3.4827e-05
0.538478	3.48437e-05
0.539565	3.48457e-05
0.540652	3.48478e-05
0.542098	3.48505e-05
0.543465	3.48531e-05
0.545197	3.48564e-05
0.547867	3.48616e-05
0.550118	3.48659e-05
0.55237	3.48702e-05
0.555197	3.48757e-05
0.557885	3.48809e-05
0.56044	3.48858e-05
0.563622	3.4892e-05
0.56649	3.48975e-05
0.56896	3.49023e-05
0.571431	3.49071e-05
0.573735	3.49115e-05
0.576914	3.49177e-05
0.579575	3.49229e-05
0.582427	3.49284e-05
0.585439	3.49343e-05
0.590961	3.4945e-05
0.594688	3.49523e-05
0.596668	3.49562e-05
0.598648	3.496e-05
0.600787	3.49642e-05
0.60304	3.49686e-05
0.606536	3.49754e-05
0.610052	3.49822e-05
0.612965	3.49879e-05
0.61705	3.4996e-05
0.620923	3.50035e-05
0.624062	3.50097e-05
0.626628	3.50147e-05
0.629194	3.50197e-05
0.630643	3.50225e-05
0.632093	3.50254e-05
0.635245	3.50316e-05
0.639381	3.50397e-05
0.64142	3.50437e-05
0.643458	3.50477e-05
0.645605	3.5052e-05
0.648557	3.50578e-05
0.653238	3.50669e-05
0.657366	3.50751e-05
0.661188	3.50826e-05
0.666	3.50921e-05
0.672211	3.51044e-05
0.680152	3.51202e-05
0.686164	3.51321e-05
0.688372	3.51365e-05
0.690579	3.51408e-05
0.693275	3.51462e-05
0.696965	3.51535e-05
0.702472	3.51644e-05
0.707949	3.51753e-05
0.712047	3.51834e-05
0.713797	3.51869e-05
0.715546	3.51904e-05
0.719934	3.51992e-05
0.724507	3.52083e-05
0.728981	3.52173e-05
0.730555	3.52204e-05
0.732129	3.52236e-05
0.735243	3.52299e-05
0.739808	3.52391e-05
0.744	3.52474e-05
0.748035	3.52555e-05
0.751033	3.52616e-05
0.75338	3.52663e-05
0.755728	3.5271e-05
0.758391	3.52763e-05
0.761764	3.52832e-05
0.764475	3.52886e-05
0.767229	3.52941e-05
0.769833	3.52994e-05
0.773487	3.53067e-05
0.776683	3.53132e-05
0.780677	3.53212e-05
0.786181	3.53324e-05
0.791002	3.53421e-05
0.795458	3.53511e-05
0.799768	3.53598e-05
0.803556	3.53675e-05
0.807661	3.53758e-05
0.811498	3.53837e-05
0.814281	3.53893e-05
0.817064	3.5395e-05
0.820457	3.54019e-05
0.824632	3.54104e-05
0.82945	3.54202e-05
0.837725	3.54373e-05
0.83927	3.54404e-05
0.840814	3.54435e-05
0.844165	3.54503e-05
0.847934	3.5458e-05
0.851162	3.54646e-05
0.85379	3.547e-05
0.856314	3.54751e-05
0.85954	3.54817e-05
0.862573	3.54879e-05
0.86584	3.54947e-05
0.868705	3.55006e-05
0.87162	3.55065e-05
0.874528	3.55125e-05
0.879091	3.55219e-05
0.881718	3.55273e-05
0.884345	3.55327e-05
0.88681	3.55378e-05
0.891397	3.55472e-05
0.897202	3.55592e-05
0.901262	3.55676e-05
0.905322	3.55759e-05
0.908935	3.55834e-05
0.912658	3.55912e-05
0.916733	3.55996e-05
0.920402	3.56072e-05
0.926119	3.5619e-05
0.932138	3.56316e-05
0.935141	3.56378e-05
0.938144	3.56441e-05
0.94132	3.56507e-05
0.944555	3.56574e-05
0.947308	3.56632e-05
0.949838	3.56684e-05
0.953444	3.5676e-05
0.95662	3.56826e-05
0.958377	3.56862e-05
0.960134	3.56899e-05
0.963555	3.5697e-05
0.967496	3.57053e-05
0.972019	3.57148e-05
0.975446	3.5722e-05
0.978873	3.57291e-05
0.985308	3.57425e-05
0.987914	3.5748e-05
0.99052	3.57535e-05
0.994766	3.57625e-05
0.998238	3.57697e-05
1.00329	3.57805e-05
1.00516	3.57844e-05
1.00703	3.57883e-05
1.00975	3.5794e-05
1.01327	3.58014e-05
1.01842	3.58123e-05
1.02526	3.58268e-05
1.02817	3.5833e-05
1.03109	3.58391e-05
1.0336	3.58445e-05
1.03593	3.58494e-05
1.0397	3.58574e-05
1.04347	3.58654e-05
1.04682	3.58724e-05
1.05061	3.58805e-05
1.0553	3.58905e-05
1.05921	3.58988e-05
1.06241	3.59055e-05
1.06561	3.59124e-05
1.06802	3.59175e-05
1.07042	3.59227e-05
1.07276	3.59276e-05
1.07788	3.59386e-05
1.08587	3.59556e-05
1.09498	3.59752e-05
1.09818	3.59821e-05
1.10139	3.59889e-05
1.10619	3.59993e-05
1.11011	3.60077e-05
1.11331	3.60145e-05
1.11708	3.60225e-05
1.12169	3.60325e-05
1.12467	3.60389e-05
1.12765	3.60453e-05
1.13156	3.60538e-05
1.13546	3.60622e-05
1.13879	3.60693e-05
1.14163	3.60755e-05
1.14397	3.60805e-05
1.14761	3.60884e-05
1.15037	3.60944e-05
1.15313	3.61004e-05
1.15576	3.61061e-05
1.1585	3.6112e-05
1.16263	3.61209e-05
1.16763	3.61318e-05
1.17122	3.61396e-05
1.17389	3.61454e-05
1.17656	3.61512e-05
1.17959	3.61578e-05
1.18282	3.61648e-05
1.18827	3.61766e-05
1.19463	3.61905e-05
1.19693	3.61955e-05
1.19923	3.62005e-05
1.20226	3.62072e-05
1.20507	3.62133e-05
1.20838	3.62205e-05
1.21196	3.62284e-05
1.21555	3.62362e-05
1.22115	3.62486e-05
1.22619	3.62595e-05
1.2306	3.62693e-05
1.23601	3.62811e-05
1.24039	3.62907e-05
1.24497	3.63009e-05
1.24737	3.63061e-05
1.24976	3.63114e-05
1.25272	3.63179e-05
1.25792	3.63294e-05
1.26026	3.63346e-05
1.26261	3.63397e-05
1.26724	3.63499e-05
1.27146	3.63593e-05
1.27569	3.63686e-05
1.28109	3.63806e-05
1.28633	3.63922e-05
1.29098	3.64025e-05
1.29618	3.64141e-05
1.30041	3.64235e-05
1.30431	3.64322e-05
1.30749	3.64392e-05
1.31026	3.64454e-05
1.3138	3.64533e-05
1.31694	3.64602e-05
1.32007	3.64672e-05
1.32285	3.64735e-05
1.32563	3.64797e-05
1.32836	3.64858e-05
1.33195	3.64938e-05
1.33561	3.65019e-05
1.34029	3.65124e-05
1.34439	3.65217e-05
1.3485	3.65308e-05
1.35263	3.65401e-05
1.35873	3.65538e-05
1.36474	3.65673e-05
1.36823	3.65752e-05
1.37172	3.65831e-05
1.37491	3.65903e-05
1.37797	3.65972e-05
1.38088	3.66037e-05
1.38424	3.66112e-05
1.38828	3.66203e-05
1.39233	3.66295e-05
1.39652	3.6639e-05
1.40061	3.66483e-05
1.40476	3.66577e-05
1.40774	3.66645e-05
1.41073	3.66712e-05
1.41383	3.66782e-05
1.4198	3.66918e-05
1.42379	3.67009e-05
1.42779	3.671e-05
1.43138	3.67181e-05
1.43512	3.67266e-05
1.43852	3.67344e-05
1.44246	3.67434e-05
1.44634	3.67523e-05
1.45008	3.67607e-05
1.45496	3.6772e-05
1.46098	3.67857e-05
1.46588	3.6797e-05
1.46832	3.68025e-05
1.47076	3.68081e-05
1.47454	3.68168e-05
1.48035	3.68302e-05
1.48422	3.68391e-05
1.48809	3.68479e-05
1.49392	3.68613e-05
1.4995	3.68742e-05
1.50368	3.68838e-05
1.50786	3.68934e-05
1.5116	3.6902e-05
1.51627	3.69129e-05
1.52329	3.69291e-05
1.53382	3.69536e-05
1.54267	3.6974e-05
1.54785	3.69861e-05
1.55304	3.69982e-05
1.55726	3.7008e-05
1.56079	3.70162e-05
1.56362	3.70228e-05
1.56599	3.70283e-05
1.57058	3.7039e-05
1.5732	3.70451e-05
1.57583	3.70512e-05
1.57806	3.70565e-05
1.58136	3.70642e-05
1.58484	3.70723e-05
1.58842	3.70807e-05
1.59195	3.7089e-05
1.59654	3.70998e-05
1.60137	3.7111e-05
1.60342	3.71158e-05
1.60547	3.71207e-05
1.60986	3.7131e-05
1.61388	3.71405e-05
1.62085	3.71568e-05
1.62657	3.71704e-05
1.6343	3.71887e-05
1.63692	3.71948e-05
1.63953	3.7201e-05
1.64234	3.72076e-05
1.64916	3.72238e-05
1.65365	3.72344e-05
1.65602	3.724e-05
1.65838	3.72456e-05
1.66179	3.72537e-05
1.6651	3.72615e-05
1.67127	3.72761e-05
1.67405	3.72827e-05
1.67684	3.72894e-05
1.68065	3.72985e-05
1.68406	3.73067e-05
1.68748	3.73148e-05
1.69134	3.7324e-05
1.69624	3.73356e-05
1.70166	3.73486e-05
1.70533	3.73574e-05
1.709	3.73662e-05
1.71255	3.73747e-05
1.71549	3.73817e-05
1.71865	3.73893e-05
1.72571	3.74062e-05
1.72927	3.74148e-05
1.73284	3.74233e-05
1.73597	3.74308e-05
1.73981	3.74401e-05
1.7435	3.74489e-05
1.74694	3.74572e-05
1.75037	3.74655e-05
1.75721	3.74819e-05
1.76467	3.75e-05
1.77103	3.75154e-05
1.7763	3.75282e-05
1.78158	3.7541e-05
1.78486	3.75489e-05
1.78813	3.75568e-05
1.79077	3.75632e-05
1.79394	3.7571e-05
1.79698	3.75784e-05
1.80001	3.75857e-05
1.80502	3.75979e-05
1.81453	3.76212e-05
1.81881	3.76316e-05
1.82215	3.76397e-05
1.82549	3.76478e-05
1.83021	3.76594e-05
1.83564	3.76726e-05
1.84268	3.76899e-05
1.8474	3.77015e-05
1.84942	3.77065e-05
1.85145	3.77114e-05
1.85521	3.77206e-05
1.86093	3.77346e-05
1.86278	3.77391e-05
1.86463	3.77437e-05
1.86815	3.77524e-05
1.87123	3.776e-05
1.87407	3.7767e-05
1.87708	3.77744e-05
1.88085	3.77838e-05
1.88432	3.77923e-05
1.88762	3.78004e-05
1.89219	3.78118e-05
1.89453	3.78176e-05
1.89687	3.78233e-05
1.90055	3.78324e-05
1.90363	3.784e-05
1.90597	3.78458e-05
1.90831	3.78516e-05
1.91164	3.78599e-05
1.91596	3.78706e-05
1.92134	3.78841e-05
1.92349	3.78894e-05
1.92565	3.78947e-05
1.92996	3.79055e-05
1.93467	3.79171e-05
1.93589	3.79202e-05
1.93712	3.79232e-05
1.93969	3.79296e-05
1.94246	3.79366e-05
1.94841	3.79514e-05
1.95355	3.79642e-05
1.95869	3.79771e-05
1.96205	3.79855e-05
1.96465	3.7992e-05
1.96725	3.79986e-05
1.97187	3.80101e-05
1.97748	3.80242e-05
1.98589	3.80453e-05
1.99004	3.80557e-05
1.99418	3.80662e-05
1.99777	3.80753e-05
2.00136	3.80843e-05
2.00478	3.80929e-05
2.0083	3.81018e-05
2.01195	3.8111e-05
2.01498	3.81187e-05
2.01828	3.8127e-05
2.02184	3.8136e-05
2.02539	3.8145e-05
2.02972	3.8156e-05
2.03384	3.81664e-05
2.03834	3.81778e-05
2.04193	3.81869e-05
2.04553	3.8196e-05
2.04799	3.82023e-05
2.05045	3.82085e-05
2.05263	3.82141e-05
2.05548	3.82214e-05
2.05986	3.82325e-05
2.0635	3.82418e-05
2.06698	3.82507e-05
2.07096	3.82608e-05
2.07484	3.82708e-05
2.07989	3.82836e-05
2.08412	3.82945e-05
2.08791	3.83042e-05
2.0917	3.83139e-05
2.09537	3.83233e-05
2.10096	3.83375e-05
2.1062	3.8351e-05
2.11005	3.8361e-05
2.1139	3.83708e-05
2.11895	3.83838e-05
2.12356	3.83957e-05
2.1268	3.84041e-05
2.13004	3.84125e-05
2.1329	3.84198e-05
2.13537	3.84262e-05
2.13785	3.84325e-05
2.1402	3.84386e-05
2.14336	3.84468e-05
2.14664	3.84553e-05
2.15173	3.84685e-05
2.15667	3.84812e-05
2.15978	3.84893e-05
2.16289	3.84974e-05
2.1662	3.8506e-05
2.16987	3.85155e-05
2.17434	3.85271e-05
2.17785	3.85363e-05
2.18136	3.85454e-05
2.18487	3.85546e-05
2.18809	3.85629e-05
2.19074	3.85699e-05
2.19339	3.85768e-05
2.19627	3.85843e-05
2.20001	3.8594e-05
2.20334	3.86027e-05
2.20623	3.86103e-05
2.21148	3.8624e-05
2.21703	3.86384e-05
2.22259	3.86531e-05
2.22788	3.8667e-05
2.23256	3.86793e-05
2.2377	3.86928e-05
2.2438	3.87089e-05
2.24579	3.87141e-05
2.24777	3.87193e-05
2.25138	3.87288e-05
2.25438	3.87367e-05
2.25739	3.87446e-05
2.26033	3.87524e-05
2.26358	3.8761e-05
2.26659	3.87689e-05
2.2704	3.8779e-05
2.27631	3.87946e-05
2.2807	3.88063e-05
2.28509	3.88179e-05
2.29056	3.88324e-05
2.29324	3.88395e-05
2.29592	3.88467e-05
2.29895	3.88547e-05
2.30201	3.88628e-05
2.30555	3.88722e-05
2.31018	3.88845e-05
2.31517	3.88979e-05
2.32017	3.89112e-05
2.32426	3.89221e-05
2.3283	3.89329e-05
2.33691	3.89559e-05
2.34428	3.89757e-05
2.3513	3.89945e-05
2.35906	3.90153e-05
2.36261	3.90248e-05
2.36617	3.90344e-05
2.37136	3.90484e-05
2.374	3.90555e-05
2.37664	3.90626e-05
2.38057	3.90732e-05
2.38598	3.90878e-05
2.38972	3.90979e-05
2.39345	3.91079e-05
2.39715	3.91179e-05
2.4018	3.91305e-05
2.40687	3.91443e-05
2.41114	3.91559e-05
2.41539	3.91674e-05
2.4209	3.91824e-05
2.42975	3.92064e-05
2.43341	3.92163e-05
2.43589	3.92231e-05
2.43838	3.92299e-05
2.44048	3.92356e-05
2.44591	3.92505e-05
2.45059	3.92632e-05
2.45462	3.92742e-05
2.45713	3.9281e-05
2.45963	3.92879e-05
2.46227	3.92951e-05
2.46549	3.93039e-05
2.46865	3.93126e-05
2.47209	3.9322e-05
2.47553	3.93314e-05
2.47709	3.93357e-05
2.47865	3.934e-05
2.48149	3.93478e-05
2.48648	3.93615e-05
2.49495	3.93849e-05
2.50052	3.94002e-05
2.50608	3.94155e-05
2.51066	3.94281e-05
2.51524	3.94408e-05
2.51936	3.94521e-05
2.52313	3.94626e-05
2.52851	3.94774e-05
2.53596	3.9498e-05
2.5474	3.95299e-05
2.55139	3.9541e-05
2.55451	3.95496e-05
2.55764	3.95583e-05
2.56081	3.95671e-05
2.56456	3.95775e-05
2.56884	3.95895e-05
2.57311	3.96014e-05
2.57869	3.9617e-05
2.58404	3.96319e-05
2.58898	3.96458e-05
2.59108	3.96517e-05
2.59318	3.96575e-05
2.59634	3.96664e-05
2.59952	3.96753e-05
2.60356	3.96866e-05
2.60737	3.96972e-05
2.61148	3.97088e-05
2.61509	3.97189e-05
2.62033	3.97336e-05
2.6244	3.97451e-05
2.62847	3.97566e-05
2.63366	3.97713e-05
2.63804	3.97836e-05
2.64318	3.97981e-05
2.64866	3.98137e-05
2.65213	3.98235e-05
2.6556	3.98333e-05
2.66171	3.98506e-05
2.66786	3.9868e-05
2.67382	3.98849e-05
2.6828	3.99104e-05
2.68669	3.99215e-05
2.69058	3.99326e-05
2.69507	3.99454e-05
2.70008	3.99597e-05
2.70452	3.99724e-05
2.70766	3.99814e-05
2.71081	3.99904e-05
2.71389	3.99992e-05
2.71881	4.00133e-05
2.72152	4.0021e-05
2.72422	4.00288e-05
2.72728	4.00375e-05
2.73165	4.00501e-05
2.73701	4.00654e-05
2.74238	4.00809e-05
2.74852	4.00985e-05
2.75423	4.01149e-05
2.75994	4.01314e-05
2.76483	4.01456e-05
2.76837	4.01558e-05
2.77191	4.01661e-05
2.77565	4.01769e-05
2.7787	4.01857e-05
2.78117	4.01928e-05
2.78396	4.02009e-05
2.78676	4.0209e-05
2.78977	4.02177e-05
2.7933	4.0228e-05
2.79756	4.02403e-05
2.80297	4.0256e-05
2.8083	4.02716e-05
2.811	4.02794e-05
2.81369	4.02873e-05
2.81762	4.02987e-05
2.81979	4.0305e-05
2.82196	4.03113e-05
2.82421	4.03179e-05
2.82634	4.03241e-05
2.83141	4.03389e-05
2.83591	4.03522e-05
2.83813	4.03586e-05
2.84035	4.03651e-05
2.84308	4.03731e-05
2.84558	4.03804e-05
2.84971	4.03925e-05
2.85358	4.04039e-05
2.85707	4.04141e-05
2.86342	4.04327e-05
2.87055	4.04537e-05
2.87405	4.0464e-05
2.87754	4.04743e-05
2.88105	4.04846e-05
2.88606	4.04994e-05
2.88976	4.05103e-05
2.89346	4.05212e-05
2.89751	4.05332e-05
2.90116	4.0544e-05
2.90481	4.05548e-05
2.90817	4.05647e-05
2.91142	4.05744e-05
2.91443	4.05833e-05
2.91801	4.05939e-05
2.92174	4.0605e-05
2.92628	4.06184e-05
2.93425	4.06422e-05
2.94017	4.06597e-05
2.94479	4.06735e-05
2.94808	4.06834e-05
2.95137	4.06931e-05
2.95548	4.07053e-05
2.95958	4.07176e-05
2.96744	4.07411e-05
2.97224	4.07555e-05
2.97705	4.077e-05
2.98141	4.0783e-05
2.98675	4.07991e-05
2.99455	4.08225e-05
3.00112	4.08423e-05
3.00573	4.08562e-05
3.00812	4.08634e-05
3.0105	4.08705e-05
3.01291	4.08778e-05
3.01822	4.08938e-05
3.02186	4.09048e-05
3.02549	4.09158e-05
3.02951	4.09279e-05
3.03491	4.09442e-05
3.04007	4.09599e-05
3.04403	4.0972e-05
3.048	4.0984e-05
3.05209	4.09964e-05
3.05899	4.10173e-05
3.0656	4.10376e-05
3.06727	4.10426e-05
3.06894	4.10477e-05
3.07347	4.10615e-05
3.07733	4.10733e-05
3.08046	4.10828e-05
3.08372	4.10928e-05
3.08658	4.11015e-05
3.08988	4.11116e-05
3.09422	4.11249e-05
3.10117	4.11462e-05
3.10679	4.11634e-05
3.11224	4.11801e-05
3.11631	4.11926e-05
3.12038	4.12051e-05
3.12494	4.12191e-05
3.13	4.12348e-05
3.13228	4.12418e-05
3.13455	4.12488e-05
3.13947	4.12639e-05
3.14519	4.12815e-05
3.15164	4.13015e-05
3.15556	4.13137e-05
3.15948	4.13258e-05
3.16279	4.1336e-05
3.16645	4.13474e-05
3.1702	4.1359e-05
3.17386	4.13704e-05
3.17787	4.13829e-05
3.18118	4.13931e-05
3.18453	4.14036e-05
3.18789	4.1414e-05
3.19131	4.14246e-05
3.19791	4.14452e-05
3.2045	4.14657e-05
3.21041	4.14841e-05
3.21633	4.15027e-05
3.21932	4.15121e-05
3.22231	4.15214e-05
3.22595	4.15328e-05
3.23248	4.15532e-05
3.23774	4.15698e-05
3.24241	4.15845e-05
3.24517	4.15932e-05
3.24794	4.16018e-05
3.25191	4.16144e-05
3.25541	4.16254e-05
3.2589	4.16363e-05
3.26364	4.16513e-05
3.26699	4.16618e-05
3.27034	4.16724e-05
3.27444	4.16853e-05
3.27873	4.16989e-05
3.28368	4.17146e-05
3.28898	4.17314e-05
3.29742	4.17582e-05
3.30225	4.17736e-05
3.30457	4.17809e-05
3.30689	4.17883e-05
3.30923	4.17957e-05
3.31196	4.18044e-05
3.31506	4.18143e-05
3.31797	4.18235e-05
3.32212	4.18367e-05
3.32907	4.18588e-05
3.33874	4.189e-05
3.34056	4.18957e-05
3.34237	4.19015e-05
3.3459	4.19127e-05
3.35753	4.195e-05
3.36062	4.19598e-05
3.36274	4.19666e-05
3.36486	4.19734e-05
3.36771	4.19826e-05
3.37053	4.19917e-05
3.37287	4.19992e-05
3.3793	4.20198e-05
3.38353	4.20334e-05
3.38776	4.20472e-05
3.39174	4.206e-05
3.39507	4.20708e-05
3.39826	4.2081e-05
3.4018	4.20924e-05
3.40525	4.21036e-05
3.40843	4.21139e-05
3.4131	4.21291e-05
3.4174	4.2143e-05
3.42412	4.21648e-05
3.42734	4.21753e-05
3.43056	4.21857e-05
3.43367	4.21958e-05
3.43761	4.22086e-05
3.44036	4.22175e-05
3.44312	4.22265e-05
3.44617	4.22364e-05
3.44913	4.22461e-05
3.45188	4.2255e-05
3.45463	4.2264e-05
3.45916	4.22789e-05
3.46195	4.2288e-05
3.46473	4.22971e-05
3.46816	4.23083e-05
3.47244	4.23223e-05
3.47977	4.23461e-05
3.48347	4.23583e-05
3.48716	4.23705e-05
3.49098	4.2383e-05
3.4944	4.23943e-05
3.4976	4.24048e-05
3.50094	4.24158e-05
3.50391	4.24256e-05
3.50638	4.24337e-05
3.50889	4.2442e-05
3.51169	4.24512e-05
3.51445	4.24603e-05
3.51747	4.24702e-05
3.52121	4.24826e-05
3.52492	4.24948e-05
3.5286	4.25069e-05
3.53188	4.25178e-05
3.53507	4.25284e-05
3.53824	4.25389e-05
3.5416	4.255e-05
3.54569	4.25636e-05
3.54989	4.25776e-05
3.55372	4.25903e-05
3.55778	4.26038e-05
3.56185	4.26173e-05
3.56575	4.26303e-05
3.56959	4.26431e-05
3.5727	4.26534e-05
3.57523	4.26618e-05
3.57777	4.26702e-05
3.58081	4.26804e-05
3.58613	4.26981e-05
3.59105	4.27146e-05
3.59775	4.2737e-05
3.60452	4.27597e-05
3.61129	4.27823e-05
3.61806	4.28052e-05
3.62206	4.28186e-05
3.62606	4.2832e-05
3.63021	4.2846e-05
3.63305	4.28556e-05
3.63589	4.28651e-05
3.63967	4.28779e-05
3.64368	4.28914e-05
3.64746	4.29042e-05
3.65661	4.29352e-05
3.65982	4.2946e-05
3.66302	4.29568e-05
3.66884	4.29766e-05
3.6717	4.29863e-05
3.67457	4.29959e-05
3.67701	4.30042e-05
3.67944	4.30125e-05
3.68269	4.30235e-05
3.68569	4.30337e-05
3.69027	4.30493e-05
3.69495	4.30652e-05
3.70001	4.30824e-05
3.70939	4.31144e-05
3.71691	4.314e-05
3.7233	4.3162e-05
3.73017	4.31854e-05
3.73298	4.31951e-05
3.73579	4.32048e-05
3.73992	4.32189e-05
3.74613	4.32404e-05
3.75249	4.32622e-05
3.75636	4.32756e-05
3.76024	4.32888e-05
3.76613	4.33092e-05
3.77251	4.33311e-05
3.77792	4.33498e-05
3.78364	4.33696e-05
3.78577	4.3377e-05
3.7879	4.33844e-05
3.79222	4.33993e-05
3.79786	4.34189e-05
3.80315	4.34372e-05
3.80792	4.34538e-05
3.81269	4.34703e-05
3.81654	4.34838e-05
3.82061	4.3498e-05
3.82467	4.35121e-05
3.8295	4.35289e-05
3.83386	4.35441e-05
3.83995	4.35654e-05
3.84493	4.35828e-05
3.85002	4.36007e-05
3.85376	4.36138e-05
3.85749	4.36268e-05
3.86263	4.36448e-05
3.8671	4.36606e-05
3.8692	4.36679e-05
3.87129	4.36753e-05
3.87641	4.36933e-05
3.87971	4.37049e-05
3.88302	4.37165e-05
3.88765	4.37329e-05
3.89021	4.37419e-05
3.89277	4.37509e-05
3.89595	4.37621e-05
3.90011	4.37768e-05
3.90501	4.37941e-05
3.90959	4.38102e-05
3.91417	4.38265e-05
3.91777	4.38392e-05
3.92061	4.38493e-05
3.92345	4.38593e-05
3.9264	4.38698e-05
3.92995	4.38824e-05
3.93455	4.38988e-05
3.93915	4.39152e-05
3.94298	4.39288e-05
3.94831	4.39478e-05
3.95446	4.39696e-05
3.95637	4.39764e-05
3.95828	4.39833e-05
3.96256	4.39986e-05
3.9664	4.40123e-05
3.96936	4.40229e-05
3.97232	4.40335e-05
3.97547	4.40448e-05
3.97951	4.40592e-05
3.98597	4.40825e-05
3.98776	4.40889e-05
3.98955	4.40953e-05
3.99315	4.41081e-05
3.99732	4.41231e-05
4.00176	4.41391e-05
4.006	4.41543e-05
4.00773	4.41605e-05
4.00946	4.41668e-05
4.01301	4.41796e-05
4.01879	4.42005e-05
4.02083	4.42078e-05
4.02287	4.42152e-05
4.02567	4.42253e-05
4.02847	4.42354e-05
4.0323	4.42493e-05
4.03538	4.42604e-05
4.03875	4.42725e-05
4.04217	4.42849e-05
4.04648	4.43006e-05
4.04879	4.43089e-05
4.05111	4.43173e-05
4.05309	4.43245e-05
4.05607	4.43354e-05
4.05981	4.4349e-05
4.06312	4.4361e-05
4.06596	4.43713e-05
4.06942	4.43839e-05
4.07592	4.44076e-05
4.07797	4.4415e-05
4.08001	4.44225e-05
4.08297	4.44333e-05
4.08593	4.44441e-05
4.08945	4.44569e-05
4.09442	4.44751e-05
4.10237	4.45043e-05
4.10892	4.45282e-05
4.11536	4.45518e-05
4.12063	4.45712e-05
4.12302	4.458e-05
4.1254	4.45887e-05
4.12768	4.45971e-05
4.13008	4.46059e-05
4.13282	4.4616e-05
4.1355	4.46259e-05
4.13814	4.46356e-05
4.14087	4.46456e-05
4.14307	4.46538e-05
4.14561	4.46631e-05
4.14844	4.46736e-05
4.15127	4.4684e-05
4.15378	4.46934e-05
4.15651	4.47034e-05
4.16185	4.47231e-05
4.16824	4.47468e-05
4.17293	4.47642e-05
4.17762	4.47817e-05
4.1818	4.47972e-05
4.18541	4.48106e-05
4.18973	4.48267e-05
4.19405	4.48428e-05
4.19672	4.48527e-05
4.19938	4.48626e-05
4.20209	4.48726e-05
4.2048	4.48827e-05
4.20789	4.48943e-05
4.21164	4.49083e-05
4.21401	4.49171e-05
4.21638	4.4926e-05
4.21889	4.49354e-05
4.22162	4.49456e-05
4.22488	4.49578e-05
4.22837	4.49709e-05
4.2312	4.49814e-05
4.23434	4.49932e-05
4.2401	4.50147e-05
4.24652	4.5039e-05
4.24834	4.50458e-05
4.25015	4.50526e-05
4.25295	4.50631e-05
4.25517	4.50714e-05
4.2574	4.50798e-05
4.26151	4.50953e-05
4.26525	4.51094e-05
4.26946	4.51252e-05
4.27366	4.51411e-05
4.2766	4.51522e-05
4.27954	4.51633e-05
4.28268	4.51752e-05
4.28581	4.5187e-05
4.29137	4.52081e-05
4.29415	4.52186e-05
4.29693	4.52292e-05
4.29954	4.52391e-05
4.30246	4.52502e-05
4.30629	4.52647e-05
4.31161	4.5285e-05
4.31659	4.53038e-05
4.32095	4.53204e-05
4.32702	4.53436e-05
4.3302	4.53557e-05
4.33338	4.53678e-05
4.33664	4.53802e-05
4.33881	4.53885e-05
4.34099	4.53968e-05
4.34375	4.54074e-05
4.34682	4.54191e-05
4.34988	4.54309e-05
4.35367	4.54453e-05
4.35641	4.54558e-05
4.35916	4.54664e-05
4.36218	4.5478e-05
4.36521	4.54896e-05
4.3677	4.54992e-05
4.37005	4.55082e-05
4.37236	4.55171e-05
4.37473	4.55262e-05
4.37737	4.55363e-05
4.38082	4.55496e-05
4.38569	4.55684e-05
4.38813	4.55778e-05
4.39058	4.55872e-05
4.39321	4.55974e-05
4.39716	4.56126e-05
4.40144	4.56292e-05
4.40535	4.56443e-05
4.41041	4.56638e-05
4.41519	4.56823e-05
4.41771	4.56921e-05
4.42022	4.57018e-05
4.42259	4.5711e-05
4.42558	4.57226e-05
4.43087	4.57431e-05
4.43459	4.57576e-05
4.43732	4.57682e-05
4.44005	4.57788e-05
4.44307	4.57905e-05
4.44673	4.58047e-05
4.44976	4.58165e-05
4.45279	4.58283e-05
4.45581	4.58401e-05
4.45928	4.58537e-05
4.46455	4.58743e-05
4.46893	4.58915e-05
4.47048	4.58975e-05
4.47202	4.59035e-05
4.47523	4.5916e-05
4.47877	4.59299e-05
4.48356	4.59487e-05
4.49049	4.59759e-05
4.49698	4.60013e-05
4.50289	4.60245e-05
4.50869	4.60473e-05
4.51073	4.60554e-05
4.51277	4.60634e-05
4.51551	4.60743e-05
4.51872	4.60869e-05
4.52291	4.61034e-05
4.52651	4.61176e-05
4.53011	4.61319e-05
4.53313	4.61438e-05
4.53608	4.61555e-05
4.5392	4.61679e-05
4.54302	4.6183e-05
4.54684	4.61981e-05
4.55073	4.62136e-05
4.55388	4.6226e-05
4.55597	4.62344e-05
4.55807	4.62427e-05
4.56185	4.62577e-05
4.56862	4.62847e-05
4.57391	4.63057e-05
4.57579	4.63132e-05
4.57767	4.63207e-05
4.58109	4.63343e-05
4.58614	4.63545e-05
4.59051	4.6372e-05
4.59473	4.63889e-05
4.59894	4.64057e-05
4.60283	4.64213e-05
4.60826	4.64431e-05
4.6124	4.64596e-05
4.61464	4.64686e-05
4.61688	4.64776e-05
4.6193	4.64873e-05
4.62215	4.64987e-05
4.62679	4.65174e-05
4.63254	4.65406e-05
4.63846	4.65644e-05
4.64339	4.65844e-05
4.64831	4.66042e-05
4.65236	4.66205e-05
4.6569	4.66389e-05
4.66158	4.66578e-05
4.66385	4.6667e-05
4.66612	4.66761e-05
4.66892	4.66875e-05
4.67137	4.66974e-05
4.67382	4.67074e-05
4.67747	4.67222e-05
4.68119	4.67373e-05
4.68484	4.67521e-05
4.68857	4.67672e-05
4.69607	4.67979e-05
4.69764	4.68043e-05
4.69921	4.68106e-05
4.70178	4.68211e-05
4.70477	4.68333e-05
4.70729	4.68436e-05
4.70981	4.68538e-05
4.71259	4.68652e-05
4.71601	4.68792e-05
4.71922	4.68923e-05
4.72221	4.69045e-05
4.72481	4.69152e-05
4.72757	4.69265e-05
4.7305	4.69384e-05
4.73327	4.69498e-05
4.73575	4.696e-05
4.73909	4.69736e-05
4.74283	4.6989e-05
4.7486	4.70127e-05
4.7517	4.70254e-05
4.75407	4.70352e-05
4.75644	4.70449e-05
4.76038	4.70612e-05
4.76456	4.70784e-05
4.76793	4.70923e-05
4.77124	4.7106e-05
4.77484	4.71209e-05
4.77804	4.71341e-05
4.78124	4.71473e-05
4.78412	4.71592e-05
4.78684	4.71705e-05
4.79116	4.71884e-05
4.79384	4.71995e-05
4.79652	4.72106e-05
4.79999	4.7225e-05
4.80345	4.72393e-05
4.80991	4.72663e-05
4.81186	4.72743e-05
4.8138	4.72824e-05
4.8167	4.72944e-05
4.81959	4.73065e-05
4.82467	4.73276e-05
4.83171	4.73571e-05
4.83335	4.73639e-05
4.83498	4.73707e-05
4.83656	4.73773e-05
4.84061	4.73941e-05
4.84496	4.74124e-05
4.84931	4.74305e-05
4.85617	4.74593e-05
4.85989	4.74749e-05
4.86278	4.7487e-05
4.86568	4.74992e-05
4.86827	4.75101e-05
4.87022	4.75182e-05
4.87217	4.75264e-05
4.87504	4.75384e-05
4.87656	4.75448e-05
4.87808	4.75512e-05
4.8806	4.75619e-05
4.88353	4.75742e-05
4.88643	4.75865e-05
4.88906	4.75975e-05
4.89194	4.76097e-05
4.89574	4.76257e-05
4.89887	4.7639e-05
4.902	4.76522e-05
4.90527	4.7666e-05
4.90903	4.76819e-05
4.91524	4.77081e-05
4.92152	4.77346e-05
4.9238	4.77444e-05
4.92609	4.77541e-05
4.92819	4.77631e-05
4.93062	4.77734e-05
4.93342	4.77853e-05
4.93686	4.77999e-05
4.94159	4.78201e-05
4.9458	4.78379e-05
4.9476	4.78456e-05
4.9494	4.78533e-05
4.95133	4.78615e-05
4.95473	4.7876e-05
4.96012	4.78991e-05
4.96356	4.79139e-05
4.96701	4.79285e-05
4.97071	4.79443e-05
4.97417	4.79592e-05
4.97831	4.79769e-05
4.98018	4.79849e-05
4.98205	4.79929e-05
4.98582	4.80091e-05
4.98988	4.80265e-05
4.99632	4.80543e-05
4.99815	4.80621e-05
4.99997	4.80699e-05
5.00262	4.80813e-05
5.00522	4.80925e-05
5.00772	4.81032e-05
5.01072	4.81161e-05
5.0134	4.81277e-05
5.01572	4.81377e-05
5.01839	4.81492e-05
5.02305	4.81693e-05
5.02906	4.81954e-05
5.0315	4.82059e-05
5.03394	4.82164e-05
5.0368	4.82288e-05
5.04238	4.82529e-05
5.04699	4.82729e-05
5.05211	4.82951e-05
5.05511	4.83082e-05
5.05812	4.83213e-05
5.06231	4.83395e-05
5.06499	4.83512e-05
5.06768	4.83629e-05
5.0706	4.83756e-05
5.07381	4.83896e-05
5.07687	4.8403e-05
5.08067	4.84194e-05
5.08413	4.84346e-05
5.08758	4.84497e-05
5.09219	4.84699e-05
5.09657	4.84891e-05
5.10054	4.85064e-05
5.10692	4.85344e-05
5.11205	4.85569e-05
5.11682	4.85778e-05
5.12083	4.85954e-05
5.12503	4.86138e-05
5.12729	4.86238e-05
5.12955	4.86337e-05
5.1318	4.86437e-05
5.1339	4.86529e-05
5.13669	4.86652e-05
5.14248	4.86908e-05
5.14667	4.87093e-05
5.14869	4.87182e-05
5.15071	4.87271e-05
5.15333	4.87387e-05
5.15609	4.87509e-05
5.16102	4.87728e-05
5.16552	4.87927e-05
5.16748	4.88014e-05
5.16945	4.88101e-05
5.17112	4.88175e-05
5.17358	4.88284e-05
5.17636	4.88408e-05
5.17991	4.88566e-05
5.18461	4.88775e-05
5.18865	4.88954e-05
5.19329	4.89161e-05
5.19756	4.89351e-05
5.20182	4.89541e-05
5.20534	4.89698e-05
5.20879	4.89852e-05
5.21201	4.89996e-05
5.21659	4.902e-05
5.21942	4.90327e-05
5.22226	4.90454e-05
5.22523	4.90587e-05
5.22833	4.90727e-05
5.23087	4.9084e-05
5.23395	4.90978e-05
5.23641	4.91089e-05
5.23887	4.91199e-05
5.24108	4.91299e-05
5.24417	4.91437e-05
5.24848	4.91631e-05
5.25436	4.91897e-05
5.25698	4.92014e-05
5.25959	4.92132e-05
5.26228	4.92253e-05
5.2645	4.92353e-05
5.26671	4.92453e-05
5.26904	4.92558e-05
5.27241	4.9271e-05
5.27528	4.9284e-05
5.27815	4.9297e-05
5.28069	4.93085e-05
5.283	4.93189e-05
5.28636	4.93342e-05
5.29295	4.9364e-05
5.30147	4.94027e-05
5.30881	4.94362e-05
5.31174	4.94495e-05
5.31468	4.94628e-05
5.31727	4.94746e-05
5.31986	4.94863e-05
5.32292	4.95003e-05
5.3266	4.95171e-05
5.33096	4.95371e-05
5.33399	4.95509e-05
5.33701	4.95647e-05
5.33979	4.95773e-05
5.34277	4.9591e-05
5.34713	4.96109e-05
5.35221	4.96343e-05
5.35518	4.96479e-05
5.35815	4.96615e-05
5.36129	4.96759e-05
5.36519	4.96939e-05
5.36771	4.97054e-05
5.37022	4.9717e-05
5.37401	4.97344e-05
5.37758	4.97508e-05
5.38241	4.97731e-05
5.38739	4.9796e-05
5.38881	4.98025e-05
5.39024	4.98091e-05
5.39177	4.98162e-05
5.39455	4.98291e-05
5.40071	4.98575e-05
5.40355	4.98707e-05
5.40639	4.98838e-05
5.40881	4.98951e-05
5.41124	4.99063e-05
5.41442	4.9921e-05
5.41853	4.99401e-05
5.42189	4.99558e-05
5.42439	4.99674e-05
5.4269	4.9979e-05
5.43038	4.99952e-05
5.43366	5.00104e-05
5.43706	5.00262e-05
5.44068	5.00431e-05
5.44458	5.00613e-05
5.44832	5.00787e-05
5.45175	5.00947e-05
5.45837	5.01256e-05
5.46432	5.01536e-05
5.46603	5.01615e-05
5.46773	5.01695e-05
5.46968	5.01786e-05
5.47139	5.01866e-05
5.47366	5.01972e-05
5.47884	5.02215e-05
5.48158	5.02344e-05
5.48431	5.02472e-05
5.48752	5.02623e-05
5.49058	5.02767e-05
5.49431	5.02941e-05
5.49745	5.03089e-05
5.50007	5.03213e-05
5.50448	5.03421e-05
5.50723	5.03551e-05
5.50998	5.0368e-05
5.51339	5.03841e-05
5.51649	5.03987e-05
5.52047	5.04175e-05
5.52408	5.04347e-05
5.52639	5.04456e-05
5.52869	5.04565e-05
5.53119	5.04682e-05
5.53463	5.04846e-05
5.53785	5.04998e-05
5.54107	5.05151e-05
5.54513	5.05344e-05
5.5483	5.05494e-05
5.55147	5.05645e-05
5.55413	5.05772e-05
5.55739	5.05927e-05
5.56049	5.06074e-05
5.5626	5.06174e-05
5.56471	5.06275e-05
5.56689	5.06379e-05
5.57031	5.06542e-05
5.57744	5.06881e-05
5.58456	5.07224e-05
5.59073	5.07517e-05
5.59236	5.07596e-05
5.59399	5.07674e-05
5.59612	5.07776e-05
5.59935	5.07931e-05
5.60355	5.08132e-05
5.60799	5.08345e-05
5.61381	5.08625e-05
5.61882	5.08867e-05
5.62098	5.08971e-05
5.62314	5.09075e-05
5.62813	5.09315e-05
5.63204	5.09504e-05
5.63596	5.09692e-05
5.63997	5.09886e-05
5.64613	5.10184e-05
5.65176	5.10457e-05
5.65463	5.10596e-05
5.65749	5.10734e-05
5.65939	5.10826e-05
5.66129	5.10918e-05
5.66406	5.11052e-05
5.66675	5.11183e-05
5.66891	5.11288e-05
5.67108	5.11393e-05
5.67348	5.1151e-05
5.67608	5.11636e-05
5.67901	5.11779e-05
5.68251	5.1195e-05
5.68549	5.12095e-05
5.68821	5.12227e-05
5.69307	5.12464e-05
5.69774	5.12692e-05
5.70207	5.12904e-05
5.7064	5.13115e-05
5.71003	5.13293e-05
5.71454	5.13513e-05
5.71802	5.13683e-05
5.7215	5.13854e-05
5.7251	5.14031e-05
5.72943	5.14243e-05
5.73535	5.14534e-05
5.73926	5.14727e-05
5.74316	5.14918e-05
5.74848	5.1518e-05
5.75224	5.15365e-05
5.75441	5.15473e-05
5.75659	5.1558e-05
5.75904	5.15701e-05
5.76238	5.15866e-05
5.76472	5.15982e-05
5.76706	5.16098e-05
5.76928	5.16207e-05
5.7715	5.16317e-05
5.77427	5.16454e-05
5.77886	5.16682e-05
5.7809	5.16783e-05
5.78294	5.16884e-05
5.78518	5.16995e-05
5.78772	5.17121e-05
5.7906	5.17264e-05
5.79342	5.17404e-05
5.79633	5.17548e-05
5.80082	5.17771e-05
5.80476	5.17967e-05
5.80797	5.18128e-05
5.8125	5.18354e-05
5.81596	5.18526e-05
5.81941	5.18698e-05
5.82352	5.18903e-05
5.82818	5.19136e-05
5.83287	5.19372e-05
5.83766	5.19611e-05
5.84133	5.19795e-05
5.845	5.19979e-05
5.84822	5.20141e-05
5.85154	5.20307e-05
5.85635	5.20549e-05
5.86028	5.20747e-05
5.86422	5.20945e-05
5.86894	5.21183e-05
5.8741	5.21442e-05
5.88067	5.21774e-05
5.88654	5.22071e-05
5.89177	5.22334e-05
5.89611	5.22555e-05
5.89882	5.22692e-05
5.90153	5.22829e-05
5.90418	5.22963e-05
5.90733	5.23123e-05
5.91153	5.23336e-05
5.91283	5.23402e-05
5.91412	5.23468e-05
5.91577	5.23551e-05
5.91967	5.2375e-05
5.92452	5.23997e-05
5.92879	5.24214e-05
5.93252	5.24404e-05
5.93591	5.24577e-05
5.9395	5.2476e-05
5.94269	5.24923e-05
5.94551	5.25068e-05
5.94829	5.2521e-05
5.95329	5.25465e-05
5.95816	5.25714e-05
5.96057	5.25838e-05
5.96299	5.25961e-05
5.96545	5.26088e-05
5.96791	5.26214e-05
5.97105	5.26375e-05
5.97431	5.26542e-05
5.97681	5.26671e-05
5.97932	5.268e-05
5.9818	5.26928e-05
5.98496	5.2709e-05
5.98789	5.27241e-05
5.99137	5.2742e-05
5.99395	5.27553e-05
5.99654	5.27686e-05
5.99955	5.27842e-05
6.00367	5.28055e-05
6.00779	5.28268e-05
6.01139	5.28453e-05
6.01434	5.28606e-05
6.01668	5.28727e-05
6.01902	5.28848e-05
6.02216	5.29011e-05
6.02672	5.29248e-05
6.03128	5.29484e-05
6.03524	5.2969e-05
6.03775	5.2982e-05
6.04025	5.2995e-05
6.04287	5.30086e-05
6.04592	5.30244e-05
6.04896	5.30403e-05
6.05207	5.30565e-05
6.05558	5.30748e-05
6.05861	5.30906e-05
6.06107	5.31035e-05
6.06354	5.31163e-05
6.06617	5.31301e-05
6.06951	5.31475e-05
6.07184	5.31597e-05
6.07417	5.31719e-05
6.07634	5.31832e-05
6.08059	5.32054e-05
6.08463	5.32266e-05
6.0883	5.32459e-05
6.09197	5.32651e-05
6.09595	5.3286e-05
6.0992	5.33031e-05
6.10318	5.33241e-05
6.10637	5.33408e-05
6.11066	5.33634e-05
6.11429	5.33826e-05
6.1176	5.34e-05
6.12068	5.34163e-05
6.12309	5.3429e-05
6.12549	5.34417e-05
6.12785	5.34541e-05
6.13273	5.34799e-05
6.13524	5.34932e-05
6.13776	5.35065e-05
6.14172	5.35275e-05
6.14397	5.35394e-05
6.14621	5.35513e-05
6.14868	5.35643e-05
6.15082	5.35757e-05
6.15296	5.3587e-05
6.15517	5.35988e-05
6.1579	5.36132e-05
6.16116	5.36306e-05
6.16546	5.36535e-05
6.16913	5.3673e-05
6.17418	5.36999e-05
6.17785	5.37195e-05
6.18151	5.37391e-05
6.18481	5.37567e-05
6.18985	5.37835e-05
6.19333	5.3802e-05
6.19496	5.38108e-05
6.19659	5.38195e-05
6.19846	5.38295e-05
6.2007	5.38415e-05
6.20372	5.38578e-05
6.20776	5.38794e-05
6.21326	5.39089e-05
6.21712	5.39296e-05
6.22097	5.39503e-05
6.22466	5.39701e-05
6.22943	5.39959e-05
6.23434	5.40223e-05
6.24386	5.40736e-05
6.2498	5.41057e-05
6.25573	5.41379e-05
6.25816	5.4151e-05
6.26059	5.41641e-05
6.26528	5.41895e-05
6.26938	5.42118e-05
6.27158	5.42237e-05
6.27378	5.42356e-05
6.27609	5.42482e-05
6.27855	5.42615e-05
6.28239	5.42823e-05
6.28615	5.43028e-05
6.2899	5.43232e-05
6.29483	5.435e-05
6.29887	5.43721e-05
6.30126	5.43852e-05
6.30365	5.43982e-05
6.30802	5.44221e-05
6.3097	5.44313e-05
6.31138	5.44405e-05
6.31342	5.44516e-05
6.31564	5.44637e-05
6.31805	5.44769e-05
6.32018	5.44885e-05
6.32248	5.45011e-05
6.32488	5.45143e-05
6.32786	5.45306e-05
6.33179	5.45522e-05
6.33564	5.45733e-05
6.33851	5.45891e-05
6.34138	5.46049e-05
6.34406	5.46196e-05
6.34742	5.46381e-05
6.35009	5.46528e-05
6.35276	5.46675e-05
6.35507	5.46802e-05
6.35804	5.46966e-05
6.36085	5.4712e-05
6.36645	5.47429e-05
6.37213	5.47743e-05
6.37642	5.47981e-05
6.38071	5.48218e-05
6.38488	5.48449e-05
6.38847	5.48648e-05
6.3913	5.48805e-05
6.39414	5.48963e-05
6.39656	5.49097e-05
6.39929	5.49249e-05
6.40247	5.49426e-05
6.40518	5.49576e-05
6.40823	5.49746e-05
6.41249	5.49983e-05
6.41629	5.50195e-05
6.41984	5.50392e-05
6.42403	5.50626e-05
6.42977	5.50946e-05
6.43437	5.51204e-05
6.44218	5.51642e-05
6.44607	5.51859e-05
6.44995	5.52077e-05
6.45324	5.52261e-05
6.45691	5.52467e-05
6.45997	5.52639e-05
6.46248	5.5278e-05
6.46591	5.52973e-05
6.47062	5.53237e-05
6.47469	5.53467e-05
6.47837	5.53675e-05
6.48145	5.53848e-05
6.48429	5.54009e-05
6.48713	5.54169e-05
6.4902	5.54343e-05
6.49296	5.54499e-05
6.49518	5.54624e-05
6.49728	5.54743e-05
6.49993	5.54892e-05
6.50237	5.5503e-05
6.50481	5.55169e-05
6.50718	5.55303e-05
6.50955	5.55438e-05
6.51196	5.55574e-05
6.51479	5.55735e-05
6.51637	5.55824e-05
6.51795	5.55914e-05
6.5195	5.56002e-05
6.52178	5.56132e-05
6.52439	5.5628e-05
6.52921	5.56554e-05
6.53484	5.56876e-05
6.53902	5.57114e-05
6.54225	5.57298e-05
6.54548	5.57482e-05
6.54829	5.57643e-05
6.5506	5.57775e-05
6.55272	5.57896e-05
6.55472	5.5801e-05
6.55674	5.58126e-05
6.56038	5.58334e-05
6.56245	5.58453e-05
6.56452	5.58571e-05
6.56698	5.58712e-05
6.57114	5.58951e-05
6.57309	5.59063e-05
6.57504	5.59175e-05
6.57767	5.59326e-05
6.58096	5.59515e-05
6.58312	5.59639e-05
6.58528	5.59763e-05
6.58768	5.59901e-05
6.59009	5.60039e-05
6.59406	5.60268e-05
6.59904	5.60555e-05
6.60189	5.6072e-05
6.60475	5.60885e-05
6.60756	5.61047e-05
6.60964	5.61167e-05
6.61172	5.61287e-05
6.61384	5.6141e-05
6.61613	5.61542e-05
6.61838	5.61673e-05
6.62094	5.61821e-05
6.62456	5.62031e-05
6.62766	5.6221e-05
6.63153	5.62434e-05
6.63541	5.6266e-05
6.63951	5.62899e-05
6.64291	5.63096e-05
6.64563	5.63254e-05
6.64805	5.63395e-05
6.6506	5.63543e-05
6.65447	5.63768e-05
6.65882	5.64022e-05
6.66249	5.64236e-05
6.66616	5.64451e-05
6.66953	5.64648e-05
6.67403	5.6491e-05
6.67809	5.65147e-05
6.68214	5.65385e-05
6.68786	5.6572e-05
6.69376	5.66067e-05
6.69532	5.66158e-05
6.69688	5.6625e-05
6.69998	5.66432e-05
6.70319	5.6662e-05
6.70742	5.66869e-05
6.71194	5.67135e-05
6.7159	5.67368e-05
6.71936	5.67572e-05
6.72257	5.67762e-05
6.72578	5.67951e-05
6.72871	5.68124e-05
6.73163	5.68297e-05
6.73514	5.68504e-05
6.74099	5.68851e-05
6.74735	5.69226e-05
6.75689	5.69794e-05
6.76472	5.70261e-05
6.76718	5.70406e-05
6.76965	5.70553e-05
6.77216	5.70702e-05
6.77435	5.70832e-05
6.77676	5.70976e-05
6.7803	5.71187e-05
6.78362	5.71385e-05
6.78705	5.7159e-05
6.79088	5.71819e-05
6.7932	5.71958e-05
6.79551	5.72096e-05
6.79768	5.72226e-05
6.7997	5.72346e-05
6.80211	5.72491e-05
6.80699	5.72784e-05
6.81105	5.73027e-05
6.81476	5.73249e-05
6.81966	5.73544e-05
6.82455	5.73838e-05
6.82973	5.74149e-05
6.83457	5.7444e-05
6.83859	5.74682e-05
6.84261	5.74926e-05
6.84503	5.75072e-05
6.84745	5.75218e-05
6.85017	5.75382e-05
6.8532	5.75565e-05
6.858	5.75856e-05
6.8602	5.7599e-05
6.8624	5.76123e-05
6.86453	5.76251e-05
6.86726	5.76417e-05
6.87068	5.76625e-05
6.8741	5.76833e-05
6.87706	5.77012e-05
6.88025	5.77206e-05
6.88333	5.77393e-05
6.88596	5.77553e-05
6.88815	5.77686e-05
6.89104	5.77862e-05
6.89415	5.78052e-05
6.89684	5.78216e-05
6.89866	5.78327e-05
6.90048	5.78438e-05
6.90383	5.78642e-05
6.90725	5.78851e-05
6.91041	5.79044e-05
6.91337	5.79225e-05
6.91672	5.7943e-05
6.91992	5.79626e-05
[truncated: 36,986 more rows]

## Sheet: 30stp_30sdt
Time	Vesicularity
(s)	(vol frac)
0	3.39292e-05
7.61408e-05	3.39292e-05
0.000456845	3.39292e-05
0.00184672	3.39294e-05
0.00504225	3.39305e-05
0.0118314	3.39346e-05
0.0145027	3.39367e-05
0.0164711	3.39384e-05
0.0184395	3.39402e-05
0.0202445	3.39419e-05
0.0219168	3.39435e-05
0.0235708	3.39452e-05
0.0250533	3.39468e-05
0.0266106	3.39484e-05
0.0281788	3.39502e-05
0.0297376	3.39519e-05
0.0312703	3.39536e-05
0.032812	3.39554e-05
0.033923	3.39567e-05
0.035034	3.3958e-05
0.0362279	3.39595e-05
0.0371518	3.39606e-05
0.0380757	3.39617e-05
0.0394439	3.39635e-05
0.0408122	3.39652e-05
0.0421857	3.3967e-05
0.0435883	3.39687e-05
0.0450767	3.39707e-05
0.0465066	3.39725e-05
0.0478906	3.39743e-05
0.049809	3.39769e-05
0.0514409	3.39791e-05
0.0527938	3.39809e-05
0.0552043	3.39842e-05
0.0561226	3.39855e-05
0.0570409	3.39868e-05
0.0585945	3.39889e-05
0.0601874	3.39912e-05
0.0621994	3.3994e-05
0.0636315	3.3996e-05
0.0646798	3.39976e-05
0.065728	3.39991e-05
0.067165	3.40012e-05
0.0683643	3.40029e-05
0.0693879	3.40044e-05
0.0712353	3.40071e-05
0.0730549	3.40098e-05
0.0745995	3.40121e-05
0.0759026	3.40141e-05
0.0771767	3.40159e-05
0.0786273	3.40181e-05
0.0801225	3.40204e-05
0.0817467	3.40228e-05
0.0837681	3.40259e-05
0.0860197	3.40293e-05
0.0902545	3.40359e-05
0.0928133	3.40398e-05
0.095372	3.40439e-05
0.0962013	3.40452e-05
0.0970306	3.40464e-05
0.09827	3.40484e-05
0.0994117	3.40501e-05
0.100553	3.40519e-05
0.10206	3.40543e-05
0.103949	3.40573e-05
0.105913	3.40604e-05
0.10787	3.40635e-05
0.109621	3.40663e-05
0.111373	3.40691e-05
0.11312	3.4072e-05
0.114868	3.40748e-05
0.116597	3.40776e-05
0.118134	3.408e-05
0.119672	3.40825e-05
0.121192	3.4085e-05
0.122689	3.40875e-05
0.124005	3.40896e-05
0.125781	3.40926e-05
0.127553	3.40955e-05
0.129241	3.40983e-05
0.131221	3.41015e-05
0.133494	3.41053e-05
0.136281	3.41099e-05
0.137879	3.41125e-05
0.139476	3.41152e-05
0.141976	3.41194e-05
0.144205	3.41232e-05
0.145992	3.41262e-05
0.147502	3.41287e-05
0.148864	3.41309e-05
0.150469	3.41336e-05
0.152886	3.41377e-05
0.155119	3.41415e-05
0.156975	3.41446e-05
0.158683	3.41475e-05
0.160256	3.41501e-05
0.16183	3.41528e-05
0.163783	3.41561e-05
0.165737	3.41595e-05
0.167109	3.41618e-05
0.168482	3.41641e-05
0.170437	3.41675e-05
0.17279	3.41715e-05
0.174085	3.41737e-05
0.174973	3.41752e-05
0.17586	3.41767e-05
0.177584	3.41797e-05
0.179192	3.41825e-05
0.181493	3.41864e-05
0.18293	3.41889e-05
0.184368	3.41914e-05
0.185899	3.4194e-05
0.187881	3.41974e-05
0.189863	3.42009e-05
0.192062	3.42047e-05
0.194788	3.42095e-05
0.196876	3.42131e-05
0.198442	3.42158e-05
0.200008	3.42185e-05
0.20198	3.4222e-05
0.203953	3.42254e-05
0.205563	3.42282e-05
0.207307	3.42313e-05
0.209307	3.42348e-05
0.211084	3.42379e-05
0.212669	3.42407e-05
0.215095	3.42449e-05
0.21734	3.42489e-05
0.219095	3.4252e-05
0.22085	3.42551e-05
0.222999	3.42589e-05
0.224585	3.42617e-05
0.226172	3.42644e-05
0.227604	3.42669e-05
0.229037	3.42695e-05
0.231465	3.42738e-05
0.233512	3.42774e-05
0.236035	3.42819e-05
0.23779	3.4285e-05
0.239545	3.42881e-05
0.242309	3.42931e-05
0.244153	3.42963e-05
0.245996	3.42996e-05
0.247749	3.43027e-05
0.249596	3.4306e-05
0.252178	3.43106e-05
0.255185	3.4316e-05
0.257626	3.43204e-05
0.260678	3.43259e-05
0.263511	3.43309e-05
0.267451	3.4338e-05
0.270115	3.43427e-05
0.272779	3.43475e-05
0.274292	3.43503e-05
0.275805	3.4353e-05
0.2776	3.43562e-05
0.28087	3.4362e-05
0.282426	3.43649e-05
0.283983	3.43677e-05
0.285512	3.43705e-05
0.287253	3.43736e-05
0.288668	3.43762e-05
0.291074	3.43805e-05
0.293	3.4384e-05
0.29522	3.4388e-05
0.29743	3.4392e-05
0.299285	3.43954e-05
0.300815	3.43982e-05
0.302829	3.44018e-05
0.305834	3.44073e-05
0.307742	3.44107e-05
0.309651	3.44142e-05
0.311494	3.44176e-05
0.313338	3.4421e-05
0.315943	3.44257e-05
0.319054	3.44314e-05
0.32132	3.44356e-05
0.323026	3.44387e-05
0.324731	3.44417e-05
0.326514	3.4445e-05
0.329174	3.44499e-05
0.33275	3.44565e-05
0.336032	3.44625e-05
0.338177	3.44664e-05
0.339765	3.44693e-05
0.341353	3.44723e-05
0.343861	3.44769e-05
0.34619	3.44811e-05
0.34863	3.44856e-05
0.351305	3.44905e-05
0.353548	3.44947e-05
0.357233	3.45015e-05
0.360794	3.45081e-05
0.362399	3.45111e-05
0.364003	3.45141e-05
0.365747	3.45172e-05
0.367924	3.45213e-05
0.37034	3.45258e-05
0.372616	3.45299e-05
0.375583	3.45355e-05
0.378265	3.45404e-05
0.380948	3.45454e-05
0.3832	3.45496e-05
0.385557	3.4554e-05
0.388591	3.45596e-05
0.390881	3.45639e-05
0.393171	3.45682e-05
0.396245	3.45738e-05
0.399071	3.45792e-05
0.40094	3.45827e-05
0.40281	3.45862e-05
0.404591	3.45895e-05
0.406261	3.45926e-05
0.408736	3.45972e-05
0.410857	3.46011e-05
0.412978	3.46051e-05
0.415284	3.46095e-05
0.417719	3.46141e-05
0.419714	3.46178e-05
0.42122	3.46206e-05
0.422725	3.46234e-05
0.425295	3.46283e-05
0.427668	3.46327e-05
0.431549	3.464e-05
0.433943	3.46445e-05
0.436337	3.4649e-05
0.439185	3.46543e-05
0.442032	3.46597e-05
0.444778	3.46649e-05
0.44779	3.46705e-05
0.451639	3.46778e-05
0.454828	3.46838e-05
0.457293	3.46885e-05
0.459758	3.46932e-05
0.461819	3.46971e-05
0.463733	3.47007e-05
0.465666	3.47044e-05
0.468042	3.47089e-05
0.470784	3.47141e-05
0.472548	3.47174e-05
0.474312	3.47208e-05
0.476293	3.47245e-05
0.478927	3.47296e-05
0.481537	3.47345e-05
0.483974	3.47391e-05
0.486209	3.47434e-05
0.48854	3.47478e-05
0.490809	3.47522e-05
0.493078	3.47565e-05
0.495495	3.47611e-05
0.499679	3.4769e-05
0.50177	3.4773e-05
0.503862	3.4777e-05
0.506617	3.47823e-05
0.509047	3.4787e-05
0.51284	3.47943e-05
0.515557	3.47995e-05
0.518273	3.48047e-05
0.5208	3.48095e-05
0.523001	3.48137e-05
0.525254	3.48181e-05
0.527954	3.48232e-05
0.530999	3.48291e-05
0.535598	3.48379e-05
0.539378	3.48451e-05
0.545118	3.48563e-05
0.547118	3.48601e-05
0.549118	3.4864e-05
0.551091	3.48678e-05
0.554016	3.48734e-05
0.556985	3.48792e-05
0.559816	3.48846e-05
0.564969	3.48946e-05
0.569406	3.49032e-05
0.573843	3.49118e-05
0.577715	3.49192e-05
0.582098	3.49278e-05
0.585902	3.49352e-05
0.58898	3.49412e-05
0.596259	3.49554e-05
0.59977	3.49622e-05
0.603281	3.4969e-05
0.604982	3.49723e-05
0.606684	3.49756e-05
0.609765	3.49817e-05
0.612189	3.49864e-05
0.614613	3.49912e-05
0.617165	3.49962e-05
0.619503	3.50007e-05
0.623678	3.50089e-05
0.628232	3.50179e-05
0.632786	3.50268e-05
0.636633	3.50344e-05
0.640481	3.50418e-05
0.642185	3.50452e-05
0.643888	3.50485e-05
0.647615	3.50559e-05
0.651342	3.50632e-05
0.654424	3.50693e-05
0.657628	3.50756e-05
0.660946	3.50821e-05
0.665062	3.50904e-05
0.666683	3.50935e-05
0.668304	3.50967e-05
0.670704	3.51015e-05
0.673221	3.51064e-05
0.676589	3.51131e-05
0.679945	3.51197e-05
0.682834	3.51254e-05
0.686487	3.51327e-05
0.689534	3.51387e-05
0.691209	3.51421e-05
0.692884	3.51454e-05
0.695709	3.5151e-05
0.699194	3.51579e-05
0.704855	3.51691e-05
0.706628	3.51726e-05
0.708401	3.51762e-05
0.71074	3.51809e-05
0.719537	3.51984e-05
0.727788	3.5215e-05
0.731234	3.52219e-05
0.734681	3.52288e-05
0.737499	3.52344e-05
0.739928	3.52393e-05
0.742511	3.52444e-05
0.745093	3.52496e-05
0.749419	3.52583e-05
0.75355	3.52666e-05
0.756877	3.52733e-05
0.759553	3.52787e-05
0.762694	3.52849e-05
0.765836	3.52913e-05
0.768817	3.52973e-05
0.772398	3.53045e-05
0.774879	3.53095e-05
0.777361	3.53146e-05
0.779731	3.53193e-05
0.782795	3.53255e-05
0.785824	3.53316e-05
0.788612	3.53373e-05
0.791399	3.53429e-05
0.794219	3.53486e-05
0.798934	3.53582e-05
0.803984	3.53683e-05
0.806561	3.53736e-05
0.809137	3.53788e-05
0.812582	3.53859e-05
0.816525	3.53938e-05
0.823845	3.54088e-05
0.831697	3.54247e-05
0.841136	3.54441e-05
0.851954	3.54662e-05
0.857428	3.54773e-05
0.859602	3.54818e-05
0.861777	3.54863e-05
0.864203	3.54912e-05
0.866629	3.54962e-05
0.869489	3.55021e-05
0.873694	3.55108e-05
0.878723	3.55211e-05
0.883752	3.55314e-05
0.887409	3.55389e-05
0.889957	3.55442e-05
0.892505	3.55495e-05
0.89798	3.55608e-05
0.901752	3.55686e-05
0.905523	3.55764e-05
0.909802	3.55853e-05
0.913291	3.55925e-05
0.916735	3.55997e-05
0.920212	3.56069e-05
0.924039	3.56148e-05
0.927201	3.56213e-05
0.930158	3.56275e-05
0.933394	3.56342e-05
0.936914	3.56415e-05
0.93925	3.56463e-05
0.941587	3.56512e-05
0.945162	3.56586e-05
0.950709	3.56701e-05
0.953354	3.56757e-05
0.955998	3.56812e-05
0.958856	3.56872e-05
0.963245	3.56964e-05
0.967634	3.57055e-05
0.972384	3.57155e-05
0.976325	3.57238e-05
0.979542	3.57305e-05
0.984171	3.57403e-05
0.986314	3.57448e-05
0.988458	3.57493e-05
0.991233	3.57551e-05
0.993856	3.57606e-05
0.996253	3.57656e-05
0.998812	3.5771e-05
1.0037	3.57813e-05
1.0084	3.57912e-05
1.01222	3.57992e-05
1.01691	3.58091e-05
1.0216	3.5819e-05
1.02625	3.58288e-05
1.02807	3.58327e-05
1.0299	3.58365e-05
1.03215	3.58413e-05
1.03536	3.58481e-05
1.03976	3.58575e-05
1.04627	3.58713e-05
1.05323	3.58861e-05
1.06014	3.59007e-05
1.06661	3.59147e-05
1.06829	3.59182e-05
1.06997	3.59218e-05
1.07274	3.59276e-05
1.07596	3.59345e-05
1.07966	3.59424e-05
1.08277	3.59491e-05
1.08589	3.59557e-05
1.08873	3.59618e-05
1.09213	3.59691e-05
1.09529	3.59758e-05
1.09845	3.59826e-05
1.10143	3.5989e-05
1.10442	3.59954e-05
1.10716	3.60013e-05
1.11036	3.60082e-05
1.11332	3.60145e-05
1.11633	3.6021e-05
1.12151	3.60321e-05
1.12502	3.60397e-05
1.12853	3.60472e-05
1.13233	3.60554e-05
1.13607	3.60634e-05
1.13864	3.6069e-05
1.14122	3.60746e-05
1.14493	3.60827e-05
1.14865	3.60907e-05
1.15167	3.60972e-05
1.15488	3.61041e-05
1.16035	3.61161e-05
1.16247	3.61206e-05
1.16458	3.61252e-05
1.16713	3.61307e-05
1.17023	3.61375e-05
1.17351	3.61446e-05
1.17704	3.61523e-05
1.18063	3.616e-05
1.18364	3.61666e-05
1.18696	3.61738e-05
1.19063	3.61818e-05
1.1943	3.61898e-05
1.19771	3.61973e-05
1.19988	3.6202e-05
1.20205	3.62067e-05
1.2066	3.62167e-05
1.21012	3.62244e-05
1.21363	3.62321e-05
1.21653	3.62384e-05
1.21953	3.6245e-05
1.22302	3.62526e-05
1.22651	3.62602e-05
1.22982	3.62675e-05
1.23728	3.6284e-05
1.23964	3.62892e-05
1.24199	3.62943e-05
1.24472	3.63003e-05
1.24756	3.63065e-05
1.25242	3.63173e-05
1.25696	3.63273e-05
1.26142	3.63371e-05
1.26446	3.63438e-05
1.2675	3.63506e-05
1.27004	3.63562e-05
1.27291	3.63625e-05
1.27565	3.63685e-05
1.27839	3.63746e-05
1.28136	3.63812e-05
1.28481	3.63888e-05
1.28973	3.63998e-05
1.29443	3.64102e-05
1.29862	3.64195e-05
1.30293	3.64291e-05
1.30922	3.64431e-05
1.3131	3.64518e-05
1.31595	3.64581e-05
1.31881	3.64645e-05
1.32135	3.64702e-05
1.32372	3.64754e-05
1.32811	3.64852e-05
1.3329	3.64958e-05
1.33534	3.65013e-05
1.33779	3.65068e-05
1.34058	3.65131e-05
1.344	3.65208e-05
1.34722	3.6528e-05
1.35043	3.65352e-05
1.35321	3.65414e-05
1.35794	3.6552e-05
1.36297	3.65634e-05
1.36565	3.65694e-05
1.36834	3.65754e-05
1.37072	3.65808e-05
1.37536	3.65912e-05
1.38137	3.66048e-05
1.38491	3.66129e-05
1.38846	3.66209e-05
1.39169	3.66282e-05
1.39453	3.66346e-05
1.39709	3.66403e-05
1.40221	3.66519e-05
1.40649	3.66617e-05
1.41076	3.66713e-05
1.41455	3.66799e-05
1.41812	3.6688e-05
1.42133	3.66953e-05
1.42454	3.67026e-05
1.42736	3.6709e-05
1.43018	3.67155e-05
1.43282	3.67215e-05
1.43534	3.67272e-05
1.43798	3.67332e-05
1.44299	3.67446e-05
1.44703	3.67538e-05
1.45107	3.6763e-05
1.45442	3.67707e-05
1.46124	3.67863e-05
1.46737	3.68003e-05
1.47072	3.6808e-05
1.47407	3.68157e-05
1.4768	3.6822e-05
1.4793	3.68277e-05
1.48293	3.6836e-05
1.48656	3.68444e-05
1.48973	3.68517e-05
1.49289	3.6859e-05
1.49605	3.68662e-05
1.4989	3.68728e-05
1.50246	3.6881e-05
1.50591	3.6889e-05
1.50935	3.68969e-05
1.51264	3.69045e-05
1.51852	3.69181e-05
1.52529	3.69338e-05
1.52922	3.69429e-05
1.53315	3.6952e-05
1.53873	3.6965e-05
1.54327	3.69755e-05
1.54737	3.69851e-05
1.55141	3.69945e-05
1.55549	3.7004e-05
1.55813	3.70101e-05
1.56078	3.70163e-05
1.5637	3.7023e-05
1.56647	3.70295e-05
1.57018	3.70382e-05
1.57292	3.70446e-05
1.57565	3.7051e-05
1.57823	3.7057e-05
1.58203	3.70659e-05
1.58616	3.70755e-05
1.59267	3.70908e-05
1.59768	3.71026e-05
1.60022	3.71085e-05
1.60276	3.71145e-05
1.60666	3.71236e-05
1.61109	3.7134e-05
1.61551	3.71444e-05
1.61979	3.71545e-05
1.62324	3.71626e-05
1.62669	3.71707e-05
1.6302	3.7179e-05
1.63388	3.71877e-05
1.63716	3.71955e-05
1.64137	3.72054e-05
1.64934	3.72242e-05
1.65839	3.72456e-05
1.66587	3.72634e-05
1.67284	3.72802e-05
1.6798	3.72966e-05
1.68559	3.73104e-05
1.69029	3.73216e-05
1.69813	3.73404e-05
1.70032	3.73456e-05
1.70251	3.73508e-05
1.70467	3.7356e-05
1.70682	3.73611e-05
1.71158	3.73725e-05
1.71717	3.73859e-05
1.72201	3.73974e-05
1.72905	3.74144e-05
1.73627	3.74317e-05
1.74219	3.7446e-05
1.75175	3.74691e-05
1.75869	3.74856e-05
1.76563	3.75025e-05
1.76906	3.75109e-05
1.77249	3.75192e-05
1.77775	3.75319e-05
1.77987	3.7537e-05
1.78199	3.75421e-05
1.78473	3.75488e-05
1.78835	3.75576e-05
1.7928	3.75684e-05
1.79537	3.75747e-05
1.79794	3.75809e-05
1.80083	3.75879e-05
1.80425	3.75962e-05
1.80902	3.76077e-05
1.81298	3.76174e-05
1.81618	3.76253e-05
1.82034	3.76354e-05
1.82709	3.7652e-05
1.83489	3.7671e-05
1.83816	3.76791e-05
1.84142	3.7687e-05
1.84599	3.76982e-05
1.85175	3.77123e-05
1.85715	3.77256e-05
1.86093	3.77349e-05
1.86472	3.77443e-05
1.86784	3.77519e-05
1.87065	3.77588e-05
1.87373	3.77664e-05
1.87617	3.77724e-05
1.87861	3.77784e-05
1.88242	3.77879e-05
1.88618	3.77972e-05
1.88922	3.78047e-05
1.89271	3.78133e-05
1.89979	3.78309e-05
1.90604	3.78463e-05
1.91584	3.78705e-05
1.91863	3.78775e-05
1.92141	3.78844e-05
1.92614	3.78962e-05
1.93085	3.79079e-05
1.93463	3.79174e-05
1.93995	3.79306e-05
1.94361	3.79397e-05
1.94726	3.79488e-05
1.95075	3.79576e-05
1.95428	3.79664e-05
1.95874	3.79776e-05
1.96312	3.79885e-05
1.96714	3.79986e-05
1.97217	3.80112e-05
1.9782	3.80265e-05
1.98354	3.80398e-05
1.98827	3.80517e-05
1.99272	3.80629e-05
1.9965	3.80724e-05
1.9996	3.80802e-05
2.00267	3.80879e-05
2.00775	3.81009e-05
2.0093	3.81048e-05
2.01085	3.81086e-05
2.01313	3.81144e-05
2.01609	3.81218e-05
2.01998	3.81316e-05
2.02412	3.81421e-05
2.02759	3.81509e-05
2.03044	3.81581e-05
2.0331	3.81649e-05
2.03652	3.81735e-05
2.03866	3.8179e-05
2.04081	3.81845e-05
2.04586	3.81974e-05
2.05095	3.82103e-05
2.05556	3.8222e-05
2.05947	3.8232e-05
2.0635	3.82422e-05
2.06725	3.82518e-05
2.07237	3.82649e-05
2.0775	3.8278e-05
2.08276	3.82914e-05
2.08729	3.8303e-05
2.09145	3.83137e-05
2.09658	3.83268e-05
2.10235	3.83417e-05
2.1053	3.83492e-05
2.10824	3.83568e-05
2.11134	3.83648e-05
2.11481	3.83736e-05
2.11706	3.83794e-05
2.11931	3.83852e-05
2.12258	3.83937e-05
2.13032	3.84137e-05
2.13391	3.84229e-05
2.1375	3.84322e-05
2.14345	3.84475e-05
2.15086	3.84669e-05
2.1527	3.84716e-05
2.15453	3.84763e-05
2.15909	3.84881e-05
2.16343	3.84993e-05
2.16776	3.85105e-05
2.17136	3.85199e-05
2.17737	3.85356e-05
2.18412	3.85532e-05
2.18707	3.85609e-05
2.19001	3.85686e-05
2.19339	3.85774e-05
2.19684	3.85864e-05
2.19998	3.85946e-05
2.20279	3.86019e-05
2.20617	3.86107e-05
2.20955	3.86196e-05
2.21413	3.86316e-05
2.21871	3.86435e-05
2.22278	3.86543e-05
2.22753	3.86667e-05
2.23313	3.86815e-05
2.23598	3.8689e-05
2.23883	3.86964e-05
2.2418	3.87043e-05
2.24512	3.8713e-05
2.24774	3.87199e-05
2.25036	3.87268e-05
2.25493	3.87389e-05
2.25899	3.87496e-05
2.26265	3.87592e-05
2.26638	3.87691e-05
2.27213	3.87842e-05
2.27751	3.87985e-05
2.28069	3.8807e-05
2.28386	3.88154e-05
2.28731	3.88246e-05
2.2909	3.88341e-05
2.29522	3.88456e-05
2.29831	3.88538e-05
2.30141	3.8862e-05
2.30519	3.88721e-05
2.31197	3.88901e-05
2.31799	3.89063e-05
2.32551	3.89263e-05
2.33303	3.89464e-05
2.33967	3.89643e-05
2.34631	3.8982e-05
2.35172	3.89965e-05
2.35455	3.90041e-05
2.35738	3.90117e-05
2.36067	3.90205e-05
2.36272	3.9026e-05
2.36476	3.90315e-05
2.36719	3.90381e-05
2.37086	3.90479e-05
2.37444	3.90576e-05
2.37833	3.90682e-05
2.38192	3.90779e-05
2.38484	3.90857e-05
2.38983	3.90992e-05
2.39375	3.91098e-05
2.39677	3.9118e-05
2.39979	3.91262e-05
2.40302	3.91349e-05
2.40603	3.9143e-05
2.40905	3.91512e-05
2.41301	3.9162e-05
2.41919	3.91788e-05
2.42614	3.91977e-05
2.42877	3.92049e-05
2.43139	3.9212e-05
2.43429	3.92199e-05
2.43733	3.92282e-05
2.44088	3.92379e-05
2.44484	3.92487e-05
2.44723	3.92552e-05
2.44963	3.92617e-05
2.45264	3.927e-05
2.45897	3.92873e-05
2.46449	3.93024e-05
2.47	3.93176e-05
2.47452	3.93298e-05
2.47868	3.93413e-05
2.48222	3.93511e-05
2.48548	3.936e-05
2.48893	3.93695e-05
2.49308	3.9381e-05
2.49569	3.93882e-05
2.4983	3.93954e-05
2.50082	3.94023e-05
2.50321	3.94089e-05
2.50557	3.94154e-05
2.50857	3.94237e-05
2.51164	3.94321e-05
2.51471	3.94406e-05
2.51756	3.94485e-05
2.52139	3.94591e-05
2.52821	3.9478e-05
2.53698	3.95024e-05
2.53928	3.95088e-05
2.54157	3.95151e-05
2.54412	3.95221e-05
2.54667	3.95292e-05
2.549	3.95357e-05
2.55413	3.95501e-05
2.5584	3.9562e-05
2.56266	3.95738e-05
2.56798	3.95886e-05
2.57377	3.96047e-05
2.57956	3.9621e-05
2.58588	3.96387e-05
2.59117	3.96535e-05
2.5957	3.96662e-05
2.59934	3.96764e-05
2.60298	3.96866e-05
2.60618	3.96956e-05
2.61062	3.9708e-05
2.61482	3.97199e-05
2.61945	3.97329e-05
2.62175	3.97394e-05
2.62404	3.97459e-05
2.62894	3.97597e-05
2.63371	3.97731e-05
2.63848	3.97867e-05
2.64284	3.9799e-05
2.64856	3.98152e-05
2.65182	3.98244e-05
2.65507	3.98336e-05
2.65847	3.98433e-05
2.66206	3.98535e-05
2.66529	3.98626e-05
2.6701	3.98763e-05
2.67488	3.98899e-05
2.67738	3.98971e-05
2.67988	3.99042e-05
2.68232	3.99111e-05
2.68522	3.99194e-05
2.68922	3.99308e-05
2.69372	3.99436e-05
2.70146	3.99658e-05
2.70362	3.9972e-05
2.70578	3.99781e-05
2.70833	3.99854e-05
2.7137	4.00008e-05
2.72057	4.00205e-05
2.72688	4.00386e-05
2.73251	4.00547e-05
2.73863	4.00724e-05
2.74474	4.009e-05
2.74971	4.01043e-05
2.75816	4.01285e-05
2.76624	4.0152e-05
2.76937	4.01611e-05
2.77251	4.01701e-05
2.77609	4.01805e-05
2.78006	4.01921e-05
2.78332	4.02015e-05
2.78635	4.02103e-05
2.78978	4.02203e-05
2.79288	4.02293e-05
2.79553	4.0237e-05
2.79825	4.02449e-05
2.80112	4.02532e-05
2.80419	4.02621e-05
2.80886	4.02758e-05
2.81353	4.02894e-05
2.81749	4.0301e-05
2.82289	4.03167e-05
2.82733	4.03297e-05
2.83195	4.03432e-05
2.83657	4.03567e-05
2.84205	4.03729e-05
2.84386	4.03781e-05
2.84566	4.03834e-05
2.84834	4.03913e-05
2.85201	4.0402e-05
2.85714	4.04172e-05
2.85948	4.0424e-05
2.86181	4.04309e-05
2.86482	4.04397e-05
2.86796	4.0449e-05
2.8731	4.04642e-05
2.87742	4.04768e-05
2.88159	4.04891e-05
2.88545	4.05006e-05
2.88873	4.05103e-05
2.89201	4.052e-05
2.89508	4.05291e-05
2.89874	4.05399e-05
2.90209	4.05499e-05
2.90519	4.0559e-05
2.90784	4.05669e-05
2.91103	4.05764e-05
2.91433	4.05861e-05
2.91788	4.05966e-05
2.92082	4.06054e-05
2.92319	4.06124e-05
2.92556	4.06195e-05
2.9277	4.06259e-05
2.93357	4.06434e-05
2.94085	4.06651e-05
2.94964	4.06914e-05
2.95206	4.06986e-05
2.95447	4.07058e-05
2.95805	4.07165e-05
2.96475	4.07367e-05
2.97019	4.0753e-05
2.97468	4.07664e-05
2.97837	4.07775e-05
2.98151	4.0787e-05
2.98448	4.07959e-05
2.98738	4.08046e-05
2.99033	4.08135e-05
2.9948	4.08269e-05
3.00113	4.0846e-05
3.00935	4.08709e-05
3.0178	4.08964e-05
3.02709	4.09247e-05
3.03087	4.09361e-05
3.03465	4.09475e-05
3.03829	4.09586e-05
3.04172	4.0969e-05
3.04562	4.09809e-05
3.04849	4.09896e-05
3.05136	4.09983e-05
3.05495	4.10092e-05
3.05898	4.10215e-05
3.06224	4.10314e-05
3.06671	4.10451e-05
3.07099	4.10582e-05
3.07527	4.10712e-05
3.07737	4.10776e-05
3.07947	4.10841e-05
3.08248	4.10933e-05
3.08743	4.11085e-05
3.09301	4.11256e-05
3.1004	4.11484e-05
3.10835	4.11728e-05
3.11581	4.11956e-05
3.12327	4.12187e-05
3.12697	4.12301e-05
3.13066	4.12415e-05
3.13643	4.12593e-05
3.14265	4.12786e-05
3.14956	4.13e-05
3.15777	4.13256e-05
3.15994	4.13323e-05
3.16211	4.1339e-05
3.16528	4.13488e-05
3.16825	4.13581e-05
3.17071	4.13657e-05
3.17401	4.1376e-05
3.17716	4.13858e-05
3.18014	4.1395e-05
3.18284	4.14035e-05
3.18727	4.14173e-05
3.1917	4.14312e-05
3.19545	4.14429e-05
3.19797	4.14507e-05
3.20048	4.14586e-05
3.20304	4.14666e-05
3.20718	4.14795e-05
3.21071	4.14906e-05
3.2143	4.15019e-05
3.21999	4.15197e-05
3.22527	4.15364e-05
3.22962	4.155e-05
3.2375	4.15748e-05
3.24847	4.16095e-05
3.25098	4.16174e-05
3.25349	4.16252e-05
3.25665	4.16352e-05
3.26262	4.16541e-05
3.26863	4.16731e-05
3.27547	4.16947e-05
3.28256	4.17174e-05
3.28406	4.17221e-05
3.28557	4.17269e-05
3.28882	4.17372e-05
3.29264	4.17493e-05
3.29606	4.17602e-05
3.29912	4.17699e-05
3.30202	4.17792e-05
3.30501	4.17887e-05
3.30879	4.18008e-05
3.31115	4.18083e-05
3.3135	4.18158e-05
3.31646	4.18252e-05
3.32013	4.1837e-05
3.32464	4.18514e-05
3.32693	4.18587e-05
3.32922	4.1866e-05
3.33149	4.18733e-05
3.33498	4.18845e-05
3.3386	4.18961e-05
3.34174	4.19062e-05
3.34487	4.19162e-05
3.34814	4.19267e-05
3.35299	4.19424e-05
3.35683	4.19547e-05
3.35986	4.19645e-05
3.3629	4.19742e-05
3.36624	4.1985e-05
3.36931	4.19949e-05
3.37486	4.20128e-05
3.3804	4.20307e-05
3.38569	4.20479e-05
3.39029	4.20627e-05
3.39461	4.20767e-05
3.39773	4.20868e-05
3.40084	4.20969e-05
3.40383	4.21066e-05
3.40708	4.21171e-05
3.41045	4.2128e-05
3.41265	4.21352e-05
3.41485	4.21424e-05
3.41814	4.21531e-05
3.42191	4.21653e-05
3.42585	4.21782e-05
3.42875	4.21877e-05
3.43165	4.21971e-05
3.43438	4.22061e-05
3.44029	4.22253e-05
3.44411	4.22379e-05
3.44691	4.2247e-05
3.44971	4.22562e-05
3.45272	4.2266e-05
3.45603	4.22768e-05
3.46049	4.22915e-05
3.46422	4.23037e-05
3.46893	4.23191e-05
3.47364	4.23347e-05
3.478	4.2349e-05
3.48215	4.23627e-05
3.485	4.23721e-05
3.48784	4.23814e-05
3.49328	4.23994e-05
3.49519	4.24057e-05
3.49711	4.2412e-05
3.49972	4.24206e-05
3.50317	4.2432e-05
3.50819	4.24485e-05
3.5117	4.24601e-05
3.51521	4.24718e-05
3.51766	4.24799e-05
3.5201	4.2488e-05
3.52292	4.24974e-05
3.52629	4.25085e-05
3.52931	4.25186e-05
3.53234	4.25286e-05
3.53586	4.25403e-05
3.54132	4.25586e-05
3.54679	4.25766e-05
3.54799	4.25806e-05
3.54918	4.25847e-05
3.55248	4.25957e-05
3.55789	4.26138e-05
3.56009	4.26211e-05
3.56228	4.26284e-05
3.56511	4.26379e-05
3.57055	4.26561e-05
3.57949	4.2686e-05
3.58386	4.27007e-05
3.58707	4.27114e-05
3.59027	4.27222e-05
3.59397	4.27346e-05
3.59766	4.2747e-05
3.60102	4.27583e-05
3.60438	4.27697e-05
3.60719	4.27791e-05
3.61075	4.27911e-05
3.61528	4.28064e-05
3.61871	4.2818e-05
3.62214	4.28295e-05
3.62711	4.28463e-05
3.63339	4.28675e-05
3.63734	4.28809e-05
3.64129	4.28943e-05
3.64479	4.29062e-05
3.64828	4.2918e-05
3.65178	4.29299e-05
3.65576	4.29434e-05
3.65886	4.2954e-05
3.66196	4.29645e-05
3.66492	4.29746e-05
3.67017	4.29925e-05
3.67581	4.30117e-05
3.68391	4.30393e-05
3.69521	4.30781e-05
3.69853	4.30895e-05
3.70186	4.31008e-05
3.7047	4.31105e-05
3.70838	4.31231e-05
3.71317	4.31396e-05
3.71713	4.31532e-05
3.72066	4.31653e-05
3.72594	4.31835e-05
3.72788	4.31902e-05
3.72982	4.31969e-05
3.73235	4.32056e-05
3.73504	4.32148e-05
3.73768	4.32239e-05
3.74132	4.32364e-05
3.74496	4.3249e-05
3.75016	4.3267e-05
3.75513	4.32842e-05
3.75801	4.32942e-05
3.76089	4.33042e-05
3.76466	4.33172e-05
3.77049	4.33373e-05
3.77554	4.3355e-05
3.77909	4.33673e-05
3.78263	4.33796e-05
3.78843	4.33998e-05
3.79336	4.34169e-05
3.79678	4.34288e-05
3.8002	4.34408e-05
3.80451	4.34559e-05
3.80844	4.34696e-05
3.81124	4.34794e-05
3.81403	4.34892e-05
3.81681	4.34989e-05
3.8195	4.35083e-05
3.8222	4.35177e-05
3.82677	4.35338e-05
3.83186	4.35516e-05
3.83773	4.35722e-05
3.84236	4.35886e-05
3.84475	4.3597e-05
3.84714	4.36053e-05
3.85144	4.36204e-05
3.85615	4.36371e-05
3.85915	4.36477e-05
3.8612	4.36549e-05
3.86325	4.36621e-05
3.8661	4.36722e-05
3.86964	4.36847e-05
3.87423	4.37009e-05
3.87918	4.37185e-05
3.88412	4.3736e-05
3.887	4.37461e-05
3.88987	4.37563e-05
3.89376	4.37701e-05
3.89726	4.37825e-05
3.90116	4.37964e-05
3.90434	4.38078e-05
3.90791	4.38205e-05
3.91242	4.38365e-05
3.91761	4.3855e-05
3.91958	4.38621e-05
3.92155	4.38691e-05
3.92442	4.38793e-05
3.92833	4.38933e-05
3.93157	4.39048e-05
3.93481	4.39164e-05
3.93969	4.39339e-05
3.94479	4.39521e-05
3.94971	4.39698e-05
3.95463	4.39874e-05
3.95963	4.40053e-05
3.96442	4.40226e-05
3.97013	4.40431e-05
3.97754	4.407e-05
3.97962	4.40774e-05
3.98169	4.40849e-05
3.98422	4.4094e-05
3.98723	4.41048e-05
3.99104	4.41186e-05
3.99373	4.41284e-05
3.99642	4.4138e-05
3.99983	4.41504e-05
4.00325	4.41628e-05
4.00639	4.41741e-05
4.00903	4.41837e-05
4.01271	4.4197e-05
4.01638	4.42104e-05
4.02321	4.42352e-05
4.03228	4.42682e-05
4.04021	4.42971e-05
4.04711	4.43222e-05
4.0489	4.43287e-05
4.05068	4.43353e-05
4.054	4.43475e-05
4.05723	4.43593e-05
4.06123	4.43739e-05
4.0657	4.43902e-05
4.0689	4.4402e-05
4.0721	4.44138e-05
4.07735	4.4433e-05
4.08296	4.44537e-05
4.08446	4.44592e-05
4.08595	4.44647e-05
4.09022	4.44804e-05
4.09749	4.4507e-05
4.09987	4.45159e-05
4.10226	4.45247e-05
4.10586	4.4538e-05
4.10915	4.45502e-05
4.11192	4.45604e-05
4.11452	4.457e-05
4.11713	4.45796e-05
4.11963	4.45889e-05
4.1228	4.46006e-05
4.12854	4.46219e-05
4.13629	4.46507e-05
4.13846	4.46588e-05
4.14063	4.46668e-05
4.14276	4.46747e-05
4.1453	4.46842e-05
4.14817	4.46948e-05
4.15147	4.4707e-05
4.15477	4.47193e-05
4.15895	4.47349e-05
4.16411	4.47542e-05
4.16925	4.47734e-05
4.17518	4.47955e-05
4.17799	4.4806e-05
4.18081	4.48166e-05
4.18441	4.48301e-05
4.18747	4.48415e-05
4.18983	4.48504e-05
4.1922	4.48593e-05
4.19503	4.48699e-05
4.19748	4.48791e-05
4.20203	4.48962e-05
4.20485	4.49068e-05
4.20767	4.49174e-05
4.21113	4.49304e-05
4.21637	4.49502e-05
4.22083	4.49669e-05
4.22543	4.49843e-05
4.23056	4.50037e-05
4.23185	4.50085e-05
4.23314	4.50134e-05
4.2345	4.50185e-05
4.23671	4.50269e-05
4.23968	4.50381e-05
4.24322	4.50516e-05
4.24833	4.50709e-05
4.25289	4.50883e-05
4.25745	4.51055e-05
4.26114	4.51196e-05
4.26402	4.51305e-05
4.26689	4.51414e-05
4.27216	4.51615e-05
4.27673	4.51788e-05
4.27969	4.51901e-05
4.28264	4.52014e-05
4.28561	4.52127e-05
4.28836	4.52232e-05
4.29102	4.52334e-05
4.29518	4.52492e-05
4.29885	4.52632e-05
4.30215	4.52759e-05
4.30419	4.52837e-05
4.30623	4.52915e-05
4.31024	4.53069e-05
4.31424	4.53222e-05
4.31981	4.53436e-05
4.32737	4.53728e-05
4.33611	4.54065e-05
4.33805	4.54139e-05
4.33999	4.54213e-05
4.34291	4.54326e-05
4.34713	4.54488e-05
4.35507	4.54797e-05
4.36239	4.55078e-05
4.36943	4.55352e-05
4.37647	4.55626e-05
4.37932	4.55735e-05
4.38217	4.55846e-05
4.38638	4.56009e-05
4.38988	4.56144e-05
4.39277	4.56257e-05
4.39543	4.56361e-05
4.39801	4.56462e-05
4.40055	4.56561e-05
4.40331	4.56669e-05
4.4062	4.56781e-05
4.40874	4.5688e-05
4.41169	4.56996e-05
4.41436	4.571e-05
4.4175	4.57223e-05
4.42025	4.57331e-05
4.42365	4.57464e-05
4.42661	4.5758e-05
4.42958	4.57695e-05
4.43485	4.57903e-05
4.43678	4.57979e-05
4.43871	4.58054e-05
4.44114	4.5815e-05
4.44414	4.58267e-05
4.4483	4.58431e-05
4.45265	4.58601e-05
4.45445	4.58673e-05
4.45626	4.58744e-05
4.46004	4.58893e-05
4.46293	4.59007e-05
4.46583	4.59121e-05
4.46856	4.59229e-05
4.47096	4.59324e-05
4.47459	4.59468e-05
4.47825	4.59613e-05
4.48183	4.59755e-05
4.48509	4.59883e-05
4.48796	4.59997e-05
4.49129	4.60129e-05
4.49645	4.60333e-05
4.50388	4.6063e-05
4.50718	4.60761e-05
4.50972	4.60861e-05
4.51226	4.60962e-05
4.51477	4.61062e-05
4.51712	4.61156e-05
4.51921	4.61239e-05
4.52123	4.6132e-05
4.52389	4.61426e-05
4.52796	4.61587e-05
4.53202	4.6175e-05
4.53545	4.61888e-05
4.53846	4.62008e-05
4.54093	4.62107e-05
4.54352	4.6221e-05
4.54629	4.62321e-05
4.55007	4.62473e-05
4.55387	4.62626e-05
4.55644	4.62728e-05
4.559	4.62832e-05
4.56135	4.62926e-05
4.56377	4.63023e-05
4.56791	4.63189e-05
4.57132	4.63326e-05
4.5749	4.63471e-05
4.57848	4.63615e-05
4.58173	4.63746e-05
4.58481	4.6387e-05
4.58751	4.63979e-05
4.58988	4.64075e-05
4.59249	4.6418e-05
4.59556	4.64304e-05
4.59926	4.64454e-05
4.60388	4.64641e-05
4.60823	4.64817e-05
4.61228	4.64982e-05
4.61562	4.65117e-05
4.61763	4.65198e-05
4.61964	4.6528e-05
4.62233	4.6539e-05
4.62498	4.65497e-05
4.62756	4.65602e-05
4.63016	4.65708e-05
4.63327	4.65835e-05
4.63704	4.65988e-05
4.64135	4.66163e-05
4.64566	4.66339e-05
4.64915	4.66482e-05
4.65267	4.66626e-05
4.65618	4.6677e-05
4.65904	4.66887e-05
4.66176	4.66998e-05
4.66722	4.67221e-05
4.67194	4.67415e-05
4.67403	4.67501e-05
4.67613	4.67587e-05
4.67912	4.6771e-05
4.68477	4.67943e-05
4.68886	4.68111e-05
4.69296	4.68279e-05
4.6972	4.68454e-05
4.70087	4.68605e-05
4.70461	4.68759e-05
4.70826	4.68911e-05
4.71192	4.69062e-05
4.71489	4.69185e-05
4.72001	4.69396e-05
4.72591	4.69641e-05
4.72826	4.69738e-05
4.73061	4.69835e-05
4.73319	4.69942e-05
4.73577	4.7005e-05
4.73841	4.70159e-05
4.74207	4.70311e-05
4.74468	4.7042e-05
4.74729	4.70528e-05
4.75017	4.70648e-05
4.75325	4.70776e-05
4.7581	4.70978e-05
4.76366	4.7121e-05
4.76813	4.71396e-05
4.77189	4.71553e-05
4.77539	4.717e-05
4.78272	4.72007e-05
4.79011	4.72317e-05
4.79768	4.72634e-05
4.80524	4.72952e-05
4.80814	4.73074e-05
4.81104	4.73197e-05
4.81375	4.73311e-05
4.8165	4.73427e-05
4.81989	4.7357e-05
4.82444	4.73762e-05
4.82661	4.73854e-05
4.82877	4.73945e-05
4.8322	4.74089e-05
4.83676	4.74282e-05
4.84079	4.74452e-05
4.84507	4.74634e-05
4.84851	4.74779e-05
4.85194	4.74926e-05
4.85652	4.7512e-05
4.8611	4.75315e-05
4.86486	4.75475e-05
4.86827	4.7562e-05
4.87089	4.75732e-05
4.8735	4.75843e-05
4.87698	4.75991e-05
4.88025	4.7613e-05
4.88526	4.76344e-05
4.88939	4.76521e-05
4.89282	4.76667e-05
4.89559	4.76786e-05
4.90126	4.77028e-05
4.90597	4.77231e-05
4.91067	4.77432e-05
4.9164	4.77678e-05
4.91869	4.77777e-05
4.92098	4.77875e-05
4.92356	4.77986e-05
4.92642	4.78109e-05
4.92929	4.78232e-05
4.93251	4.78371e-05
4.93602	4.78522e-05
4.93936	4.78667e-05
4.94197	4.78779e-05
4.94458	4.78892e-05
4.94711	4.79001e-05
4.9504	4.79143e-05
4.95464	4.79327e-05
4.95989	4.79553e-05
4.96564	4.79804e-05
4.96761	4.79889e-05
4.96958	4.79974e-05
4.9718	4.8007e-05
4.97639	4.80269e-05
4.98381	4.80593e-05
4.99007	4.80864e-05
4.99254	4.80972e-05
4.99501	4.8108e-05
4.99819	4.81218e-05
5.00112	4.81346e-05
5.00426	4.81484e-05
5.01052	4.81757e-05
5.0158	4.81988e-05
5.02132	4.82231e-05
5.02318	4.82312e-05
5.02504	4.82393e-05
5.02776	4.82512e-05
5.03165	4.82683e-05
5.0351	4.82834e-05
5.03811	4.82966e-05
5.04216	4.83145e-05
5.04407	4.83229e-05
5.04598	4.83313e-05
5.04791	4.83398e-05
5.04986	4.83484e-05
5.05258	4.83604e-05
5.05529	4.83723e-05
5.05843	4.83862e-05
5.06183	4.84012e-05
5.06682	4.84233e-05
5.07182	4.84453e-05
5.07435	4.84565e-05
5.07688	4.84677e-05
5.08216	4.84912e-05
5.08467	4.85023e-05
5.08719	4.85134e-05
5.09265	4.85377e-05
5.09894	4.85656e-05
5.10568	4.85956e-05
5.10943	4.86124e-05
5.11215	4.86245e-05
5.11486	4.86366e-05
5.11805	4.86508e-05
5.12164	4.86669e-05
5.12527	4.86831e-05
5.12702	4.86909e-05
5.12877	4.86988e-05
5.13126	4.87099e-05
5.13434	4.87236e-05
5.13744	4.87375e-05
5.14048	4.87512e-05
5.14326	4.87636e-05
5.14947	4.87915e-05
5.15181	4.8802e-05
5.15414	4.88125e-05
5.15674	4.88241e-05
5.16066	4.88418e-05
5.16286	4.88517e-05
5.16506	4.88616e-05
5.16843	4.88768e-05
5.17105	4.88886e-05
5.17368	4.89004e-05
5.17762	4.89182e-05
5.18306	4.89429e-05
5.18849	4.89674e-05
5.19208	4.89836e-05
5.19567	4.89999e-05
5.19959	4.90177e-05
5.20296	4.90329e-05
5.20592	4.90463e-05
5.20879	4.90593e-05
5.21134	4.90709e-05
5.21404	4.90832e-05
5.21666	4.90951e-05
5.21881	4.91049e-05
5.22116	4.91156e-05
5.22377	4.91275e-05
5.22663	4.91405e-05
5.22954	4.91538e-05
5.23207	4.91653e-05
5.23464	4.9177e-05
5.23721	4.91887e-05
5.23986	4.92008e-05
5.24268	4.92137e-05
5.2453	4.92257e-05
5.24797	4.92379e-05
5.25005	4.92474e-05
5.25214	4.9257e-05
5.25438	4.92673e-05
5.25929	4.92898e-05
5.26378	4.93104e-05
5.26942	4.93362e-05
5.27422	4.93583e-05
5.27852	4.93781e-05
5.28402	4.94035e-05
5.28622	4.94137e-05
5.28843	4.94238e-05
5.29125	4.94368e-05
5.29501	4.94541e-05
5.29752	4.94657e-05
5.30002	4.94773e-05
5.30482	4.94995e-05
5.30885	4.95182e-05
5.31276	4.95363e-05
5.31461	4.95449e-05
5.31646	4.95535e-05
5.31876	4.95641e-05
5.32143	4.95765e-05
5.32422	4.95894e-05
5.32543	4.9595e-05
5.32664	4.96006e-05
5.32975	4.96151e-05
5.33323	4.96313e-05
5.33611	4.96446e-05
5.34029	4.96641e-05
5.34385	4.96807e-05
5.3471	4.96958e-05
5.34997	4.97093e-05
5.3535	4.97257e-05
5.35691	4.97417e-05
5.35918	4.97523e-05
5.36145	4.97629e-05
5.3644	4.97767e-05
5.368	4.97936e-05
5.37151	4.981e-05
5.37563	4.98293e-05
5.38075	4.98533e-05
5.38586	4.98773e-05
5.39081	4.99006e-05
5.39393	4.99152e-05
5.39705	4.99299e-05
5.40137	4.99503e-05
5.40503	4.99675e-05
5.40911	4.99868e-05
5.41485	5.0014e-05
5.41703	5.00243e-05
5.41922	5.00346e-05
5.424	5.00572e-05
5.42978	5.00845e-05
5.43639	5.01159e-05
5.43854	5.01262e-05
5.4407	5.01364e-05
5.44334	5.01489e-05
5.4461	5.01621e-05
5.44887	5.01752e-05
5.45435	5.02013e-05
5.46082	5.0232e-05
5.46589	5.02562e-05
5.47096	5.02804e-05
5.47783	5.03134e-05
5.48401	5.03428e-05
5.4864	5.03543e-05
5.48879	5.03657e-05
5.49152	5.03789e-05
5.49406	5.03911e-05
5.4967	5.04037e-05
5.50017	5.04204e-05
5.50399	5.04387e-05
5.5073	5.04547e-05
5.51084	5.04717e-05
5.51484	5.0491e-05
5.51881	5.05101e-05
5.52247	5.05277e-05
5.52791	5.05541e-05
5.52977	5.0563e-05
5.53164	5.0572e-05
5.53467	5.05867e-05
5.53746	5.06001e-05
5.54026	5.06137e-05
5.54363	5.06301e-05
5.54691	5.06459e-05
5.54986	5.06602e-05
5.55199	5.06706e-05
5.55412	5.06809e-05
5.55669	5.06934e-05
5.56115	5.0715e-05
5.56494	5.07335e-05
5.56897	5.07531e-05
5.57299	5.07727e-05
5.57785	5.07963e-05
5.58443	5.08284e-05
5.59199	5.08654e-05
5.59726	5.08911e-05
5.60254	5.0917e-05
5.60573	5.09327e-05
5.60893	5.09484e-05
5.61164	5.09617e-05
5.61394	5.0973e-05
5.61625	5.09843e-05
5.61861	5.09959e-05
5.62251	5.10151e-05
5.62721	5.10382e-05
5.63289	5.10662e-05
5.63693	5.10862e-05
5.63978	5.11002e-05
5.64262	5.11142e-05
5.64559	5.11289e-05
5.64855	5.11435e-05
5.6515	5.11581e-05
5.65499	5.11754e-05
5.65842	5.11924e-05
5.66072	5.12037e-05
5.66301	5.12151e-05
5.66538	5.12268e-05
5.66935	5.12465e-05
5.67345	5.12669e-05
5.67754	5.12872e-05
5.68096	5.13042e-05
5.68715	5.1335e-05
5.69668	5.13825e-05
5.7086	5.14423e-05
5.71909	5.1495e-05
5.7242	5.15204e-05
5.7293	5.15459e-05
5.73506	5.15748e-05
5.73747	5.15869e-05
5.73988	5.1599e-05
5.74261	5.16128e-05
5.74576	5.16286e-05
5.74929	5.16464e-05
5.75133	5.16567e-05
5.75337	5.1667e-05
5.75602	5.16803e-05
5.75844	5.16925e-05
5.76086	5.17047e-05
5.7637	5.17191e-05
5.76819	5.17418e-05
5.77268	5.17646e-05
5.77419	5.17723e-05
5.7757	5.17799e-05
5.7778	5.17905e-05
5.78005	5.18019e-05
5.78284	5.18161e-05
5.78566	5.18304e-05
5.78862	5.18455e-05
5.79219	5.18636e-05
5.79565	5.18812e-05
5.79848	5.18956e-05
5.8004	5.19054e-05
5.80232	5.19152e-05
5.80455	5.19265e-05
5.8078	5.19431e-05
5.81042	5.19565e-05
5.81351	5.19723e-05
5.81678	5.1989e-05
5.81965	5.20036e-05
5.82253	5.20183e-05
5.8262	5.20371e-05
5.82987	5.20559e-05
5.83538	5.20841e-05
5.84717	5.21445e-05
5.84962	5.21571e-05
5.85207	5.21698e-05
5.85599	5.219e-05
5.86138	5.22179e-05
5.86327	5.22276e-05
5.86515	5.22373e-05
5.86966	5.22605e-05
5.87339	5.22798e-05
5.87676	5.22972e-05
5.87972	5.23125e-05
5.88411	5.23353e-05
5.88757	5.23532e-05
5.89008	5.23662e-05
5.8926	5.23792e-05
5.89608	5.23973e-05
5.89941	5.24145e-05
5.90221	5.24291e-05
5.90502	5.24436e-05
5.90763	5.24572e-05
5.91062	5.24727e-05
5.9136	5.24883e-05
5.9165	5.25034e-05
5.91885	5.25157e-05
5.92345	5.25397e-05
5.92581	5.2552e-05
5.92817	5.25643e-05
5.93038	5.25759e-05
5.9327	5.2588e-05
5.93622	5.26064e-05
5.93974	5.26248e-05
5.94314	5.26426e-05
5.9462	5.26587e-05
5.94895	5.26731e-05
5.9518	5.2688e-05
5.95416	5.27004e-05
5.95672	5.27138e-05
5.95986	5.27303e-05
5.96305	5.27471e-05
5.96667	5.27661e-05
5.97027	5.27851e-05
5.9726	5.27974e-05
5.97493	5.28096e-05
5.97744	5.28229e-05
5.98047	5.28389e-05
5.98291	5.28517e-05
5.98534	5.28645e-05
5.98758	5.28763e-05
5.99241	5.29019e-05
5.99678	5.29249e-05
6.0014	5.29495e-05
6.00317	5.29589e-05
6.00494	5.29683e-05
6.007	5.29791e-05
6.00943	5.2992e-05
6.01257	5.30087e-05
6.01571	5.30254e-05
6.01854	5.30405e-05
6.022	5.30589e-05
6.02406	5.30698e-05
6.02612	5.30808e-05
6.02863	5.30941e-05
6.03071	5.31052e-05
6.0329	5.31169e-05
6.03655	5.31364e-05
6.03985	5.3154e-05
6.04267	5.3169e-05
6.04611	5.31874e-05
6.05016	5.32091e-05
6.05438	5.32317e-05
6.05854	5.32539e-05
6.06276	5.32766e-05
6.06698	5.32992e-05
6.06997	5.33152e-05
6.07296	5.33313e-05
6.07686	5.33523e-05
6.08008	5.33696e-05
6.08293	5.33849e-05
6.08545	5.33985e-05
6.08788	5.34116e-05
6.09201	5.34338e-05
6.09618	5.34564e-05
6.09809	5.34667e-05
6.1	5.3477e-05
6.10239	5.34898e-05
6.10611	5.351e-05
6.1078	5.35191e-05
6.10948	5.35283e-05
6.11159	5.35396e-05
6.1157	5.35619e-05
6.11762	5.35723e-05
6.11954	5.35827e-05
6.12193	5.35957e-05
6.12569	5.36161e-05
6.13168	5.36487e-05
6.13586	5.36713e-05
6.14004	5.36941e-05
6.14356	5.37133e-05
6.14591	5.37261e-05
6.14826	5.37389e-05
6.15102	5.3754e-05
6.15331	5.37665e-05
6.15561	5.37791e-05
6.15775	5.37907e-05
6.16226	5.38155e-05
6.16386	5.38242e-05
6.16545	5.38329e-05
6.16762	5.38447e-05
6.17054	5.38607e-05
6.17629	5.38923e-05
6.18127	5.39196e-05
6.18358	5.39323e-05
6.18589	5.3945e-05
6.1883	5.39582e-05
6.19218	5.39795e-05
6.19524	5.39964e-05
6.1983	5.40132e-05
6.20088	5.40275e-05
6.2034	5.40413e-05
6.20591	5.40552e-05
6.20811	5.40673e-05
6.21192	5.40883e-05
6.21558	5.41086e-05
6.2174	5.41186e-05
6.21922	5.41287e-05
6.22319	5.41507e-05
6.22509	5.41612e-05
6.22698	5.41717e-05
6.22946	5.41854e-05
6.23201	5.41996e-05
6.23458	5.42138e-05
6.23785	5.42319e-05
6.24062	5.42473e-05
6.24305	5.42608e-05
6.24678	5.42816e-05
6.24981	5.42985e-05
6.25308	5.43166e-05
6.25587	5.43322e-05
6.25826	5.43455e-05
6.26041	5.43575e-05
6.26421	5.43787e-05
6.26819	5.4401e-05
6.27213	5.44229e-05
6.27651	5.44475e-05
6.27857	5.4459e-05
6.28064	5.44706e-05
6.28301	5.44839e-05
6.28579	5.44994e-05
6.28883	5.45164e-05
6.29225	5.45356e-05
6.29516	5.4552e-05
6.29894	5.45732e-05
6.3037	5.46e-05
6.30791	5.46237e-05
6.31212	5.46474e-05
6.31469	5.46619e-05
6.31727	5.46764e-05
6.31946	5.46888e-05
6.32178	5.47019e-05
6.32402	5.47145e-05
6.32669	5.47296e-05
6.32937	5.47448e-05
6.33169	5.47579e-05
6.33402	5.47711e-05
6.33645	5.47849e-05
6.33913	5.48e-05
6.34248	5.4819e-05
6.34503	5.48335e-05
6.34758	5.48479e-05
6.34964	5.48597e-05
6.35171	5.48714e-05
6.35397	5.48843e-05
6.3579	5.49066e-05
6.36195	5.49296e-05
6.36523	5.49483e-05
6.36988	5.49748e-05
6.37463	5.50018e-05
6.3788	5.50257e-05
6.3812	5.50394e-05
6.38361	5.50532e-05
6.38586	5.50661e-05
6.38821	5.50795e-05
6.39054	5.50928e-05
6.39468	5.51166e-05
6.4012	5.51539e-05
6.40417	5.5171e-05
6.40714	5.5188e-05
6.40966	5.52025e-05
6.4121	5.52165e-05
6.41522	5.52344e-05
6.41809	5.52509e-05
6.42082	5.52667e-05
6.4239	5.52844e-05
6.42749	5.53051e-05
6.4313	5.53271e-05
6.43497	5.53484e-05
6.43879	5.53703e-05
6.44172	5.53873e-05
6.44464	5.54042e-05
6.44774	5.54222e-05
6.45069	5.54393e-05
6.45423	5.54597e-05
6.45851	5.54847e-05
6.46009	5.54938e-05
6.46167	5.5503e-05
6.4654	5.55246e-05
6.47137	5.55594e-05
6.47728	5.55938e-05
6.48275	5.56257e-05
6.48971	5.56663e-05
6.49217	5.56807e-05
6.49464	5.56951e-05
6.49855	5.57179e-05
6.5015	5.57352e-05
6.50379	5.57486e-05
6.50607	5.5762e-05
6.50824	5.57747e-05
6.51014	5.57858e-05
6.51195	5.57964e-05
6.51377	5.58071e-05
6.5161	5.58207e-05
6.51866	5.58358e-05
6.52105	5.58498e-05
6.52444	5.58698e-05
6.52804	5.5891e-05
6.5351	5.59325e-05
6.53885	5.59546e-05
6.54259	5.59767e-05
6.54617	5.59978e-05
6.55242	5.60349e-05
6.55457	5.60476e-05
6.55672	5.60603e-05
6.56075	5.60842e-05
6.56399	5.61033e-05
6.56803	5.61273e-05
6.57025	5.61405e-05
6.57247	5.61537e-05
6.57473	5.61671e-05
6.57678	5.61793e-05
6.57886	5.61917e-05
6.58104	5.62046e-05
6.58285	5.62154e-05
6.58482	5.62271e-05
6.5872	5.62412e-05
6.59039	5.62602e-05
6.5943	5.62836e-05
6.59822	5.63069e-05
6.59947	5.63144e-05
6.60073	5.63219e-05
6.60293	5.63351e-05
6.60567	5.63515e-05
6.61051	5.63804e-05
6.61999	5.64372e-05
6.6228	5.64541e-05
6.62562	5.6471e-05
6.62912	5.6492e-05
6.63384	5.65204e-05
6.63726	5.6541e-05
6.64068	5.65616e-05
6.64366	5.65795e-05
6.64611	5.65943e-05
6.64847	5.66085e-05
6.65142	5.66263e-05
6.65386	5.6641e-05
6.6561	5.66546e-05
6.65839	5.66684e-05
6.66152	5.66873e-05
6.66443	5.67049e-05
6.66838	5.67288e-05
6.67233	5.67527e-05
6.67583	5.67739e-05
6.67996	5.6799e-05
6.68425	5.68251e-05
6.68772	5.68461e-05
6.69265	5.68762e-05
6.69946	5.69176e-05
6.70361	5.69429e-05
6.70657	5.6961e-05
6.70954	5.69791e-05
6.71247	5.6997e-05
6.71637	5.70208e-05
6.72057	5.70465e-05
6.72509	5.70742e-05
6.72691	5.70854e-05
6.72873	5.70965e-05
6.7314	5.71129e-05
6.7343	5.71307e-05
6.7372	5.71485e-05
6.73955	5.71629e-05
6.74455	5.71937e-05
6.74745	5.72116e-05
6.75035	5.72294e-05
6.7538	5.72506e-05
6.75725	5.72719e-05
6.76257	5.73047e-05
6.76791	5.73377e-05
6.77281	5.73679e-05
6.77517	5.73825e-05
6.77753	5.73971e-05
6.77995	5.74121e-05
6.78345	5.74339e-05
6.7857	5.74479e-05
6.78796	5.74619e-05
6.79044	5.74772e-05
6.79293	5.74927e-05
6.79572	5.75101e-05
6.79817	5.75253e-05
6.80037	5.75389e-05
6.80254	5.75524e-05
6.80508	5.75683e-05
6.80816	5.75875e-05
6.81107	5.76057e-05
6.81521	5.76314e-05
6.81919	5.76563e-05
6.82324	5.76815e-05
6.82717	5.77061e-05
6.83136	5.77324e-05
[truncated: 41,261 more rows]

[truncated: 7 more sheets: 30stp_60sdt, 30stp_120sdt, 300stp_120sdt, 300stp_180sdt, 300stp_240sdt, 300stp_300sdt, 300stp_360sdt]
