# Supplementary material for: Disequilibrium response to tapping crustal magma reveals storage conditions
Source: Nature. 2026 Mar 25;652(8109):387–92. doi: 10.1038/s41586-026-10317-w (PMC13061633; doi:10.1038/s41586-026-10317-w)
Supplement: Supplementary file 3 — Source Data Fig. 3 [file 41586_2026_10317_MOESM3_ESM.xlsx]

## Sheet: Readme
Sheets contain results named according to the initial saturation pressure (P0), decompression time (tp) in seconds, and the offset time for cooling (dt) also in seconds. The following starting conditions apply:
Initital conditions
Pressure (Mpa)	Temperature (deg C)	H2O/CO2 of the vapor
35	920	0.7775
45	900	0.6
55	900	0.5

## Sheet: 35P0_10stp_-22sdt
Time	Vesicularity	H2Ot	OH/H2Om	CO2
(s)	(vol frac)	(wt%)	(mol/mol)	(ppm)
0	3.39292e-05	1.80024	4.70644	48.1088
2.04126e-06	3.39292e-05	1.80024	4.70644	48.1088
4.32071e-06	3.39292e-05	1.80024	4.70644	48.1088
8.55668e-06	3.39292e-05	1.80024	4.70644	48.1088
2.08007e-05	3.39292e-05	1.80024	4.70644	48.1088
4.66812e-05	3.39292e-05	1.80024	4.70644	48.1088
8.44812e-05	3.39291e-05	1.80024	4.70643	48.1088
0.00013614	3.39289e-05	1.80024	4.70643	48.1088
0.000202636	3.39285e-05	1.80024	4.70643	48.1088
0.000279888	3.39279e-05	1.80024	4.70642	48.1088
0.00038605	3.39267e-05	1.80024	4.70642	48.1088
0.000487844	3.39253e-05	1.80024	4.70642	48.1088
0.000586771	3.39236e-05	1.80024	4.70641	48.1088
0.000689473	3.39217e-05	1.80024	4.70641	48.1088
0.000811218	3.3919e-05	1.80024	4.7064	48.1088
0.000932962	3.39161e-05	1.80024	4.7064	48.1088
0.00106115	3.39127e-05	1.80024	4.70639	48.1088
0.00119875	3.39089e-05	1.80024	4.70639	48.1088
0.00129579	3.39059e-05	1.80024	4.70638	48.1088
0.00139284	3.39029e-05	1.80024	4.70638	48.1088
0.00155321	3.38976e-05	1.80024	4.70637	48.1088
0.00172481	3.38917e-05	1.80024	4.70636	48.1088
0.00192853	3.38843e-05	1.80024	4.70635	48.1088
0.00213387	3.38765e-05	1.80025	4.70635	48.1088
0.00234869	3.3868e-05	1.80025	4.70634	48.1088
0.00257166	3.38589e-05	1.80025	4.70633	48.1088
0.0027544	3.38512e-05	1.80025	4.70632	48.1088
0.00293714	3.38433e-05	1.80025	4.70631	48.1088
0.00317648	3.38328e-05	1.80025	4.7063	48.1088
0.00332	3.38264e-05	1.80025	4.7063	48.1088
0.00346353	3.38198e-05	1.80025	4.70629	48.1088
0.00371468	3.38082e-05	1.80025	4.70628	48.1088
0.00395911	3.37968e-05	1.80025	4.70627	48.1088
0.00421606	3.37845e-05	1.80025	4.70626	48.1088
0.0044792	3.37717e-05	1.80025	4.70625	48.1088
0.004649	3.37634e-05	1.80025	4.70624	48.1088
0.0048188	3.3755e-05	1.80025	4.70623	48.1088
0.00507176	3.37424e-05	1.80025	4.70622	48.1088
0.00527169	3.37324e-05	1.80025	4.70622	48.1088
0.00547162	3.37222e-05	1.80025	4.70621	48.1088
0.00574578	3.37082e-05	1.80025	4.7062	48.1088
0.00596308	3.36971e-05	1.80025	4.70619	48.1089
0.00618038	3.36859e-05	1.80025	4.70618	48.1089
0.00631369	3.36789e-05	1.80025	4.70617	48.1089
0.006447	3.3672e-05	1.80025	4.70617	48.1089
0.00671602	3.3658e-05	1.80025	4.70616	48.1089
0.00703458	3.36412e-05	1.80025	4.70614	48.1089
0.00724484	3.36301e-05	1.80025	4.70613	48.1089
0.00745511	3.3619e-05	1.80025	4.70613	48.1089
0.00774498	3.36036e-05	1.80025	4.70611	48.1089
0.00796374	3.3592e-05	1.80025	4.7061	48.1089
0.0081168	3.35838e-05	1.80025	4.7061	48.1089
0.00826986	3.35757e-05	1.80025	4.70609	48.1089
0.00856496	3.35599e-05	1.80025	4.70608	48.1089
0.00888612	3.35427e-05	1.80025	4.70607	48.1089
0.0091918	3.35263e-05	1.80025	4.70605	48.1089
0.00951316	3.35091e-05	1.80025	4.70604	48.1089
0.00978994	3.34942e-05	1.80025	4.70603	48.1089
0.0100667	3.34793e-05	1.80025	4.70602	48.1089
0.0103901	3.34619e-05	1.80025	4.706	48.1089
0.0107135	3.34446e-05	1.80025	4.70599	48.1089
0.0110435	3.34268e-05	1.80025	4.70598	48.1089
0.0113408	3.34109e-05	1.80025	4.70597	48.1089
0.0116816	3.33926e-05	1.80025	4.70595	48.1089
0.0119054	3.33807e-05	1.80025	4.70594	48.1089
0.0121292	3.33687e-05	1.80025	4.70593	48.1089
0.0123374	3.33576e-05	1.80025	4.70592	48.1089
0.0125457	3.33465e-05	1.80025	4.70592	48.1089
0.012747	3.33357e-05	1.80025	4.70591	48.1089
0.0129482	3.3325e-05	1.80025	4.7059	48.1089
0.013259	3.33085e-05	1.80025	4.70589	48.1089
0.013498	3.32958e-05	1.80025	4.70588	48.1089
0.0137371	3.32832e-05	1.80025	4.70587	48.1089
0.0139401	3.32725e-05	1.80025	4.70586	48.1089
0.0141431	3.32617e-05	1.80025	4.70585	48.1089
0.0143922	3.32486e-05	1.80025	4.70584	48.1089
0.0146413	3.32356e-05	1.80025	4.70583	48.1089
0.0148557	3.32243e-05	1.80025	4.70582	48.1089
0.0151803	3.32073e-05	1.80025	4.70581	48.1089
0.0155304	3.3189e-05	1.80025	4.70579	48.1089
0.0158682	3.31715e-05	1.80025	4.70578	48.1089
0.0162574	3.31513e-05	1.80025	4.70576	48.1089
0.0166191	3.31326e-05	1.80025	4.70575	48.1089
0.016948	3.31157e-05	1.80025	4.70573	48.1089
0.0172731	3.30991e-05	1.80025	4.70572	48.1089
0.017645	3.30801e-05	1.80025	4.7057	48.1089
0.0179084	3.30667e-05	1.80025	4.70569	48.1089
0.0181719	3.30534e-05	1.80025	4.70568	48.1089
0.0183977	3.30419e-05	1.80025	4.70567	48.1089
0.0187436	3.30245e-05	1.80025	4.70566	48.1089
0.0190132	3.3011e-05	1.80025	4.70565	48.1089
0.0192829	3.29975e-05	1.80025	4.70564	48.1089
0.019636	3.29799e-05	1.80025	4.70562	48.1089
0.0199876	3.29624e-05	1.80025	4.70561	48.1089
0.0202246	3.29507e-05	1.80025	4.7056	48.1089
0.0204617	3.2939e-05	1.80025	4.70559	48.1089
0.0207089	3.29268e-05	1.80025	4.70558	48.1089
0.0210425	3.29105e-05	1.80025	4.70556	48.1089
0.0214726	3.28895e-05	1.80025	4.70555	48.1089
0.0218337	3.2872e-05	1.80025	4.70553	48.1089
0.022211	3.28538e-05	1.80025	4.70552	48.1089
0.0225242	3.28388e-05	1.80025	4.7055	48.1089
0.0229174	3.282e-05	1.80025	4.70549	48.1089
0.0232659	3.28034e-05	1.80025	4.70547	48.1089
0.0236156	3.27868e-05	1.80025	4.70546	48.1089
0.0239431	3.27714e-05	1.80025	4.70545	48.1089
0.0243609	3.27518e-05	1.80025	4.70543	48.1089
0.0247155	3.27352e-05	1.80025	4.70541	48.1089
0.0249701	3.27234e-05	1.80025	4.7054	48.1089
0.0252246	3.27116e-05	1.80025	4.70539	48.1089
0.025504	3.26987e-05	1.80025	4.70538	48.1089
0.0257966	3.26853e-05	1.80025	4.70537	48.1089
0.0261435	3.26694e-05	1.80025	4.70535	48.1089
0.0264382	3.2656e-05	1.80025	4.70534	48.1089
0.0268069	3.26393e-05	1.80025	4.70533	48.1089
0.027161	3.26233e-05	1.80025	4.70531	48.1089
0.0274917	3.26085e-05	1.80025	4.7053	48.1089
0.0278512	3.25924e-05	1.80025	4.70528	48.1089
0.0282303	3.25756e-05	1.80025	4.70527	48.1089
0.0286248	3.25581e-05	1.80025	4.70525	48.1089
0.0289334	3.25446e-05	1.80025	4.70524	48.1089
0.0292419	3.25311e-05	1.80025	4.70523	48.1089
0.0295591	3.25172e-05	1.80025	4.70521	48.1089
0.0299249	3.25014e-05	1.80025	4.7052	48.1089
0.0303219	3.24842e-05	1.80025	4.70518	48.1089
0.0307095	3.24676e-05	1.80025	4.70517	48.1089
0.0309627	3.24568e-05	1.80025	4.70516	48.1089
0.0312158	3.2446e-05	1.80025	4.70515	48.1089
0.0315758	3.24308e-05	1.80025	4.70513	48.109
0.0319814	3.24137e-05	1.80025	4.70511	48.109
0.0323934	3.23964e-05	1.80025	4.7051	48.109
0.0328031	3.23793e-05	1.80025	4.70508	48.109
0.0332143	3.23623e-05	1.80025	4.70506	48.109
0.0334884	3.2351e-05	1.80025	4.70505	48.109
0.0337625	3.23398e-05	1.80025	4.70504	48.109
0.034125	3.2325e-05	1.80025	4.70503	48.109
0.0344992	3.23097e-05	1.80025	4.70501	48.109
0.0348394	3.2296e-05	1.80025	4.705	48.109
0.0351796	3.22823e-05	1.80025	4.70498	48.109
0.0355251	3.22685e-05	1.80025	4.70497	48.109
0.0358707	3.22547e-05	1.80025	4.70495	48.109
0.0363474	3.22358e-05	1.80025	4.70493	48.109
0.0367551	3.22197e-05	1.80025	4.70492	48.109
0.0370844	3.22069e-05	1.80025	4.7049	48.109
0.0375141	3.21901e-05	1.80025	4.70489	48.109
0.037792	3.21794e-05	1.80025	4.70487	48.109
0.0380698	3.21687e-05	1.80025	4.70486	48.109
0.0384688	3.21533e-05	1.80025	4.70485	48.109
0.0394917	3.21144e-05	1.80025	4.7048	48.109
0.03997	3.20964e-05	1.80025	4.70478	48.109
0.0404482	3.20786e-05	1.80025	4.70476	48.109
0.0408809	3.20625e-05	1.80025	4.70475	48.109
0.0412778	3.20479e-05	1.80025	4.70473	48.109
0.0416051	3.20358e-05	1.80025	4.70472	48.109
0.0419323	3.20239e-05	1.80025	4.7047	48.109
0.0423257	3.20096e-05	1.80025	4.70469	48.109
0.0426381	3.19983e-05	1.80025	4.70467	48.109
0.0429505	3.1987e-05	1.80025	4.70466	48.109
0.0432683	3.19757e-05	1.80025	4.70465	48.109
0.0438182	3.1956e-05	1.80025	4.70463	48.109
0.0443194	3.19383e-05	1.80025	4.70461	48.109
0.0448733	3.19189e-05	1.80025	4.70458	48.109
0.0454273	3.18996e-05	1.80025	4.70456	48.109
0.0459099	3.18829e-05	1.80025	4.70454	48.109
0.0464542	3.18642e-05	1.80025	4.70452	48.109
0.0469186	3.18484e-05	1.80025	4.7045	48.109
0.047383	3.18326e-05	1.80025	4.70448	48.109
0.0478975	3.18153e-05	1.80025	4.70446	48.109
0.0483279	3.1801e-05	1.80025	4.70444	48.109
0.0487757	3.17861e-05	1.80025	4.70442	48.109
0.0491265	3.17745e-05	1.80025	4.70441	48.109
0.0494774	3.1763e-05	1.80025	4.70439	48.109
0.0500214	3.17452e-05	1.80025	4.70437	48.109
0.050557	3.17279e-05	1.80025	4.70435	48.1091
0.0511314	3.17094e-05	1.80025	4.70432	48.1091
0.0515422	3.16963e-05	1.80025	4.70431	48.1091
0.0519529	3.16832e-05	1.80025	4.70429	48.1091
0.0523801	3.16697e-05	1.80025	4.70427	48.1091
0.0526479	3.16613e-05	1.80025	4.70426	48.1091
0.0529158	3.16529e-05	1.80025	4.70425	48.1091
0.0534487	3.16363e-05	1.80025	4.70423	48.1091
0.053997	3.16194e-05	1.80025	4.70421	48.1091
0.0544156	3.16066e-05	1.80025	4.70419	48.1091
0.0548343	3.15938e-05	1.80025	4.70417	48.1091
0.0553016	3.15796e-05	1.80025	4.70415	48.1091
0.0557576	3.15659e-05	1.80025	4.70413	48.1091
0.0562136	3.15522e-05	1.80025	4.70412	48.1091
0.0567124	3.15374e-05	1.80025	4.70409	48.1091
0.057254	3.15214e-05	1.80025	4.70407	48.1091
0.0575949	3.15113e-05	1.80025	4.70406	48.1091
0.0579359	3.15014e-05	1.80025	4.70404	48.1091
0.0582888	3.14911e-05	1.80025	4.70403	48.1091
0.0586638	3.14803e-05	1.80025	4.70401	48.1091
0.0590387	3.14695e-05	1.80025	4.704	48.1091
0.059469	3.14571e-05	1.80025	4.70398	48.1091
0.0598993	3.14449e-05	1.80025	4.70396	48.1091
0.060435	3.14297e-05	1.80025	4.70394	48.1091
0.0609269	3.14159e-05	1.80025	4.70392	48.1091
0.061288	3.14058e-05	1.80025	4.70391	48.1091
0.0616491	3.13958e-05	1.80025	4.70389	48.1091
0.0621415	3.13822e-05	1.80025	4.70387	48.1091
0.0628252	3.13634e-05	1.80025	4.70384	48.1091
0.0635088	3.13449e-05	1.80025	4.70381	48.1091
0.0639198	3.13338e-05	1.80025	4.7038	48.1091
0.0643308	3.13228e-05	1.80025	4.70378	48.1091
0.064806	3.13101e-05	1.80025	4.70376	48.1091
0.0651997	3.12997e-05	1.80025	4.70375	48.1091
0.0656315	3.12883e-05	1.80025	4.70373	48.1091
0.0660712	3.12768e-05	1.80025	4.70371	48.1091
0.0665181	3.12652e-05	1.80025	4.70369	48.1091
0.0669524	3.1254e-05	1.80025	4.70367	48.1092
0.0673957	3.12425e-05	1.80025	4.70365	48.1092
0.0678749	3.12303e-05	1.80025	4.70364	48.1092
0.0683779	3.12175e-05	1.80025	4.70361	48.1092
0.0687333	3.12085e-05	1.80025	4.7036	48.1092
0.0690887	3.11996e-05	1.80025	4.70359	48.1092
0.0696111	3.11866e-05	1.80025	4.70356	48.1092
0.0701546	3.11731e-05	1.80025	4.70354	48.1092
0.0704643	3.11655e-05	1.80025	4.70353	48.1092
0.070774	3.11579e-05	1.80025	4.70352	48.1092
0.0713657	3.11434e-05	1.80025	4.70349	48.1092
0.0718437	3.11318e-05	1.80025	4.70347	48.1092
0.0725998	3.11136e-05	1.80025	4.70344	48.1092
0.0729855	3.11044e-05	1.80025	4.70342	48.1092
0.0733713	3.10953e-05	1.80025	4.70341	48.1092
0.0735767	3.10904e-05	1.80025	4.7034	48.1092
0.073782	3.10856e-05	1.80025	4.70339	48.1092
0.0743647	3.10719e-05	1.80025	4.70337	48.1092
0.0751714	3.10532e-05	1.80025	4.70333	48.1092
0.0757376	3.10401e-05	1.80025	4.70331	48.1092
0.0763039	3.10272e-05	1.80025	4.70329	48.1092
0.0767543	3.10169e-05	1.80025	4.70327	48.1092
0.0772048	3.10068e-05	1.80025	4.70325	48.1092
0.0775882	3.09982e-05	1.80025	4.70323	48.1092
0.0780708	3.09874e-05	1.80025	4.70322	48.1092
0.0785664	3.09764e-05	1.80025	4.70319	48.1092
0.0789801	3.09673e-05	1.80025	4.70318	48.1092
0.0793786	3.09586e-05	1.80025	4.70316	48.1092
0.0798169	3.0949e-05	1.80025	4.70314	48.1092
0.0803109	3.09383e-05	1.80025	4.70312	48.1092
0.0809299	3.0925e-05	1.80025	4.7031	48.1092
0.081529	3.09123e-05	1.80025	4.70307	48.1092
0.0820561	3.09011e-05	1.80025	4.70305	48.1092
0.0826244	3.08891e-05	1.80025	4.70303	48.1093
0.0834349	3.08723e-05	1.80025	4.70299	48.1093
0.0842454	3.08556e-05	1.80025	4.70296	48.1093
0.0847618	3.0845e-05	1.80025	4.70294	48.1093
0.0852782	3.08345e-05	1.80025	4.70292	48.1093
0.0857996	3.0824e-05	1.80025	4.7029	48.1093
0.0864726	3.08106e-05	1.80025	4.70287	48.1093
0.0871397	3.07974e-05	1.80025	4.70284	48.1093
0.0875426	3.07894e-05	1.80025	4.70282	48.1093
0.0879455	3.07815e-05	1.80025	4.70281	48.1093
0.0884641	3.07715e-05	1.80025	4.70279	48.1093
0.0889827	3.07614e-05	1.80025	4.70277	48.1093
0.0895476	3.07506e-05	1.80025	4.70274	48.1093
0.0900107	3.07418e-05	1.80025	4.70272	48.1093
0.0904304	3.07338e-05	1.80025	4.70271	48.1093
0.0908931	3.07251e-05	1.80025	4.70269	48.1093
0.0913558	3.07164e-05	1.80025	4.70267	48.1093
0.0918136	3.07079e-05	1.80025	4.70265	48.1093
0.0923494	3.0698e-05	1.80025	4.70263	48.1093
0.0928852	3.06882e-05	1.80025	4.7026	48.1093
0.0936355	3.06745e-05	1.80025	4.70257	48.1093
0.0943858	3.0661e-05	1.80025	4.70254	48.1093
0.095689	3.06378e-05	1.80025	4.70249	48.1093
0.0963179	3.06267e-05	1.80025	4.70246	48.1093
0.0969468	3.06158e-05	1.80025	4.70244	48.1093
0.0979736	3.05981e-05	1.80025	4.7024	48.1094
0.0986214	3.05871e-05	1.80025	4.70237	48.1094
0.0992692	3.05761e-05	1.80025	4.70234	48.1094
0.099798	3.05672e-05	1.80025	4.70232	48.1094
0.100408	3.05571e-05	1.80025	4.7023	48.1094
0.101111	3.05455e-05	1.80025	4.70227	48.1094
0.101638	3.05369e-05	1.80025	4.70224	48.1094
0.102166	3.05283e-05	1.80025	4.70222	48.1094
0.102746	3.05189e-05	1.80025	4.7022	48.1094
0.103257	3.05107e-05	1.80025	4.70218	48.1094
0.103692	3.05038e-05	1.80025	4.70216	48.1094
0.10446	3.04917e-05	1.80025	4.70213	48.1094
0.104998	3.04832e-05	1.80025	4.70211	48.1094
0.105537	3.04749e-05	1.80025	4.70208	48.1094
0.106174	3.0465e-05	1.80025	4.70206	48.1094
0.106789	3.04556e-05	1.80025	4.70203	48.1094
0.107408	3.04462e-05	1.80025	4.70201	48.1094
0.107963	3.04379e-05	1.80025	4.70198	48.1094
0.108573	3.04287e-05	1.80025	4.70196	48.1094
0.109096	3.0421e-05	1.80025	4.70194	48.1094
0.109675	3.04125e-05	1.80025	4.70191	48.1094
0.110254	3.0404e-05	1.80025	4.70189	48.1094
0.110631	3.03985e-05	1.80025	4.70187	48.1094
0.111007	3.03931e-05	1.80025	4.70186	48.1094
0.111595	3.03846e-05	1.80025	4.70183	48.1094
0.11228	3.03749e-05	1.80025	4.70181	48.1095
0.112966	3.03652e-05	1.80025	4.70178	48.1095
0.113477	3.0358e-05	1.80025	4.70176	48.1095
0.113988	3.03509e-05	1.80025	4.70174	48.1095
0.114602	3.03425e-05	1.80025	4.70171	48.1095
0.115178	3.03346e-05	1.80025	4.70169	48.1095
0.115881	3.0325e-05	1.80026	4.70166	48.1095
0.116324	3.0319e-05	1.80026	4.70164	48.1095
0.116768	3.03131e-05	1.80026	4.70162	48.1095
0.117417	3.03045e-05	1.80026	4.70159	48.1095
0.117958	3.02973e-05	1.80026	4.70157	48.1095
0.118629	3.02885e-05	1.80026	4.70154	48.1095
0.118969	3.02841e-05	1.80026	4.70153	48.1095
0.119308	3.02797e-05	1.80026	4.70152	48.1095
0.119943	3.02715e-05	1.80026	4.70149	48.1095
0.120235	3.02678e-05	1.80026	4.70148	48.1095
0.120527	3.02641e-05	1.80026	4.70147	48.1095
0.12115	3.02562e-05	1.80026	4.70144	48.1095
0.121784	3.02483e-05	1.80026	4.70141	48.1095
0.122418	3.02404e-05	1.80026	4.70139	48.1095
0.123154	3.02313e-05	1.80026	4.70136	48.1095
0.123784	3.02236e-05	1.80026	4.70133	48.1095
0.124368	3.02165e-05	1.80026	4.70131	48.1095
0.125016	3.02087e-05	1.80026	4.70128	48.1095
0.125717	3.02004e-05	1.80026	4.70125	48.1095
0.126408	3.01922e-05	1.80026	4.70122	48.1096
0.127039	3.01848e-05	1.80026	4.7012	48.1096
0.127687	3.01773e-05	1.80026	4.70117	48.1096
0.128297	3.01703e-05	1.80026	4.70115	48.1096
0.128828	3.01642e-05	1.80026	4.70112	48.1096
0.129539	3.01562e-05	1.80026	4.7011	48.1096
0.130158	3.01493e-05	1.80026	4.70107	48.1096
0.130777	3.01424e-05	1.80026	4.70104	48.1096
0.131019	3.01397e-05	1.80026	4.70103	48.1096
0.131261	3.0137e-05	1.80026	4.70102	48.1096
0.13176	3.01316e-05	1.80026	4.701	48.1096
0.132513	3.01234e-05	1.80026	4.70097	48.1096
0.133115	3.01169e-05	1.80026	4.70095	48.1096
0.133809	3.01095e-05	1.80026	4.70092	48.1096
0.134479	3.01024e-05	1.80026	4.70089	48.1096
0.135114	3.00957e-05	1.80026	4.70087	48.1096
0.135757	3.0089e-05	1.80026	4.70084	48.1096
0.136337	3.00831e-05	1.80026	4.70082	48.1096
0.137017	3.00761e-05	1.80026	4.70079	48.1096
0.138253	3.00636e-05	1.80026	4.70074	48.1096
0.13896	3.00566e-05	1.80026	4.70071	48.1096
0.139668	3.00496e-05	1.80026	4.70068	48.1096
0.140294	3.00435e-05	1.80026	4.70065	48.1096
0.140741	3.00392e-05	1.80026	4.70063	48.1097
0.141189	3.00348e-05	1.80026	4.70062	48.1097
0.141733	3.00296e-05	1.80026	4.70059	48.1097
0.142324	3.0024e-05	1.80026	4.70057	48.1097
0.142916	3.00185e-05	1.80026	4.70054	48.1097
0.143218	3.00156e-05	1.80026	4.70053	48.1097
0.14352	3.00128e-05	1.80026	4.70052	48.1097
0.144062	3.00078e-05	1.80026	4.7005	48.1097
0.144621	3.00027e-05	1.80026	4.70047	48.1097
0.145272	2.99967e-05	1.80026	4.70045	48.1097
0.145889	2.99912e-05	1.80026	4.70042	48.1097
0.146395	2.99867e-05	1.80026	4.7004	48.1097
0.14708	2.99806e-05	1.80026	4.70037	48.1097
0.147659	2.99755e-05	1.80026	4.70035	48.1097
0.148275	2.99701e-05	1.80026	4.70032	48.1097
0.148845	2.99652e-05	1.80026	4.7003	48.1097
0.149479	2.99597e-05	1.80026	4.70027	48.1097
0.150033	2.9955e-05	1.80026	4.70025	48.1097
0.150501	2.9951e-05	1.80026	4.70023	48.1097
0.150918	2.99475e-05	1.80026	4.70021	48.1097
0.151334	2.9944e-05	1.80026	4.7002	48.1097
0.151905	2.99393e-05	1.80026	4.70017	48.1097
0.152473	2.99346e-05	1.80026	4.70015	48.1097
0.152837	2.99317e-05	1.80026	4.70014	48.1097
0.1532	2.99287e-05	1.80026	4.70012	48.1097
0.153706	2.99246e-05	1.80026	4.7001	48.1097
0.154525	2.99181e-05	1.80026	4.70007	48.1097
0.155345	2.99116e-05	1.80026	4.70003	48.1098
0.156025	2.99062e-05	1.80026	4.7	48.1098
0.156585	2.99019e-05	1.80026	4.69998	48.1098
0.157217	2.98971e-05	1.80026	4.69995	48.1098
0.157539	2.98946e-05	1.80026	4.69994	48.1098
0.157862	2.98922e-05	1.80026	4.69993	48.1098
0.158189	2.98897e-05	1.80026	4.69991	48.1098
0.158516	2.98872e-05	1.80026	4.6999	48.1098
0.159075	2.9883e-05	1.80026	4.69988	48.1098
0.159609	2.98791e-05	1.80026	4.69986	48.1098
0.160244	2.98744e-05	1.80026	4.69983	48.1098
0.160872	2.98698e-05	1.80026	4.6998	48.1098
0.161476	2.98655e-05	1.80026	4.69978	48.1098
0.162091	2.98611e-05	1.80026	4.69975	48.1098
0.162698	2.98568e-05	1.80026	4.69973	48.1098
0.163319	2.98525e-05	1.80026	4.6997	48.1098
0.163876	2.98486e-05	1.80026	4.69968	48.1098
0.164451	2.98446e-05	1.80026	4.69966	48.1098
0.164879	2.98417e-05	1.80026	4.69964	48.1098
0.165307	2.98388e-05	1.80026	4.69962	48.1098
0.165885	2.98349e-05	1.80026	4.6996	48.1098
0.166508	2.98307e-05	1.80026	4.69957	48.1098
0.167155	2.98264e-05	1.80026	4.69954	48.1098
0.167802	2.98222e-05	1.80026	4.69952	48.1098
0.168197	2.98196e-05	1.80026	4.6995	48.1098
0.168592	2.9817e-05	1.80026	4.69949	48.1098
0.169192	2.98132e-05	1.80026	4.69946	48.1099
0.169906	2.98087e-05	1.80026	4.69943	48.1099
0.170432	2.98053e-05	1.80026	4.69941	48.1099
0.170958	2.98021e-05	1.80026	4.69939	48.1099
0.171242	2.98003e-05	1.80026	4.69938	48.1099
0.171525	2.97986e-05	1.80026	4.69936	48.1099
0.172102	2.9795e-05	1.80026	4.69934	48.1099
0.172803	2.97908e-05	1.80026	4.69931	48.1099
0.173435	2.9787e-05	1.80026	4.69929	48.1099
0.174053	2.97833e-05	1.80026	4.69926	48.1099
0.174819	2.97788e-05	1.80026	4.69923	48.1099
0.175471	2.9775e-05	1.80026	4.6992	48.1099
0.176216	2.97707e-05	1.80026	4.69917	48.1099
0.17694	2.97666e-05	1.80026	4.69914	48.1099
0.177664	2.97625e-05	1.80026	4.69911	48.1099
0.178483	2.97579e-05	1.80026	4.69908	48.1099
0.178793	2.97562e-05	1.80026	4.69907	48.1099
0.179103	2.97545e-05	1.80026	4.69905	48.1099
0.179713	2.97512e-05	1.80026	4.69903	48.1099
0.180324	2.97479e-05	1.80026	4.699	48.1099
0.180971	2.97445e-05	1.80026	4.69898	48.1099
0.18155	2.97414e-05	1.80026	4.69895	48.1099
0.181974	2.97392e-05	1.80026	4.69893	48.1099
0.182397	2.9737e-05	1.80026	4.69892	48.1099
0.183081	2.97335e-05	1.80026	4.69889	48.1099
0.18368	2.97305e-05	1.80026	4.69886	48.11
0.184289	2.97274e-05	1.80026	4.69884	48.11
0.184863	2.97245e-05	1.80026	4.69881	48.11
0.185433	2.97217e-05	1.80026	4.69879	48.11
0.186139	2.97183e-05	1.80026	4.69876	48.11
0.186844	2.97149e-05	1.80026	4.69873	48.11
0.187475	2.97118e-05	1.80026	4.69871	48.11
0.188159	2.97086e-05	1.80026	4.69868	48.11
0.188745	2.97059e-05	1.80026	4.69865	48.11
0.189361	2.9703e-05	1.80026	4.69863	48.11
0.189952	2.97003e-05	1.80026	4.6986	48.11
0.190549	2.96976e-05	1.80026	4.69858	48.11
0.191135	2.9695e-05	1.80026	4.69856	48.11
0.191713	2.96924e-05	1.80026	4.69853	48.11
0.192387	2.96894e-05	1.80026	4.6985	48.11
0.192965	2.96869e-05	1.80026	4.69848	48.11
0.193706	2.96838e-05	1.80026	4.69845	48.11
0.194342	2.96811e-05	1.80026	4.69842	48.11
0.195072	2.9678e-05	1.80026	4.69839	48.11
0.195773	2.96751e-05	1.80026	4.69836	48.11
0.196364	2.96727e-05	1.80026	4.69834	48.11
0.197148	2.96696e-05	1.80026	4.69831	48.11
0.197802	2.9667e-05	1.80026	4.69828	48.11
0.198662	2.96636e-05	1.80026	4.69825	48.1101
0.199408	2.96607e-05	1.80026	4.69821	48.1101
0.200029	2.96583e-05	1.80026	4.69819	48.1101
0.200625	2.96561e-05	1.80026	4.69816	48.1101
0.201279	2.96537e-05	1.80026	4.69814	48.1101
0.201617	2.96524e-05	1.80026	4.69812	48.1101
0.201955	2.96512e-05	1.80026	4.69811	48.1101
0.20278	2.96482e-05	1.80026	4.69808	48.1101
0.203465	2.96458e-05	1.80026	4.69805	48.1101
0.204051	2.96437e-05	1.80026	4.69802	48.1101
0.205068	2.96401e-05	1.80026	4.69798	48.1101
0.205722	2.96379e-05	1.80026	4.69795	48.1101
0.206376	2.96357e-05	1.80026	4.69793	48.1101
0.206972	2.96337e-05	1.80026	4.6979	48.1101
0.207569	2.96317e-05	1.80026	4.69788	48.1101
0.207991	2.96304e-05	1.80026	4.69786	48.1101
0.208413	2.9629e-05	1.80026	4.69784	48.1101
0.209003	2.96271e-05	1.80026	4.69782	48.1101
0.20943	2.96258e-05	1.80026	4.6978	48.1101
0.209857	2.96244e-05	1.80026	4.69778	48.1101
0.210603	2.96221e-05	1.80026	4.69775	48.1101
0.211247	2.96202e-05	1.80026	4.69773	48.1101
0.212046	2.96178e-05	1.80026	4.69769	48.1101
0.212816	2.96155e-05	1.80026	4.69766	48.1102
0.213527	2.96134e-05	1.80026	4.69763	48.1102
0.214257	2.96114e-05	1.80026	4.6976	48.1102
0.214987	2.96093e-05	1.80026	4.69757	48.1102
0.215812	2.96071e-05	1.80026	4.69754	48.1102
0.2165	2.96052e-05	1.80026	4.69751	48.1102
0.217099	2.96036e-05	1.80026	4.69749	48.1102
0.217516	2.96025e-05	1.80026	4.69747	48.1102
0.217933	2.96014e-05	1.80026	4.69745	48.1102
0.218615	2.95996e-05	1.80026	4.69742	48.1102
0.219206	2.95981e-05	1.80026	4.6974	48.1102
0.219945	2.95963e-05	1.80026	4.69737	48.1102
0.220425	2.95951e-05	1.80026	4.69735	48.1102
0.220905	2.95939e-05	1.80026	4.69733	48.1102
0.221583	2.95923e-05	1.80026	4.6973	48.1102
0.222267	2.95907e-05	1.80026	4.69727	48.1102
0.222885	2.95892e-05	1.80026	4.69725	48.1102
0.223482	2.95878e-05	1.80026	4.69722	48.1102
0.2242	2.95862e-05	1.80026	4.69719	48.1102
0.224918	2.95846e-05	1.80026	4.69716	48.1102
0.225542	2.95833e-05	1.80026	4.69714	48.1102
0.226166	2.95819e-05	1.80026	4.69711	48.1102
0.226722	2.95808e-05	1.80026	4.69709	48.1102
0.227229	2.95797e-05	1.80026	4.69707	48.1102
0.227736	2.95786e-05	1.80026	4.69705	48.1103
0.22823	2.95777e-05	1.80026	4.69703	48.1103
0.228857	2.95764e-05	1.80026	4.697	48.1103
0.229529	2.95751e-05	1.80026	4.69697	48.1103
0.230201	2.95738e-05	1.80026	4.69694	48.1103
0.230677	2.95729e-05	1.80026	4.69692	48.1103
0.231154	2.9572e-05	1.80026	4.6969	48.1103
0.231807	2.95708e-05	1.80026	4.69688	48.1103
0.23253	2.95695e-05	1.80026	4.69685	48.1103
0.233215	2.95683e-05	1.80026	4.69682	48.1103
0.234022	2.95669e-05	1.80026	4.69679	48.1103
0.234751	2.95657e-05	1.80026	4.69676	48.1103
0.2354	2.95646e-05	1.80026	4.69673	48.1103
0.23606	2.95636e-05	1.80026	4.6967	48.1103
0.236674	2.95626e-05	1.80026	4.69668	48.1103
0.237385	2.95615e-05	1.80026	4.69665	48.1103
0.238096	2.95604e-05	1.80026	4.69662	48.1103
0.238698	2.95595e-05	1.80026	4.69659	48.1103
0.239295	2.95587e-05	1.80026	4.69657	48.1103
0.239937	2.95578e-05	1.80026	4.69654	48.1103
0.240522	2.95569e-05	1.80026	4.69652	48.1103
0.241107	2.95562e-05	1.80026	4.69649	48.1103
0.241723	2.95553e-05	1.80026	4.69647	48.1103
0.242326	2.95546e-05	1.80026	4.69644	48.1103
0.242905	2.95538e-05	1.80026	4.69642	48.1104
0.243484	2.95531e-05	1.80026	4.6964	48.1104
0.244111	2.95523e-05	1.80026	4.69637	48.1104
0.244714	2.95516e-05	1.80026	4.69635	48.1104
0.245421	2.95508e-05	1.80026	4.69632	48.1104
0.246048	2.95501e-05	1.80026	4.69629	48.1104
0.246639	2.95495e-05	1.80026	4.69627	48.1104
0.247273	2.95488e-05	1.80026	4.69624	48.1104
0.247867	2.95482e-05	1.80026	4.69621	48.1104
0.248508	2.95475e-05	1.80026	4.69619	48.1104
0.249102	2.9547e-05	1.80026	4.69616	48.1104
0.249705	2.95464e-05	1.80026	4.69614	48.1104
0.250443	2.95457e-05	1.80026	4.69611	48.1104
0.251113	2.95451e-05	1.80026	4.69608	48.1104
0.251752	2.95446e-05	1.80026	4.69605	48.1104
0.252219	2.95442e-05	1.80026	4.69604	48.1104
0.252685	2.95438e-05	1.80026	4.69602	48.1104
0.253298	2.95433e-05	1.80026	4.69599	48.1104
0.253957	2.95428e-05	1.80026	4.69596	48.1104
0.254614	2.95423e-05	1.80026	4.69594	48.1104
0.255271	2.95419e-05	1.80026	4.69591	48.1104
0.255928	2.95414e-05	1.80026	4.69588	48.1104
0.257062	2.95407e-05	1.80026	4.69584	48.1104
0.257914	2.95402e-05	1.80026	4.6958	48.1104
0.258766	2.95397e-05	1.80026	4.69576	48.1105
0.259078	2.95395e-05	1.80026	4.69575	48.1105
0.259389	2.95394e-05	1.80026	4.69574	48.1105
0.259834	2.95391e-05	1.80026	4.69572	48.1105
0.260443	2.95389e-05	1.80026	4.6957	48.1105
0.261071	2.95386e-05	1.80026	4.69567	48.1105
0.261767	2.95383e-05	1.80026	4.69564	48.1105
0.262415	2.9538e-05	1.80026	4.69561	48.1105
0.262841	2.95379e-05	1.80026	4.6956	48.1105
0.263267	2.95377e-05	1.80026	4.69558	48.1105
0.263901	2.95375e-05	1.80026	4.69555	48.1105
0.26457	2.95373e-05	1.80026	4.69552	48.1105
0.26524	2.95371e-05	1.80026	4.6955	48.1105
0.265745	2.95369e-05	1.80026	4.69548	48.1105
0.266251	2.95368e-05	1.80026	4.69546	48.1105
0.266896	2.95366e-05	1.80026	4.69543	48.1105
0.267541	2.95365e-05	1.80026	4.6954	48.1105
0.268086	2.95364e-05	1.80026	4.69538	48.1105
0.268749	2.95363e-05	1.80026	4.69535	48.1105
0.269443	2.95363e-05	1.80026	4.69532	48.1105
0.270065	2.95362e-05	1.80026	4.6953	48.1105
0.270738	2.95361e-05	1.80026	4.69527	48.1105
0.271381	2.95361e-05	1.80026	4.69524	48.1105
0.271897	2.95361e-05	1.80026	4.69522	48.1105
0.272414	2.95361e-05	1.80026	4.6952	48.1105
0.273049	2.95361e-05	1.80026	4.69517	48.1105
0.273502	2.95361e-05	1.80026	4.69516	48.1105
0.273956	2.95361e-05	1.80026	4.69514	48.1106
0.274634	2.95361e-05	1.80026	4.69511	48.1106
0.275033	2.95362e-05	1.80026	4.69509	48.1106
0.275433	2.95362e-05	1.80026	4.69508	48.1106
0.276041	2.95363e-05	1.80026	4.69505	48.1106
0.276619	2.95364e-05	1.80026	4.69503	48.1106
0.277271	2.95365e-05	1.80026	4.695	48.1106
0.277931	2.95366e-05	1.80026	4.69497	48.1106
0.278364	2.95367e-05	1.80026	4.69495	48.1106
0.278797	2.95368e-05	1.80026	4.69494	48.1106
0.279406	2.95369e-05	1.80026	4.69491	48.1106
0.280044	2.95371e-05	1.80026	4.69489	48.1106
0.280689	2.95373e-05	1.80026	4.69486	48.1106
0.28133	2.95375e-05	1.80026	4.69483	48.1106
0.282101	2.95377e-05	1.80026	4.6948	48.1106
0.282768	2.9538e-05	1.80026	4.69477	48.1106
0.283382	2.95382e-05	1.80026	4.69475	48.1106
0.283779	2.95384e-05	1.80026	4.69473	48.1106
0.284177	2.95385e-05	1.80026	4.69471	48.1106
0.284832	2.95388e-05	1.80026	4.69469	48.1106
0.285635	2.95392e-05	1.80026	4.69465	48.1106
0.286286	2.95395e-05	1.80026	4.69463	48.1106
0.28699	2.95399e-05	1.80026	4.6946	48.1106
0.287651	2.95402e-05	1.80026	4.69457	48.1106
0.288296	2.95405e-05	1.80026	4.69454	48.1106
0.289009	2.95409e-05	1.80026	4.69451	48.1106
0.289541	2.95412e-05	1.80026	4.69449	48.1107
0.290074	2.95416e-05	1.80026	4.69447	48.1107
0.290795	2.9542e-05	1.80026	4.69444	48.1107
0.291472	2.95424e-05	1.80026	4.69441	48.1107
0.292104	2.95429e-05	1.80026	4.69439	48.1107
0.292725	2.95433e-05	1.80026	4.69436	48.1107
0.293046	2.95435e-05	1.80026	4.69435	48.1107
0.293368	2.95437e-05	1.80026	4.69433	48.1107
0.294053	2.95442e-05	1.80026	4.69431	48.1107
0.294713	2.95447e-05	1.80026	4.69428	48.1107
0.295441	2.95453e-05	1.80026	4.69425	48.1107
0.296169	2.95459e-05	1.80026	4.69422	48.1107
0.29741	2.95469e-05	1.80026	4.69417	48.1107
0.298433	2.95477e-05	1.80026	4.69413	48.1107
0.299067	2.95483e-05	1.80026	4.6941	48.1107
0.299701	2.95488e-05	1.80026	4.69407	48.1107
0.300445	2.95495e-05	1.80026	4.69404	48.1107
0.300965	2.955e-05	1.80026	4.69402	48.1107
0.301485	2.95505e-05	1.80026	4.694	48.1107
0.301952	2.9551e-05	1.80026	4.69398	48.1107
0.302898	2.95519e-05	1.80026	4.69394	48.1107
0.303844	2.95529e-05	1.80026	4.6939	48.1107
0.304511	2.95536e-05	1.80026	4.69387	48.1107
0.304881	2.95539e-05	1.80026	4.69386	48.1107
0.305252	2.95543e-05	1.80026	4.69384	48.1107
0.305728	2.95548e-05	1.80026	4.69382	48.1108
0.306203	2.95554e-05	1.80026	4.6938	48.1108
0.30698	2.95562e-05	1.80026	4.69377	48.1108
0.307702	2.9557e-05	1.80026	4.69374	48.1108
0.308424	2.95579e-05	1.80026	4.69371	48.1108
0.309095	2.95586e-05	1.80026	4.69368	48.1108
0.309766	2.95594e-05	1.80026	4.69366	48.1108
0.310523	2.95603e-05	1.80026	4.69363	48.1108
0.31118	2.95611e-05	1.80026	4.6936	48.1108
0.311634	2.95617e-05	1.80026	4.69358	48.1108
0.312087	2.95623e-05	1.80026	4.69356	48.1108
0.312748	2.95631e-05	1.80026	4.69353	48.1108
0.313479	2.9564e-05	1.80026	4.6935	48.1108
0.313748	2.95644e-05	1.80026	4.69349	48.1108
0.314017	2.95648e-05	1.80026	4.69348	48.1108
0.314431	2.95653e-05	1.80026	4.69346	48.1108
0.314845	2.95658e-05	1.80026	4.69345	48.1108
0.315508	2.95667e-05	1.80026	4.69342	48.1108
0.31612	2.95675e-05	1.80026	4.69339	48.1108
0.316658	2.95683e-05	1.80026	4.69337	48.1108
0.317119	2.95689e-05	1.80026	4.69335	48.1108
0.317788	2.95698e-05	1.80026	4.69332	48.1108
0.318384	2.95707e-05	1.80026	4.6933	48.1108
0.318979	2.95715e-05	1.80026	4.69328	48.1108
0.319363	2.95721e-05	1.80026	4.69326	48.1108
0.319747	2.95726e-05	1.80026	4.69324	48.1108
0.320379	2.95736e-05	1.80026	4.69322	48.1108
0.320885	2.95743e-05	1.80026	4.6932	48.1108
0.321566	2.95753e-05	1.80026	4.69317	48.1108
0.322244	2.95764e-05	1.80026	4.69314	48.1109
0.322879	2.95773e-05	1.80026	4.69311	48.1109
0.323843	2.95788e-05	1.80026	4.69307	48.1109
0.324685	2.95802e-05	1.80026	4.69304	48.1109
0.325373	2.95813e-05	1.80026	4.69301	48.1109
0.326049	2.95823e-05	1.80026	4.69298	48.1109
0.326806	2.95836e-05	1.80026	4.69295	48.1109
0.327562	2.95848e-05	1.80026	4.69292	48.1109
0.328238	2.95859e-05	1.80026	4.69289	48.1109
0.328914	2.95871e-05	1.80026	4.69286	48.1109
0.32961	2.95882e-05	1.80026	4.69284	48.1109
0.330273	2.95894e-05	1.80026	4.69281	48.1109
0.331024	2.95907e-05	1.80026	4.69278	48.1109
0.331774	2.9592e-05	1.80026	4.69275	48.1109
0.332577	2.95934e-05	1.80026	4.69271	48.1109
0.33319	2.95945e-05	1.80026	4.69269	48.1109
0.333803	2.95956e-05	1.80026	4.69266	48.1109
0.334747	2.95973e-05	1.80026	4.69262	48.1109
0.335737	2.95991e-05	1.80026	4.69258	48.1109
0.336281	2.96001e-05	1.80026	4.69256	48.1109
0.336825	2.96011e-05	1.80026	4.69254	48.1109
0.33746	2.96023e-05	1.80026	4.69251	48.1109
0.338169	2.96037e-05	1.80026	4.69248	48.1109
0.338878	2.9605e-05	1.80026	4.69245	48.1109
0.339618	2.96064e-05	1.80026	4.69242	48.111
0.340081	2.96073e-05	1.80026	4.6924	48.111
0.340544	2.96082e-05	1.80026	4.69238	48.111
0.341369	2.96098e-05	1.80026	4.69235	48.111
0.342195	2.96115e-05	1.80026	4.69231	48.111
0.342916	2.96129e-05	1.80026	4.69228	48.111
0.343568	2.96142e-05	1.80026	4.69226	48.111
0.344243	2.96156e-05	1.80026	4.69223	48.111
0.344988	2.96171e-05	1.80026	4.6922	48.111
0.345652	2.96184e-05	1.80026	4.69217	48.111
0.346325	2.96198e-05	1.80026	4.69214	48.111
0.347131	2.96215e-05	1.80026	4.69211	48.111
0.347988	2.96233e-05	1.80026	4.69207	48.111
0.348726	2.96248e-05	1.80026	4.69204	48.111
0.349365	2.96262e-05	1.80026	4.69202	48.111
0.35012	2.96278e-05	1.80026	4.69199	48.111
0.350867	2.96294e-05	1.80026	4.69196	48.111
0.351615	2.9631e-05	1.80026	4.69192	48.111
0.352136	2.96322e-05	1.80026	4.6919	48.111
0.352657	2.96333e-05	1.80026	4.69188	48.111
0.353327	2.96348e-05	1.80026	4.69185	48.111
0.35398	2.96362e-05	1.80026	4.69183	48.111
0.354751	2.96379e-05	1.80026	4.69179	48.111
0.355391	2.96394e-05	1.80026	4.69177	48.111
0.355973	2.96407e-05	1.80026	4.69174	48.111
0.356669	2.96423e-05	1.80026	4.69172	48.1111
0.357418	2.9644e-05	1.80026	4.69168	48.1111
0.358541	2.96465e-05	1.80026	4.69164	48.1111
0.3596	2.9649e-05	1.80026	4.69159	48.1111
0.360309	2.96507e-05	1.80026	4.69156	48.1111
0.361018	2.96523e-05	1.80026	4.69154	48.1111
0.361621	2.96538e-05	1.80026	4.69151	48.1111
0.362294	2.96554e-05	1.80026	4.69148	48.1111
0.362968	2.9657e-05	1.80026	4.69145	48.1111
0.363723	2.96588e-05	1.80026	4.69142	48.1111
0.364469	2.96606e-05	1.80026	4.69139	48.1111
0.36483	2.96615e-05	1.80026	4.69138	48.1111
0.36519	2.96623e-05	1.80026	4.69136	48.1111
0.366008	2.96644e-05	1.80026	4.69133	48.1111
0.366807	2.96663e-05	1.80026	4.6913	48.1111
0.367731	2.96686e-05	1.80026	4.69126	48.1111
0.368654	2.96709e-05	1.80026	4.69122	48.1111
0.369196	2.96722e-05	1.80026	4.6912	48.1111
0.369738	2.96736e-05	1.80026	4.69117	48.1111
0.370494	2.96755e-05	1.80026	4.69114	48.1111
0.37205	2.96795e-05	1.80026	4.69108	48.1111
0.373364	2.96829e-05	1.80026	4.69102	48.1111
0.374677	2.96863e-05	1.80026	4.69097	48.1112
0.375207	2.96876e-05	1.80026	4.69095	48.1112
0.375736	2.9689e-05	1.80026	4.69093	48.1112
0.376433	2.96908e-05	1.80026	4.6909	48.1112
0.377134	2.96927e-05	1.80026	4.69087	48.1112
0.377819	2.96945e-05	1.80026	4.69084	48.1112
0.378964	2.96976e-05	1.80026	4.69079	48.1112
0.379894	2.97001e-05	1.80026	4.69075	48.1112
0.380638	2.97021e-05	1.80026	4.69072	48.1112
0.381381	2.97041e-05	1.80026	4.69069	48.1112
0.382097	2.9706e-05	1.80026	4.69066	48.1112
0.382849	2.97081e-05	1.80026	4.69063	48.1112
0.383255	2.97092e-05	1.80026	4.69061	48.1112
0.383661	2.97103e-05	1.80026	4.6906	48.1112
0.384512	2.97126e-05	1.80026	4.69056	48.1112
0.385312	2.97148e-05	1.80026	4.69053	48.1112
0.386028	2.97168e-05	1.80026	4.6905	48.1112
0.386516	2.97182e-05	1.80026	4.69048	48.1112
0.387005	2.97196e-05	1.80026	4.69046	48.1112
0.387815	2.97218e-05	1.80026	4.69042	48.1112
0.38861	2.97241e-05	1.80026	4.69039	48.1112
0.389412	2.97263e-05	1.80026	4.69036	48.1112
0.390154	2.97285e-05	1.80026	4.69033	48.1112
0.390799	2.97303e-05	1.80026	4.6903	48.1112
0.391487	2.97323e-05	1.80026	4.69027	48.1112
0.392284	2.97346e-05	1.80026	4.69024	48.1112
0.392972	2.97366e-05	1.80026	4.69021	48.1113
0.393683	2.97386e-05	1.80026	4.69018	48.1113
0.394685	2.97415e-05	1.80026	4.69014	48.1113
0.3955	2.97439e-05	1.80026	4.69011	48.1113
0.395874	2.97451e-05	1.80026	4.69009	48.1113
0.396248	2.97462e-05	1.80026	4.69008	48.1113
0.39719	2.97489e-05	1.80026	4.69004	48.1113
0.397734	2.97505e-05	1.80026	4.69001	48.1113
0.398277	2.97521e-05	1.80026	4.68999	48.1113
0.399364	2.97554e-05	1.80026	4.68995	48.1113
0.400338	2.97583e-05	1.80026	4.68991	48.1113
0.401312	2.97612e-05	1.80026	4.68987	48.1113
0.402139	2.97637e-05	1.80026	4.68983	48.1113
0.402865	2.97659e-05	1.80026	4.6898	48.1113
0.403615	2.97682e-05	1.80026	4.68977	48.1113
0.404674	2.97714e-05	1.80026	4.68973	48.1113
0.405621	2.97744e-05	1.80026	4.68969	48.1113
0.406468	2.9777e-05	1.80026	4.68965	48.1113
0.407314	2.97796e-05	1.80026	4.68962	48.1113
0.408019	2.97817e-05	1.80026	4.68959	48.1113
0.40873	2.9784e-05	1.80026	4.68956	48.1113
0.409808	2.97874e-05	1.80026	4.68951	48.1113
0.410741	2.97903e-05	1.80026	4.68947	48.1113
0.412012	2.97943e-05	1.80026	4.68942	48.1114
0.413032	2.97976e-05	1.80026	4.68938	48.1114
0.413946	2.98005e-05	1.80026	4.68934	48.1114
0.414883	2.98034e-05	1.80026	4.6893	48.1114
0.415727	2.98062e-05	1.80026	4.68927	48.1114
0.416507	2.98087e-05	1.80026	4.68924	48.1114
0.417298	2.98112e-05	1.80026	4.6892	48.1114
0.417818	2.98129e-05	1.80026	4.68918	48.1114
0.418337	2.98146e-05	1.80026	4.68916	48.1114
0.41905	2.98169e-05	1.80026	4.68913	48.1114
0.419823	2.98195e-05	1.80026	4.6891	48.1114
0.420322	2.98211e-05	1.80026	4.68908	48.1114
0.42082	2.98227e-05	1.80026	4.68906	48.1114
0.421439	2.98247e-05	1.80026	4.68903	48.1114
0.42233	2.98277e-05	1.80026	4.68899	48.1114
0.423229	2.98307e-05	1.80026	4.68896	48.1114
0.423979	2.98331e-05	1.80026	4.68893	48.1114
0.424805	2.98359e-05	1.80026	4.68889	48.1114
0.42563	2.98386e-05	1.80026	4.68886	48.1114
0.426343	2.9841e-05	1.80026	4.68883	48.1114
0.427041	2.98434e-05	1.80026	4.6888	48.1114
0.427848	2.98461e-05	1.80026	4.68876	48.1114
0.428431	2.9848e-05	1.80026	4.68874	48.1114
0.429014	2.985e-05	1.80026	4.68872	48.1114
0.429488	2.98516e-05	1.80026	4.6887	48.1114
0.429959	2.98532e-05	1.80026	4.68868	48.1114
0.430589	2.98553e-05	1.80026	4.68865	48.1115
0.431026	2.98568e-05	1.80026	4.68863	48.1115
0.431463	2.98583e-05	1.80026	4.68861	48.1115
0.432307	2.98612e-05	1.80026	4.68858	48.1115
0.433309	2.98646e-05	1.80026	4.68854	48.1115
0.43411	2.98674e-05	1.80026	4.6885	48.1115
0.434912	2.98702e-05	1.80026	4.68847	48.1115
0.43571	2.98729e-05	1.80026	4.68844	48.1115
0.436534	2.98758e-05	1.80026	4.6884	48.1115
0.437066	2.98776e-05	1.80026	4.68838	48.1115
0.437599	2.98795e-05	1.80026	4.68836	48.1115
0.438417	2.98823e-05	1.80026	4.68833	48.1115
0.439344	2.98855e-05	1.80026	4.68829	48.1115
0.439924	2.98876e-05	1.80026	4.68826	48.1115
0.44028	2.98888e-05	1.80026	4.68825	48.1115
0.440635	2.98901e-05	1.80026	4.68823	48.1115
0.441391	2.98927e-05	1.80026	4.6882	48.1115
0.442259	2.98958e-05	1.80026	4.68817	48.1115
0.443127	2.98989e-05	1.80026	4.68813	48.1115
0.44396	2.99018e-05	1.80026	4.6881	48.1115
0.445276	2.99065e-05	1.80026	4.68804	48.1115
0.446087	2.99094e-05	1.80026	4.68801	48.1115
0.446899	2.99123e-05	1.80026	4.68797	48.1115
0.447814	2.99156e-05	1.80026	4.68794	48.1115
0.448611	2.99185e-05	1.80026	4.6879	48.1115
0.449601	2.99221e-05	1.80026	4.68786	48.1115
0.450403	2.9925e-05	1.80026	4.68783	48.1116
0.451231	2.9928e-05	1.80026	4.68779	48.1116
0.451946	2.99306e-05	1.80026	4.68776	48.1116
0.452479	2.99325e-05	1.80026	4.68774	48.1116
0.453012	2.99345e-05	1.80026	4.68772	48.1116
0.45358	2.99365e-05	1.80026	4.6877	48.1116
0.454148	2.99386e-05	1.80026	4.68767	48.1116
0.454631	2.99404e-05	1.80026	4.68765	48.1116
0.455113	2.99421e-05	1.80026	4.68763	48.1116
0.455889	2.9945e-05	1.80026	4.6876	48.1116
0.45722	2.99499e-05	1.80026	4.68755	48.1116
0.45769	2.99516e-05	1.80026	4.68753	48.1116
0.45816	2.99534e-05	1.80026	4.68751	48.1116
0.458943	2.99563e-05	1.80026	4.68747	48.1116
0.460598	2.99624e-05	1.80026	4.6874	48.1116
0.461767	2.99668e-05	1.80026	4.68736	48.1116
0.462935	2.99712e-05	1.80026	4.68731	48.1116
0.463787	2.99744e-05	1.80026	4.68727	48.1116
0.464462	2.99769e-05	1.80026	4.68724	48.1116
0.464924	2.99787e-05	1.80026	4.68723	48.1116
0.465386	2.99804e-05	1.80026	4.68721	48.1116
0.466099	2.99831e-05	1.80026	4.68718	48.1116
0.466919	2.99862e-05	1.80026	4.68714	48.1116
0.468215	2.99911e-05	1.80026	4.68709	48.1116
0.469051	2.99943e-05	1.80026	4.68705	48.1116
0.469888	2.99975e-05	1.80026	4.68702	48.1116
0.470768	3.00008e-05	1.80026	4.68698	48.1116
0.471648	3.00042e-05	1.80026	4.68695	48.1117
0.472463	3.00074e-05	1.80026	4.68691	48.1117
0.473211	3.00102e-05	1.80026	4.68688	48.1117
0.473819	3.00126e-05	1.80026	4.68686	48.1117
0.474517	3.00153e-05	1.80026	4.68683	48.1117
0.475216	3.0018e-05	1.80026	4.6868	48.1117
0.476134	3.00215e-05	1.80026	4.68676	48.1117
0.477053	3.00251e-05	1.80026	4.68672	48.1117
0.477882	3.00283e-05	1.80026	4.68669	48.1117
0.47852	3.00308e-05	1.80026	4.68666	48.1117
0.479159	3.00333e-05	1.80026	4.68663	48.1117
0.479997	3.00366e-05	1.80026	4.6866	48.1117
0.480996	3.00405e-05	1.80026	4.68656	48.1117
0.481601	3.00429e-05	1.80026	4.68653	48.1117
0.482205	3.00452e-05	1.80026	4.68651	48.1117
0.483068	3.00486e-05	1.80026	4.68647	48.1117
0.483902	3.00519e-05	1.80026	4.68644	48.1117
0.485036	3.00564e-05	1.80026	4.68639	48.1117
0.486189	3.0061e-05	1.80026	4.68634	48.1117
0.487356	3.00656e-05	1.80026	4.68629	48.1117
0.488207	3.0069e-05	1.80026	4.68626	48.1117
0.489059	3.00724e-05	1.80026	4.68622	48.1117
0.489854	3.00756e-05	1.80026	4.68619	48.1117
0.490799	3.00794e-05	1.80026	4.68615	48.1117
0.491937	3.00839e-05	1.80026	4.6861	48.1117
0.49292	3.00879e-05	1.80026	4.68606	48.1118
0.493853	3.00917e-05	1.80026	4.68602	48.1118
0.494673	3.0095e-05	1.80026	4.68599	48.1118
0.49585	3.00997e-05	1.80026	4.68594	48.1118
0.496688	3.01031e-05	1.80026	4.68591	48.1118
0.497525	3.01065e-05	1.80026	4.68587	48.1118
0.498376	3.011e-05	1.80026	4.68583	48.1118
0.499166	3.01132e-05	1.80026	4.6858	48.1118
0.499907	3.01162e-05	1.80026	4.68577	48.1118
0.50081	3.01199e-05	1.80026	4.68573	48.1118
0.501779	3.01239e-05	1.80026	4.68569	48.1118
0.502373	3.01263e-05	1.80026	4.68567	48.1118
0.502967	3.01288e-05	1.80026	4.68564	48.1118
0.503602	3.01314e-05	1.80026	4.68562	48.1118
0.504236	3.0134e-05	1.80026	4.68559	48.1118
0.505397	3.01388e-05	1.80026	4.68554	48.1118
0.506398	3.01429e-05	1.80026	4.6855	48.1118
0.506969	3.01453e-05	1.80026	4.68548	48.1118
0.50754	3.01476e-05	1.80026	4.68545	48.1118
0.50841	3.01512e-05	1.80026	4.68542	48.1118
0.509123	3.01542e-05	1.80026	4.68539	48.1118
0.50995	3.01577e-05	1.80026	4.68535	48.1118
0.510747	3.0161e-05	1.80026	4.68532	48.1118
0.511728	3.01651e-05	1.80026	4.68528	48.1118
0.512708	3.01692e-05	1.80026	4.68524	48.1118
0.513603	3.01729e-05	1.80026	4.6852	48.1118
0.514296	3.01758e-05	1.80026	4.68517	48.1118
0.514988	3.01787e-05	1.80026	4.68514	48.1119
0.515871	3.01825e-05	1.80026	4.68511	48.1119
0.516597	3.01855e-05	1.80026	4.68508	48.1119
0.517183	3.0188e-05	1.80026	4.68505	48.1119
0.517644	3.01899e-05	1.80026	4.68503	48.1119
0.518105	3.01919e-05	1.80026	4.68501	48.1119
0.518923	3.01953e-05	1.80026	4.68498	48.1119
0.519763	3.01989e-05	1.80026	4.68495	48.1119
0.520515	3.02021e-05	1.80026	4.68491	48.1119
0.521356	3.02057e-05	1.80026	4.68488	48.1119
0.522105	3.02088e-05	1.80026	4.68485	48.1119
0.522854	3.0212e-05	1.80026	4.68482	48.1119
0.523606	3.02152e-05	1.80026	4.68479	48.1119
0.524488	3.0219e-05	1.80026	4.68475	48.1119
0.525341	3.02227e-05	1.80026	4.68471	48.1119
0.526227	3.02265e-05	1.80026	4.68468	48.1119
0.526764	3.02288e-05	1.80026	4.68465	48.1119
0.5273	3.02311e-05	1.80026	4.68463	48.1119
0.528087	3.02345e-05	1.80026	4.6846	48.1119
0.529401	3.02401e-05	1.80026	4.68454	48.1119
0.530523	3.0245e-05	1.80026	4.6845	48.1119
0.531464	3.0249e-05	1.80026	4.68446	48.1119
0.532612	3.0254e-05	1.80026	4.68441	48.1119
0.533576	3.02582e-05	1.80026	4.68437	48.1119
0.534595	3.02626e-05	1.80026	4.68433	48.1119
0.535848	3.02681e-05	1.80026	4.68428	48.1119
0.536951	3.02729e-05	1.80026	4.68423	48.1119
0.537683	3.02761e-05	1.80026	4.6842	48.1119
0.538414	3.02793e-05	1.80026	4.68417	48.112
0.539314	3.02832e-05	1.80026	4.68413	48.112
0.540198	3.02871e-05	1.80026	4.68409	48.112
0.541207	3.02915e-05	1.80026	4.68405	48.112
0.542307	3.02964e-05	1.80026	4.68401	48.112
0.543209	3.03003e-05	1.80026	4.68397	48.112
0.544139	3.03044e-05	1.80026	4.68393	48.112
0.545162	3.0309e-05	1.80026	4.68389	48.112
0.545994	3.03127e-05	1.80026	4.68385	48.112
0.546792	3.03162e-05	1.80026	4.68382	48.112
0.547598	3.03198e-05	1.80026	4.68379	48.112
0.548457	3.03236e-05	1.80026	4.68375	48.112
0.549317	3.03274e-05	1.80026	4.68372	48.112
0.549913	3.033e-05	1.80026	4.68369	48.112
0.550508	3.03327e-05	1.80026	4.68367	48.112
0.551373	3.03365e-05	1.80026	4.68363	48.112
0.552285	3.03406e-05	1.80026	4.68359	48.112
0.553113	3.03443e-05	1.80026	4.68356	48.112
0.553941	3.0348e-05	1.80026	4.68352	48.112
0.554654	3.03512e-05	1.80026	4.68349	48.112
0.555367	3.03544e-05	1.80026	4.68346	48.112
0.556052	3.03575e-05	1.80026	4.68343	48.112
0.556839	3.0361e-05	1.80026	4.6834	48.112
0.557715	3.0365e-05	1.80026	4.68337	48.112
0.558735	3.03695e-05	1.80026	4.68332	48.112
0.559755	3.03741e-05	1.80026	4.68328	48.112
0.560629	3.03781e-05	1.80026	4.68324	48.112
0.561877	3.03837e-05	1.80026	4.68319	48.112
0.563125	3.03894e-05	1.80026	4.68314	48.1121
0.564114	3.03939e-05	1.80026	4.6831	48.1121
0.565103	3.03984e-05	1.80026	4.68306	48.1121
0.566005	3.04025e-05	1.80026	4.68302	48.1121
0.566907	3.04066e-05	1.80026	4.68298	48.1121
0.56768	3.04101e-05	1.80026	4.68295	48.1121
0.569429	3.04182e-05	1.80026	4.68288	48.1121
0.570914	3.04249e-05	1.80026	4.68282	48.1121
0.571553	3.04279e-05	1.80026	4.68279	48.1121
0.572191	3.04308e-05	1.80026	4.68276	48.1121
0.573112	3.0435e-05	1.80026	4.68272	48.1121
0.574578	3.04418e-05	1.80026	4.68266	48.1121
0.575868	3.04477e-05	1.80026	4.68261	48.1121
0.577061	3.04533e-05	1.80026	4.68256	48.1121
0.578255	3.04588e-05	1.80026	4.68251	48.1121
0.579399	3.04641e-05	1.80026	4.68246	48.1121
0.580544	3.04694e-05	1.80026	4.68241	48.1121
0.581081	3.04719e-05	1.80026	4.68239	48.1121
0.581619	3.04744e-05	1.80026	4.68237	48.1121
0.582303	3.04776e-05	1.80026	4.68234	48.1121
0.583123	3.04814e-05	1.80026	4.68231	48.1121
0.583943	3.04852e-05	1.80026	4.68227	48.1121
0.584885	3.04896e-05	1.80026	4.68223	48.1121
0.586073	3.04952e-05	1.80026	4.68218	48.1121
0.58714	3.05001e-05	1.80026	4.68214	48.1121
0.588232	3.05053e-05	1.80026	4.68209	48.1121
0.589095	3.05093e-05	1.80026	4.68206	48.1122
0.589959	3.05134e-05	1.80026	4.68202	48.1122
0.590809	3.05174e-05	1.80026	4.68199	48.1122
0.591797	3.0522e-05	1.80026	4.68195	48.1122
0.592673	3.05261e-05	1.80026	4.68191	48.1122
0.593549	3.05303e-05	1.80026	4.68187	48.1122
0.594525	3.05349e-05	1.80026	4.68183	48.1122
0.595224	3.05382e-05	1.80026	4.6818	48.1122
0.595924	3.05415e-05	1.80026	4.68177	48.1122
0.596793	3.05456e-05	1.80026	4.68174	48.1122
0.597676	3.05498e-05	1.80026	4.6817	48.1122
0.598143	3.0552e-05	1.80026	4.68168	48.1122
0.598611	3.05542e-05	1.80026	4.68166	48.1122
0.599602	3.05589e-05	1.80026	4.68162	48.1122
0.600559	3.05635e-05	1.80026	4.68158	48.1122
0.601515	3.0568e-05	1.80026	4.68154	48.1122
0.602473	3.05726e-05	1.80026	4.6815	48.1122
0.603102	3.05756e-05	1.80026	4.68147	48.1122
0.603732	3.05786e-05	1.80026	4.68145	48.1122
0.604785	3.05836e-05	1.80026	4.6814	48.1122
0.606044	3.05896e-05	1.80026	4.68135	48.1122
0.607325	3.05958e-05	1.80026	4.6813	48.1122
0.608254	3.06003e-05	1.80026	4.68126	48.1122
0.608941	3.06035e-05	1.80026	4.68123	48.1122
0.609628	3.06068e-05	1.80026	4.6812	48.1122
0.610893	3.06129e-05	1.80026	4.68115	48.1122
0.613448	3.06252e-05	1.80026	4.68104	48.1122
0.614653	3.06311e-05	1.80026	4.68099	48.1122
0.615858	3.06369e-05	1.80026	4.68094	48.1122
0.617107	3.06429e-05	1.80026	4.68089	48.1123
0.618355	3.0649e-05	1.80026	4.68084	48.1123
0.619221	3.06532e-05	1.80026	4.6808	48.1123
0.620087	3.06574e-05	1.80026	4.68077	48.1123
0.621169	3.06627e-05	1.80026	4.68072	48.1123
0.622252	3.06679e-05	1.80026	4.68068	48.1123
0.623164	3.06724e-05	1.80026	4.68064	48.1123
0.624075	3.06768e-05	1.80026	4.6806	48.1123
0.624874	3.06807e-05	1.80026	4.68057	48.1123
0.625673	3.06846e-05	1.80026	4.68053	48.1123
0.626802	3.06902e-05	1.80026	4.68049	48.1123
0.628109	3.06965e-05	1.80026	4.68043	48.1123
0.628697	3.06994e-05	1.80026	4.68041	48.1123
0.629285	3.07023e-05	1.80026	4.68038	48.1123
0.630401	3.07078e-05	1.80026	4.68034	48.1123
0.63108	3.07111e-05	1.80026	4.68031	48.1123
0.63176	3.07145e-05	1.80026	4.68028	48.1123
0.632475	3.0718e-05	1.80026	4.68025	48.1123
0.633527	3.07232e-05	1.80026	4.6802	48.1123
0.634804	3.07295e-05	1.80026	4.68015	48.1123
0.635863	3.07347e-05	1.80026	4.68011	48.1123
0.636876	3.07397e-05	1.80026	4.68007	48.1123
0.638086	3.07457e-05	1.80026	4.68001	48.1123
0.639123	3.07509e-05	1.80026	4.67997	48.1123
0.639998	3.07552e-05	1.80026	4.67993	48.1123
0.641022	3.07603e-05	1.80026	4.67989	48.1123
0.642047	3.07654e-05	1.80026	4.67985	48.1123
0.643169	3.0771e-05	1.80026	4.6798	48.1123
0.644196	3.07761e-05	1.80026	4.67976	48.1123
0.644988	3.078e-05	1.80026	4.67973	48.1123
0.64578	3.0784e-05	1.80026	4.67969	48.1124
0.647238	3.07912e-05	1.80026	4.67963	48.1124
0.648146	3.07958e-05	1.80026	4.67959	48.1124
0.649053	3.08003e-05	1.80026	4.67956	48.1124
0.650169	3.08059e-05	1.80026	4.67951	48.1124
0.65114	3.08108e-05	1.80026	4.67947	48.1124
0.652117	3.08157e-05	1.80026	4.67943	48.1124
0.653007	3.08201e-05	1.80026	4.67939	48.1124
0.654835	3.08293e-05	1.80026	4.67932	48.1124
0.656179	3.08361e-05	1.80026	4.67926	48.1124
0.657522	3.08429e-05	1.80026	4.6792	48.1124
0.658255	3.08466e-05	1.80026	4.67917	48.1124
0.658988	3.08503e-05	1.80026	4.67914	48.1124
0.660488	3.08578e-05	1.80026	4.67908	48.1124
0.662232	3.08667e-05	1.80026	4.67901	48.1124
0.663868	3.0875e-05	1.80026	4.67894	48.1124
0.664898	3.08802e-05	1.80026	4.67889	48.1124
0.665927	3.08854e-05	1.80026	4.67885	48.1124
0.667036	3.08911e-05	1.80026	4.67881	48.1124
0.668921	3.09007e-05	1.80026	4.67873	48.1124
0.670537	3.09089e-05	1.80026	4.67866	48.1124
0.672184	3.09173e-05	1.80026	4.67859	48.1124
0.673208	3.09226e-05	1.80026	4.67855	48.1124
0.674233	3.09278e-05	1.80026	4.6785	48.1124
0.675197	3.09328e-05	1.80026	4.67846	48.1124
0.67624	3.09381e-05	1.80026	4.67842	48.1124
0.677284	3.09435e-05	1.80026	4.67838	48.1125
0.678314	3.09487e-05	1.80026	4.67833	48.1125
0.679599	3.09554e-05	1.80026	4.67828	48.1125
0.680885	3.0962e-05	1.80026	4.67823	48.1125
0.681921	3.09673e-05	1.80026	4.67818	48.1125
0.682869	3.09722e-05	1.80026	4.67814	48.1125
0.683959	3.09778e-05	1.80026	4.6781	48.1125
0.685082	3.09837e-05	1.80026	4.67805	48.1125
0.686205	3.09895e-05	1.80026	4.678	48.1125
0.687172	3.09945e-05	1.80026	4.67796	48.1125
0.687989	3.09987e-05	1.80025	4.67793	48.1125
0.689266	3.10053e-05	1.80025	4.67788	48.1125
0.69068	3.10127e-05	1.80025	4.67782	48.1125
0.691764	3.10183e-05	1.80025	4.67777	48.1125
0.692847	3.10239e-05	1.80025	4.67773	48.1125
0.693808	3.10289e-05	1.80025	4.67769	48.1125
0.69503	3.10353e-05	1.80025	4.67764	48.1125
0.696066	3.10407e-05	1.80025	4.67759	48.1125
0.696869	3.10449e-05	1.80025	4.67756	48.1125
0.697671	3.10491e-05	1.80025	4.67753	48.1125
0.698641	3.10541e-05	1.80025	4.67748	48.1125
0.699501	3.10586e-05	1.80025	4.67745	48.1125
0.700387	3.10633e-05	1.80025	4.67741	48.1125
0.702465	3.10742e-05	1.80025	4.67732	48.1125
0.703763	3.1081e-05	1.80025	4.67727	48.1125
0.704699	3.10859e-05	1.80025	4.67723	48.1125
0.705634	3.10908e-05	1.80025	4.67719	48.1125
0.706462	3.10952e-05	1.80025	4.67716	48.1125
0.707341	3.10998e-05	1.80025	4.67712	48.1125
0.708219	3.11044e-05	1.80025	4.67708	48.1125
0.708949	3.11083e-05	1.80025	4.67705	48.1125
0.709955	3.11136e-05	1.80025	4.67701	48.1125
0.710937	3.11188e-05	1.80025	4.67697	48.1125
0.711835	3.11235e-05	1.80025	4.67693	48.1126
0.712745	3.11283e-05	1.80025	4.67689	48.1126
0.713685	3.11333e-05	1.80025	4.67686	48.1126
0.714916	3.11398e-05	1.80025	4.6768	48.1126
0.71609	3.1146e-05	1.80025	4.67675	48.1126
0.717571	3.11539e-05	1.80025	4.67669	48.1126
0.71885	3.11607e-05	1.80025	4.67664	48.1126
0.720077	3.11672e-05	1.80025	4.67659	48.1126
0.720955	3.11719e-05	1.80025	4.67655	48.1126
0.721834	3.11765e-05	1.80025	4.67651	48.1126
0.723231	3.1184e-05	1.80025	4.67646	48.1126
0.724237	3.11893e-05	1.80025	4.67641	48.1126
0.725243	3.11947e-05	1.80025	4.67637	48.1126
0.726198	3.11998e-05	1.80025	4.67633	48.1126
0.727046	3.12043e-05	1.80025	4.6763	48.1126
0.72809	3.12099e-05	1.80025	4.67625	48.1126
0.72919	3.12158e-05	1.80025	4.67621	48.1126
0.730585	3.12233e-05	1.80025	4.67615	48.1126
0.731912	3.12304e-05	1.80025	4.67609	48.1126
0.733354	3.12381e-05	1.80025	4.67603	48.1126
0.734542	3.12445e-05	1.80025	4.67598	48.1126
0.735687	3.12507e-05	1.80025	4.67593	48.1126
0.736797	3.12567e-05	1.80025	4.67589	48.1126
0.737546	3.12607e-05	1.80025	4.67586	48.1126
0.738295	3.12647e-05	1.80025	4.67583	48.1126
0.739692	3.12723e-05	1.80025	4.67577	48.1126
0.741354	3.12813e-05	1.80025	4.6757	48.1126
0.742378	3.12868e-05	1.80025	4.67565	48.1126
0.743403	3.12923e-05	1.80025	4.67561	48.1126
0.7444	3.12977e-05	1.80025	4.67557	48.1126
0.745438	3.13034e-05	1.80025	4.67553	48.1126
0.746476	3.1309e-05	1.80025	4.67548	48.1126
0.747861	3.13165e-05	1.80025	4.67543	48.1126
0.749246	3.1324e-05	1.80025	4.67537	48.1127
0.750411	3.13304e-05	1.80025	4.67532	48.1127
0.751609	3.13369e-05	1.80025	4.67527	48.1127
0.752807	3.13434e-05	1.80025	4.67522	48.1127
0.754212	3.13511e-05	1.80025	4.67516	48.1127
0.755295	3.1357e-05	1.80025	4.67511	48.1127
0.756378	3.13629e-05	1.80025	4.67507	48.1127
0.75747	3.13688e-05	1.80025	4.67502	48.1127
0.758423	3.13741e-05	1.80025	4.67498	48.1127
0.759456	3.13797e-05	1.80025	4.67494	48.1127
0.760553	3.13857e-05	1.80025	4.67489	48.1127
0.76165	3.13917e-05	1.80025	4.67485	48.1127
0.762764	3.13979e-05	1.80025	4.6748	48.1127
0.763895	3.14041e-05	1.80025	4.67475	48.1127
0.76483	3.14092e-05	1.80025	4.67471	48.1127
0.765839	3.14147e-05	1.80025	4.67467	48.1127
0.767143	3.14219e-05	1.80025	4.67462	48.1127
0.768555	3.14297e-05	1.80025	4.67456	48.1127
0.769908	3.14371e-05	1.80025	4.6745	48.1127
0.771119	3.14438e-05	1.80025	4.67445	48.1127
0.772281	3.14502e-05	1.80025	4.6744	48.1127
0.773603	3.14576e-05	1.80025	4.67435	48.1127
0.775941	3.14705e-05	1.80025	4.67425	48.1127
0.777547	3.14794e-05	1.80025	4.67418	48.1127
0.778642	3.14855e-05	1.80025	4.67414	48.1127
0.779737	3.14916e-05	1.80025	4.67409	48.1127
0.780985	3.14985e-05	1.80025	4.67404	48.1127
0.782261	3.15056e-05	1.80025	4.67398	48.1127
0.783836	3.15143e-05	1.80025	4.67392	48.1127
0.78506	3.15211e-05	1.80025	4.67387	48.1127
0.785838	3.15255e-05	1.80025	4.67383	48.1127
0.786615	3.15298e-05	1.80025	4.6738	48.1127
0.787947	3.15372e-05	1.80025	4.67375	48.1127
0.790242	3.15501e-05	1.80025	4.67365	48.1127
0.791334	3.15562e-05	1.80025	4.6736	48.1127
0.792206	3.15611e-05	1.80025	4.67357	48.1127
0.793078	3.1566e-05	1.80025	4.67353	48.1128
0.794909	3.15762e-05	1.80025	4.67345	48.1128
0.796785	3.15868e-05	1.80025	4.67338	48.1128
0.79866	3.15973e-05	1.80025	4.6733	48.1128
0.799737	3.16033e-05	1.80025	4.67325	48.1128
0.800813	3.16094e-05	1.80025	4.67321	48.1128
0.801881	3.16154e-05	1.80025	4.67316	48.1128
0.803308	3.16235e-05	1.80025	4.6731	48.1128
0.804355	3.16294e-05	1.80025	4.67306	48.1128
0.805192	3.16341e-05	1.80025	4.67302	48.1128
0.806029	3.16388e-05	1.80025	4.67299	48.1128
0.806973	3.16441e-05	1.80025	4.67295	48.1128
0.808058	3.16503e-05	1.80025	4.6729	48.1128
0.809282	3.16572e-05	1.80025	4.67285	48.1128
0.810284	3.16629e-05	1.80025	4.67281	48.1128
0.811101	3.16675e-05	1.80025	4.67278	48.1128
0.811919	3.16721e-05	1.80025	4.67274	48.1128
0.813207	3.16794e-05	1.80025	4.67269	48.1128
0.814544	3.1687e-05	1.80025	4.67263	48.1128
0.815598	3.1693e-05	1.80025	4.67259	48.1128
0.816652	3.1699e-05	1.80025	4.67254	48.1128
0.817338	3.17029e-05	1.80025	4.67251	48.1128
0.818024	3.17068e-05	1.80025	4.67248	48.1128
0.819471	3.17151e-05	1.80025	4.67242	48.1128
0.821483	3.17265e-05	1.80025	4.67234	48.1128
0.822895	3.17346e-05	1.80025	4.67228	48.1128
0.824306	3.17427e-05	1.80025	4.67222	48.1128
0.825453	3.17492e-05	1.80025	4.67217	48.1128
0.826453	3.17549e-05	1.80025	4.67213	48.1128
0.827953	3.17635e-05	1.80025	4.67207	48.1128
0.829259	3.1771e-05	1.80025	4.67201	48.1128
0.830526	3.17783e-05	1.80025	4.67196	48.1128
0.831683	3.17849e-05	1.80025	4.67191	48.1128
0.832742	3.1791e-05	1.80025	4.67187	48.1128
0.833957	3.1798e-05	1.80025	4.67182	48.1128
0.835077	3.18044e-05	1.80025	4.67177	48.1128
0.83633	3.18116e-05	1.80025	4.67172	48.1128
0.837422	3.18179e-05	1.80025	4.67167	48.1128
0.838514	3.18242e-05	1.80025	4.67163	48.1128
0.84038	3.1835e-05	1.80025	4.67155	48.1128
0.84259	3.18478e-05	1.80025	4.67145	48.1128
0.843561	3.18534e-05	1.80025	4.67141	48.1128
0.844532	3.1859e-05	1.80025	4.67137	48.1129
0.845628	3.18653e-05	1.80025	4.67133	48.1129
0.846426	3.187e-05	1.80025	4.67129	48.1129
0.847224	3.18746e-05	1.80025	4.67126	48.1129
0.848536	3.18822e-05	1.80025	4.6712	48.1129
0.849658	3.18887e-05	1.80025	4.67116	48.1129
0.850647	3.18945e-05	1.80025	4.67112	48.1129
0.851777	3.1901e-05	1.80025	4.67107	48.1129
0.852811	3.1907e-05	1.80025	4.67102	48.1129
0.853844	3.1913e-05	1.80025	4.67098	48.1129
0.854709	3.19181e-05	1.80025	4.67095	48.1129
0.855879	3.19249e-05	1.80025	4.6709	48.1129
0.857049	3.19317e-05	1.80025	4.67085	48.1129
0.858366	3.19394e-05	1.80025	4.67079	48.1129
0.859683	3.1947e-05	1.80025	4.67074	48.1129
0.860827	3.19537e-05	1.80025	4.67069	48.1129
0.862221	3.19619e-05	1.80025	4.67063	48.1129
0.86341	3.19689e-05	1.80025	4.67058	48.1129
0.86448	3.19752e-05	1.80025	4.67053	48.1129
0.865599	3.19817e-05	1.80025	4.67049	48.1129
0.866899	3.19894e-05	1.80025	4.67043	48.1129
0.867972	3.19956e-05	1.80025	4.67039	48.1129
0.868941	3.20013e-05	1.80025	4.67035	48.1129
0.86991	3.2007e-05	1.80025	4.67031	48.1129
0.871297	3.20152e-05	1.80025	4.67025	48.1129
0.872675	3.20233e-05	1.80025	4.67019	48.1129
0.874336	3.20331e-05	1.80025	4.67012	48.1129
0.876088	3.20434e-05	1.80025	4.67005	48.1129
0.877841	3.20538e-05	1.80025	4.66997	48.1129
0.879364	3.20628e-05	1.80025	4.66991	48.1129
0.880887	3.20718e-05	1.80025	4.66985	48.1129
0.882448	3.2081e-05	1.80025	4.66978	48.1129
0.884009	3.20902e-05	1.80025	4.66971	48.1129
0.885353	3.20982e-05	1.80025	4.66966	48.1129
0.886702	3.21062e-05	1.80025	4.6696	48.1129
0.887969	3.21137e-05	1.80025	4.66955	48.1129
0.889111	3.21205e-05	1.80025	4.6695	48.1129
0.890194	3.21269e-05	1.80025	4.66945	48.1129
0.891193	3.21329e-05	1.80025	4.66941	48.1129
0.891998	3.21377e-05	1.80025	4.66938	48.1129
0.893095	3.21442e-05	1.80025	4.66933	48.1129
0.894602	3.21532e-05	1.80025	4.66927	48.1129
0.896108	3.21622e-05	1.80025	4.66921	48.1129
0.897561	3.21709e-05	1.80025	4.66914	48.1129
0.898896	3.21788e-05	1.80025	4.66909	48.1129
0.900722	3.21898e-05	1.80025	4.66901	48.1129
0.902094	3.2198e-05	1.80025	4.66895	48.1129
0.902958	3.22031e-05	1.80025	4.66892	48.1129
0.903823	3.22083e-05	1.80025	4.66888	48.1129
0.904923	3.22149e-05	1.80025	4.66884	48.1129
0.905904	3.22208e-05	1.80025	4.66879	48.1129
0.906886	3.22267e-05	1.80025	4.66875	48.1129
0.908079	3.22339e-05	1.80025	4.6687	48.1129
0.909422	3.22419e-05	1.80025	4.66865	48.1129
0.910656	3.22494e-05	1.80025	4.66859	48.1129
0.911772	3.22561e-05	1.80025	4.66855	48.1129
0.913098	3.22641e-05	1.80025	4.66849	48.113
0.914288	3.22712e-05	1.80025	4.66844	48.113
0.915478	3.22784e-05	1.80025	4.66839	48.113
0.916718	3.22859e-05	1.80025	4.66834	48.113
0.918345	3.22957e-05	1.80025	4.66827	48.113
0.919817	3.23046e-05	1.80025	4.66821	48.113
0.921063	3.23122e-05	1.80025	4.66816	48.113
0.922317	3.23198e-05	1.80025	4.6681	48.113
0.923422	3.23265e-05	1.80025	4.66806	48.113
0.924473	3.23328e-05	1.80025	4.66801	48.113
0.925454	3.23388e-05	1.80025	4.66797	48.113
0.92744	3.23509e-05	1.80025	4.66789	48.113
0.928481	3.23572e-05	1.80025	4.66784	48.113
0.929218	3.23616e-05	1.80025	4.66781	48.113
0.929955	3.23661e-05	1.80025	4.66778	48.113
0.930951	3.23722e-05	1.80025	4.66774	48.113
0.931946	3.23782e-05	1.80025	4.6677	48.113
0.933636	3.23885e-05	1.80025	4.66763	48.113
0.934655	3.23947e-05	1.80025	4.66758	48.113
0.935674	3.2401e-05	1.80025	4.66754	48.113
0.936883	3.24084e-05	1.80025	4.66749	48.113
0.937947	3.24149e-05	1.80025	4.66745	48.113
0.939003	3.24213e-05	1.80025	4.6674	48.113
0.940076	3.24279e-05	1.80025	4.66736	48.113
0.941105	3.24342e-05	1.80025	4.66731	48.113
0.94216	3.24407e-05	1.80025	4.66727	48.113
0.942993	3.24457e-05	1.80025	4.66723	48.113
0.943826	3.24509e-05	1.80025	4.6672	48.113
0.944976	3.24579e-05	1.80025	4.66715	48.113
0.945857	3.24633e-05	1.80025	4.66711	48.113
0.946738	3.24687e-05	1.80025	4.66708	48.113
0.947693	3.24746e-05	1.80025	4.66704	48.113
0.948649	3.24804e-05	1.80025	4.667	48.113
0.950313	3.24907e-05	1.80025	4.66693	48.113
0.951122	3.24956e-05	1.80025	4.66689	48.113
0.951932	3.25006e-05	1.80025	4.66686	48.113
0.953029	3.25074e-05	1.80025	4.66681	48.113
0.954916	3.2519e-05	1.80025	4.66673	48.113
0.956257	3.25273e-05	1.80025	4.66668	48.113
0.957598	3.25356e-05	1.80025	4.66662	48.113
0.959659	3.25483e-05	1.80025	4.66653	48.113
0.961012	3.25567e-05	1.80025	4.66647	48.113
0.962365	3.2565e-05	1.80025	4.66642	48.113
0.963846	3.25742e-05	1.80025	4.66636	48.113
0.965127	3.25822e-05	1.80025	4.6663	48.113
0.966729	3.25921e-05	1.80025	4.66623	48.113
0.967985	3.25999e-05	1.80025	4.66618	48.113
0.969242	3.26077e-05	1.80025	4.66613	48.113
0.971181	3.26198e-05	1.80025	4.66605	48.113
0.973116	3.26318e-05	1.80025	4.66596	48.113
0.974235	3.26388e-05	1.80025	4.66592	48.113
0.975354	3.26458e-05	1.80025	4.66587	48.113
0.976758	3.26545e-05	1.80025	4.66581	48.113
0.978162	3.26633e-05	1.80025	4.66575	48.113
0.979813	3.26736e-05	1.80025	4.66568	48.113
0.981522	3.26843e-05	1.80025	4.66561	48.113
0.982781	3.26922e-05	1.80025	4.66556	48.113
0.98404	3.27001e-05	1.80025	4.6655	48.113
0.984886	3.27054e-05	1.80025	4.66547	48.113
0.985731	3.27107e-05	1.80025	4.66543	48.113
0.987388	3.27211e-05	1.80025	4.66536	48.113
0.988802	3.273e-05	1.80025	4.6653	48.113
0.989772	3.27361e-05	1.80025	4.66526	48.113
0.990742	3.27422e-05	1.80025	4.66522	48.113
0.991982	3.275e-05	1.80025	4.66517	48.113
0.993129	3.27572e-05	1.80025	4.66512	48.113
0.994408	3.27652e-05	1.80025	4.66507	48.113
0.995491	3.27721e-05	1.80025	4.66502	48.113
0.996298	3.27771e-05	1.80025	4.66499	48.113
0.997105	3.27822e-05	1.80025	4.66495	48.113
0.998309	3.27899e-05	1.80025	4.6649	48.113
0.999647	3.27983e-05	1.80025	4.66485	48.113
1.00091	3.28063e-05	1.80025	4.66479	48.113
1.00242	3.28158e-05	1.80025	4.66473	48.113
1.00493	3.28317e-05	1.80025	4.66462	48.113
1.00701	3.28449e-05	1.80025	4.66454	48.113
1.00868	3.28555e-05	1.80025	4.66447	48.113
1.00989	3.28632e-05	1.80025	4.66441	48.113
1.0108	3.28689e-05	1.80025	4.66438	48.113
1.01171	3.28747e-05	1.80025	4.66434	48.113
1.013	3.2883e-05	1.80025	4.66428	48.113
1.01449	3.28924e-05	1.80025	4.66422	48.113
1.01632	3.29041e-05	1.80025	4.66414	48.113
1.01782	3.29137e-05	1.80025	4.66408	48.113
1.01896	3.2921e-05	1.80025	4.66403	48.113
1.0201	3.29282e-05	1.80025	4.66398	48.113
1.02113	3.29348e-05	1.80025	4.66394	48.113
1.02281	3.29455e-05	1.80025	4.66387	48.113
1.0248	3.29583e-05	1.80025	4.66379	48.113
1.02614	3.29669e-05	1.80025	4.66373	48.113
1.02747	3.29754e-05	1.80025	4.66367	48.113
1.02863	3.29829e-05	1.80025	4.66362	48.113
1.02978	3.29902e-05	1.80025	4.66358	48.113
1.03092	3.29976e-05	1.80025	4.66353	48.113
1.03211	3.30052e-05	1.80025	4.66348	48.113
1.03363	3.3015e-05	1.80025	4.66341	48.113
1.03465	3.30216e-05	1.80025	4.66337	48.113
1.03567	3.30281e-05	1.80025	4.66333	48.113
1.03728	3.30385e-05	1.80025	4.66326	48.113
1.03922	3.30509e-05	1.80025	4.66318	48.113
1.04116	3.30635e-05	1.80025	4.6631	48.113
1.04284	3.30744e-05	1.80025	4.66302	48.113
1.04446	3.30848e-05	1.80025	4.66296	48.113
1.04543	3.30911e-05	1.80025	4.66292	48.113
1.04641	3.30974e-05	1.80025	4.66287	48.113
1.0473	3.31032e-05	1.80025	4.66284	48.113
1.04847	3.31108e-05	1.80025	4.66279	48.113
1.0506	3.31246e-05	1.80025	4.6627	48.113
1.05189	3.3133e-05	1.80025	4.66264	48.113
1.05317	3.31414e-05	1.80025	4.66259	48.113
1.05434	3.31489e-05	1.80025	4.66254	48.113
1.05544	3.31561e-05	1.80025	4.66249	48.113
1.05646	3.31628e-05	1.80025	4.66245	48.113
1.05773	3.3171e-05	1.80025	4.6624	48.113
1.05928	3.31811e-05	1.80025	4.66233	48.113
1.06075	3.31907e-05	1.80025	4.66227	48.113
1.06239	3.32014e-05	1.80025	4.6622	48.113
1.06382	3.32107e-05	1.80025	4.66214	48.113
1.06505	3.32188e-05	1.80025	4.66209	48.113
1.06621	3.32263e-05	1.80025	4.66204	48.113
1.06737	3.3234e-05	1.80025	4.66199	48.113
1.0692	3.32459e-05	1.80025	4.66191	48.113
1.0713	3.32597e-05	1.80025	4.66182	48.113
1.0734	3.32735e-05	1.80025	4.66173	48.113
1.07464	3.32817e-05	1.80025	4.66168	48.113
1.07588	3.32898e-05	1.80025	4.66163	48.113
1.07704	3.32974e-05	1.80025	4.66158	48.113
1.0781	3.33044e-05	1.80025	4.66154	48.113
1.07931	3.33124e-05	1.80025	4.66148	48.113
1.08013	3.33178e-05	1.80025	4.66145	48.113
1.08095	3.33232e-05	1.80025	4.66142	48.113
1.0821	3.33307e-05	1.80025	4.66137	48.113
1.08325	3.33383e-05	1.80025	4.66132	48.113
1.08448	3.33464e-05	1.80025	4.66127	48.113
1.0857	3.33545e-05	1.80025	4.66121	48.113
1.08697	3.33629e-05	1.80025	4.66116	48.113
1.08822	3.33712e-05	1.80025	4.66111	48.113
1.08951	3.33797e-05	1.80025	4.66105	48.113
1.09074	3.33879e-05	1.80025	4.661	48.113
1.09189	3.33955e-05	1.80025	4.66095	48.113
1.09303	3.3403e-05	1.80025	4.66091	48.113
1.09467	3.3414e-05	1.80025	4.66084	48.113
1.09605	3.34231e-05	1.80025	4.66078	48.113
1.09743	3.34322e-05	1.80025	4.66072	48.113
1.09931	3.34448e-05	1.80025	4.66064	48.113
1.1007	3.3454e-05	1.80025	4.66058	48.113
1.10209	3.34633e-05	1.80025	4.66052	48.113
1.10379	3.34746e-05	1.80025	4.66045	48.113
1.10522	3.34842e-05	1.80025	4.66039	48.113
1.10664	3.34937e-05	1.80025	4.66033	48.113
1.10802	3.35029e-05	1.80025	4.66027	48.113
1.10937	3.35119e-05	1.80025	4.66021	48.113
1.11108	3.35233e-05	1.80025	4.66014	48.113
1.11335	3.35386e-05	1.80025	4.66005	48.113
1.11525	3.35513e-05	1.80025	4.65997	48.113
1.11655	3.356e-05	1.80025	4.65991	48.113
1.11785	3.35688e-05	1.80025	4.65986	48.113
1.11901	3.35765e-05	1.80025	4.65981	48.113
1.11992	3.35827e-05	1.80025	4.65977	48.113
1.12084	3.35888e-05	1.80025	4.65973	48.113
1.12213	3.35975e-05	1.80025	4.65968	48.113
1.12332	3.36056e-05	1.80025	4.65962	48.113
1.12442	3.3613e-05	1.80025	4.65958	48.113
1.1258	3.36223e-05	1.80025	4.65952	48.113
1.12703	3.36306e-05	1.80025	4.65947	48.113
1.12838	3.36396e-05	1.80025	4.65941	48.113
1.12961	3.3648e-05	1.80025	4.65936	48.113
1.1315	3.36608e-05	1.80025	4.65928	48.113
1.13319	3.36722e-05	1.80025	4.65921	48.113
1.13429	3.36797e-05	1.80025	4.65916	48.113
1.1354	3.36871e-05	1.80025	4.65911	48.113
1.13687	3.36971e-05	1.80025	4.65905	48.113
1.1382	3.37061e-05	1.80025	4.659	48.113
1.14059	3.37224e-05	1.80025	4.65889	48.113
1.14258	3.37359e-05	1.80025	4.65881	48.113
1.14376	3.37439e-05	1.80025	4.65876	48.113
1.14494	3.37519e-05	1.80025	4.65871	48.113
1.14631	3.37613e-05	1.80025	4.65865	48.113
1.14762	3.37702e-05	1.80025	4.6586	48.113
1.14893	3.37791e-05	1.80025	4.65854	48.113
1.15044	3.37895e-05	1.80025	4.65848	48.113
1.15195	3.37998e-05	1.80025	4.65841	48.113
1.15357	3.38109e-05	1.80025	4.65835	48.113
1.15495	3.38203e-05	1.80025	4.65829	48.113
1.15639	3.38302e-05	1.80025	4.65823	48.113
1.15729	3.38363e-05	1.80025	4.65819	48.113
1.15819	3.38425e-05	1.80025	4.65815	48.113
1.1592	3.38494e-05	1.80025	4.65811	48.113
1.16037	3.38574e-05	1.80025	4.65806	48.113
1.16168	3.38665e-05	1.80025	4.658	48.113
1.163	3.38755e-05	1.80025	4.65795	48.113
1.1644	3.38851e-05	1.80025	4.65789	48.113
1.16556	3.38931e-05	1.80025	4.65784	48.113
1.16762	3.39073e-05	1.80025	4.65775	48.113
1.16897	3.39166e-05	1.80025	4.65769	48.113
1.17032	3.39259e-05	1.80025	4.65764	48.113
1.17158	3.39346e-05	1.80025	4.65758	48.113
1.17285	3.39434e-05	1.80025	4.65753	48.113
1.17431	3.39534e-05	1.80025	4.65747	48.113
1.17598	3.3965e-05	1.80025	4.6574	48.113
1.17749	3.39754e-05	1.80025	4.65733	48.113
1.17944	3.39889e-05	1.80025	4.65725	48.113
1.18101	3.39998e-05	1.80025	4.65718	48.113
1.18241	3.40096e-05	1.80025	4.65712	48.113
1.18437	3.40232e-05	1.80025	4.65704	48.113
1.1862	3.40359e-05	1.80025	4.65696	48.113
1.18773	3.40465e-05	1.80025	4.6569	48.113
1.18891	3.40547e-05	1.80025	4.65685	48.113
1.19008	3.40629e-05	1.80025	4.6568	48.113
1.19133	3.40715e-05	1.80025	4.65675	48.113
1.19318	3.40845e-05	1.80025	4.65667	48.113
1.19471	3.40952e-05	1.80025	4.6566	48.113
1.19625	3.41059e-05	1.80025	4.65654	48.113
1.19723	3.41128e-05	1.80025	4.6565	48.113
1.19822	3.41197e-05	1.80025	4.65645	48.113
1.19946	3.41284e-05	1.80025	4.6564	48.113
1.20069	3.4137e-05	1.80025	4.65635	48.113
1.20239	3.41489e-05	1.80025	4.65628	48.113
1.20359	3.41573e-05	1.80025	4.65623	48.113
1.20478	3.41657e-05	1.80025	4.65618	48.113
1.20594	3.41738e-05	1.80025	4.65613	48.113
1.2071	3.4182e-05	1.80025	4.65608	48.113
1.2085	3.41918e-05	1.80025	4.65602	48.113
1.2099	3.42016e-05	1.80025	4.65596	48.113
1.21142	3.42124e-05	1.80025	4.65589	48.113
1.2126	3.42207e-05	1.80025	4.65584	48.113
1.21378	3.4229e-05	1.80025	4.65579	48.113
1.21516	3.42387e-05	1.80025	4.65574	48.113
1.21656	3.42485e-05	1.80025	4.65568	48.113
1.21817	3.426e-05	1.80025	4.65561	48.113
1.2197	3.42707e-05	1.80025	4.65554	48.113
1.22115	3.4281e-05	1.80025	4.65548	48.113
1.2225	3.42905e-05	1.80025	4.65542	48.113
1.22361	3.42984e-05	1.80025	4.65538	48.113
1.22484	3.43071e-05	1.80025	4.65533	48.113
1.22609	3.4316e-05	1.80025	4.65527	48.113
1.22749	3.43259e-05	1.80025	4.65521	48.113
1.22901	3.43367e-05	1.80025	4.65515	48.1129
1.23053	3.43475e-05	1.80025	4.65508	48.1129
1.23197	3.43577e-05	1.80025	4.65502	48.1129
1.23314	3.43661e-05	1.80025	4.65497	48.1129
1.235	3.43793e-05	1.80025	4.65489	48.1129
1.23691	3.43929e-05	1.80025	4.65481	48.1129
1.23889	3.4407e-05	1.80025	4.65473	48.1129
1.24067	3.44198e-05	1.80025	4.65465	48.1129
1.24196	3.4429e-05	1.80025	4.6546	48.1129
1.24325	3.44382e-05	1.80025	4.65454	48.1129
1.24504	3.4451e-05	1.80025	4.65447	48.1129
1.24621	3.44593e-05	1.80025	4.65442	48.1129
1.24738	3.44677e-05	1.80025	4.65437	48.1129
1.24882	3.44781e-05	1.80025	4.65431	48.1129
1.25026	3.44884e-05	1.80025	4.65425	48.1129
1.25227	3.45029e-05	1.80025	4.65416	48.1129
1.25501	3.45225e-05	1.80025	4.65405	48.1129
1.25759	3.45411e-05	1.80025	4.65394	48.1129
1.25993	3.4558e-05	1.80025	4.65384	48.1129
1.26172	3.45709e-05	1.80025	4.65376	48.1129
1.2635	3.45838e-05	1.80025	4.65369	48.1129
1.2653	3.45968e-05	1.80025	4.65361	48.1129
1.26719	3.46104e-05	1.80025	4.65353	48.1129
1.26848	3.46197e-05	1.80025	4.65347	48.1129
1.26977	3.46291e-05	1.80025	4.65342	48.1129
1.27146	3.46413e-05	1.80025	4.65335	48.1129
1.27315	3.46536e-05	1.80025	4.65328	48.1129
1.2745	3.46634e-05	1.80025	4.65322	48.1129
1.27615	3.46754e-05	1.80025	4.65315	48.1129
1.27722	3.46832e-05	1.80025	4.6531	48.1129
1.27829	3.46909e-05	1.80025	4.65306	48.1129
1.27994	3.4703e-05	1.80025	4.65299	48.1129
1.28131	3.4713e-05	1.80025	4.65293	48.1129
1.28251	3.47217e-05	1.80025	4.65288	48.1129
1.28371	3.47304e-05	1.80025	4.65283	48.1129
1.2849	3.47392e-05	1.80025	4.65278	48.1129
1.28679	3.4753e-05	1.80025	4.6527	48.1129
1.28842	3.47649e-05	1.80025	4.65263	48.1129
1.28973	3.47745e-05	1.80025	4.65257	48.1129
1.29104	3.4784e-05	1.80025	4.65252	48.1129
1.29257	3.47953e-05	1.80025	4.65245	48.1129
1.2936	3.48028e-05	1.80025	4.65241	48.1129
1.29462	3.48103e-05	1.80025	4.65236	48.1129
1.29603	3.48207e-05	1.80025	4.6523	48.1129
1.29723	3.48295e-05	1.80025	4.65225	48.1128
1.29889	3.48417e-05	1.80025	4.65218	48.1128
1.30033	3.48522e-05	1.80025	4.65212	48.1128
1.30149	3.48608e-05	1.80025	4.65207	48.1128
1.30274	3.487e-05	1.80025	4.65202	48.1128
1.30396	3.4879e-05	1.80025	4.65197	48.1128
1.30542	3.48898e-05	1.80025	4.6519	48.1128
1.30678	3.48998e-05	1.80025	4.65185	48.1128
1.30813	3.49098e-05	1.80025	4.65179	48.1128
1.3093	3.49184e-05	1.80025	4.65174	48.1128
1.31066	3.49284e-05	1.80025	4.65168	48.1128
1.31193	3.49378e-05	1.80025	4.65163	48.1128
1.31309	3.49464e-05	1.80025	4.65158	48.1128
1.31426	3.49551e-05	1.80025	4.65153	48.1128
1.3154	3.49635e-05	1.80025	4.65148	48.1128
1.31703	3.49756e-05	1.80025	4.65141	48.1128
1.31886	3.49892e-05	1.80025	4.65133	48.1128
1.32038	3.50005e-05	1.80025	4.65127	48.1128
1.32153	3.5009e-05	1.80025	4.65122	48.1128
1.32268	3.50176e-05	1.80025	4.65117	48.1128
1.32449	3.5031e-05	1.80025	4.65109	48.1128
1.32623	3.5044e-05	1.80025	4.65102	48.1128
1.32762	3.50543e-05	1.80025	4.65096	48.1128
1.329	3.50646e-05	1.80025	4.6509	48.1128
1.3311	3.50804e-05	1.80025	4.65081	48.1128
1.33291	3.50939e-05	1.80025	4.65074	48.1128
1.33485	3.51083e-05	1.80025	4.65065	48.1128
1.33662	3.51216e-05	1.80025	4.65058	48.1128
1.33842	3.5135e-05	1.80025	4.6505	48.1128
1.33982	3.51456e-05	1.80025	4.65044	48.1128
1.34123	3.51562e-05	1.80025	4.65038	48.1128
1.34325	3.51713e-05	1.80025	4.6503	48.1128
1.34508	3.51851e-05	1.80025	4.65022	48.1128
1.34642	3.51951e-05	1.80025	4.65016	48.1128
1.34775	3.52052e-05	1.80025	4.65011	48.1128
1.34926	3.52166e-05	1.80025	4.65004	48.1128
1.35078	3.5228e-05	1.80025	4.64998	48.1127
1.35239	3.52401e-05	1.80025	4.64991	48.1127
1.3541	3.5253e-05	1.80025	4.64984	48.1127
1.35619	3.52688e-05	1.80025	4.64975	48.1127
1.35851	3.52864e-05	1.80025	4.64965	48.1127
1.36	3.52976e-05	1.80025	4.64958	48.1127
1.36102	3.53054e-05	1.80025	4.64954	48.1127
1.36205	3.53132e-05	1.80025	4.6495	48.1127
1.3633	3.53226e-05	1.80025	4.64944	48.1127
1.36444	3.53313e-05	1.80025	4.6494	48.1127
1.36619	3.53446e-05	1.80025	4.64932	48.1127
1.36763	3.53556e-05	1.80025	4.64926	48.1127
1.36909	3.53667e-05	1.80025	4.6492	48.1127
1.37053	3.53776e-05	1.80025	4.64914	48.1127
1.37202	3.5389e-05	1.80025	4.64907	48.1127
1.37327	3.53985e-05	1.80025	4.64902	48.1127
1.37464	3.5409e-05	1.80025	4.64896	48.1127
1.37602	3.54195e-05	1.80025	4.6489	48.1127
1.37769	3.54323e-05	1.80025	4.64883	48.1127
1.37931	3.54447e-05	1.80025	4.64876	48.1127
1.38094	3.54572e-05	1.80025	4.64869	48.1127
1.38269	3.54705e-05	1.80025	4.64862	48.1127
1.38452	3.54845e-05	1.80025	4.64854	48.1127
1.38623	3.54977e-05	1.80025	4.64847	48.1127
1.38803	3.55115e-05	1.80025	4.64839	48.1127
1.38983	3.55254e-05	1.80025	4.64831	48.1127
1.39156	3.55387e-05	1.80025	4.64824	48.1127
1.39312	3.55506e-05	1.80025	4.64817	48.1127
1.39447	3.5561e-05	1.80025	4.64812	48.1126
1.39572	3.55706e-05	1.80025	4.64806	48.1126
1.39704	3.55808e-05	1.80025	4.64801	48.1126
1.39898	3.55958e-05	1.80025	4.64792	48.1126
1.40011	3.56045e-05	1.80025	4.64788	48.1126
1.40124	3.56133e-05	1.80025	4.64783	48.1126
1.40203	3.56193e-05	1.80025	4.6478	48.1126
1.40281	3.56254e-05	1.80025	4.64776	48.1126
1.40411	3.56354e-05	1.80025	4.64771	48.1126
1.40547	3.5646e-05	1.80025	4.64765	48.1126
1.40766	3.5663e-05	1.80024	4.64756	48.1126
1.40949	3.56771e-05	1.80024	4.64748	48.1126
1.41173	3.56946e-05	1.80024	4.64738	48.1126
1.41287	3.57034e-05	1.80024	4.64733	48.1126
1.41401	3.57123e-05	1.80024	4.64728	48.1126
1.41529	3.57223e-05	1.80024	4.64723	48.1126
1.41658	3.57323e-05	1.80024	4.64718	48.1126
1.41826	3.57454e-05	1.80024	4.6471	48.1126
1.41988	3.5758e-05	1.80024	4.64703	48.1126
1.42196	3.57742e-05	1.80024	4.64695	48.1126
1.42404	3.57905e-05	1.80024	4.64686	48.1126
1.42587	3.58048e-05	1.80024	4.64678	48.1126
1.42719	3.58151e-05	1.80024	4.64672	48.1126
1.42851	3.58255e-05	1.80024	4.64667	48.1126
1.42976	3.58353e-05	1.80024	4.64661	48.1126
1.43116	3.58462e-05	1.80024	4.64655	48.1126
1.43277	3.58588e-05	1.80024	4.64649	48.1125
1.43403	3.58687e-05	1.80024	4.64643	48.1125
1.43496	3.58761e-05	1.80024	4.64639	48.1125
1.4359	3.58834e-05	1.80024	4.64635	48.1125
1.43771	3.58977e-05	1.80024	4.64627	48.1125
1.43903	3.59081e-05	1.80024	4.64622	48.1125
1.44036	3.59185e-05	1.80024	4.64616	48.1125
1.44178	3.59297e-05	1.80024	4.6461	48.1125
1.44298	3.59392e-05	1.80024	4.64605	48.1125
1.44421	3.59489e-05	1.80024	4.646	48.1125
1.44586	3.59619e-05	1.80024	4.64593	48.1125
1.44758	3.59755e-05	1.80024	4.64585	48.1125
1.44912	3.59877e-05	1.80024	4.64579	48.1125
1.45097	3.60024e-05	1.80024	4.64571	48.1125
1.45238	3.60135e-05	1.80024	4.64565	48.1125
1.45378	3.60246e-05	1.80024	4.64559	48.1125
1.455	3.60343e-05	1.80024	4.64554	48.1125
1.45651	3.60463e-05	1.80024	4.64547	48.1125
1.45852	3.60622e-05	1.80024	4.64539	48.1125
1.4603	3.60764e-05	1.80024	4.64531	48.1125
1.46207	3.60905e-05	1.80024	4.64524	48.1125
1.46337	3.61009e-05	1.80024	4.64518	48.1125
1.46467	3.61112e-05	1.80024	4.64512	48.1125
1.46584	3.61206e-05	1.80024	4.64507	48.1125
1.46701	3.61299e-05	1.80024	4.64502	48.1124
1.46822	3.61395e-05	1.80024	4.64497	48.1124
1.4694	3.6149e-05	1.80024	4.64492	48.1124
1.47083	3.61604e-05	1.80024	4.64486	48.1124
1.47216	3.6171e-05	1.80024	4.64481	48.1124
1.47335	3.61806e-05	1.80024	4.64475	48.1124
1.47468	3.61912e-05	1.80024	4.6447	48.1124
1.47621	3.62035e-05	1.80024	4.64463	48.1124
1.47863	3.62229e-05	1.80024	4.64453	48.1124
1.47947	3.62296e-05	1.80024	4.64449	48.1124
1.4803	3.62363e-05	1.80024	4.64446	48.1124
1.48203	3.62502e-05	1.80024	4.64438	48.1124
1.48366	3.62633e-05	1.80024	4.64431	48.1124
1.48485	3.62729e-05	1.80024	4.64426	48.1124
1.48604	3.62825e-05	1.80024	4.64421	48.1124
1.48787	3.62973e-05	1.80024	4.64413	48.1124
1.48918	3.63079e-05	1.80024	4.64408	48.1124
1.49049	3.63184e-05	1.80024	4.64402	48.1124
1.49179	3.63289e-05	1.80024	4.64397	48.1124
1.49313	3.63397e-05	1.80024	4.64391	48.1124
1.4949	3.63541e-05	1.80024	4.64383	48.1124
1.49668	3.63685e-05	1.80024	4.64376	48.1124
1.49811	3.638e-05	1.80024	4.6437	48.1124
1.49954	3.63916e-05	1.80024	4.64364	48.1123
1.5012	3.64051e-05	1.80024	4.64357	48.1123
1.5026	3.64165e-05	1.80024	4.64351	48.1123
1.504	3.64278e-05	1.80024	4.64345	48.1123
1.50519	3.64376e-05	1.80024	4.6434	48.1123
1.50634	3.64469e-05	1.80024	4.64335	48.1123
1.50802	3.64606e-05	1.80024	4.64327	48.1123
1.51025	3.64787e-05	1.80024	4.64318	48.1123
1.51203	3.64933e-05	1.80024	4.6431	48.1123
1.51382	3.65078e-05	1.80024	4.64303	48.1123
1.51553	3.65218e-05	1.80024	4.64295	48.1123
1.51719	3.65354e-05	1.80024	4.64288	48.1123
1.51885	3.6549e-05	1.80024	4.64281	48.1123
1.52021	3.65601e-05	1.80024	4.64275	48.1123
1.52263	3.658e-05	1.80024	4.64265	48.1123
1.52417	3.65926e-05	1.80024	4.64258	48.1123
1.52571	3.66052e-05	1.80024	4.64252	48.1123
1.52702	3.6616e-05	1.80024	4.64246	48.1123
1.52831	3.66266e-05	1.80024	4.64241	48.1123
1.52984	3.66393e-05	1.80024	4.64234	48.1122
1.53138	3.66519e-05	1.80024	4.64228	48.1122
1.53384	3.66722e-05	1.80024	4.64217	48.1122
1.53631	3.66926e-05	1.80024	4.64207	48.1122
1.53893	3.67142e-05	1.80024	4.64195	48.1122
1.54122	3.67332e-05	1.80024	4.64186	48.1122
1.54346	3.67517e-05	1.80024	4.64176	48.1122
1.54646	3.67766e-05	1.80024	4.64163	48.1122
1.54729	3.67835e-05	1.80024	4.6416	48.1122
1.54812	3.67903e-05	1.80024	4.64156	48.1122
1.54957	3.68024e-05	1.80024	4.6415	48.1122
1.55102	3.68145e-05	1.80024	4.64144	48.1122
1.55227	3.68249e-05	1.80024	4.64138	48.1122
1.5542	3.6841e-05	1.80024	4.6413	48.1122
1.55613	3.6857e-05	1.80024	4.64122	48.1122
1.55922	3.68828e-05	1.80024	4.64109	48.1121
1.56112	3.68987e-05	1.80024	4.64101	48.1121
1.56238	3.69092e-05	1.80024	4.64095	48.1121
1.56363	3.69197e-05	1.80024	4.6409	48.1121
1.56483	3.69298e-05	1.80024	4.64085	48.1121
1.56588	3.69386e-05	1.80024	4.6408	48.1121
1.56692	3.69473e-05	1.80024	4.64076	48.1121
1.56796	3.6956e-05	1.80024	4.64071	48.1121
1.56943	3.69684e-05	1.80024	4.64065	48.1121
1.57091	3.69807e-05	1.80024	4.64059	48.1121
1.57223	3.69918e-05	1.80024	4.64053	48.1121
1.57355	3.70029e-05	1.80024	4.64047	48.1121
1.57562	3.70204e-05	1.80024	4.64039	48.1121
1.57691	3.70312e-05	1.80024	4.64033	48.1121
1.5782	3.70421e-05	1.80024	4.64027	48.1121
1.57954	3.70534e-05	1.80024	4.64022	48.1121
1.58089	3.70647e-05	1.80024	4.64016	48.1121
1.58204	3.70745e-05	1.80024	4.64011	48.1121
1.58318	3.70841e-05	1.80024	4.64006	48.1121
1.58416	3.70924e-05	1.80024	4.64002	48.112
1.58529	3.71019e-05	1.80024	4.63997	48.112
1.58641	3.71115e-05	1.80024	4.63992	48.112
1.58823	3.71269e-05	1.80024	4.63985	48.112
1.5898	3.71401e-05	1.80024	4.63978	48.112
1.59127	3.71526e-05	1.80024	4.63972	48.112
1.59258	3.71637e-05	1.80024	4.63966	48.112
1.59412	3.71768e-05	1.80024	4.63959	48.112
1.59545	3.71881e-05	1.80024	4.63954	48.112
1.5967	3.71987e-05	1.80024	4.63948	48.112
1.59782	3.72082e-05	1.80024	4.63944	48.112
1.59926	3.72205e-05	1.80024	4.63937	48.112
1.60073	3.72331e-05	1.80024	4.63931	48.112
1.60204	3.72442e-05	1.80024	4.63925	48.112
1.60334	3.72553e-05	1.80024	4.6392	48.112
1.60494	3.72689e-05	1.80024	4.63913	48.112
1.60645	3.72819e-05	1.80024	4.63907	48.112
1.60797	3.72948e-05	1.80024	4.639	48.112
1.60946	3.73076e-05	1.80024	4.63894	48.1119
1.61096	3.73204e-05	1.80024	4.63887	48.1119
1.61266	3.7335e-05	1.80024	4.6388	48.1119
1.61413	3.73476e-05	1.80024	4.63874	48.1119
1.61542	3.73586e-05	1.80024	4.63868	48.1119
1.61695	3.73718e-05	1.80024	4.63862	48.1119
1.61848	3.7385e-05	1.80024	4.63855	48.1119
1.62012	3.73991e-05	1.80024	4.63848	48.1119
1.62177	3.74133e-05	1.80024	4.63841	48.1119
1.62323	3.74258e-05	1.80024	4.63835	48.1119
1.62448	3.74367e-05	1.80024	4.63829	48.1119
1.62747	3.74624e-05	1.80024	4.63817	48.1119
1.62919	3.74774e-05	1.80024	4.63809	48.1119
1.63092	3.74923e-05	1.80024	4.63802	48.1119
1.63339	3.75137e-05	1.80024	4.63791	48.1118
1.6352	3.75293e-05	1.80024	4.63783	48.1118
1.637	3.7545e-05	1.80024	4.63776	48.1118
1.63969	3.75683e-05	1.80024	4.63764	48.1118
1.64165	3.75854e-05	1.80024	4.63756	48.1118
1.64312	3.75981e-05	1.80024	4.6375	48.1118
1.64458	3.76109e-05	1.80024	4.63743	48.1118
1.64594	3.76228e-05	1.80024	4.63737	48.1118
1.64793	3.76401e-05	1.80024	4.63729	48.1118
1.64966	3.76551e-05	1.80024	4.63722	48.1118
1.65139	3.76703e-05	1.80024	4.63714	48.1118
1.65416	3.76945e-05	1.80024	4.63702	48.1118
1.6569	3.77186e-05	1.80024	4.6369	48.1117
1.65871	3.77344e-05	1.80024	4.63683	48.1117
1.66001	3.77458e-05	1.80024	4.63677	48.1117
1.66132	3.77573e-05	1.80024	4.63672	48.1117
1.66297	3.77718e-05	1.80024	4.63664	48.1117
1.66501	3.77897e-05	1.80024	4.63656	48.1117
1.66705	3.78077e-05	1.80024	4.63647	48.1117
1.66815	3.78174e-05	1.80024	4.63642	48.1117
1.66925	3.78271e-05	1.80024	4.63638	48.1117
1.67047	3.78378e-05	1.80024	4.63632	48.1117
1.67175	3.78491e-05	1.80024	4.63627	48.1117
1.67303	3.78604e-05	1.80024	4.63621	48.1117
1.67411	3.787e-05	1.80024	4.63617	48.1117
1.67558	3.7883e-05	1.80024	4.6361	48.1117
1.67715	3.78969e-05	1.80024	4.63604	48.1117
1.67852	3.7909e-05	1.80024	4.63598	48.1116
1.68015	3.79234e-05	1.80024	4.63591	48.1116
1.68178	3.79379e-05	1.80024	4.63584	48.1116
1.68309	3.79495e-05	1.80024	4.63578	48.1116
1.68549	3.79708e-05	1.80024	4.63568	48.1116
1.68716	3.79857e-05	1.80024	4.63561	48.1116
1.68884	3.80006e-05	1.80024	4.63554	48.1116
1.6905	3.80154e-05	1.80024	4.63546	48.1116
1.69208	3.80295e-05	1.80024	4.6354	48.1116
1.69384	3.80452e-05	1.80024	4.63532	48.1116
1.69552	3.80601e-05	1.80024	4.63525	48.1116
1.69809	3.80832e-05	1.80024	4.63514	48.1116
1.69958	3.80965e-05	1.80024	4.63507	48.1115
1.70106	3.81098e-05	1.80024	4.63501	48.1115
1.70229	3.81207e-05	1.80024	4.63496	48.1115
1.70351	3.81317e-05	1.80024	4.63491	48.1115
1.70498	3.81448e-05	1.80024	4.63484	48.1115
1.70644	3.8158e-05	1.80024	4.63478	48.1115
1.70767	3.8169e-05	1.80024	4.63473	48.1115
1.70879	3.81791e-05	1.80024	4.63468	48.1115
1.71069	3.81962e-05	1.80024	4.6346	48.1115
1.7123	3.82106e-05	1.80024	4.63453	48.1115
1.714	3.8226e-05	1.80024	4.63446	48.1115
1.7157	3.82413e-05	1.80024	4.63438	48.1115
1.7169	3.82521e-05	1.80024	4.63433	48.1115
1.7181	3.8263e-05	1.80024	4.63428	48.1115
1.72044	3.82841e-05	1.80024	4.63418	48.1114
1.72232	3.83011e-05	1.80024	4.6341	48.1114
1.72341	3.8311e-05	1.80024	4.63405	48.1114
1.7245	3.83209e-05	1.80024	4.63401	48.1114
1.72624	3.83366e-05	1.80024	4.63393	48.1114
1.72828	3.83552e-05	1.80024	4.63384	48.1114
1.73012	3.83719e-05	1.80024	4.63376	48.1114
1.73193	3.83883e-05	1.80024	4.63369	48.1114
1.73338	3.84015e-05	1.80024	4.63362	48.1114
1.73433	3.84101e-05	1.80024	4.63358	48.1114
1.73527	3.84187e-05	1.80024	4.63354	48.1114
1.73705	3.84349e-05	1.80024	4.63347	48.1114
1.73841	3.84473e-05	1.80024	4.63341	48.1114
1.73976	3.84597e-05	1.80024	4.63335	48.1113
1.74114	3.84723e-05	1.80024	4.63329	48.1113
1.74277	3.84872e-05	1.80024	4.63322	48.1113
1.74422	3.85004e-05	1.80024	4.63316	48.1113
1.74593	3.8516e-05	1.80024	4.63309	48.1113
1.74761	3.85314e-05	1.80024	4.63301	48.1113
1.74924	3.85464e-05	1.80024	4.63294	48.1113
1.75088	3.85614e-05	1.80024	4.63287	48.1113
1.75256	3.85769e-05	1.80024	4.6328	48.1113
1.75387	3.85889e-05	1.80024	4.63274	48.1113
1.75518	3.8601e-05	1.80024	4.63269	48.1113
1.75661	3.86142e-05	1.80024	4.63263	48.1113
1.75788	3.86259e-05	1.80024	4.63257	48.1113
1.75914	3.86374e-05	1.80024	4.63252	48.1112
1.76106	3.86551e-05	1.80024	4.63244	48.1112
1.76251	3.86685e-05	1.80024	4.63237	48.1112
1.76396	3.86819e-05	1.80024	4.63231	48.1112
1.76501	3.86916e-05	1.80024	4.63227	48.1112
1.76606	3.87013e-05	1.80024	4.63222	48.1112
1.76705	3.87105e-05	1.80024	4.63218	48.1112
1.76872	3.8726e-05	1.80024	4.63211	48.1112
1.77032	3.87408e-05	1.80024	4.63204	48.1112
1.77167	3.87533e-05	1.80024	4.63198	48.1112
1.77367	3.87719e-05	1.80024	4.63189	48.1112
1.77687	3.88016e-05	1.80024	4.63176	48.1112
1.77859	3.88176e-05	1.80024	4.63168	48.1111
1.77982	3.88291e-05	1.80024	4.63163	48.1111
1.78106	3.88406e-05	1.80024	4.63158	48.1111
1.78304	3.88591e-05	1.80024	4.63149	48.1111
1.78496	3.8877e-05	1.80024	4.63141	48.1111
1.78688	3.8895e-05	1.80024	4.63133	48.1111
1.78822	3.89074e-05	1.80024	4.63127	48.1111
1.78955	3.89199e-05	1.80024	4.63121	48.1111
1.79089	3.89325e-05	1.80024	4.63115	48.1111
1.7921	3.89438e-05	1.80024	4.6311	48.1111
1.79335	3.89555e-05	1.80024	4.63105	48.1111
1.7955	3.89756e-05	1.80024	4.63095	48.1111
1.79771	3.89964e-05	1.80024	4.63086	48.111
1.79959	3.90141e-05	1.80024	4.63078	48.111
1.80142	3.90313e-05	1.80024	4.6307	48.111
1.80325	3.90485e-05	1.80024	4.63062	48.111
1.80485	3.90636e-05	1.80024	4.63055	48.111
1.80629	3.90772e-05	1.80024	4.63049	48.111
1.80795	3.90929e-05	1.80024	4.63042	48.111
1.80945	3.91071e-05	1.80024	4.63035	48.111
1.81144	3.91259e-05	1.80024	4.63027	48.111
1.81278	3.91386e-05	1.80024	4.63021	48.111
1.81413	3.91513e-05	1.80024	4.63015	48.1109
1.8159	3.91681e-05	1.80024	4.63008	48.1109
1.81762	3.91845e-05	1.80024	4.63	48.1109
1.81916	3.9199e-05	1.80024	4.62994	48.1109
1.82066	3.92133e-05	1.80024	4.62987	48.1109
1.82217	3.92276e-05	1.80024	4.62981	48.1109
1.82361	3.92414e-05	1.80024	4.62975	48.1109
1.82553	3.92597e-05	1.80024	4.62966	48.1109
1.82726	3.92761e-05	1.80024	4.62959	48.1109
1.8288	3.92909e-05	1.80024	4.62952	48.1109
1.83003	3.93026e-05	1.80024	4.62947	48.1109
1.83126	3.93144e-05	1.80024	4.62942	48.1109
1.83241	3.93254e-05	1.80024	4.62937	48.1108
1.8336	3.93367e-05	1.80024	4.62932	48.1108
1.83496	3.93497e-05	1.80024	4.62926	48.1108
1.83635	3.93631e-05	1.80024	4.6292	48.1108
1.83765	3.93755e-05	1.80024	4.62914	48.1108
1.83895	3.9388e-05	1.80024	4.62909	48.1108
1.8411	3.94086e-05	1.80024	4.62899	48.1108
1.84224	3.94196e-05	1.80024	4.62894	48.1108
1.84339	3.94306e-05	1.80024	4.62889	48.1108
1.84458	3.9442e-05	1.80024	4.62884	48.1108
1.84589	3.94546e-05	1.80024	4.62879	48.1108
1.84719	3.94672e-05	1.80024	4.62873	48.1108
1.84829	3.94778e-05	1.80024	4.62868	48.1108
1.84943	3.94888e-05	1.80024	4.62863	48.1107
1.85046	3.94987e-05	1.80024	4.62859	48.1107
1.8515	3.95087e-05	1.80024	4.62855	48.1107
1.85323	3.95254e-05	1.80024	4.62847	48.1107
1.85483	3.95409e-05	1.80024	4.6284	48.1107
1.85643	3.95564e-05	1.80024	4.62833	48.1107
1.85843	3.95757e-05	1.80024	4.62825	48.1107
1.86188	3.96092e-05	1.80024	4.6281	48.1107
1.86323	3.96223e-05	1.80024	4.62804	48.1107
1.86458	3.96354e-05	1.80024	4.62798	48.1107
1.86571	3.96464e-05	1.80024	4.62793	48.1106
1.86705	3.96594e-05	1.80024	4.62788	48.1106
1.86836	3.96722e-05	1.80024	4.62782	48.1106
1.87018	3.96899e-05	1.80024	4.62774	48.1106
1.8718	3.97056e-05	1.80024	4.62767	48.1106
1.87323	3.97196e-05	1.80024	4.62761	48.1106
1.87469	3.97339e-05	1.80024	4.62755	48.1106
1.87606	3.97473e-05	1.80024	4.62749	48.1106
1.8776	3.97623e-05	1.80024	4.62742	48.1106
1.87917	3.97777e-05	1.80024	4.62735	48.1106
1.88049	3.97906e-05	1.80024	4.6273	48.1106
1.88181	3.98035e-05	1.80024	4.62724	48.1105
1.88342	3.98193e-05	1.80024	4.62717	48.1105
1.88498	3.98346e-05	1.80024	4.6271	48.1105
1.8866	3.98506e-05	1.80024	4.62703	48.1105
1.88823	3.98666e-05	1.80024	4.62696	48.1105
1.88938	3.98779e-05	1.80024	4.62691	48.1105
1.89054	3.98893e-05	1.80024	4.62686	48.1105
1.89184	3.99021e-05	1.80024	4.62681	48.1105
1.89343	3.99177e-05	1.80024	4.62674	48.1105
1.89501	3.99333e-05	1.80024	4.62667	48.1105
1.89647	3.99478e-05	1.80024	4.62661	48.1105
1.89794	3.99622e-05	1.80024	4.62655	48.1104
1.89947	3.99774e-05	1.80024	4.62648	48.1104
1.90101	3.99927e-05	1.80024	4.62641	48.1104
1.90229	4.00053e-05	1.80024	4.62636	48.1104
1.90422	4.00244e-05	1.80024	4.62627	48.1104
1.90563	4.00385e-05	1.80024	4.62621	48.1104
1.90705	4.00525e-05	1.80024	4.62615	48.1104
1.90782	4.00602e-05	1.80024	4.62612	48.1104
1.90859	4.00678e-05	1.80024	4.62609	48.1104
1.90936	4.00755e-05	1.80024	4.62605	48.1104
1.91129	4.00946e-05	1.80024	4.62597	48.1104
1.91285	4.01102e-05	1.80024	4.6259	48.1104
1.91438	4.01254e-05	1.80024	4.62584	48.1103
1.91558	4.01374e-05	1.80024	4.62578	48.1103
1.91679	4.01494e-05	1.80024	4.62573	48.1103
1.91816	4.0163e-05	1.80024	4.62567	48.1103
1.91931	4.01746e-05	1.80024	4.62562	48.1103
1.9206	4.01874e-05	1.80024	4.62557	48.1103
1.92212	4.02027e-05	1.80023	4.6255	48.1103
1.9235	4.02165e-05	1.80023	4.62544	48.1103
1.92524	4.02339e-05	1.80023	4.62537	48.1103
1.92708	4.02523e-05	1.80023	4.62529	48.1103
1.92863	4.02679e-05	1.80023	4.62522	48.1102
1.92995	4.02812e-05	1.80023	4.62516	48.1102
1.93143	4.0296e-05	1.80023	4.6251	48.1102
1.93294	4.03112e-05	1.80023	4.62504	48.1102
1.93415	4.03233e-05	1.80023	4.62498	48.1102
1.93499	4.03318e-05	1.80023	4.62495	48.1102
1.93582	4.03402e-05	1.80023	4.62491	48.1102
1.93757	4.03578e-05	1.80023	4.62484	48.1102
1.93906	4.03728e-05	1.80023	4.62477	48.1102
1.94036	4.0386e-05	1.80023	4.62472	48.1102
1.94172	4.03997e-05	1.80023	4.62466	48.1102
1.94344	4.04171e-05	1.80023	4.62458	48.1102
1.94516	4.04345e-05	1.80023	4.62451	48.1101
1.94696	4.04527e-05	1.80023	4.62443	48.1101
1.94793	4.04625e-05	1.80023	4.62439	48.1101
1.94889	4.04722e-05	1.80023	4.62435	48.1101
1.95033	4.04869e-05	1.80023	4.62429	48.1101
1.95157	4.04994e-05	1.80023	4.62423	48.1101
1.95288	4.05128e-05	1.80023	4.62418	48.1101
1.9542	4.05261e-05	1.80023	4.62412	48.1101
1.95567	4.05412e-05	1.80023	4.62405	48.1101
1.95707	4.05554e-05	1.80023	4.62399	48.1101
1.95874	4.05724e-05	1.80023	4.62392	48.11
1.96061	4.05915e-05	1.80023	4.62384	48.11
1.96297	4.06155e-05	1.80023	4.62374	48.11
1.96506	4.06369e-05	1.80023	4.62365	48.11
1.96722	4.06589e-05	1.80023	4.62356	48.11
1.96933	4.06806e-05	1.80023	4.62347	48.11
1.97068	4.06944e-05	1.80023	4.62341	48.11
1.97203	4.07083e-05	1.80023	4.62335	48.11
1.97338	4.07222e-05	1.80023	4.62329	48.1099
1.97458	4.07345e-05	1.80023	4.62324	48.1099
1.97593	4.07483e-05	1.80023	4.62318	48.1099
1.97714	4.07608e-05	1.80023	4.62313	48.1099
1.97828	4.07725e-05	1.80023	4.62308	48.1099
1.97941	4.07841e-05	1.80023	4.62303	48.1099
1.98085	4.0799e-05	1.80023	4.62297	48.1099
1.98229	4.08138e-05	1.80023	4.62291	48.1099
1.98386	4.083e-05	1.80023	4.62284	48.1099
1.98547	4.08466e-05	1.80023	4.62277	48.1099
1.98669	4.08593e-05	1.80023	4.62272	48.1099
[truncated: 38,754 more rows]

## Sheet: 35P0_30stp_-8sdt
Time	Vesicularity	H2Ot	OH/H2Om	CO2
(s)	(vol frac)	(wt%)	(mol/mol)	(ppm)
0	3.39292e-05	1.80024	5.0821	48.1088
4.33856e-06	3.39292e-05	1.80024	5.0821	48.1088
1.93281e-05	3.39292e-05	1.80024	5.0821	48.1088
7.7669e-05	3.39292e-05	1.80024	5.08209	48.1088
0.000191573	3.39291e-05	1.80024	5.08209	48.1088
0.000372231	3.39289e-05	1.80024	5.08209	48.1088
0.000552504	3.39285e-05	1.80024	5.08209	48.1088
0.000732777	3.39281e-05	1.80024	5.08209	48.1088
0.00101711	3.39273e-05	1.80024	5.08209	48.1088
0.00136136	3.39261e-05	1.80024	5.08208	48.1088
0.0018085	3.39243e-05	1.80024	5.08208	48.1088
0.00231064	3.39222e-05	1.80024	5.08207	48.1088
0.00285201	3.39199e-05	1.80024	5.08207	48.1088
0.0033091	3.39178e-05	1.80024	5.08207	48.1088
0.00360681	3.39165e-05	1.80024	5.08206	48.1088
0.00390452	3.39151e-05	1.80024	5.08206	48.1088
0.00449637	3.39124e-05	1.80024	5.08205	48.1088
0.00514458	3.39094e-05	1.80024	5.08205	48.1088
0.00578621	3.39065e-05	1.80024	5.08204	48.1088
0.00642899	3.39037e-05	1.80024	5.08204	48.1088
0.00700525	3.39011e-05	1.80024	5.08203	48.1088
0.00771604	3.3898e-05	1.80024	5.08203	48.1088
0.00815793	3.38962e-05	1.80024	5.08202	48.1088
0.00859982	3.38943e-05	1.80024	5.08202	48.1088
0.00930042	3.38914e-05	1.80024	5.08201	48.1088
0.0100677	3.38884e-05	1.80024	5.082	48.1088
0.0105555	3.38865e-05	1.80024	5.082	48.1088
0.0110432	3.38846e-05	1.80024	5.082	48.1088
0.0118048	3.38817e-05	1.80024	5.08199	48.1088
0.0125598	3.3879e-05	1.80024	5.08198	48.1088
0.0133106	3.38763e-05	1.80024	5.08198	48.1088
0.0138475	3.38745e-05	1.80024	5.08197	48.1088
0.0143844	3.38727e-05	1.80024	5.08197	48.1088
0.0152127	3.387e-05	1.80024	5.08196	48.1088
0.016159	3.3867e-05	1.80024	5.08195	48.1088
0.0170188	3.38644e-05	1.80024	5.08194	48.1088
0.0178967	3.38618e-05	1.80024	5.08193	48.1088
0.0187746	3.38593e-05	1.80024	5.08193	48.1088
0.0197959	3.38566e-05	1.80024	5.08192	48.1088
0.0207591	3.3854e-05	1.80024	5.08191	48.1088
0.021788	3.38514e-05	1.80024	5.0819	48.1088
0.023041	3.38484e-05	1.80024	5.08189	48.1088
0.0240973	3.3846e-05	1.80024	5.08188	48.1088
0.0248399	3.38444e-05	1.80024	5.08187	48.1088
0.0255826	3.38428e-05	1.80024	5.08186	48.1088
0.0262729	3.38413e-05	1.80024	5.08186	48.1088
0.0269633	3.38399e-05	1.80024	5.08185	48.1088
0.0280553	3.38378e-05	1.80024	5.08184	48.1088
0.029269	3.38355e-05	1.80024	5.08183	48.1088
0.0305031	3.38334e-05	1.80024	5.08182	48.1088
0.0316097	3.38315e-05	1.80024	5.08181	48.1088
0.0324523	3.38302e-05	1.80024	5.0818	48.1088
0.0332948	3.38289e-05	1.80024	5.0818	48.1088
0.0349464	3.38264e-05	1.80024	5.08178	48.1088
0.0371251	3.38235e-05	1.80024	5.08176	48.1088
0.0391992	3.3821e-05	1.80024	5.08174	48.1088
0.0411952	3.38188e-05	1.80024	5.08172	48.1089
0.0427227	3.38173e-05	1.80024	5.08171	48.1089
0.0437198	3.38164e-05	1.80024	5.0817	48.1089
0.0447168	3.38155e-05	1.80024	5.08169	48.1089
0.0457233	3.38147e-05	1.80024	5.08168	48.1089
0.047152	3.38135e-05	1.80024	5.08167	48.1089
0.0478876	3.3813e-05	1.80024	5.08166	48.1089
0.0486232	3.38125e-05	1.80024	5.08166	48.1089
0.049762	3.38117e-05	1.80024	5.08165	48.1089
0.0514996	3.38107e-05	1.80024	5.08163	48.1089
0.0529884	3.38099e-05	1.80024	5.08162	48.1089
0.0544766	3.38092e-05	1.80024	5.0816	48.1089
0.0565749	3.38084e-05	1.80024	5.08158	48.1089
0.0586733	3.38078e-05	1.80024	5.08156	48.1089
0.0608424	3.38072e-05	1.80024	5.08155	48.1089
0.0623657	3.3807e-05	1.80024	5.08153	48.1089
0.06315	3.38069e-05	1.80024	5.08152	48.1089
0.0639343	3.38068e-05	1.80024	5.08152	48.1089
0.0649045	3.38067e-05	1.80024	5.08151	48.1089
0.0658875	3.38067e-05	1.80024	5.0815	48.1089
0.0670015	3.38066e-05	1.80024	5.08149	48.1089
0.0682985	3.38067e-05	1.80024	5.08148	48.1089
0.0695955	3.38067e-05	1.80024	5.08147	48.1089
0.0707374	3.38068e-05	1.80024	5.08145	48.1089
0.0718578	3.3807e-05	1.80024	5.08144	48.1089
0.0730433	3.38072e-05	1.80024	5.08143	48.1089
0.0741017	3.38073e-05	1.80024	5.08142	48.1089
0.0756821	3.38076e-05	1.80024	5.08141	48.1089
0.0775138	3.38081e-05	1.80024	5.08139	48.1089
0.0792848	3.38087e-05	1.80024	5.08138	48.1089
0.0808852	3.38093e-05	1.80024	5.08136	48.1089
0.0819942	3.38097e-05	1.80024	5.08135	48.1089
0.0831032	3.38101e-05	1.80024	5.08134	48.1089
0.0840168	3.38106e-05	1.80024	5.08133	48.1089
0.0849174	3.3811e-05	1.80024	5.08132	48.1089
0.086005	3.38115e-05	1.80024	5.08131	48.1089
0.0867019	3.38118e-05	1.80024	5.08131	48.1089
0.0873988	3.38122e-05	1.80024	5.0813	48.1089
0.0885825	3.38129e-05	1.80024	5.08129	48.1089
0.0897549	3.38135e-05	1.80024	5.08128	48.1089
0.090888	3.38142e-05	1.80024	5.08127	48.1089
0.0920141	3.38149e-05	1.80024	5.08126	48.1089
0.0933953	3.38158e-05	1.80024	5.08125	48.1089
0.0946742	3.38166e-05	1.80024	5.08124	48.1089
0.0952933	3.3817e-05	1.80024	5.08123	48.1089
0.0959123	3.38174e-05	1.80024	5.08122	48.1089
0.097002	3.38182e-05	1.80024	5.08121	48.1089
0.0980134	3.38189e-05	1.80024	5.0812	48.1089
0.0993506	3.38199e-05	1.80024	5.08119	48.1089
0.100557	3.38209e-05	1.80024	5.08118	48.1089
0.10167	3.38218e-05	1.80024	5.08117	48.1089
0.102709	3.38226e-05	1.80024	5.08116	48.1089
0.103733	3.38234e-05	1.80024	5.08115	48.1089
0.105241	3.38248e-05	1.80024	5.08114	48.1089
0.106557	3.38259e-05	1.80024	5.08113	48.1089
0.107381	3.38266e-05	1.80024	5.08112	48.1089
0.108205	3.38273e-05	1.80024	5.08111	48.1089
0.10968	3.38287e-05	1.80024	5.0811	48.1089
0.11113	3.38301e-05	1.80024	5.08108	48.1089
0.112226	3.38312e-05	1.80024	5.08107	48.1089
0.113095	3.3832e-05	1.80024	5.08107	48.1089
0.113964	3.38329e-05	1.80024	5.08106	48.1089
0.115478	3.38344e-05	1.80024	5.08104	48.1089
0.116768	3.38358e-05	1.80024	5.08103	48.1089
0.117836	3.38369e-05	1.80024	5.08102	48.1089
0.118845	3.3838e-05	1.80024	5.08101	48.1089
0.119884	3.38391e-05	1.80024	5.081	48.1089
0.121083	3.38404e-05	1.80024	5.08099	48.1089
0.122406	3.3842e-05	1.80024	5.08098	48.1089
0.123549	3.38432e-05	1.80024	5.08097	48.1089
0.124611	3.38444e-05	1.80024	5.08096	48.1089
0.125977	3.3846e-05	1.80024	5.08095	48.1089
0.12746	3.38478e-05	1.80024	5.08093	48.1089
0.12838	3.38488e-05	1.80024	5.08092	48.1089
0.1293	3.38499e-05	1.80024	5.08092	48.1089
0.130367	3.38512e-05	1.80024	5.08091	48.1089
0.131166	3.38522e-05	1.80024	5.0809	48.1089
0.131965	3.38532e-05	1.80024	5.08089	48.1089
0.133244	3.38548e-05	1.80024	5.08088	48.1089
0.134385	3.38563e-05	1.80024	5.08087	48.1089
0.135497	3.38577e-05	1.80024	5.08086	48.1089
0.136587	3.38591e-05	1.80024	5.08085	48.1089
0.137515	3.38603e-05	1.80024	5.08084	48.1089
0.138443	3.38615e-05	1.80024	5.08083	48.1089
0.139699	3.38632e-05	1.80024	5.08082	48.1089
0.140797	3.38647e-05	1.80024	5.08081	48.1089
0.142276	3.38666e-05	1.80024	5.08079	48.1089
0.143838	3.38688e-05	1.80024	5.08078	48.1089
0.145113	3.38706e-05	1.80024	5.08077	48.1089
0.14616	3.3872e-05	1.80024	5.08076	48.1089
0.147489	3.38739e-05	1.80024	5.08075	48.1089
0.148671	3.38756e-05	1.80024	5.08074	48.1089
0.149688	3.38771e-05	1.80024	5.08073	48.1089
0.150859	3.38788e-05	1.80024	5.08071	48.1089
0.151953	3.38803e-05	1.80024	5.0807	48.1089
0.152466	3.38811e-05	1.80024	5.0807	48.1089
0.152979	3.38818e-05	1.80024	5.08069	48.1089
0.154127	3.38835e-05	1.80024	5.08068	48.1089
0.155296	3.38853e-05	1.80024	5.08067	48.1089
0.15662	3.38873e-05	1.80024	5.08066	48.1089
0.157974	3.38893e-05	1.80024	5.08065	48.1089
0.159127	3.38911e-05	1.80024	5.08064	48.1089
0.160166	3.38927e-05	1.80024	5.08063	48.1089
0.161249	3.38943e-05	1.80024	5.08062	48.1089
0.162386	3.38961e-05	1.80024	5.08061	48.1089
0.163807	3.38983e-05	1.80024	5.08059	48.1089
0.164884	3.39e-05	1.80024	5.08058	48.1089
0.165961	3.39017e-05	1.80024	5.08057	48.1089
0.167421	3.3904e-05	1.80024	5.08056	48.1089
0.168711	3.39061e-05	1.80024	5.08055	48.1089
0.170631	3.39092e-05	1.80024	5.08053	48.1089
0.17192	3.39113e-05	1.80024	5.08052	48.1089
0.173208	3.39134e-05	1.80024	5.08051	48.1089
0.174304	3.39152e-05	1.80024	5.0805	48.1089
0.175349	3.39169e-05	1.80024	5.08049	48.1089
0.17648	3.39188e-05	1.80024	5.08047	48.1089
0.177571	3.39206e-05	1.80024	5.08046	48.1089
0.17846	3.39221e-05	1.80024	5.08046	48.1089
0.179518	3.39239e-05	1.80024	5.08045	48.1089
0.180826	3.39261e-05	1.80024	5.08043	48.1089
0.181971	3.3928e-05	1.80024	5.08042	48.1089
0.183643	3.39309e-05	1.80024	5.08041	48.1089
0.184765	3.39329e-05	1.80024	5.0804	48.1089
0.185569	3.39342e-05	1.80024	5.08039	48.1089
0.186373	3.39356e-05	1.80024	5.08038	48.1089
0.187464	3.39375e-05	1.80024	5.08037	48.1089
0.188529	3.39394e-05	1.80024	5.08036	48.1089
0.189888	3.39418e-05	1.80024	5.08035	48.1089
0.19087	3.39435e-05	1.80024	5.08034	48.1089
0.191853	3.39452e-05	1.80024	5.08033	48.1089
0.192748	3.39469e-05	1.80024	5.08032	48.1089
0.193643	3.39484e-05	1.80024	5.08031	48.1089
0.194636	3.39502e-05	1.80024	5.0803	48.1089
0.195522	3.39518e-05	1.80024	5.0803	48.1089
0.196857	3.39542e-05	1.80024	5.08028	48.1089
0.198124	3.39565e-05	1.80024	5.08027	48.1089
0.199437	3.39589e-05	1.80024	5.08026	48.1089
0.200131	3.39601e-05	1.80024	5.08025	48.1089
0.200826	3.39614e-05	1.80024	5.08024	48.1089
0.201689	3.3963e-05	1.80024	5.08024	48.1089
0.202858	3.39651e-05	1.80024	5.08023	48.1089
0.203962	3.39672e-05	1.80024	5.08022	48.1089
0.205133	3.39693e-05	1.80024	5.0802	48.1089
0.206329	3.39715e-05	1.80024	5.08019	48.1089
0.20751	3.39737e-05	1.80024	5.08018	48.1089
0.209091	3.39768e-05	1.80024	5.08017	48.1089
0.210287	3.3979e-05	1.80024	5.08016	48.1089
0.210996	3.39803e-05	1.80024	5.08015	48.1089
0.211704	3.39816e-05	1.80024	5.08014	48.1089
0.212949	3.3984e-05	1.80024	5.08013	48.1089
0.214143	3.39862e-05	1.80024	5.08012	48.1089
0.215227	3.39883e-05	1.80024	5.08011	48.1089
0.216421	3.39906e-05	1.80024	5.0801	48.1089
0.217386	3.39924e-05	1.80024	5.08009	48.1089
0.21859	3.39948e-05	1.80024	5.08008	48.1089
0.219707	3.39969e-05	1.80024	5.08007	48.1089
0.220776	3.3999e-05	1.80024	5.08006	48.1089
0.222229	3.40018e-05	1.80024	5.08004	48.1089
0.223682	3.40046e-05	1.80024	5.08003	48.1089
0.22593	3.4009e-05	1.80024	5.08001	48.1089
0.228491	3.40141e-05	1.80024	5.07998	48.1089
0.230146	3.40174e-05	1.80024	5.07997	48.1089
0.23129	3.40196e-05	1.80024	5.07996	48.1089
0.232435	3.40218e-05	1.80024	5.07994	48.1089
0.233293	3.40235e-05	1.80024	5.07994	48.1089
0.234152	3.40252e-05	1.80024	5.07993	48.1089
0.23549	3.40279e-05	1.80024	5.07992	48.1089
0.237041	3.4031e-05	1.80024	5.0799	48.1089
0.238593	3.40341e-05	1.80024	5.07989	48.1089
0.239988	3.40369e-05	1.80024	5.07987	48.1089
0.241291	3.40395e-05	1.80024	5.07986	48.1089
0.2423	3.40416e-05	1.80024	5.07985	48.1089
0.24331	3.40436e-05	1.80024	5.07984	48.1089
0.245074	3.40472e-05	1.80024	5.07982	48.1089
0.246847	3.40509e-05	1.80024	5.07981	48.1089
0.248383	3.40541e-05	1.80024	5.07979	48.1089
0.249612	3.40566e-05	1.80024	5.07978	48.1089
0.251108	3.40597e-05	1.80024	5.07977	48.1089
0.252513	3.40626e-05	1.80024	5.07975	48.1089
0.253727	3.40651e-05	1.80024	5.07974	48.1089
0.254501	3.40667e-05	1.80024	5.07973	48.1089
0.255276	3.40683e-05	1.80024	5.07973	48.1089
0.256317	3.40705e-05	1.80024	5.07972	48.1089
0.257858	3.40737e-05	1.80024	5.0797	48.1089
0.25917	3.40765e-05	1.80024	5.07969	48.1089
0.260614	3.40795e-05	1.80024	5.07967	48.1089
0.262058	3.40826e-05	1.80024	5.07966	48.1089
0.263267	3.40851e-05	1.80024	5.07965	48.1089
0.264341	3.40874e-05	1.80024	5.07964	48.1089
0.266432	3.40918e-05	1.80024	5.07962	48.1089
0.267519	3.40941e-05	1.80024	5.07961	48.1089
0.268605	3.40964e-05	1.80024	5.0796	48.1089
0.270173	3.40998e-05	1.80024	5.07958	48.1089
0.271572	3.41027e-05	1.80024	5.07957	48.1089
0.273397	3.41066e-05	1.80024	5.07955	48.1089
0.275222	3.41106e-05	1.80024	5.07953	48.1089
0.276323	3.4113e-05	1.80024	5.07952	48.1089
0.277424	3.41153e-05	1.80024	5.07951	48.1089
0.278753	3.41182e-05	1.80024	5.0795	48.1089
0.280255	3.41214e-05	1.80024	5.07948	48.1089
0.281602	3.41243e-05	1.80024	5.07947	48.1089
0.283383	3.41282e-05	1.80024	5.07945	48.1089
0.285164	3.41321e-05	1.80024	5.07944	48.1089
0.28659	3.41353e-05	1.80024	5.07942	48.1088
0.287771	3.41378e-05	1.80024	5.07941	48.1088
0.288901	3.41403e-05	1.80024	5.0794	48.1088
0.291252	3.41455e-05	1.80024	5.07938	48.1088
0.292667	3.41486e-05	1.80024	5.07936	48.1088
0.294082	3.41517e-05	1.80024	5.07935	48.1088
0.295219	3.41542e-05	1.80024	5.07934	48.1088
0.296482	3.4157e-05	1.80024	5.07933	48.1088
0.297738	3.41598e-05	1.80024	5.07932	48.1088
0.29943	3.41636e-05	1.80024	5.0793	48.1088
0.300952	3.41669e-05	1.80024	5.07928	48.1088
0.303195	3.4172e-05	1.80024	5.07926	48.1088
0.304607	3.41751e-05	1.80024	5.07925	48.1088
0.306019	3.41783e-05	1.80024	5.07923	48.1088
0.307419	3.41814e-05	1.80024	5.07922	48.1088
0.308785	3.41844e-05	1.80024	5.07921	48.1088
0.310368	3.4188e-05	1.80024	5.07919	48.1088
0.311951	3.41916e-05	1.80024	5.07918	48.1088
0.313225	3.41945e-05	1.80024	5.07916	48.1088
0.315747	3.42001e-05	1.80024	5.07914	48.1088
0.317431	3.4204e-05	1.80024	5.07912	48.1088
0.319116	3.42078e-05	1.80024	5.07911	48.1088
0.320756	3.42116e-05	1.80024	5.07909	48.1088
0.322099	3.42146e-05	1.80024	5.07908	48.1088
0.323337	3.42174e-05	1.80024	5.07907	48.1088
0.325086	3.42214e-05	1.80024	5.07905	48.1088
0.326683	3.42251e-05	1.80024	5.07903	48.1088
0.328197	3.42285e-05	1.80024	5.07902	48.1088
0.330166	3.42331e-05	1.80024	5.079	48.1088
0.331587	3.42364e-05	1.80024	5.07898	48.1088
0.333007	3.42396e-05	1.80024	5.07897	48.1088
0.334514	3.42431e-05	1.80024	5.07896	48.1088
0.335839	3.42461e-05	1.80024	5.07894	48.1088
0.337094	3.4249e-05	1.80024	5.07893	48.1088
0.338349	3.42519e-05	1.80024	5.07892	48.1088
0.339434	3.42544e-05	1.80024	5.07891	48.1088
0.340819	3.42577e-05	1.80024	5.07889	48.1088
0.342035	3.42605e-05	1.80024	5.07888	48.1088
0.34346	3.42638e-05	1.80024	5.07887	48.1088
0.344823	3.4267e-05	1.80024	5.07885	48.1088
0.345872	3.42694e-05	1.80024	5.07884	48.1088
0.34692	3.42719e-05	1.80024	5.07883	48.1088
0.348832	3.42763e-05	1.80024	5.07882	48.1088
0.350756	3.42809e-05	1.80024	5.0788	48.1088
0.352345	3.42846e-05	1.80024	5.07878	48.1088
0.353724	3.42878e-05	1.80024	5.07877	48.1088
0.355382	3.42917e-05	1.80024	5.07875	48.1088
0.356749	3.42949e-05	1.80024	5.07874	48.1088
0.358075	3.4298e-05	1.80024	5.07872	48.1088
0.35947	3.43013e-05	1.80024	5.07871	48.1088
0.360875	3.43046e-05	1.80024	5.0787	48.1088
0.362418	3.43083e-05	1.80024	5.07868	48.1088
0.363807	3.43115e-05	1.80024	5.07867	48.1088
0.364946	3.43143e-05	1.80024	5.07866	48.1088
0.366508	3.4318e-05	1.80024	5.07864	48.1088
0.367529	3.43204e-05	1.80024	5.07863	48.1088
0.36855	3.43228e-05	1.80024	5.07862	48.1088
0.370381	3.43272e-05	1.80024	5.0786	48.1088
0.371907	3.43308e-05	1.80024	5.07859	48.1088
0.37425	3.43365e-05	1.80024	5.07856	48.1088
0.375654	3.43398e-05	1.80024	5.07855	48.1088
0.377057	3.43431e-05	1.80024	5.07854	48.1088
0.379626	3.43493e-05	1.80024	5.07851	48.1088
0.382113	3.43553e-05	1.80024	5.07849	48.1088
0.384048	3.43599e-05	1.80024	5.07847	48.1088
0.385404	3.43632e-05	1.80024	5.07845	48.1088
0.386759	3.43664e-05	1.80024	5.07844	48.1088
0.388056	3.43696e-05	1.80024	5.07843	48.1088
0.389325	3.43726e-05	1.80024	5.07841	48.1088
0.390961	3.43765e-05	1.80024	5.0784	48.1088
0.393522	3.43827e-05	1.80024	5.07837	48.1088
0.398827	3.43956e-05	1.80024	5.07832	48.1088
0.400356	3.43993e-05	1.80024	5.0783	48.1088
0.401885	3.4403e-05	1.80024	5.07829	48.1088
0.403456	3.44068e-05	1.80024	5.07827	48.1088
0.405028	3.44107e-05	1.80024	5.07826	48.1088
0.406713	3.44148e-05	1.80024	5.07824	48.1088
0.408398	3.44189e-05	1.80024	5.07822	48.1088
0.409592	3.44218e-05	1.80024	5.07821	48.1088
0.410785	3.44247e-05	1.80024	5.0782	48.1088
0.412868	3.44298e-05	1.80024	5.07818	48.1087
0.415993	3.44374e-05	1.80024	5.07815	48.1087
0.417269	3.44406e-05	1.80024	5.07813	48.1087
0.418545	3.44437e-05	1.80024	5.07812	48.1087
0.421247	3.44504e-05	1.80024	5.07809	48.1087
0.423783	3.44566e-05	1.80024	5.07807	48.1087
0.427388	3.44655e-05	1.80024	5.07803	48.1087
0.428804	3.4469e-05	1.80024	5.07802	48.1087
0.43022	3.44725e-05	1.80024	5.078	48.1087
0.431822	3.44765e-05	1.80024	5.07799	48.1087
0.433332	3.44802e-05	1.80024	5.07797	48.1087
0.434695	3.44836e-05	1.80024	5.07796	48.1087
0.436058	3.4487e-05	1.80024	5.07795	48.1087
0.439128	3.44947e-05	1.80024	5.07791	48.1087
0.44168	3.45009e-05	1.80024	5.07789	48.1087
0.443738	3.45061e-05	1.80024	5.07787	48.1087
0.446419	3.45128e-05	1.80024	5.07784	48.1087
0.448867	3.45189e-05	1.80024	5.07782	48.1087
0.452728	3.45286e-05	1.80024	5.07778	48.1087
0.457566	3.45408e-05	1.80024	5.07773	48.1087
0.459891	3.45466e-05	1.80024	5.0777	48.1087
0.462217	3.45525e-05	1.80024	5.07768	48.1087
0.464217	3.45575e-05	1.80024	5.07766	48.1087
0.4659	3.45617e-05	1.80024	5.07764	48.1087
0.467622	3.4566e-05	1.80024	5.07763	48.1087
0.469866	3.45717e-05	1.80024	5.0776	48.1087
0.471717	3.45764e-05	1.80024	5.07758	48.1087
0.473567	3.4581e-05	1.80024	5.07757	48.1087
0.474775	3.4584e-05	1.80024	5.07755	48.1087
0.475983	3.45871e-05	1.80024	5.07754	48.1087
0.478	3.45922e-05	1.80024	5.07752	48.1087
0.48018	3.45978e-05	1.80024	5.0775	48.1087
0.482181	3.46029e-05	1.80024	5.07748	48.1087
0.484105	3.46078e-05	1.80024	5.07746	48.1087
0.486247	3.46131e-05	1.80024	5.07744	48.1087
0.488006	3.46176e-05	1.80024	5.07742	48.1087
0.490319	3.46235e-05	1.80024	5.07739	48.1087
0.491864	3.46275e-05	1.80024	5.07738	48.1087
0.49341	3.46314e-05	1.80024	5.07736	48.1086
0.49499	3.46354e-05	1.80024	5.07735	48.1086
0.498004	3.46433e-05	1.80024	5.07732	48.1086
0.500992	3.46508e-05	1.80024	5.07729	48.1086
0.504073	3.46588e-05	1.80024	5.07725	48.1086
0.505126	3.46615e-05	1.80024	5.07724	48.1086
0.506178	3.46642e-05	1.80024	5.07723	48.1086
0.507465	3.46675e-05	1.80024	5.07722	48.1086
0.509126	3.46717e-05	1.80024	5.0772	48.1086
0.510786	3.4676e-05	1.80024	5.07719	48.1086
0.512906	3.46814e-05	1.80024	5.07716	48.1086
0.515037	3.46869e-05	1.80024	5.07714	48.1086
0.517062	3.46921e-05	1.80024	5.07712	48.1086
0.519357	3.4698e-05	1.80024	5.0771	48.1086
0.521785	3.47043e-05	1.80024	5.07707	48.1086
0.523971	3.471e-05	1.80024	5.07705	48.1086
0.527088	3.47181e-05	1.80024	5.07702	48.1086
0.529006	3.47231e-05	1.80024	5.077	48.1086
0.530924	3.4728e-05	1.80024	5.07698	48.1086
0.532762	3.47328e-05	1.80024	5.07696	48.1086
0.535253	3.47393e-05	1.80024	5.07693	48.1086
0.53755	3.47453e-05	1.80024	5.07691	48.1086
0.539557	3.47505e-05	1.80024	5.07689	48.1086
0.541307	3.4755e-05	1.80024	5.07687	48.1086
0.543057	3.47595e-05	1.80024	5.07685	48.1086
0.544216	3.47625e-05	1.80024	5.07684	48.1086
0.545375	3.47655e-05	1.80024	5.07683	48.1086
0.546535	3.47686e-05	1.80024	5.07682	48.1086
0.548904	3.47748e-05	1.80024	5.07679	48.1086
0.550886	3.478e-05	1.80024	5.07677	48.1086
0.552919	3.47852e-05	1.80024	5.07675	48.1086
0.554608	3.47897e-05	1.80024	5.07673	48.1086
0.557108	3.47962e-05	1.80024	5.07671	48.1086
0.559775	3.48032e-05	1.80024	5.07668	48.1085
0.561401	3.48075e-05	1.80024	5.07666	48.1085
0.563027	3.48117e-05	1.80024	5.07664	48.1085
0.564552	3.48158e-05	1.80024	5.07663	48.1085
0.566077	3.48198e-05	1.80024	5.07661	48.1085
0.567562	3.48237e-05	1.80024	5.0766	48.1085
0.569359	3.48284e-05	1.80024	5.07658	48.1085
0.571897	3.4835e-05	1.80024	5.07655	48.1085
0.573786	3.48401e-05	1.80024	5.07653	48.1085
0.575674	3.4845e-05	1.80024	5.07651	48.1085
0.577447	3.48497e-05	1.80024	5.07649	48.1085
0.579102	3.4854e-05	1.80024	5.07648	48.1085
0.58053	3.48578e-05	1.80024	5.07646	48.1085
0.582866	3.4864e-05	1.80024	5.07644	48.1085
0.584861	3.48693e-05	1.80024	5.07642	48.1085
0.58666	3.48741e-05	1.80024	5.0764	48.1085
0.588339	3.48785e-05	1.80024	5.07638	48.1085
0.589891	3.48826e-05	1.80024	5.07636	48.1085
0.59184	3.48878e-05	1.80024	5.07634	48.1085
0.593967	3.48934e-05	1.80024	5.07632	48.1085
0.596231	3.48993e-05	1.80024	5.0763	48.1085
0.597561	3.49029e-05	1.80024	5.07628	48.1085
0.598892	3.49064e-05	1.80024	5.07627	48.1085
0.601879	3.49145e-05	1.80024	5.07624	48.1085
0.604867	3.49224e-05	1.80024	5.07621	48.1085
0.608071	3.49309e-05	1.80024	5.07617	48.1085
0.611078	3.4939e-05	1.80024	5.07614	48.1085
0.613292	3.49449e-05	1.80024	5.07612	48.1085
0.615506	3.49508e-05	1.80024	5.07609	48.1084
0.617082	3.49549e-05	1.80024	5.07608	48.1084
0.618658	3.49592e-05	1.80024	5.07606	48.1084
0.620375	3.49638e-05	1.80024	5.07604	48.1084
0.622093	3.49684e-05	1.80024	5.07602	48.1084
0.624119	3.49738e-05	1.80024	5.076	48.1084
0.626561	3.49804e-05	1.80024	5.07598	48.1084
0.628803	3.49864e-05	1.80024	5.07595	48.1084
0.630918	3.4992e-05	1.80024	5.07593	48.1084
0.63308	3.49978e-05	1.80024	5.07591	48.1084
0.634808	3.50025e-05	1.80024	5.07589	48.1084
0.636536	3.50071e-05	1.80024	5.07587	48.1084
0.638421	3.50122e-05	1.80024	5.07585	48.1084
0.640121	3.50168e-05	1.80024	5.07583	48.1084
0.641613	3.50208e-05	1.80024	5.07582	48.1084
0.644208	3.50278e-05	1.80024	5.07579	48.1084
0.646667	3.50345e-05	1.80024	5.07576	48.1084
0.64821	3.50387e-05	1.80024	5.07575	48.1084
0.649754	3.50428e-05	1.80024	5.07573	48.1084
0.651315	3.5047e-05	1.80024	5.07571	48.1084
0.652857	3.50512e-05	1.80024	5.0757	48.1084
0.654623	3.5056e-05	1.80024	5.07568	48.1084
0.656451	3.50609e-05	1.80024	5.07566	48.1084
0.658788	3.50673e-05	1.80024	5.07563	48.1084
0.661125	3.50735e-05	1.80024	5.07561	48.1084
0.662126	3.50762e-05	1.80024	5.0756	48.1084
0.663126	3.50789e-05	1.80024	5.07559	48.1084
0.664173	3.50818e-05	1.80024	5.07558	48.1083
0.666002	3.50868e-05	1.80024	5.07556	48.1083
0.667832	3.50918e-05	1.80024	5.07554	48.1083
0.669495	3.50963e-05	1.80024	5.07552	48.1083
0.671894	3.51028e-05	1.80024	5.07549	48.1083
0.67571	3.51131e-05	1.80024	5.07545	48.1083
0.678896	3.51217e-05	1.80024	5.07542	48.1083
0.680863	3.51271e-05	1.80024	5.0754	48.1083
0.682829	3.51325e-05	1.80024	5.07538	48.1083
0.685027	3.51386e-05	1.80024	5.07535	48.1083
0.686854	3.51436e-05	1.80024	5.07533	48.1083
0.688514	3.51481e-05	1.80024	5.07532	48.1083
0.69049	3.51535e-05	1.80024	5.07529	48.1083
0.692489	3.5159e-05	1.80024	5.07527	48.1083
0.694287	3.51639e-05	1.80024	5.07525	48.1083
0.696084	3.51688e-05	1.80024	5.07523	48.1083
0.698145	3.51744e-05	1.80024	5.07521	48.1083
0.700912	3.51821e-05	1.80024	5.07518	48.1083
0.703892	3.51901e-05	1.80024	5.07515	48.1083
0.704927	3.5193e-05	1.80024	5.07514	48.1083
0.705962	3.51959e-05	1.80024	5.07513	48.1083
0.708483	3.52028e-05	1.80024	5.0751	48.1083
0.710641	3.52087e-05	1.80024	5.07508	48.1082
0.712912	3.5215e-05	1.80024	5.07505	48.1082
0.715377	3.52218e-05	1.80024	5.07503	48.1082
0.716957	3.52262e-05	1.80024	5.07501	48.1082
0.718537	3.52305e-05	1.80024	5.07499	48.1082
0.720217	3.52352e-05	1.80024	5.07497	48.1082
0.722469	3.52414e-05	1.80024	5.07495	48.1082
0.72417	3.52461e-05	1.80024	5.07493	48.1082
0.72587	3.52508e-05	1.80024	5.07491	48.1082
0.72765	3.52557e-05	1.80024	5.07489	48.1082
0.729583	3.5261e-05	1.80024	5.07487	48.1082
0.732653	3.52696e-05	1.80024	5.07484	48.1082
0.735026	3.52761e-05	1.80024	5.07481	48.1082
0.736911	3.52813e-05	1.80024	5.07479	48.1082
0.738797	3.52865e-05	1.80024	5.07477	48.1082
0.741104	3.52929e-05	1.80024	5.07475	48.1082
0.744625	3.53028e-05	1.80024	5.07471	48.1082
0.746521	3.5308e-05	1.80024	5.07469	48.1082
0.748417	3.53132e-05	1.80024	5.07467	48.1082
0.751115	3.53208e-05	1.80024	5.07464	48.1081
0.753632	3.53278e-05	1.80024	5.07461	48.1081
0.75595	3.53343e-05	1.80024	5.07458	48.1081
0.758382	3.5341e-05	1.80024	5.07456	48.1081
0.761168	3.53488e-05	1.80024	5.07453	48.1081
0.763582	3.53555e-05	1.80024	5.0745	48.1081
0.765995	3.53622e-05	1.80024	5.07447	48.1081
0.768365	3.53688e-05	1.80024	5.07445	48.1081
0.771215	3.53769e-05	1.80024	5.07442	48.1081
0.77353	3.53833e-05	1.80024	5.07439	48.1081
0.775624	3.53892e-05	1.80024	5.07437	48.1081
0.777886	3.53955e-05	1.80024	5.07434	48.1081
0.781642	3.54062e-05	1.80024	5.0743	48.1081
0.784794	3.5415e-05	1.80024	5.07427	48.1081
0.787332	3.54221e-05	1.80024	5.07424	48.1081
0.789404	3.54279e-05	1.80024	5.07422	48.1081
0.790799	3.54318e-05	1.80024	5.0742	48.108
0.792194	3.54357e-05	1.80024	5.07419	48.108
0.794065	3.5441e-05	1.80024	5.07417	48.108
0.795965	3.54463e-05	1.80024	5.07414	48.108
0.798261	3.54528e-05	1.80024	5.07412	48.108
0.801236	3.54611e-05	1.80024	5.07409	48.108
0.806288	3.54754e-05	1.80024	5.07403	48.108
0.808831	3.54826e-05	1.80024	5.074	48.108
0.810753	3.5488e-05	1.80024	5.07398	48.108
0.812675	3.54934e-05	1.80024	5.07396	48.108
0.815308	3.55009e-05	1.80024	5.07393	48.108
0.818512	3.551e-05	1.80024	5.07389	48.108
0.820839	3.55166e-05	1.80024	5.07387	48.108
0.823167	3.55232e-05	1.80024	5.07384	48.108
0.825456	3.55297e-05	1.80024	5.07382	48.108
0.827791	3.55363e-05	1.80024	5.07379	48.1079
0.830257	3.55432e-05	1.80024	5.07376	48.1079
0.832724	3.55503e-05	1.80024	5.07374	48.1079
0.834902	3.55565e-05	1.80024	5.07371	48.1079
0.837079	3.55627e-05	1.80024	5.07369	48.1079
0.838739	3.55674e-05	1.80024	5.07367	48.1079
0.8404	3.55721e-05	1.80024	5.07365	48.1079
0.843244	3.55802e-05	1.80024	5.07362	48.1079
0.844491	3.55837e-05	1.80024	5.0736	48.1079
0.845738	3.55873e-05	1.80024	5.07359	48.1079
0.84748	3.55923e-05	1.80024	5.07357	48.1079
0.849783	3.55988e-05	1.80024	5.07355	48.1079
0.851919	3.5605e-05	1.80024	5.07352	48.1079
0.854872	3.56133e-05	1.80024	5.07349	48.1079
0.857655	3.56213e-05	1.80024	5.07346	48.1079
0.860121	3.56284e-05	1.80024	5.07343	48.1079
0.863883	3.56392e-05	1.80024	5.07339	48.1078
0.866224	3.5646e-05	1.80024	5.07336	48.1078
0.868565	3.56527e-05	1.80024	5.07333	48.1078
0.870936	3.56595e-05	1.80024	5.07331	48.1078
0.872895	3.56651e-05	1.80024	5.07329	48.1078
0.874971	3.56711e-05	1.80024	5.07326	48.1078
0.877062	3.5677e-05	1.80024	5.07324	48.1078
0.879642	3.56844e-05	1.80024	5.07321	48.1078
0.88183	3.56907e-05	1.80024	5.07319	48.1078
0.88409	3.56972e-05	1.80024	5.07316	48.1078
0.886573	3.57044e-05	1.80024	5.07313	48.1078
0.889057	3.57115e-05	1.80024	5.0731	48.1078
0.890564	3.57159e-05	1.80024	5.07309	48.1078
0.89207	3.57202e-05	1.80024	5.07307	48.1078
0.896624	3.57335e-05	1.80024	5.07302	48.1077
0.899509	3.57418e-05	1.80024	5.07299	48.1077
0.901521	3.57476e-05	1.80024	5.07296	48.1077
0.903533	3.57534e-05	1.80024	5.07294	48.1077
0.905967	3.57605e-05	1.80024	5.07291	48.1077
0.908516	3.57679e-05	1.80024	5.07288	48.1077
0.910602	3.57739e-05	1.80024	5.07286	48.1077
0.912813	3.57803e-05	1.80024	5.07283	48.1077
0.914515	3.57852e-05	1.80024	5.07282	48.1077
0.915706	3.57886e-05	1.80024	5.0728	48.1077
0.916896	3.57921e-05	1.80024	5.07279	48.1077
0.918589	3.5797e-05	1.80024	5.07277	48.1077
0.920467	3.58025e-05	1.80024	5.07275	48.1077
0.922874	3.58095e-05	1.80024	5.07272	48.1077
0.925765	3.58179e-05	1.80024	5.07269	48.1077
0.928657	3.58263e-05	1.80024	5.07265	48.1076
0.931597	3.58349e-05	1.80024	5.07262	48.1076
0.93402	3.5842e-05	1.80024	5.07259	48.1076
0.936558	3.58493e-05	1.80024	5.07256	48.1076
0.938724	3.58557e-05	1.80024	5.07254	48.1076
0.941461	3.58637e-05	1.80024	5.07251	48.1076
0.944199	3.58717e-05	1.80024	5.07248	48.1076
0.946393	3.58781e-05	1.80024	5.07245	48.1076
0.94889	3.58854e-05	1.80024	5.07242	48.1076
0.950786	3.58909e-05	1.80024	5.0724	48.1076
0.952682	3.58965e-05	1.80024	5.07238	48.1076
0.954933	3.59031e-05	1.80024	5.07235	48.1076
0.957184	3.59097e-05	1.80024	5.07233	48.1076
0.960695	3.592e-05	1.80024	5.07229	48.1075
0.964747	3.59319e-05	1.80024	5.07224	48.1075
0.968798	3.59438e-05	1.80024	5.07219	48.1075
0.972065	3.59534e-05	1.80024	5.07216	48.1075
0.976437	3.59664e-05	1.80024	5.07211	48.1075
0.978767	3.59732e-05	1.80024	5.07208	48.1075
0.981098	3.598e-05	1.80024	5.07205	48.1075
0.983253	3.59864e-05	1.80024	5.07203	48.1075
0.98586	3.59941e-05	1.80024	5.072	48.1075
0.988467	3.60018e-05	1.80024	5.07197	48.1075
0.990882	3.60089e-05	1.80024	5.07194	48.1074
0.993574	3.60169e-05	1.80024	5.07191	48.1074
0.998495	3.60313e-05	1.80024	5.07185	48.1074
1.00091	3.60385e-05	1.80024	5.07182	48.1074
1.00332	3.60456e-05	1.80024	5.0718	48.1074
1.00546	3.6052e-05	1.80024	5.07177	48.1074
1.00727	3.60574e-05	1.80024	5.07175	48.1074
1.00987	3.60651e-05	1.80024	5.07172	48.1074
1.01246	3.60728e-05	1.80024	5.07169	48.1074
1.01499	3.60803e-05	1.80024	5.07166	48.1074
1.0176	3.60881e-05	1.80024	5.07163	48.1074
1.0202	3.60958e-05	1.80024	5.0716	48.1073
1.02249	3.61027e-05	1.80024	5.07157	48.1073
1.02508	3.61103e-05	1.80024	5.07154	48.1073
1.02767	3.61181e-05	1.80024	5.07151	48.1073
1.03014	3.61255e-05	1.80024	5.07148	48.1073
1.03241	3.61323e-05	1.80024	5.07146	48.1073
1.03571	3.61422e-05	1.80024	5.07142	48.1073
1.03841	3.61502e-05	1.80024	5.07139	48.1073
1.0411	3.61583e-05	1.80024	5.07135	48.1073
1.0442	3.61676e-05	1.80024	5.07132	48.1073
1.04768	3.61779e-05	1.80024	5.07128	48.1072
1.04927	3.61827e-05	1.80024	5.07126	48.1072
1.05086	3.61874e-05	1.80024	5.07124	48.1072
1.05307	3.61941e-05	1.80024	5.07121	48.1072
1.05639	3.62041e-05	1.80024	5.07118	48.1072
1.06076	3.62173e-05	1.80024	5.07112	48.1072
1.06436	3.62281e-05	1.80024	5.07108	48.1072
1.06815	3.62394e-05	1.80024	5.07104	48.1072
1.075	3.626e-05	1.80024	5.07096	48.1071
1.07982	3.62747e-05	1.80024	5.0709	48.1071
1.08167	3.62803e-05	1.80024	5.07088	48.1071
1.08353	3.62858e-05	1.80024	5.07086	48.1071
1.08555	3.62919e-05	1.80024	5.07083	48.1071
1.08841	3.63006e-05	1.80024	5.0708	48.1071
1.09039	3.63066e-05	1.80024	5.07077	48.1071
1.09237	3.63126e-05	1.80024	5.07075	48.1071
1.09549	3.6322e-05	1.80024	5.07071	48.1071
1.09874	3.63319e-05	1.80024	5.07067	48.1071
1.10139	3.63399e-05	1.80024	5.07064	48.107
1.10385	3.63474e-05	1.80024	5.07061	48.107
1.10738	3.63581e-05	1.80024	5.07057	48.107
1.1109	3.63688e-05	1.80024	5.07053	48.107
1.11401	3.63782e-05	1.80024	5.07049	48.107
1.11609	3.63845e-05	1.80024	5.07047	48.107
1.11818	3.63909e-05	1.80024	5.07044	48.107
1.12002	3.63965e-05	1.80024	5.07042	48.107
1.12236	3.64036e-05	1.80024	5.07039	48.107
1.1246	3.64105e-05	1.80024	5.07037	48.107
1.12799	3.64209e-05	1.80024	5.07033	48.1069
1.13139	3.64312e-05	1.80024	5.07029	48.1069
1.13452	3.64409e-05	1.80024	5.07025	48.1069
1.13807	3.64517e-05	1.80024	5.07021	48.1069
1.1404	3.64588e-05	1.80024	5.07018	48.1069
1.14274	3.64659e-05	1.80024	5.07015	48.1069
1.14469	3.64719e-05	1.80024	5.07013	48.1069
1.1466	3.64778e-05	1.80024	5.0701	48.1069
1.15015	3.64886e-05	1.80024	5.07006	48.1068
1.15327	3.64983e-05	1.80024	5.07002	48.1068
1.15546	3.6505e-05	1.80024	5.07	48.1068
1.15765	3.65117e-05	1.80024	5.06997	48.1068
1.16087	3.65216e-05	1.80024	5.06993	48.1068
1.16542	3.65355e-05	1.80024	5.06988	48.1068
1.16701	3.65404e-05	1.80024	5.06986	48.1068
1.16859	3.65453e-05	1.80024	5.06984	48.1068
1.17079	3.65521e-05	1.80024	5.06981	48.1068
1.17413	3.65625e-05	1.80024	5.06977	48.1067
1.17708	3.65715e-05	1.80024	5.06974	48.1067
1.18059	3.65824e-05	1.80024	5.06969	48.1067
1.18414	3.65933e-05	1.80024	5.06965	48.1067
1.18769	3.66043e-05	1.80024	5.06961	48.1067
1.19095	3.66144e-05	1.80024	5.06957	48.1067
1.19348	3.66222e-05	1.80024	5.06954	48.1067
1.19532	3.66279e-05	1.80024	5.06952	48.1067
1.19716	3.66336e-05	1.80024	5.06949	48.1067
1.19888	3.6639e-05	1.80024	5.06947	48.1066
1.20068	3.66446e-05	1.80024	5.06945	48.1066
1.20363	3.66538e-05	1.80024	5.06941	48.1066
1.20707	3.66645e-05	1.80024	5.06937	48.1066
1.21004	3.66737e-05	1.80024	5.06934	48.1066
1.213	3.6683e-05	1.80024	5.0693	48.1066
1.21639	3.66935e-05	1.80024	5.06926	48.1066
1.21896	3.67015e-05	1.80024	5.06923	48.1066
1.22153	3.67096e-05	1.80024	5.0692	48.1065
1.22375	3.67165e-05	1.80024	5.06917	48.1065
1.22568	3.67225e-05	1.80024	5.06915	48.1065
1.22968	3.67349e-05	1.80024	5.0691	48.1065
1.23448	3.67499e-05	1.80024	5.06904	48.1065
1.23782	3.67604e-05	1.80024	5.069	48.1065
1.24115	3.67708e-05	1.80024	5.06896	48.1065
1.24497	3.67829e-05	1.80024	5.06891	48.1064
1.24665	3.67881e-05	1.80024	5.06889	48.1064
1.24834	3.67934e-05	1.80024	5.06887	48.1064
1.25089	3.68013e-05	1.80024	5.06884	48.1064
1.2522	3.68055e-05	1.80024	5.06882	48.1064
1.25352	3.68096e-05	1.80024	5.0688	48.1064
1.25585	3.6817e-05	1.80024	5.06878	48.1064
1.26203	3.68364e-05	1.80024	5.0687	48.1064
1.26551	3.68475e-05	1.80024	5.06866	48.1064
1.26714	3.68526e-05	1.80024	5.06864	48.1063
1.26877	3.68577e-05	1.80024	5.06862	48.1063
1.27206	3.6868e-05	1.80024	5.06858	48.1063
1.27738	3.68848e-05	1.80024	5.06851	48.1063
1.28318	3.69032e-05	1.80024	5.06844	48.1063
1.28474	3.69081e-05	1.80024	5.06842	48.1063
1.28629	3.69131e-05	1.80024	5.0684	48.1063
1.28854	3.69202e-05	1.80024	5.06837	48.1062
1.29125	3.69287e-05	1.80024	5.06834	48.1062
1.29712	3.69472e-05	1.80024	5.06827	48.1062
1.3023	3.69639e-05	1.80024	5.0682	48.1062
1.30472	3.69716e-05	1.80024	5.06817	48.1062
1.30714	3.69792e-05	1.80024	5.06814	48.1062
1.31048	3.69898e-05	1.80024	5.0681	48.1061
1.31464	3.7003e-05	1.80024	5.06805	48.1061
1.32114	3.70236e-05	1.80024	5.06797	48.1061
1.32393	3.70325e-05	1.80024	5.06793	48.1061
1.32671	3.70414e-05	1.80024	5.0679	48.1061
1.32917	3.70493e-05	1.80024	5.06787	48.1061
1.33352	3.70633e-05	1.80024	5.06781	48.106
1.33811	3.7078e-05	1.80024	5.06775	48.106
1.33995	3.70839e-05	1.80024	5.06773	48.106
1.34179	3.70898e-05	1.80024	5.06771	48.106
1.34603	3.71033e-05	1.80024	5.06765	48.106
1.35232	3.71236e-05	1.80024	5.06758	48.1059
1.35591	3.71352e-05	1.80024	5.06753	48.1059
1.3595	3.71466e-05	1.80024	5.06749	48.1059
1.3656	3.71663e-05	1.80024	5.06741	48.1059
1.36741	3.71721e-05	1.80024	5.06739	48.1059
1.36922	3.7178e-05	1.80024	5.06736	48.1059
1.37139	3.7185e-05	1.80024	5.06734	48.1059
1.37361	3.71921e-05	1.80024	5.06731	48.1058
1.37707	3.72033e-05	1.80024	5.06726	48.1058
1.37935	3.72106e-05	1.80024	5.06724	48.1058
1.38162	3.7218e-05	1.80024	5.06721	48.1058
1.38386	3.72252e-05	1.80024	5.06718	48.1058
1.38773	3.72377e-05	1.80024	5.06713	48.1058
1.39159	3.72503e-05	1.80024	5.06708	48.1058
1.39477	3.72606e-05	1.80024	5.06704	48.1057
1.39765	3.72699e-05	1.80024	5.067	48.1057
1.40083	3.72803e-05	1.80024	5.06696	48.1057
1.40339	3.72885e-05	1.80024	5.06693	48.1057
1.40581	3.72964e-05	1.80024	5.0669	48.1057
1.4075	3.73018e-05	1.80024	5.06688	48.1057
1.40919	3.73073e-05	1.80024	5.06686	48.1057
1.4126	3.73185e-05	1.80024	5.06681	48.1056
1.41527	3.73272e-05	1.80024	5.06678	48.1056
1.41794	3.73359e-05	1.80024	5.06675	48.1056
1.42115	3.73463e-05	1.80024	5.0667	48.1056
1.42381	3.7355e-05	1.80024	5.06667	48.1056
1.42595	3.7362e-05	1.80024	5.06664	48.1056
1.42867	3.73709e-05	1.80024	5.06661	48.1056
1.43488	3.73913e-05	1.80024	5.06653	48.1055
1.43697	3.73981e-05	1.80024	5.0665	48.1055
1.43907	3.74049e-05	1.80024	5.06647	48.1055
1.44199	3.74145e-05	1.80024	5.06644	48.1055
1.44588	3.74272e-05	1.80024	5.06639	48.1055
1.44979	3.74401e-05	1.80024	5.06634	48.1055
1.4531	3.7451e-05	1.80024	5.06629	48.1054
1.45576	3.74597e-05	1.80024	5.06626	48.1054
1.45793	3.74668e-05	1.80024	5.06623	48.1054
1.46011	3.74739e-05	1.80024	5.0662	48.1054
1.46224	3.7481e-05	1.80024	5.06618	48.1054
1.46488	3.74897e-05	1.80024	5.06614	48.1054
1.46888	3.75028e-05	1.80024	5.06609	48.1054
1.47105	3.75099e-05	1.80024	5.06606	48.1053
1.47321	3.75171e-05	1.80024	5.06604	48.1053
1.47657	3.75282e-05	1.80024	5.06599	48.1053
1.47887	3.75358e-05	1.80024	5.06596	48.1053
1.48117	3.75434e-05	1.80024	5.06593	48.1053
1.48401	3.75528e-05	1.80024	5.0659	48.1053
1.48687	3.75622e-05	1.80024	5.06586	48.1053
1.48974	3.75718e-05	1.80024	5.06582	48.1052
1.49308	3.75829e-05	1.80024	5.06578	48.1052
1.49551	3.75909e-05	1.80024	5.06575	48.1052
1.49794	3.7599e-05	1.80024	5.06572	48.1052
1.50124	3.76099e-05	1.80024	5.06567	48.1052
1.50792	3.76322e-05	1.80024	5.06559	48.1051
1.51101	3.76425e-05	1.80024	5.06555	48.1051
1.51411	3.76527e-05	1.80024	5.06551	48.1051
1.51543	3.76571e-05	1.80024	5.06549	48.1051
1.51676	3.76615e-05	1.80024	5.06547	48.1051
1.51837	3.76669e-05	1.80024	5.06545	48.1051
1.52107	3.76759e-05	1.80024	5.06542	48.1051
1.52467	3.76879e-05	1.80024	5.06537	48.1051
1.53274	3.77151e-05	1.80024	5.06526	48.105
1.53418	3.77198e-05	1.80024	5.06524	48.105
1.53562	3.77246e-05	1.80024	5.06523	48.105
1.53777	3.77318e-05	1.80024	5.0652	48.105
1.54199	3.77459e-05	1.80024	5.06514	48.105
1.54516	3.77565e-05	1.80024	5.0651	48.1049
1.54833	3.77671e-05	1.80024	5.06506	48.1049
1.55132	3.77771e-05	1.80023	5.06502	48.1049
1.55587	3.77925e-05	1.80023	5.06496	48.1049
1.55824	3.78004e-05	1.80023	5.06493	48.1049
1.56062	3.78084e-05	1.80023	5.0649	48.1049
1.56349	3.78181e-05	1.80023	5.06486	48.1048
1.56605	3.78267e-05	1.80023	5.06483	48.1048
1.57015	3.78405e-05	1.80023	5.06477	48.1048
1.57542	3.78582e-05	1.80023	5.0647	48.1048
1.58031	3.78749e-05	1.80023	5.06464	48.1047
1.58135	3.78784e-05	1.80023	5.06462	48.1047
1.58238	3.78818e-05	1.80023	5.06461	48.1047
1.58379	3.78866e-05	1.80023	5.06459	48.1047
1.5858	3.78933e-05	1.80023	5.06457	48.1047
1.58842	3.79022e-05	1.80023	5.06453	48.1047
1.59273	3.79168e-05	1.80023	5.06447	48.1047
1.59615	3.79283e-05	1.80023	5.06443	48.1047
1.59762	3.79333e-05	1.80023	5.06441	48.1046
1.5991	3.79383e-05	1.80023	5.06439	48.1046
1.60228	3.79492e-05	1.80023	5.06435	48.1046
1.6054	3.79598e-05	1.80023	5.06431	48.1046
1.60827	3.79695e-05	1.80023	5.06427	48.1046
1.61114	3.79792e-05	1.80023	5.06423	48.1046
1.61392	3.79887e-05	1.80023	5.06419	48.1045
1.61741	3.80007e-05	1.80023	5.06415	48.1045
1.62047	3.80111e-05	1.80023	5.06411	48.1045
1.62361	3.80218e-05	1.80023	5.06406	48.1045
1.62644	3.80314e-05	1.80023	5.06403	48.1045
1.62823	3.80375e-05	1.80023	5.064	48.1045
1.63001	3.80436e-05	1.80023	5.06398	48.1045
1.63453	3.80591e-05	1.80023	5.06392	48.1044
1.63708	3.80678e-05	1.80023	5.06388	48.1044
1.63963	3.80766e-05	1.80023	5.06385	48.1044
1.64185	3.80842e-05	1.80023	5.06382	48.1044
1.6438	3.80908e-05	1.80023	5.06379	48.1044
1.64582	3.80978e-05	1.80023	5.06377	48.1044
1.64798	3.81051e-05	1.80023	5.06374	48.1043
1.65022	3.81129e-05	1.80023	5.06371	48.1043
1.65254	3.81208e-05	1.80023	5.06368	48.1043
1.65466	3.81281e-05	1.80023	5.06365	48.1043
1.65674	3.81352e-05	1.80023	5.06362	48.1043
1.65945	3.81445e-05	1.80023	5.06358	48.1043
1.66353	3.81586e-05	1.80023	5.06353	48.1043
1.66706	3.81706e-05	1.80023	5.06348	48.1042
1.67025	3.81817e-05	1.80023	5.06344	48.1042
1.67295	3.8191e-05	1.80023	5.0634	48.1042
1.67609	3.82018e-05	1.80023	5.06336	48.1042
1.67916	3.82124e-05	1.80023	5.06332	48.1042
1.6822	3.82229e-05	1.80023	5.06328	48.1041
1.68818	3.82436e-05	1.80023	5.0632	48.1041
1.69303	3.82604e-05	1.80023	5.06313	48.1041
1.6992	3.82818e-05	1.80023	5.06305	48.104
1.70642	3.83067e-05	1.80023	5.06295	48.104
1.70838	3.83135e-05	1.80023	5.06292	48.104
1.71033	3.83203e-05	1.80023	5.0629	48.104
1.71307	3.83299e-05	1.80023	5.06286	48.1039
1.71565	3.83389e-05	1.80023	5.06283	48.1039
1.71841	3.83485e-05	1.80023	5.06279	48.1039
1.72037	3.83553e-05	1.80023	5.06276	48.1039
1.72234	3.83622e-05	1.80023	5.06273	48.1039
1.72552	3.83733e-05	1.80023	5.06269	48.1039
1.72787	3.83815e-05	1.80023	5.06266	48.1039
1.73022	3.83897e-05	1.80023	5.06263	48.1038
1.73207	3.83962e-05	1.80023	5.0626	48.1038
1.73391	3.84026e-05	1.80023	5.06258	48.1038
1.73782	3.84163e-05	1.80023	5.06252	48.1038
1.74185	3.84304e-05	1.80023	5.06247	48.1038
1.74766	3.84508e-05	1.80023	5.06239	48.1037
1.75134	3.84636e-05	1.80023	5.06234	48.1037
1.75503	3.84766e-05	1.80023	5.06229	48.1037
1.75713	3.8484e-05	1.80023	5.06226	48.1037
1.75923	3.84913e-05	1.80023	5.06223	48.1037
1.76153	3.84994e-05	1.80023	5.0622	48.1036
1.76429	3.85092e-05	1.80023	5.06216	48.1036
1.76705	3.85188e-05	1.80023	5.06212	48.1036
1.7698	3.85285e-05	1.80023	5.06209	48.1036
1.77211	3.85366e-05	1.80023	5.06205	48.1036
1.77553	3.85487e-05	1.80023	5.06201	48.1036
1.78066	3.85668e-05	1.80023	5.06194	48.1035
1.78582	3.85851e-05	1.80023	5.06187	48.1035
1.79123	3.86042e-05	1.80023	5.06179	48.1034
1.79329	3.86114e-05	1.80023	5.06176	48.1034
1.79534	3.86187e-05	1.80023	5.06173	48.1034
1.79762	3.86268e-05	1.80023	5.0617	48.1034
1.80055	3.86371e-05	1.80023	5.06166	48.1034
1.80321	3.86466e-05	1.80023	5.06163	48.1034
1.80547	3.86546e-05	1.80023	5.06159	48.1034
1.80775	3.86627e-05	1.80023	5.06156	48.1033
1.81211	3.86781e-05	1.80023	5.0615	48.1033
1.81572	3.8691e-05	1.80023	5.06145	48.1033
1.81896	3.87026e-05	1.80023	5.06141	48.1033
1.82199	3.87134e-05	1.80023	5.06137	48.1032
1.82464	3.87228e-05	1.80023	5.06133	48.1032
1.82729	3.87323e-05	1.80023	5.06129	48.1032
1.82943	3.87399e-05	1.80023	5.06126	48.1032
1.83228	3.87501e-05	1.80023	5.06122	48.1032
1.83836	3.87719e-05	1.80023	5.06114	48.1031
1.84056	3.87797e-05	1.80023	5.06111	48.1031
1.84276	3.87876e-05	1.80023	5.06108	48.1031
1.84573	3.87982e-05	1.80023	5.06104	48.1031
1.84857	3.88083e-05	1.80023	5.061	48.1031
1.85258	3.88228e-05	1.80023	5.06094	48.103
1.85448	3.88296e-05	1.80023	5.06091	48.103
1.85639	3.88364e-05	1.80023	5.06089	48.103
1.85936	3.88471e-05	1.80023	5.06084	48.103
1.86239	3.8858e-05	1.80023	5.0608	48.103
1.86487	3.88669e-05	1.80023	5.06077	48.103
1.86717	3.88752e-05	1.80023	5.06074	48.1029
1.86925	3.88826e-05	1.80023	5.06071	48.1029
1.87054	3.88872e-05	1.80023	5.06069	48.1029
1.87183	3.88919e-05	1.80023	5.06067	48.1029
1.87354	3.8898e-05	1.80023	5.06065	48.1029
1.87792	3.89139e-05	1.80023	5.06058	48.1029
1.88144	3.89266e-05	1.80023	5.06054	48.1028
1.88495	3.89392e-05	1.80023	5.06049	48.1028
1.88692	3.89463e-05	1.80023	5.06046	48.1028
1.88888	3.89534e-05	1.80023	5.06043	48.1028
1.89256	3.89667e-05	1.80023	5.06038	48.1028
1.89778	3.89857e-05	1.80023	5.06031	48.1027
1.90149	3.89991e-05	1.80023	5.06025	48.1027
1.9052	3.90125e-05	1.80023	5.0602	48.1027
1.91242	3.90387e-05	1.80023	5.0601	48.1026
1.91859	3.90612e-05	1.80023	5.06001	48.1026
1.92112	3.90704e-05	1.80023	5.05998	48.1026
1.92365	3.90796e-05	1.80023	5.05994	48.1025
1.92683	3.90912e-05	1.80023	5.0599	48.1025
1.92885	3.90986e-05	1.80023	5.05987	48.1025
1.93088	3.91059e-05	1.80023	5.05984	48.1025
1.9329	3.91133e-05	1.80023	5.05981	48.1025
1.93563	3.91232e-05	1.80023	5.05977	48.1025
1.9395	3.91373e-05	1.80023	5.05972	48.1024
1.94593	3.91609e-05	1.80023	5.05962	48.1024
1.94866	3.91709e-05	1.80023	5.05959	48.1024
1.95138	3.91809e-05	1.80023	5.05955	48.1024
1.95356	3.91888e-05	1.80023	5.05952	48.1023
1.95596	3.91976e-05	1.80023	5.05948	48.1023
1.95839	3.92065e-05	1.80023	5.05945	48.1023
1.96142	3.92177e-05	1.80023	5.0594	48.1023
1.96405	3.92273e-05	1.80023	5.05937	48.1023
1.96746	3.92399e-05	1.80023	5.05932	48.1022
1.97185	3.9256e-05	1.80023	5.05925	48.1022
1.97575	3.92703e-05	1.80023	5.0592	48.1022
1.97937	3.92838e-05	1.80023	5.05915	48.1021
1.98144	3.92914e-05	1.80023	5.05912	48.1021
1.9835	3.9299e-05	1.80023	5.05909	48.1021
1.98772	3.93145e-05	1.80023	5.05903	48.1021
1.99205	3.93306e-05	1.80023	5.05896	48.1021
1.99398	3.93377e-05	1.80023	5.05894	48.102
1.99591	3.93448e-05	1.80023	5.05891	48.102
1.99849	3.93543e-05	1.80023	5.05887	48.102
2.00155	3.93656e-05	1.80023	5.05883	48.102
2.00433	3.9376e-05	1.80023	5.05879	48.102
2.00699	3.93859e-05	1.80023	5.05875	48.1019
2.00972	3.9396e-05	1.80023	5.05871	48.1019
2.01246	3.94061e-05	1.80023	5.05867	48.1019
2.01535	3.94168e-05	1.80023	5.05863	48.1019
2.01824	3.94276e-05	1.80023	5.05859	48.1019
2.02171	3.94404e-05	1.80023	5.05854	48.1018
2.02501	3.94528e-05	1.80023	5.05849	48.1018
2.02906	3.94679e-05	1.80023	5.05843	48.1018
2.03167	3.94777e-05	1.80023	5.05839	48.1018
2.03428	3.94874e-05	1.80023	5.05836	48.1017
2.03633	3.9495e-05	1.80023	5.05833	48.1017
2.03838	3.95027e-05	1.80023	5.0583	48.1017
2.04098	3.95123e-05	1.80023	5.05826	48.1017
2.04316	3.95205e-05	1.80023	5.05823	48.1017
2.04537	3.95287e-05	1.80023	5.0582	48.1017
2.04761	3.95371e-05	1.80023	5.05816	48.1016
2.05171	3.95525e-05	1.80023	5.0581	48.1016
2.05362	3.95596e-05	1.80023	5.05808	48.1016
2.05513	3.95653e-05	1.80023	5.05805	48.1016
2.05665	3.9571e-05	1.80023	5.05803	48.1016
2.05885	3.95792e-05	1.80023	5.058	48.1016
2.06169	3.95899e-05	1.80023	5.05796	48.1015
2.0645	3.96005e-05	1.80023	5.05792	48.1015
2.06942	3.96189e-05	1.80023	5.05785	48.1015
2.0734	3.9634e-05	1.80023	5.05779	48.1014
2.07683	3.96469e-05	1.80023	5.05774	48.1014
2.07975	3.96578e-05	1.80023	5.0577	48.1014
2.0822	3.96671e-05	1.80023	5.05766	48.1014
2.08426	3.96748e-05	1.80023	5.05763	48.1014
2.08633	3.96826e-05	1.80023	5.0576	48.1013
2.08868	3.96915e-05	1.80023	5.05756	48.1013
2.09207	3.97044e-05	1.80023	5.05751	48.1013
2.09438	3.97131e-05	1.80023	5.05748	48.1013
2.0967	3.97218e-05	1.80023	5.05745	48.1013
2.09949	3.97324e-05	1.80023	5.05741	48.1012
2.10258	3.97441e-05	1.80023	5.05736	48.1012
2.10609	3.97573e-05	1.80023	5.05731	48.1012
2.11317	3.97842e-05	1.80023	5.05721	48.1011
2.12173	3.98169e-05	1.80023	5.05708	48.1011
2.12322	3.98225e-05	1.80023	5.05706	48.1011
2.12471	3.98281e-05	1.80023	5.05704	48.101
2.12699	3.98368e-05	1.80023	5.057	48.101
2.13532	3.98685e-05	1.80023	5.05688	48.101
2.13881	3.98818e-05	1.80023	5.05683	48.1009
2.14134	3.98915e-05	1.80023	5.05679	48.1009
2.14387	3.99012e-05	1.80023	5.05675	48.1009
2.1466	3.99116e-05	1.80023	5.05671	48.1009
2.15	3.99245e-05	1.80023	5.05666	48.1008
2.15243	3.99338e-05	1.80023	5.05663	48.1008
2.15487	3.99431e-05	1.80023	5.05659	48.1008
2.15756	3.99535e-05	1.80023	5.05655	48.1008
2.15954	3.99611e-05	1.80023	5.05652	48.1008
2.16153	3.99687e-05	1.80023	5.05649	48.1008
2.16399	3.99781e-05	1.80023	5.05646	48.1007
2.16741	3.99913e-05	1.80023	5.0564	48.1007
2.17128	4.00061e-05	1.80023	5.05635	48.1007
2.17783	4.00314e-05	1.80023	5.05625	48.1006
2.18373	4.00541e-05	1.80023	5.05616	48.1006
2.18743	4.00684e-05	1.80023	5.05611	48.1005
2.19113	4.00827e-05	1.80023	5.05605	48.1005
2.19423	4.00947e-05	1.80023	5.05601	48.1005
2.1968	4.01045e-05	1.80023	5.05597	48.1005
2.19936	4.01144e-05	1.80023	5.05593	48.1005
2.20184	4.0124e-05	1.80023	5.05589	48.1004
2.20495	4.0136e-05	1.80023	5.05585	48.1004
2.20885	4.0151e-05	1.80023	5.05579	48.1004
2.21176	4.01623e-05	1.80023	5.05574	48.1004
2.21466	4.01736e-05	1.80023	5.0557	48.1003
2.21819	4.01874e-05	1.80023	5.05565	48.1003
2.22172	4.02011e-05	1.80023	5.05559	48.1003
2.22469	4.02127e-05	1.80023	5.05555	48.1002
2.22762	4.0224e-05	1.80023	5.05551	48.1002
2.23077	4.02363e-05	1.80023	5.05546	48.1002
2.23292	4.02447e-05	1.80023	5.05543	48.1002
2.23508	4.0253e-05	1.80023	5.05539	48.1002
2.23784	4.02638e-05	1.80023	5.05535	48.1001
2.24086	4.02756e-05	1.80023	5.05531	48.1001
2.2442	4.02887e-05	1.80023	5.05526	48.1001
2.24803	4.03036e-05	1.80023	5.0552	48.1001
2.25557	4.03332e-05	1.80023	5.05508	48.1
2.2583	4.03438e-05	1.80023	5.05504	48.1
2.26102	4.03544e-05	1.80023	5.055	48.0999
2.26384	4.03655e-05	1.80023	5.05496	48.0999
2.26644	4.03757e-05	1.80023	5.05492	48.0999
2.26906	4.0386e-05	1.80023	5.05488	48.0999
2.27324	4.04023e-05	1.80023	5.05482	48.0998
2.27687	4.04166e-05	1.80023	5.05476	48.0998
2.27875	4.0424e-05	1.80023	5.05473	48.0998
2.28064	4.04314e-05	1.80023	5.05471	48.0998
2.28296	4.04406e-05	1.80023	5.05467	48.0998
2.28545	4.04504e-05	1.80023	5.05463	48.0997
2.28777	4.04596e-05	1.80023	5.0546	48.0997
2.29104	4.04725e-05	1.80023	5.05455	48.0997
2.29352	4.04823e-05	1.80023	5.05451	48.0997
2.29601	4.04921e-05	1.80023	5.05447	48.0996
2.29893	4.05036e-05	1.80023	5.05443	48.0996
2.30174	4.05147e-05	1.80023	5.05438	48.0996
2.30395	4.05235e-05	1.80023	5.05435	48.0996
2.30616	4.05322e-05	1.80023	5.05432	48.0996
2.30861	4.05419e-05	1.80023	5.05428	48.0995
2.31135	4.05527e-05	1.80023	5.05424	48.0995
2.31396	4.05631e-05	1.80023	5.0542	48.0995
2.31953	4.05851e-05	1.80023	5.05411	48.0994
2.32576	4.06099e-05	1.80023	5.05402	48.0994
2.32863	4.06213e-05	1.80023	5.05397	48.0994
2.3315	4.06328e-05	1.80023	5.05393	48.0993
2.33425	4.06437e-05	1.80023	5.05389	48.0993
2.33836	4.06601e-05	1.80023	5.05383	48.0993
2.34241	4.06763e-05	1.80023	5.05376	48.0992
2.34514	4.06871e-05	1.80023	5.05372	48.0992
2.34787	4.0698e-05	1.80023	5.05368	48.0992
2.35288	4.0718e-05	1.80023	5.0536	48.0992
2.357	4.07344e-05	1.80023	5.05354	48.0991
2.35949	4.07444e-05	1.80023	5.0535	48.0991
2.36198	4.07544e-05	1.80023	5.05346	48.0991
2.36428	4.07636e-05	1.80023	5.05343	48.0991
2.36818	4.07793e-05	1.80023	5.05337	48.099
2.37101	4.07907e-05	1.80023	5.05332	48.099
2.37385	4.08021e-05	1.80023	5.05328	48.099
2.37623	4.08116e-05	1.80023	5.05324	48.099
2.37881	4.0822e-05	1.80023	5.0532	48.0989
2.38178	4.08339e-05	1.80023	5.05316	48.0989
2.38601	4.08509e-05	1.80023	5.05309	48.0989
2.39067	4.08698e-05	1.80023	5.05302	48.0988
2.39415	4.08838e-05	1.80023	5.05297	48.0988
2.39681	4.08945e-05	1.80023	5.05292	48.0988
2.39947	4.09053e-05	1.80023	5.05288	48.0987
2.402	4.09155e-05	1.80023	5.05284	48.0987
2.40422	4.09244e-05	1.80023	5.05281	48.0987
2.40641	4.09333e-05	1.80023	5.05278	48.0987
2.41003	4.09479e-05	1.80023	5.05272	48.0987
2.41504	4.09682e-05	1.80023	5.05264	48.0986
2.4198	4.09876e-05	1.80023	5.05257	48.0986
2.42262	4.0999e-05	1.80023	5.05252	48.0985
2.42543	4.10104e-05	1.80023	5.05248	48.0985
2.42858	4.10232e-05	1.80023	5.05243	48.0985
2.43124	4.1034e-05	1.80023	5.05239	48.0985
2.43397	4.10451e-05	1.80023	5.05235	48.0984
2.43663	4.10558e-05	1.80023	5.05231	48.0984
2.4393	4.10667e-05	1.80023	5.05226	48.0984
2.44184	4.10771e-05	1.80023	5.05222	48.0984
2.44421	4.10868e-05	1.80023	5.05219	48.0983
2.44634	4.10954e-05	1.80023	5.05215	48.0983
2.44935	4.11077e-05	1.80023	5.05211	48.0983
2.45268	4.11214e-05	1.80023	5.05205	48.0983
2.45601	4.11349e-05	1.80023	5.052	48.0982
2.4596	4.11496e-05	1.80023	5.05195	48.0982
2.46297	4.11634e-05	1.80023	5.05189	48.0982
2.46602	4.11759e-05	1.80023	5.05185	48.0981
2.46897	4.1188e-05	1.80023	5.0518	48.0981
2.47192	4.12001e-05	1.80023	5.05175	48.0981
2.47438	4.12102e-05	1.80023	5.05171	48.0981
2.47685	4.12203e-05	1.80023	5.05168	48.098
2.48113	4.1238e-05	1.80023	5.05161	48.098
2.48466	4.12525e-05	1.80023	5.05155	48.098
2.48782	4.12655e-05	1.80023	5.0515	48.0979
2.49179	4.12818e-05	1.80023	5.05144	48.0979
2.4966	4.13016e-05	1.80023	5.05136	48.0979
2.50022	4.13166e-05	1.80023	5.05131	48.0978
2.50384	4.13315e-05	1.80023	5.05125	48.0978
2.50926	4.13539e-05	1.80023	5.05116	48.0977
2.51432	4.13748e-05	1.80023	5.05108	48.0977
2.51911	4.13947e-05	1.80023	5.05101	48.0977
2.52351	4.14129e-05	1.80023	5.05094	48.0976
2.52725	4.14284e-05	1.80023	5.05088	48.0976
2.531	4.14441e-05	1.80023	5.05082	48.0975
2.53746	4.14708e-05	1.80023	5.05072	48.0975
2.54368	4.14969e-05	1.80023	5.05062	48.0974
2.54661	4.15092e-05	1.80023	5.05057	48.0974
2.54955	4.15214e-05	1.80023	5.05053	48.0974
2.55324	4.15367e-05	1.80023	5.05047	48.0973
2.5578	4.15558e-05	1.80023	5.05039	48.0973
2.56147	4.15712e-05	1.80023	5.05033	48.0973
2.56514	4.15865e-05	1.80023	5.05028	48.0972
2.56978	4.16058e-05	1.80023	5.0502	48.0972
2.57148	4.1613e-05	1.80023	5.05018	48.0972
2.57318	4.16201e-05	1.80023	5.05015	48.0971
2.57557	4.16301e-05	1.80023	5.05011	48.0971
2.57829	4.16415e-05	1.80023	5.05007	48.0971
2.58163	4.16557e-05	1.80023	5.05001	48.0971
2.58425	4.16667e-05	1.80023	5.04997	48.097
2.58687	4.16777e-05	1.80023	5.04993	48.097
2.58933	4.1688e-05	1.80023	5.04989	48.097
2.59178	4.16983e-05	1.80023	5.04985	48.097
2.59437	4.17092e-05	1.80023	5.04981	48.0969
2.59695	4.17201e-05	1.80023	5.04977	48.0969
2.59912	4.17292e-05	1.80023	5.04973	48.0969
2.60112	4.17377e-05	1.80023	5.0497	48.0969
2.60311	4.17461e-05	1.80023	5.04967	48.0969
2.6062	4.17591e-05	1.80023	5.04962	48.0968
2.60971	4.17739e-05	1.80023	5.04956	48.0968
2.61651	4.18028e-05	1.80023	5.04945	48.0967
2.61822	4.181e-05	1.80023	5.04942	48.0967
2.61992	4.18172e-05	1.80023	5.0494	48.0967
2.62344	4.18321e-05	1.80023	5.04934	48.0967
2.62572	4.18418e-05	1.80023	5.0493	48.0966
2.62799	4.18514e-05	1.80023	5.04927	48.0966
2.63276	4.18715e-05	1.80023	5.04919	48.0966
2.63687	4.18891e-05	1.80023	5.04912	48.0965
2.63942	4.19e-05	1.80023	5.04908	48.0965
2.64196	4.19108e-05	1.80023	5.04904	48.0965
2.64513	4.19243e-05	1.80023	5.04899	48.0964
2.64819	4.19373e-05	1.80023	5.04894	48.0964
2.65148	4.19514e-05	1.80023	5.04889	48.0964
2.65461	4.19647e-05	1.80023	5.04884	48.0963
2.65893	4.1983e-05	1.80023	5.04877	48.0963
2.66326	4.20015e-05	1.80023	5.0487	48.0963
2.6655	4.20111e-05	1.80023	5.04866	48.0962
2.66774	4.20207e-05	1.80023	5.04862	48.0962
2.67064	4.20332e-05	1.80023	5.04858	48.0962
2.67338	4.2045e-05	1.80023	5.04853	48.0962
2.67571	4.20549e-05	1.80023	5.04849	48.0961
2.67762	4.20631e-05	1.80023	5.04846	48.0961
2.6796	4.20716e-05	1.80023	5.04843	48.0961
2.68177	4.20809e-05	1.80023	5.04839	48.0961
2.68583	4.20984e-05	1.80023	5.04833	48.096
2.69205	4.21252e-05	1.80023	5.04823	48.096
2.69392	4.21333e-05	1.80023	5.0482	48.096
2.6958	4.21413e-05	1.80023	5.04817	48.0959
2.69835	4.21523e-05	1.80023	5.04812	48.0959
2.70114	4.21643e-05	1.80023	5.04808	48.0959
2.7049	4.21805e-05	1.80023	5.04802	48.0958
2.70958	4.22008e-05	1.80022	5.04794	48.0958
2.71146	4.22089e-05	1.80022	5.04791	48.0958
2.71333	4.2217e-05	1.80022	5.04788	48.0958
2.71525	4.22252e-05	1.80022	5.04785	48.0957
2.71794	4.22369e-05	1.80022	5.0478	48.0957
2.72111	4.22506e-05	1.80022	5.04775	48.0957
2.72367	4.22617e-05	1.80022	5.04771	48.0957
2.72851	4.22827e-05	1.80022	5.04763	48.0956
2.73177	4.22967e-05	1.80022	5.04758	48.0956
2.73502	4.23109e-05	1.80022	5.04752	48.0955
2.7371	4.232e-05	1.80022	5.04749	48.0955
2.73919	4.2329e-05	1.80022	5.04745	48.0955
2.74141	4.23387e-05	1.80022	5.04742	48.0955
2.74422	4.23509e-05	1.80022	5.04737	48.0954
2.74779	4.23665e-05	1.80022	5.04731	48.0954
2.75032	4.23775e-05	1.80022	5.04727	48.0954
2.75285	4.23886e-05	1.80022	5.04723	48.0954
2.75507	4.23983e-05	1.80022	5.04719	48.0953
2.75727	4.24078e-05	1.80022	5.04716	48.0953
2.76004	4.24199e-05	1.80022	5.04711	48.0953
2.76302	4.24329e-05	1.80022	5.04706	48.0952
2.76584	4.24453e-05	1.80022	5.04701	48.0952
2.76866	4.24576e-05	1.80022	5.04697	48.0952
2.77141	4.24696e-05	1.80022	5.04692	48.0952
2.77495	4.24852e-05	1.80022	5.04686	48.0951
2.77849	4.25007e-05	1.80022	5.04681	48.0951
2.78165	4.25145e-05	1.80022	5.04675	48.0951
2.78436	4.25264e-05	1.80022	5.04671	48.095
2.78707	4.25383e-05	1.80022	5.04666	48.095
2.78946	4.25488e-05	1.80022	5.04662	48.095
2.79154	4.2558e-05	1.80022	5.04659	48.095
2.79523	4.25742e-05	1.80022	5.04653	48.0949
2.79908	4.25911e-05	1.80022	5.04646	48.0949
2.80285	4.26078e-05	1.80022	5.0464	48.0948
2.80738	4.26278e-05	1.80022	5.04633	48.0948
2.81097	4.26436e-05	1.80022	5.04627	48.0947
2.81456	4.26594e-05	1.80022	5.04621	48.0947
2.81624	4.26668e-05	1.80022	5.04618	48.0947
2.81791	4.26742e-05	1.80022	5.04615	48.0947
2.82036	4.26851e-05	1.80022	5.04611	48.0946
2.82304	4.26969e-05	1.80022	5.04606	48.0946
2.82654	4.27125e-05	1.80022	5.04601	48.0946
2.82811	4.27195e-05	1.80022	5.04598	48.0946
2.82968	4.27264e-05	1.80022	5.04595	48.0946
2.83228	4.2738e-05	1.80022	5.04591	48.0945
2.83472	4.27487e-05	1.80022	5.04587	48.0945
2.83709	4.27593e-05	1.80022	5.04583	48.0945
2.83965	4.27707e-05	1.80022	5.04579	48.0944
2.84206	4.27813e-05	1.80022	5.04575	48.0944
2.84701	4.28034e-05	1.80022	5.04566	48.0944
2.84968	4.28153e-05	1.80022	5.04562	48.0943
2.85235	4.28272e-05	1.80022	5.04557	48.0943
2.85466	4.28374e-05	1.80022	5.04554	48.0943
2.85868	4.28554e-05	1.80022	5.04547	48.0942
2.86447	4.28813e-05	1.80022	5.04537	48.0942
2.8701	4.29065e-05	1.80022	5.04528	48.0941
2.87486	4.29277e-05	1.80022	5.0452	48.0941
2.88007	4.2951e-05	1.80022	5.04511	48.094
2.88546	4.29753e-05	1.80022	5.04502	48.094
2.89019	4.29966e-05	1.80022	5.04494	48.0939
2.89193	4.30044e-05	1.80022	5.04491	48.0939
2.89367	4.30122e-05	1.80022	5.04488	48.0939
2.89556	4.30207e-05	1.80022	5.04485	48.0938
2.89792	4.30312e-05	1.80022	5.04481	48.0938
2.90074	4.30439e-05	1.80022	5.04476	48.0938
2.90395	4.30584e-05	1.80022	5.0447	48.0938
2.90715	4.30728e-05	1.80022	5.04465	48.0937
2.91082	4.30894e-05	1.80022	5.04459	48.0937
2.914	4.31038e-05	1.80022	5.04453	48.0936
2.91633	4.31143e-05	1.80022	5.04449	48.0936
2.91865	4.31248e-05	1.80022	5.04446	48.0936
2.92064	4.31338e-05	1.80022	5.04442	48.0936
2.92303	4.31445e-05	1.80022	5.04438	48.0935
2.92501	4.31535e-05	1.80022	5.04435	48.0935
2.92735	4.31641e-05	1.80022	5.04431	48.0935
2.93009	4.31765e-05	1.80022	5.04426	48.0935
2.93282	4.31889e-05	1.80022	5.04421	48.0934
2.93576	4.32022e-05	1.80022	5.04416	48.0934
2.93846	4.32145e-05	1.80022	5.04412	48.0934
2.94362	4.3238e-05	1.80022	5.04403	48.0933
2.94632	4.32502e-05	1.80022	5.04398	48.0933
2.94901	4.32625e-05	1.80022	5.04394	48.0933
2.95179	4.32751e-05	1.80022	5.04389	48.0932
2.95428	4.32865e-05	1.80022	5.04385	48.0932
2.95689	4.32984e-05	1.80022	5.0438	48.0932
2.95942	4.33099e-05	1.80022	5.04376	48.0931
2.96195	4.33214e-05	1.80022	5.04372	48.0931
2.96611	4.33404e-05	1.80022	5.04365	48.0931
2.96947	4.33557e-05	1.80022	5.04359	48.093
2.97226	4.33685e-05	1.80022	5.04354	48.093
2.97455	4.3379e-05	1.80022	5.0435	48.093
2.97748	4.33924e-05	1.80022	5.04345	48.0929
2.98112	4.34092e-05	1.80022	5.04339	48.0929
2.98555	4.34294e-05	1.80022	5.04331	48.0929
2.99146	4.34566e-05	1.80022	5.04321	48.0928
2.99528	4.34741e-05	1.80022	5.04315	48.0927
2.99909	4.34916e-05	1.80022	5.04308	48.0927
3.00332	4.35112e-05	1.80022	5.04301	48.0927
3.00508	4.35193e-05	1.80022	5.04298	48.0926
3.00684	4.35274e-05	1.80022	5.04295	48.0926
3.00838	4.35344e-05	1.80022	5.04292	48.0926
3.00992	4.35415e-05	1.80022	5.0429	48.0926
3.01218	4.35519e-05	1.80022	5.04286	48.0926
3.01513	4.35656e-05	1.80022	5.04281	48.0925
3.01849	4.35811e-05	1.80022	5.04275	48.0925
3.02201	4.35974e-05	1.80022	5.04269	48.0924
3.02554	4.36137e-05	1.80022	5.04263	48.0924
3.02952	4.36322e-05	1.80022	5.04256	48.0924
3.03167	4.36421e-05	1.80022	5.04252	48.0923
3.03382	4.3652e-05	1.80022	5.04248	48.0923
3.0386	4.36743e-05	1.80022	5.0424	48.0923
3.04139	4.36872e-05	1.80022	5.04235	48.0922
3.04417	4.37002e-05	1.80022	5.0423	48.0922
3.04646	4.37108e-05	1.80022	5.04226	48.0922
3.0485	4.37202e-05	1.80022	5.04223	48.0921
3.0524	4.37384e-05	1.80022	5.04216	48.0921
3.05583	4.37543e-05	1.80022	5.0421	48.0921
3.05905	4.37693e-05	1.80022	5.04205	48.092
3.06172	4.37818e-05	1.80022	5.042	48.092
3.06604	4.38018e-05	1.80022	5.04192	48.0919
3.06769	4.38095e-05	1.80022	5.0419	48.0919
3.06933	4.38172e-05	1.80022	5.04187	48.0919
3.07358	4.38371e-05	1.80022	5.04179	48.0918
3.07652	4.38509e-05	1.80022	5.04174	48.0918
3.07877	4.38615e-05	1.80022	5.0417	48.0918
3.08102	4.3872e-05	1.80022	5.04166	48.0918
3.08364	4.38843e-05	1.80022	5.04162	48.0917
3.08712	4.39006e-05	1.80022	5.04156	48.0917
3.09175	4.39223e-05	1.80022	5.04148	48.0916
3.09614	4.3943e-05	1.80022	5.0414	48.0916
3.09769	4.39503e-05	1.80022	5.04137	48.0916
3.09924	4.39576e-05	1.80022	5.04135	48.0916
3.10136	4.39675e-05	1.80022	5.04131	48.0915
3.10401	4.398e-05	1.80022	5.04126	48.0915
3.1065	4.39917e-05	1.80022	5.04122	48.0915
3.10898	4.40034e-05	1.80022	5.04118	48.0914
3.11133	4.40144e-05	1.80022	5.04113	48.0914
3.11326	4.40235e-05	1.80022	5.0411	48.0914
3.1152	4.40327e-05	1.80022	5.04107	48.0914
3.11774	4.40446e-05	1.80022	5.04102	48.0913
3.1212	4.4061e-05	1.80022	5.04096	48.0913
3.12467	4.40775e-05	1.80022	5.0409	48.0913
3.12652	4.40862e-05	1.80022	5.04087	48.0912
3.12836	4.40949e-05	1.80022	5.04084	48.0912
3.13072	4.41061e-05	1.80022	5.04079	48.0912
3.13435	4.41233e-05	1.80022	5.04073	48.0911
3.13624	4.41323e-05	1.80022	5.0407	48.0911
3.13813	4.41412e-05	1.80022	5.04066	48.0911
3.14207	4.416e-05	1.80022	5.04059	48.091
3.14511	4.41744e-05	1.80022	5.04054	48.091
3.14815	4.41888e-05	1.80022	5.04049	48.091
3.15157	4.4205e-05	1.80022	5.04043	48.0909
3.1546	4.42194e-05	1.80022	5.04037	48.0909
3.15741	4.42328e-05	1.80022	5.04032	48.0909
3.15981	4.42443e-05	1.80022	5.04028	48.0908
3.16288	4.42589e-05	1.80022	5.04023	48.0908
3.16595	4.42736e-05	1.80022	5.04017	48.0908
3.16897	4.4288e-05	1.80022	5.04012	48.0907
3.172	4.43025e-05	1.80022	5.04007	48.0907
3.1745	4.43144e-05	1.80022	5.04002	48.0907
3.17665	4.43247e-05	1.80022	5.03998	48.0906
3.17899	4.43359e-05	1.80022	5.03994	48.0906
3.18135	4.43472e-05	1.80022	5.0399	48.0906
3.18357	4.43578e-05	1.80022	5.03986	48.0906
3.18647	4.43717e-05	1.80022	5.03981	48.0905
3.18934	4.43855e-05	1.80022	5.03976	48.0905
3.19271	4.44017e-05	1.80022	5.0397	48.0904
3.19608	4.44178e-05	1.80022	5.03964	48.0904
3.20033	4.44382e-05	1.80022	5.03956	48.0904
3.20807	4.44754e-05	1.80022	5.03943	48.0903
3.216	4.45135e-05	1.80022	5.03929	48.0902
3.22251	4.45451e-05	1.80022	5.03917	48.0901
3.22629	4.45634e-05	1.80022	5.0391	48.09
3.22905	4.45768e-05	1.80022	5.03905	48.09
3.2318	4.45901e-05	1.80022	5.039	48.09
3.23413	4.46013e-05	1.80022	5.03896	48.0899
3.23632	4.46119e-05	1.80022	5.03892	48.0899
3.239	4.46249e-05	1.80022	5.03888	48.0899
3.24118	4.46355e-05	1.80022	5.03884	48.0899
3.24336	4.46461e-05	1.80022	5.0388	48.0898
3.24547	4.46563e-05	1.80022	5.03876	48.0898
3.24863	4.46717e-05	1.80022	5.0387	48.0898
3.25126	4.46845e-05	1.80022	5.03866	48.0897
3.25365	4.46962e-05	1.80022	5.03861	48.0897
3.25736	4.47142e-05	1.80022	5.03855	48.0897
3.26058	4.47298e-05	1.80022	5.03849	48.0896
3.26438	4.47484e-05	1.80022	5.03842	48.0896
3.26819	4.4767e-05	1.80022	5.03835	48.0895
3.27166	4.47839e-05	1.80022	5.03829	48.0895
3.27729	4.48113e-05	1.80022	5.03819	48.0894
3.27952	4.48222e-05	1.80022	5.03815	48.0894
3.28175	4.48332e-05	1.80022	5.03811	48.0894
3.28563	4.48522e-05	1.80022	5.03804	48.0893
3.28935	4.48704e-05	1.80022	5.03797	48.0893
3.29644	4.49052e-05	1.80022	5.03785	48.0892
3.30326	4.49389e-05	1.80022	5.03772	48.0891
3.31008	4.49724e-05	1.80022	5.0376	48.089
3.31696	4.50064e-05	1.80022	5.03747	48.0889
3.31822	4.50126e-05	1.80022	5.03745	48.0889
3.31947	4.50187e-05	1.80022	5.03743	48.0889
3.32125	4.50275e-05	1.80022	5.0374	48.0889
3.32419	4.5042e-05	1.80022	5.03734	48.0888
3.32698	4.50557e-05	1.80022	5.03729	48.0888
3.33153	4.50782e-05	1.80022	5.03721	48.0887
3.33491	4.50949e-05	1.80022	5.03715	48.0887
3.33829	4.51117e-05	1.80022	5.03709	48.0886
3.34144	4.51273e-05	1.80022	5.03703	48.0886
3.34458	4.51429e-05	1.80022	5.03697	48.0886
3.34813	4.51605e-05	1.80022	5.03691	48.0885
3.35398	4.51895e-05	1.80022	5.0368	48.0885
3.35927	4.5216e-05	1.80022	5.03671	48.0884
3.36051	4.52221e-05	1.80022	5.03668	48.0884
3.36175	4.52283e-05	1.80022	5.03666	48.0884
3.36379	4.52384e-05	1.80022	5.03662	48.0883
3.36764	4.52577e-05	1.80022	5.03655	48.0883
3.37113	4.52751e-05	1.80022	5.03649	48.0882
3.37451	4.52919e-05	1.80022	5.03643	48.0882
3.37666	4.53027e-05	1.80022	5.03639	48.0882
3.37881	4.53134e-05	1.80022	5.03635	48.0881
3.38321	4.53354e-05	1.80022	5.03627	48.0881
3.38999	4.53693e-05	1.80022	5.03615	48.088
3.39621	4.54005e-05	1.80022	5.03603	48.0879
3.40068	4.5423e-05	1.80022	5.03595	48.0879
3.4025	4.54322e-05	1.80022	5.03592	48.0878
3.40432	4.54413e-05	1.80022	5.03588	48.0878
3.40751	4.54573e-05	1.80022	5.03583	48.0878
3.41164	4.54781e-05	1.80022	5.03575	48.0877
3.41431	4.54915e-05	1.80022	5.0357	48.0877
3.41699	4.5505e-05	1.80022	5.03565	48.0876
3.41919	4.55161e-05	1.80022	5.03561	48.0876
3.42157	4.55282e-05	1.80022	5.03557	48.0876
3.42371	4.5539e-05	1.80022	5.03553	48.0876
3.42597	4.55504e-05	1.80022	5.03549	48.0875
3.42939	4.55677e-05	1.80022	5.03542	48.0875
3.43251	4.55835e-05	1.80022	5.03537	48.0874
3.43554	4.55988e-05	1.80022	5.03531	48.0874
3.43841	4.56134e-05	1.80022	5.03526	48.0874
3.44128	4.56278e-05	1.80022	5.0352	48.0873
3.44387	4.5641e-05	1.80022	5.03516	48.0873
3.44588	4.56512e-05	1.80022	5.03512	48.0873
3.44789	4.56614e-05	1.80022	5.03508	48.0872
3.45105	4.56775e-05	1.80022	5.03502	48.0872
3.45354	4.56901e-05	1.80022	5.03498	48.0872
3.45604	4.57028e-05	1.80022	5.03493	48.0871
3.45737	4.57095e-05	1.80022	5.03491	48.0871
3.45869	4.57163e-05	1.80022	5.03488	48.0871
3.46067	4.57264e-05	1.80022	5.03485	48.0871
3.46366	4.57416e-05	1.80022	5.03479	48.087
3.46659	4.57565e-05	1.80022	5.03474	48.087
3.46967	4.57723e-05	1.80022	5.03468	48.087
3.47225	4.57854e-05	1.80022	5.03463	48.0869
3.47444	4.57966e-05	1.80022	5.03459	48.0869
3.47735	4.58114e-05	1.80022	5.03454	48.0869
3.48178	4.58342e-05	1.80022	5.03446	48.0868
3.48358	4.58433e-05	1.80022	5.03442	48.0868
3.48538	4.58525e-05	1.80022	5.03439	48.0868
3.49019	4.58772e-05	1.80022	5.0343	48.0867
3.49424	4.58979e-05	1.80022	5.03422	48.0866
3.49849	4.59198e-05	1.80022	5.03415	48.0866
3.50262	4.5941e-05	1.80022	5.03407	48.0865
3.50637	4.59602e-05	1.80022	5.034	48.0865
3.51425	4.60008e-05	1.80022	5.03385	48.0864
3.51795	4.60199e-05	1.80022	5.03378	48.0863
3.52165	4.60389e-05	1.80022	5.03371	48.0863
3.52587	4.60607e-05	1.80022	5.03364	48.0862
3.52738	4.60685e-05	1.80022	5.03361	48.0862
3.5289	4.60763e-05	1.80022	5.03358	48.0862
3.5322	4.60934e-05	1.80022	5.03352	48.0861
3.53571	4.61116e-05	1.80022	5.03345	48.0861
3.53716	4.61191e-05	1.80022	5.03342	48.0861
3.5386	4.61266e-05	1.80022	5.0334	48.086
3.54058	4.61368e-05	1.80022	5.03336	48.086
3.54265	4.61476e-05	1.80022	5.03332	48.086
3.54497	4.61596e-05	1.80022	5.03328	48.086
3.54731	4.61717e-05	1.80022	5.03323	48.0859
3.55027	4.61871e-05	1.80022	5.03318	48.0859
3.55322	4.62024e-05	1.80022	5.03312	48.0858
3.55568	4.62151e-05	1.80022	5.03308	48.0858
3.55814	4.62279e-05	1.80022	5.03303	48.0858
3.561	4.62428e-05	1.80022	5.03298	48.0857
3.56385	4.62577e-05	1.80022	5.03292	48.0857
3.56654	4.62717e-05	1.80022	5.03287	48.0857
3.569	4.62845e-05	1.80022	5.03283	48.0856
3.57129	4.62964e-05	1.80022	5.03278	48.0856
3.57361	4.63086e-05	1.80022	5.03274	48.0856
3.57593	4.63207e-05	1.80022	5.0327	48.0855
3.57847	4.63339e-05	1.80022	5.03265	48.0855
3.58048	4.63444e-05	1.80022	5.03261	48.0855
3.58249	4.63549e-05	1.80022	5.03257	48.0854
3.58451	4.63655e-05	1.80022	5.03254	48.0854
3.58941	4.63911e-05	1.80022	5.03244	48.0854
3.59285	4.64091e-05	1.80022	5.03238	48.0853
3.59491	4.64199e-05	1.80022	5.03234	48.0853
3.59697	4.64307e-05	1.80022	5.0323	48.0853
3.59922	4.64425e-05	1.80022	5.03226	48.0852
3.60433	4.64694e-05	1.80022	5.03216	48.0852
3.60802	4.64888e-05	1.80022	5.03209	48.0851
3.60986	4.64985e-05	1.80022	5.03206	48.0851
3.6117	4.65082e-05	1.80022	5.03202	48.0851
3.61395	4.652e-05	1.80022	5.03198	48.085
3.61603	4.65309e-05	1.80022	5.03194	48.085
3.61917	4.65475e-05	1.80022	5.03188	48.0849
3.62301	4.65678e-05	1.80022	5.03181	48.0849
3.62493	4.65779e-05	1.80022	5.03177	48.0849
3.62686	4.65881e-05	1.80022	5.03174	48.0848
3.62848	4.65966e-05	1.80022	5.0317	48.0848
3.62955	4.66023e-05	1.80022	5.03168	48.0848
3.63062	4.66079e-05	1.80021	5.03166	48.0848
3.63259	4.66183e-05	1.80021	5.03163	48.0848
3.63538	4.66331e-05	1.80021	5.03157	48.0847
3.63739	4.66437e-05	1.80021	5.03154	48.0847
3.63939	4.66543e-05	1.80021	5.0315	48.0847
3.64167	4.66664e-05	1.80021	5.03145	48.0846
3.64313	4.66741e-05	1.80021	5.03143	48.0846
3.64459	4.66819e-05	1.80021	5.0314	48.0846
3.64686	4.66939e-05	1.80021	5.03136	48.0846
3.64907	4.67056e-05	1.80021	5.03131	48.0845
3.65226	4.67226e-05	1.80021	5.03125	48.0845
3.65544	4.67394e-05	1.80021	5.03119	48.0844
3.65936	4.67603e-05	1.80021	5.03112	48.0844
3.66229	4.67758e-05	1.80021	5.03106	48.0844
3.66522	4.67915e-05	1.80021	5.03101	48.0843
3.66884	4.68108e-05	1.80021	5.03094	48.0843
3.6705	4.68197e-05	1.80021	5.03091	48.0842
3.67217	4.68286e-05	1.80021	5.03087	48.0842
3.6743	4.68399e-05	1.80021	5.03083	48.0842
3.67672	4.68528e-05	1.80021	5.03079	48.0842
3.67951	4.68677e-05	1.80021	5.03073	48.0841
3.68182	4.68801e-05	1.80021	5.03069	48.0841
3.68423	4.68929e-05	1.80021	5.03064	48.084
3.68685	4.6907e-05	1.80021	5.03059	48.084
3.68855	4.6916e-05	1.80021	5.03056	48.084
3.69024	4.69251e-05	1.80021	5.03053	48.084
3.69162	4.69325e-05	1.80021	5.0305	48.0839
3.69446	4.69477e-05	1.80021	5.03045	48.0839
3.69729	4.69629e-05	1.80021	5.03039	48.0839
3.70108	4.69833e-05	1.80021	5.03032	48.0838
3.70453	4.70019e-05	1.80021	5.03025	48.0838
3.70693	4.70147e-05	1.80021	5.03021	48.0837
3.70933	4.70276e-05	1.80021	5.03016	48.0837
3.71168	4.70402e-05	1.80021	5.03012	48.0837
3.71463	4.70561e-05	1.80021	5.03006	48.0836
3.71758	4.7072e-05	1.80021	5.03	48.0836
3.71998	4.70849e-05	1.80021	5.02996	48.0835
3.72239	4.70979e-05	1.80021	5.02991	48.0835
3.7257	4.71157e-05	1.80021	5.02985	48.0835
3.72913	4.71343e-05	1.80021	5.02978	48.0834
3.73175	4.71484e-05	1.80021	5.02973	48.0834
3.73436	4.71626e-05	1.80021	5.02968	48.0833
3.737	4.71768e-05	1.80021	5.02963	48.0833
3.74028	4.71946e-05	1.80021	5.02957	48.0833
3.74313	4.721e-05	1.80021	5.02951	48.0832
3.74662	4.7229e-05	1.80021	5.02945	48.0832
3.74935	4.72438e-05	1.80021	5.02939	48.0831
3.75208	4.72585e-05	1.80021	5.02934	48.0831
3.75447	4.72715e-05	1.80021	5.02929	48.0831
3.75623	4.72811e-05	1.80021	5.02926	48.083
3.75799	4.72906e-05	1.80021	5.02923	48.083
3.76028	4.73031e-05	1.80021	5.02918	48.083
3.76434	4.73252e-05	1.80021	5.0291	48.0829
3.76839	4.73472e-05	1.80021	5.02903	48.0829
3.76963	4.7354e-05	1.80021	5.029	48.0828
3.77088	4.73608e-05	1.80021	5.02898	48.0828
3.77241	4.73691e-05	1.80021	5.02895	48.0828
3.77428	4.73793e-05	1.80021	5.02891	48.0828
3.77587	4.7388e-05	1.80021	5.02888	48.0827
3.77747	4.73967e-05	1.80021	5.02885	48.0827
3.78067	4.74142e-05	1.80021	5.02879	48.0827
3.78565	4.74414e-05	1.80021	5.02869	48.0826
3.79013	4.7466e-05	1.80021	5.0286	48.0825
3.79222	4.74774e-05	1.80021	5.02856	48.0825
3.79431	4.74889e-05	1.80021	5.02852	48.0825
3.79874	4.75131e-05	1.80021	5.02844	48.0824
3.80018	4.7521e-05	1.80021	5.02841	48.0824
3.80163	4.7529e-05	1.80021	5.02838	48.0824
3.80305	4.75367e-05	1.80021	5.02835	48.0824
3.80526	4.75489e-05	1.80021	5.02831	48.0823
3.80743	4.75609e-05	1.80021	5.02827	48.0823
3.80945	4.7572e-05	1.80021	5.02823	48.0823
3.81202	4.75861e-05	1.80021	5.02818	48.0822
3.81429	4.75986e-05	1.80021	5.02813	48.0822
3.81649	4.76107e-05	1.80021	5.02809	48.0822
3.82037	4.7632e-05	1.80021	5.02802	48.0821
3.82359	4.76498e-05	1.80021	5.02795	48.0821
3.82707	4.7669e-05	1.80021	5.02788	48.082
3.82912	4.76803e-05	1.80021	5.02784	48.082
3.83117	4.76916e-05	1.80021	5.0278	48.0819
3.83291	4.77012e-05	1.80021	5.02777	48.0819
3.83466	4.77109e-05	1.80021	5.02774	48.0819
3.83683	4.77229e-05	1.80021	5.02769	48.0819
3.83927	4.77364e-05	1.80021	5.02765	48.0818
3.84273	4.77556e-05	1.80021	5.02758	48.0818
3.84627	4.77753e-05	1.80021	5.02751	48.0817
3.84943	4.77927e-05	1.80021	5.02745	48.0817
3.85298	4.78125e-05	1.80021	5.02738	48.0816
3.85704	4.7835e-05	1.80021	5.0273	48.0816
3.85907	4.78462e-05	1.80021	5.02726	48.0815
3.86109	4.78575e-05	1.80021	5.02722	48.0815
3.86385	4.78729e-05	1.80021	5.02717	48.0815
3.86701	4.78905e-05	1.80021	5.0271	48.0814
3.8698	4.7906e-05	1.80021	5.02705	48.0814
3.8724	4.79205e-05	1.80021	5.027	48.0813
3.87466	4.79331e-05	1.80021	5.02695	48.0813
3.87852	4.79547e-05	1.80021	5.02688	48.0812
3.88122	4.79697e-05	1.80021	5.02682	48.0812
3.88393	4.79849e-05	1.80021	5.02677	48.0812
3.88643	4.79989e-05	1.80021	5.02672	48.0811
3.88894	4.80129e-05	1.80021	5.02667	48.0811
3.89375	4.80397e-05	1.80021	5.02658	48.081
3.89855	4.80667e-05	1.80021	5.02648	48.0809
3.90265	4.80898e-05	1.80021	5.0264	48.0809
3.90523	4.81042e-05	1.80021	5.02635	48.0809
3.90781	4.81187e-05	1.80021	5.0263	48.0808
3.9103	4.81328e-05	1.80021	5.02625	48.0808
3.91416	4.81544e-05	1.80021	5.02618	48.0807
3.91678	4.81691e-05	1.80021	5.02612	48.0807
3.91941	4.81839e-05	1.80021	5.02607	48.0806
3.92161	4.81964e-05	1.80021	5.02603	48.0806
3.92351	4.82071e-05	1.80021	5.02599	48.0806
3.9284	4.82348e-05	1.80021	5.02589	48.0805
3.93241	4.82573e-05	1.80021	5.02581	48.0804
3.93728	4.8285e-05	1.80021	5.02572	48.0804
3.93877	4.82934e-05	1.80021	5.02569	48.0803
3.94026	4.83018e-05	1.80021	5.02566	48.0803
3.94206	4.83119e-05	1.80021	5.02562	48.0803
3.94387	4.83222e-05	1.80021	5.02559	48.0803
3.94699	4.83399e-05	1.80021	5.02553	48.0802
3.94948	4.8354e-05	1.80021	5.02548	48.0802
3.95315	4.83749e-05	1.80021	5.0254	48.0801
3.95493	4.83849e-05	1.80021	5.02537	48.0801
3.9567	4.8395e-05	1.80021	5.02533	48.0801
3.95912	4.84087e-05	1.80021	5.02528	48.08
3.96159	4.84228e-05	1.80021	5.02523	48.08
3.96389	4.84359e-05	1.80021	5.02519	48.08
3.96619	4.84489e-05	1.80021	5.02514	48.0799
3.96818	4.84603e-05	1.80021	5.0251	48.0799
3.96991	4.84701e-05	1.80021	5.02507	48.0799
3.97179	4.84808e-05	1.80021	5.02503	48.0798
3.97434	4.84954e-05	1.80021	5.02498	48.0798
3.97808	4.85166e-05	1.80021	5.02491	48.0798
3.9812	4.85344e-05	1.80021	5.02484	48.0797
3.98416	4.85514e-05	1.80021	5.02479	48.0797
3.98713	4.85684e-05	1.80021	5.02473	48.0796
3.98908	4.85796e-05	1.80021	5.02469	48.0796
3.99104	4.85907e-05	1.80021	5.02465	48.0796
3.99345	4.86046e-05	1.80021	5.0246	48.0795
3.99651	4.86222e-05	1.80021	5.02454	48.0795
3.99958	4.86397e-05	1.80021	5.02448	48.0794
4.00266	4.86574e-05	1.80021	5.02442	48.0794
4.00789	4.86873e-05	1.80021	5.02431	48.0793
4.01058	4.87028e-05	1.80021	5.02426	48.0793
4.01326	4.87183e-05	1.80021	5.0242	48.0792
4.01615	4.87349e-05	1.80021	5.02415	48.0792
4.01979	4.87559e-05	1.80021	5.02407	48.0791
4.02268	4.87726e-05	1.80021	5.02401	48.0791
4.02558	4.87893e-05	1.80021	5.02396	48.079
4.02806	4.88035e-05	1.80021	5.02391	48.079
4.03108	4.88209e-05	1.80021	5.02385	48.0789
4.03249	4.88291e-05	1.80021	5.02382	48.0789
4.0339	4.88373e-05	1.80021	5.02379	48.0789
4.03572	4.88478e-05	1.80021	5.02375	48.0789
4.03877	4.88654e-05	1.80021	5.02369	48.0788
4.04369	4.88939e-05	1.80021	5.02359	48.0787
4.05032	4.89324e-05	1.80021	5.02346	48.0786
4.05629	4.89669e-05	1.80021	5.02334	48.0786
4.06136	4.89965e-05	1.80021	5.02324	48.0785
4.06644	4.90259e-05	1.80021	5.02313	48.0784
4.06854	4.90382e-05	1.80021	5.02309	48.0784
4.07064	4.90505e-05	1.80021	5.02305	48.0783
4.07489	4.90753e-05	1.80021	5.02296	48.0783
4.07732	4.90895e-05	1.80021	5.02292	48.0782
4.07975	4.91036e-05	1.80021	5.02287	48.0782
4.08233	4.91187e-05	1.80021	5.02281	48.0781
4.08496	4.9134e-05	1.80021	5.02276	48.0781
4.08719	4.91471e-05	1.80021	5.02272	48.0781
4.0901	4.91641e-05	1.80021	5.02266	48.078
4.093	4.91811e-05	1.80021	5.0226	48.078
4.09748	4.92073e-05	1.80021	5.02251	48.0779
4.1013	4.92297e-05	1.80021	5.02243	48.0778
4.10313	4.92405e-05	1.80021	5.02239	48.0778
4.10496	4.92512e-05	1.80021	5.02236	48.0778
4.10864	4.92728e-05	1.80021	5.02228	48.0777
4.11557	4.93135e-05	1.80021	5.02214	48.0776
4.12061	4.93434e-05	1.80021	5.02204	48.0775
4.12564	4.9373e-05	1.80021	5.02194	48.0775
4.12981	4.93976e-05	1.80021	5.02185	48.0774
4.13357	4.94198e-05	1.80021	5.02177	48.0773
4.13652	4.94373e-05	1.80021	5.02171	48.0773
4.13948	4.94548e-05	1.80021	5.02165	48.0772
4.14188	4.9469e-05	1.80021	5.0216	48.0772
4.14531	4.94892e-05	1.80021	5.02153	48.0772
4.14922	4.95125e-05	1.80021	5.02146	48.0771
4.15257	4.95324e-05	1.80021	5.02139	48.077
4.15404	4.95411e-05	1.80021	5.02136	48.077
4.15552	4.95499e-05	1.80021	5.02133	48.077
4.15721	4.95599e-05	1.80021	5.02129	48.077
4.15894	4.95702e-05	1.80021	5.02126	48.0769
4.16149	4.95853e-05	1.80021	5.0212	48.0769
4.16393	4.95998e-05	1.80021	5.02115	48.0769
4.16615	4.96131e-05	1.80021	5.02111	48.0768
4.16904	4.96302e-05	1.80021	5.02105	48.0768
4.172	4.96479e-05	1.80021	5.02099	48.0767
4.17524	4.96672e-05	1.80021	5.02092	48.0767
4.17745	4.96803e-05	1.80021	5.02088	48.0766
4.17966	4.96936e-05	1.80021	5.02083	48.0766
4.18356	4.97169e-05	1.80021	5.02075	48.0765
4.18727	4.97391e-05	1.80021	5.02068	48.0765
4.19101	4.97615e-05	1.80021	5.0206	48.0764
4.19425	4.97809e-05	1.80021	5.02053	48.0764
4.1977	4.98015e-05	1.80021	5.02046	48.0763
4.20466	4.98431e-05	1.80021	5.02032	48.0762
4.2074	4.98596e-05	1.80021	5.02026	48.0762
4.21014	4.9876e-05	1.80021	5.02021	48.0761
4.21253	4.98905e-05	1.80021	5.02016	48.0761
4.2152	4.99065e-05	1.80021	5.0201	48.076
4.21812	4.99242e-05	1.80021	5.02004	48.076
4.22053	4.99386e-05	1.80021	5.01999	48.0759
4.22342	4.99561e-05	1.80021	5.01993	48.0759
4.22653	4.99749e-05	1.80021	5.01987	48.0758
4.22852	4.99869e-05	1.80021	5.01983	48.0758
4.23051	4.99989e-05	1.80021	5.01979	48.0758
4.23267	5.0012e-05	1.80021	5.01974	48.0757
4.23541	5.00285e-05	1.80021	5.01969	48.0757
4.23847	5.0047e-05	1.80021	5.01962	48.0757
4.24229	5.00702e-05	1.80021	5.01954	48.0756
4.2447	5.00848e-05	1.80021	5.01949	48.0756
4.24711	5.00994e-05	1.80021	5.01944	48.0755
4.24896	5.01106e-05	1.80021	5.01941	48.0755
4.25081	5.01218e-05	1.80021	5.01937	48.0755
4.25266	5.0133e-05	1.80021	5.01933	48.0754
4.2569	5.01588e-05	1.80021	5.01924	48.0754
4.26042	5.01801e-05	1.80021	5.01917	48.0753
4.2619	5.01891e-05	1.80021	5.01914	48.0753
4.26338	5.01981e-05	1.80021	5.01911	48.0752
4.26605	5.02143e-05	1.80021	5.01905	48.0752
4.26874	5.02307e-05	1.80021	5.019	48.0752
4.27146	5.02473e-05	1.80021	5.01894	48.0751
4.27407	5.02632e-05	1.80021	5.01889	48.0751
4.27596	5.02747e-05	1.80021	5.01885	48.075
4.27785	5.02863e-05	1.80021	5.01881	48.075
4.28038	5.03018e-05	1.80021	5.01875	48.075
4.28296	5.03175e-05	1.80021	5.0187	48.0749
4.28748	5.03452e-05	1.80021	5.01861	48.0749
4.28907	5.03549e-05	1.80021	5.01857	48.0748
4.29065	5.03646e-05	1.80021	5.01854	48.0748
4.29233	5.03748e-05	1.80021	5.01851	48.0748
4.29421	5.03863e-05	1.80021	5.01847	48.0747
4.29851	5.04126e-05	1.80021	5.01838	48.0747
4.30301	5.04403e-05	1.80021	5.01828	48.0746
4.30751	5.04678e-05	1.80021	5.01819	48.0745
4.31277	5.05003e-05	1.80021	5.01808	48.0744
4.31457	5.05114e-05	1.80021	5.01804	48.0744
4.31637	5.05224e-05	1.80021	5.01801	48.0744
4.31828	5.05342e-05	1.80021	5.01797	48.0743
4.32053	5.0548e-05	1.80021	5.01792	48.0743
4.32341	5.05658e-05	1.80021	5.01786	48.0743
4.3276	5.05917e-05	1.80021	5.01777	48.0742
4.3318	5.06176e-05	1.80021	5.01768	48.0741
4.33555	5.06408e-05	1.80021	5.01761	48.0741
4.34071	5.06727e-05	1.80021	5.0175	48.074
4.34511	5.06999e-05	1.80021	5.01741	48.0739
4.3482	5.07191e-05	1.80021	5.01734	48.0738
4.35065	5.07343e-05	1.80021	5.01729	48.0738
4.35309	5.07494e-05	1.80021	5.01724	48.0738
4.35663	5.07714e-05	1.80021	5.01716	48.0737
4.35943	5.07888e-05	1.80021	5.0171	48.0737
4.36224	5.08062e-05	1.80021	5.01705	48.0736
4.36471	5.08216e-05	1.80021	5.01699	48.0736
4.36747	5.08388e-05	1.80021	5.01694	48.0735
4.37023	5.0856e-05	1.80021	5.01688	48.0735
4.37467	5.08837e-05	1.80021	5.01678	48.0734
4.37734	5.09004e-05	1.80021	5.01673	48.0734
4.3794	5.09132e-05	1.80021	5.01669	48.0733
4.38145	5.0926e-05	1.80021	5.01664	48.0733
4.38369	5.094e-05	1.80021	5.0166	48.0732
4.38594	5.09541e-05	1.80021	5.01655	48.0732
4.38943	5.0976e-05	1.80021	5.01647	48.0732
4.39463	5.10085e-05	1.8002	5.01636	48.0731
4.39829	5.10314e-05	1.8002	5.01629	48.073
4.40194	5.10544e-05	1.8002	5.01621	48.0729
4.40587	5.10789e-05	1.8002	5.01613	48.0729
4.40979	5.11037e-05	1.8002	5.01604	48.0728
4.41317	5.11249e-05	1.8002	5.01597	48.0727
4.41822	5.11568e-05	1.8002	5.01587	48.0727
4.41955	5.11651e-05	1.8002	5.01584	48.0726
4.42088	5.11735e-05	1.8002	5.01581	48.0726
4.42252	5.11839e-05	1.8002	5.01578	48.0726
4.42534	5.12016e-05	1.8002	5.01572	48.0725
4.42866	5.12226e-05	1.8002	5.01565	48.0725
4.43236	5.12459e-05	1.8002	5.01557	48.0724
4.43652	5.12723e-05	1.8002	5.01548	48.0723
4.43905	5.12883e-05	1.8002	5.01543	48.0723
4.44158	5.13043e-05	1.8002	5.01537	48.0723
4.44402	5.13198e-05	1.8002	5.01532	48.0722
4.44587	5.13315e-05	1.8002	5.01528	48.0722
4.44772	5.13432e-05	1.8002	5.01524	48.0722
4.44971	5.13558e-05	1.8002	5.0152	48.0721
4.45235	5.13725e-05	1.8002	5.01514	48.0721
4.45542	5.1392e-05	1.8002	5.01508	48.072
4.45925	5.14164e-05	1.8002	5.015	48.072
4.46281	5.14391e-05	1.8002	5.01492	48.0719
4.46637	5.14618e-05	1.8002	5.01485	48.0718
4.47009	5.14854e-05	1.8002	5.01477	48.0718
4.47316	5.1505e-05	1.8002	5.0147	48.0717
4.47641	5.15257e-05	1.8002	5.01463	48.0717
4.47923	5.15437e-05	1.8002	5.01457	48.0716
4.481	5.1555e-05	1.8002	5.01453	48.0716
4.48277	5.15663e-05	1.8002	5.0145	48.0716
4.4846	5.1578e-05	1.8002	5.01446	48.0715
4.48639	5.15894e-05	1.8002	5.01442	48.0715
4.48814	5.16007e-05	1.8002	5.01438	48.0715
4.49004	5.16128e-05	1.8002	5.01434	48.0714
4.49166	5.16231e-05	1.8002	5.01431	48.0714
4.49328	5.16335e-05	1.8002	5.01427	48.0714
4.49471	5.16427e-05	1.8002	5.01424	48.0713
4.49768	5.16617e-05	1.8002	5.01418	48.0713
4.49993	5.16762e-05	1.8002	5.01413	48.0713
4.50219	5.16906e-05	1.8002	5.01408	48.0712
4.50416	5.17033e-05	1.8002	5.01404	48.0712
4.50582	5.1714e-05	1.8002	5.014	48.0712
4.50724	5.17231e-05	1.8002	5.01397	48.0711
4.50912	5.17352e-05	1.8002	5.01393	48.0711
4.51196	5.17534e-05	1.8002	5.01387	48.071
4.51425	5.17681e-05	1.8002	5.01382	48.071
4.5162	5.17807e-05	1.8002	5.01378	48.071
4.51976	5.18038e-05	1.8002	5.01371	48.0709
4.52262	5.18221e-05	1.8002	5.01364	48.0709
4.52453	5.18345e-05	1.8002	5.0136	48.0708
4.52645	5.18469e-05	1.8002	5.01356	48.0708
4.52879	5.1862e-05	1.8002	5.01351	48.0708
4.53114	5.18771e-05	1.8002	5.01346	48.0707
4.53355	5.18928e-05	1.8002	5.01341	48.0707
4.53591	5.1908e-05	1.8002	5.01336	48.0706
4.53826	5.19232e-05	1.8002	5.01331	48.0706
4.54054	5.1938e-05	1.8002	5.01326	48.0705
4.54259	5.19512e-05	1.8002	5.01322	48.0705
4.54477	5.19653e-05	1.8002	5.01317	48.0705
4.54786	5.19853e-05	1.8002	5.0131	48.0704
4.5513	5.20077e-05	1.8002	5.01303	48.0704
4.55618	5.20394e-05	1.8002	5.01292	48.0703
4.56162	5.20748e-05	1.8002	5.01281	48.0702
4.56533	5.20989e-05	1.8002	5.01273	48.0701
4.56903	5.2123e-05	1.8002	5.01265	48.07
4.57115	5.21368e-05	1.8002	5.0126	48.07
4.57328	5.21507e-05	1.8002	5.01255	48.07
4.57557	5.21657e-05	1.8002	5.01251	48.0699
4.57778	5.21801e-05	1.8002	5.01246	48.0699
4.58022	5.2196e-05	1.8002	5.01241	48.0698
4.58337	5.22167e-05	1.8002	5.01234	48.0698
4.58501	5.22274e-05	1.8002	5.0123	48.0698
4.58664	5.22381e-05	1.8002	5.01227	48.0697
4.58879	5.22521e-05	1.8002	5.01222	48.0697
4.59138	5.22691e-05	1.8002	5.01216	48.0697
4.59629	5.23013e-05	1.8002	5.01206	48.0696
4.60093	5.23317e-05	1.8002	5.01196	48.0695
4.6044	5.23545e-05	1.8002	5.01188	48.0694
4.60787	5.23773e-05	1.8002	5.01181	48.0694
4.61093	5.23975e-05	1.8002	5.01174	48.0693
4.61357	5.24148e-05	1.8002	5.01168	48.0693
4.61622	5.24322e-05	1.8002	5.01163	48.0692
4.61851	5.24473e-05	1.8002	5.01158	48.0692
4.6211	5.24644e-05	1.8002	5.01152	48.0691
4.62409	5.24842e-05	1.8002	5.01146	48.0691
4.62717	5.25045e-05	1.8002	5.01139	48.069
4.62984	5.25221e-05	1.8002	5.01133	48.069
4.63251	5.25398e-05	1.8002	5.01127	48.0689
4.63501	5.25563e-05	1.8002	5.01122	48.0689
4.63751	5.25728e-05	1.8002	5.01116	48.0688
4.63953	5.25862e-05	1.8002	5.01112	48.0688
4.64156	5.25996e-05	1.8002	5.01108	48.0688
4.64373	5.2614e-05	1.8002	5.01103	48.0687
4.64595	5.26288e-05	1.8002	5.01098	48.0687
4.64825	5.2644e-05	1.8002	5.01093	48.0686
4.65228	5.26708e-05	1.8002	5.01084	48.0686
4.65398	5.26821e-05	1.8002	5.01081	48.0685
4.65568	5.26934e-05	1.8002	5.01077	48.0685
4.65776	5.27072e-05	1.8002	5.01072	48.0685
4.66018	5.27233e-05	1.8002	5.01067	48.0684
4.66243	5.27382e-05	1.8002	5.01062	48.0684
4.66468	5.27532e-05	1.8002	5.01057	48.0683
4.66662	5.27661e-05	1.8002	5.01053	48.0683
4.66897	5.27818e-05	1.8002	5.01048	48.0683
4.67131	5.27975e-05	1.8002	5.01043	48.0682
4.67338	5.28113e-05	1.8002	5.01038	48.0682
4.67515	5.28231e-05	1.8002	5.01034	48.0681
4.67734	5.28377e-05	1.8002	5.0103	48.0681
4.68192	5.28683e-05	1.8002	5.0102	48.068
4.68434	5.28845e-05	1.8002	5.01014	48.068
4.68675	5.29006e-05	1.8002	5.01009	48.0679
4.68869	5.29136e-05	1.8002	5.01005	48.0679
4.69071	5.29272e-05	1.8002	5.01	48.0679
4.69274	5.29408e-05	1.8002	5.00996	48.0678
4.69571	5.29607e-05	1.8002	5.00989	48.0678
4.69864	5.29803e-05	1.8002	5.00983	48.0677
4.70224	5.30044e-05	1.8002	5.00975	48.0677
4.70585	5.30288e-05	1.8002	5.00967	48.0676
4.70879	5.30486e-05	1.8002	5.00961	48.0675
4.71022	5.30582e-05	1.8002	5.00958	48.0675
4.71164	5.30677e-05	1.8002	5.00954	48.0675
4.71307	5.30774e-05	1.8002	5.00951	48.0675
4.71536	5.30927e-05	1.8002	5.00946	48.0674
4.72132	5.3133e-05	1.8002	5.00933	48.0673
4.72438	5.31536e-05	1.8002	5.00926	48.0673
4.72667	5.31691e-05	1.8002	5.00921	48.0672
4.72896	5.31846e-05	1.8002	5.00916	48.0672
4.73364	5.32162e-05	1.8002	5.00906	48.0671
4.74022	5.32606e-05	1.8002	5.00892	48.067
4.74125	5.32676e-05	1.8002	5.00889	48.0669
4.74228	5.32746e-05	1.8002	5.00887	48.0669
4.74397	5.32861e-05	1.8002	5.00883	48.0669
4.74644	5.33029e-05	1.8002	5.00878	48.0668
4.74963	5.33246e-05	1.8002	5.00871	48.0668
4.75668	5.33726e-05	1.8002	5.00855	48.0667
4.76257	5.34125e-05	1.8002	5.00842	48.0665
4.76659	5.344e-05	1.8002	5.00833	48.0665
4.77061	5.34673e-05	1.8002	5.00825	48.0664
4.77492	5.34969e-05	1.8002	5.00815	48.0663
4.77611	5.3505e-05	1.8002	5.00812	48.0663
4.77729	5.3513e-05	1.8002	5.0081	48.0663
4.77878	5.35232e-05	1.8002	5.00807	48.0662
4.78101	5.35385e-05	1.8002	5.00802	48.0662
4.78348	5.35553e-05	1.8002	5.00796	48.0662
4.78682	5.35782e-05	1.8002	5.00789	48.0661
4.78842	5.35892e-05	1.8002	5.00785	48.0661
4.79002	5.36001e-05	1.8002	5.00782	48.066
4.79134	5.36091e-05	1.8002	5.00779	48.066
4.79256	5.36175e-05	1.8002	5.00776	48.066
4.79545	5.36373e-05	1.8002	5.0077	48.0659
4.79803	5.3655e-05	1.8002	5.00764	48.0659
4.80019	5.36698e-05	1.8002	5.00759	48.0659
4.80303	5.36893e-05	1.8002	5.00753	48.0658
4.80587	5.37089e-05	1.8002	5.00746	48.0657
4.80921	5.37318e-05	1.8002	5.00739	48.0657
4.81235	5.37535e-05	1.8002	5.00732	48.0656
4.81464	5.37693e-05	1.8002	5.00727	48.0656
4.81693	5.3785e-05	1.8002	5.00722	48.0655
4.81976	5.38046e-05	1.8002	5.00716	48.0655
4.82336	5.38295e-05	1.8002	5.00708	48.0654
4.82653	5.38513e-05	1.8002	5.00701	48.0654
4.83006	5.38757e-05	1.8002	5.00693	48.0653
4.83303	5.38962e-05	1.8002	5.00686	48.0652
4.83554	5.39136e-05	1.8002	5.0068	48.0652
4.8378	5.39293e-05	1.8002	5.00675	48.0651
4.84003	5.39448e-05	1.8002	5.0067	48.0651
4.84229	5.39605e-05	1.8002	5.00665	48.0651
4.84454	5.39761e-05	1.8002	5.0066	48.065
4.84673	5.39913e-05	1.8002	5.00656	48.065
4.84907	5.40075e-05	1.8002	5.0065	48.0649
4.85116	5.4022e-05	1.8002	5.00646	48.0649
4.85413	5.40427e-05	1.8002	5.00639	48.0648
4.85543	5.40517e-05	1.8002	5.00636	48.0648
4.85673	5.40608e-05	1.8002	5.00633	48.0648
4.85874	5.40748e-05	1.8002	5.00629	48.0648
4.86076	5.40888e-05	1.8002	5.00624	48.0647
4.8634	5.41072e-05	1.8002	5.00618	48.0647
4.86503	5.41185e-05	1.8002	5.00615	48.0646
4.86665	5.41299e-05	1.8002	5.00611	48.0646
4.86874	5.41445e-05	1.8002	5.00606	48.0646
4.87083	5.4159e-05	1.8002	5.00602	48.0645
4.87263	5.41716e-05	1.8002	5.00598	48.0645
4.87449	5.41846e-05	1.8002	5.00593	48.0645
4.87868	5.42139e-05	1.8002	5.00584	48.0644
4.88137	5.42327e-05	1.8002	5.00578	48.0643
4.88406	5.42515e-05	1.8002	5.00572	48.0643
4.8864	5.42679e-05	1.8002	5.00567	48.0642
4.88829	5.42811e-05	1.8002	5.00563	48.0642
4.89017	5.42943e-05	1.8002	5.00558	48.0642
4.89271	5.43121e-05	1.8002	5.00553	48.0641
4.89757	5.43462e-05	1.8002	5.00542	48.064
4.90056	5.43672e-05	1.8002	5.00535	48.064
4.90354	5.43882e-05	1.8002	5.00528	48.0639
4.90742	5.44155e-05	1.8002	5.0052	48.0638
4.90986	5.44327e-05	1.8002	5.00514	48.0638
4.9123	5.44499e-05	1.8002	5.00509	48.0637
4.91537	5.44715e-05	1.8002	5.00502	48.0637
4.9188	5.44958e-05	1.8002	5.00494	48.0636
4.92119	5.45127e-05	1.8002	5.00489	48.0636
4.92303	5.45257e-05	1.8002	5.00485	48.0635
4.92487	5.45386e-05	1.8002	5.0048	48.0635
4.92693	5.45532e-05	1.8002	5.00476	48.0635
4.92878	5.45663e-05	1.8002	5.00472	48.0634
4.93114	5.4583e-05	1.8002	5.00466	48.0634
4.93475	5.46085e-05	1.8002	5.00458	48.0633
4.93856	5.46356e-05	1.8002	5.00449	48.0632
4.94001	5.46459e-05	1.8002	5.00446	48.0632
4.94146	5.46562e-05	1.8002	5.00443	48.0632
4.94337	5.46697e-05	1.8002	5.00439	48.0631
4.94628	5.46904e-05	1.8002	5.00432	48.0631
4.94997	5.47166e-05	1.8002	5.00424	48.063
4.95231	5.47332e-05	1.8002	5.00418	48.063
4.95465	5.47499e-05	1.8002	5.00413	48.0629
4.95713	5.47675e-05	1.8002	5.00408	48.0629
4.96007	5.47884e-05	1.8002	5.00401	48.0628
4.96181	5.48008e-05	1.8002	5.00397	48.0628
4.96354	5.48132e-05	1.8002	5.00393	48.0627
4.96558	5.48277e-05	1.8002	5.00388	48.0627
4.96812	5.48458e-05	1.8002	5.00383	48.0627
4.9709	5.48657e-05	1.8002	5.00376	48.0626
4.97344	5.48838e-05	1.8002	5.00371	48.0626
4.97642	5.49052e-05	1.8002	5.00364	48.0625
4.97962	5.4928e-05	1.8002	5.00357	48.0624
4.98294	5.49518e-05	1.8002	5.00349	48.0624
4.986	5.49738e-05	1.8002	5.00342	48.0623
4.98876	5.49935e-05	1.8002	5.00336	48.0623
4.99141	5.50125e-05	1.8002	5.0033	48.0622
4.99528	5.50402e-05	1.8002	5.00321	48.0621
4.9975	5.50562e-05	1.8002	5.00316	48.0621
4.99971	5.50722e-05	1.8002	5.00311	48.062
5.00165	5.50861e-05	1.8002	5.00307	48.062
5.00366	5.51005e-05	1.8002	5.00302	48.062
5.00567	5.5115e-05	1.8002	5.00298	48.0619
5.00886	5.5138e-05	1.8002	5.0029	48.0619
5.01149	5.5157e-05	1.8002	5.00284	48.0618
5.01442	5.51781e-05	1.8002	5.00278	48.0618
5.0169	5.5196e-05	1.8002	5.00272	48.0617
5.0188	5.52097e-05	1.8002	5.00268	48.0617
5.0207	5.52234e-05	1.8002	5.00263	48.0616
5.02275	5.52382e-05	1.8002	5.00259	48.0616
5.02592	5.52612e-05	1.8002	5.00251	48.0615
5.0291	5.52841e-05	1.8002	5.00244	48.0615
5.03139	5.53008e-05	1.8002	5.00239	48.0614
5.03368	5.53174e-05	1.8002	5.00234	48.0614
5.03564	5.53316e-05	1.8002	5.00229	48.0613
5.03757	5.53456e-05	1.8002	5.00225	48.0613
5.03985	5.53621e-05	1.8002	5.0022	48.0613
5.04176	5.5376e-05	1.8002	5.00215	48.0612
5.04432	5.53946e-05	1.80019	5.00209	48.0612
5.04685	5.5413e-05	1.80019	5.00204	48.0611
5.04865	5.5426e-05	1.80019	5.002	48.0611
[truncated: 34,108 more rows]

## Sheet: 35P0_60stp_12sdt
Time	Vesicularity	H2Ot	OH/H2Om	CO2
(s)	(vol frac)	(wt%)	(mol/mol)	(ppm)
0	3.39292e-05	1.80024	5.10149	48.1088
5.72807e-05	3.39292e-05	1.80024	5.10149	48.1088
0.000343684	3.39292e-05	1.80024	5.10149	48.1088
0.00149205	3.39293e-05	1.80024	5.10149	48.1088
0.00406548	3.39297e-05	1.80024	5.10149	48.1088
0.0136702	3.39327e-05	1.80024	5.10149	48.1088
0.0186307	3.39348e-05	1.80024	5.10149	48.1088
0.0235912	3.39374e-05	1.80024	5.10149	48.1088
0.0277774	3.39396e-05	1.80024	5.10149	48.1088
0.0317403	3.39421e-05	1.80024	5.10149	48.1088
0.03396	3.39434e-05	1.80024	5.10149	48.1088
0.0361797	3.39448e-05	1.80024	5.10149	48.1088
0.0382982	3.39463e-05	1.80024	5.10149	48.1088
0.0403439	3.39477e-05	1.80024	5.10149	48.1088
0.0424527	3.39491e-05	1.80024	5.10149	48.1088
0.0445615	3.39507e-05	1.80024	5.10149	48.1088
0.0470108	3.39524e-05	1.80024	5.10149	48.1088
0.0494601	3.39543e-05	1.80024	5.10149	48.1088
0.051457	3.39558e-05	1.80024	5.10149	48.1088
0.0534539	3.39574e-05	1.80024	5.10149	48.1088
0.0560773	3.39595e-05	1.80024	5.10149	48.1088
0.0577082	3.39608e-05	1.80024	5.10149	48.1088
0.059339	3.39622e-05	1.80024	5.10149	48.1088
0.0609352	3.39635e-05	1.80024	5.10149	48.1088
0.0626465	3.39649e-05	1.80024	5.10149	48.1088
0.0643457	3.39663e-05	1.80024	5.10149	48.1088
0.0657911	3.39675e-05	1.80024	5.10149	48.1088
0.0683176	3.39697e-05	1.80024	5.10149	48.1088
0.0703982	3.39716e-05	1.80024	5.10149	48.1088
0.0724789	3.39734e-05	1.80024	5.10149	48.1088
0.0748224	3.39755e-05	1.80024	5.10149	48.1088
0.0763159	3.39769e-05	1.80024	5.10149	48.1088
0.0774742	3.39779e-05	1.80024	5.10149	48.1088
0.0786324	3.3979e-05	1.80024	5.10149	48.1088
0.0797883	3.398e-05	1.80024	5.10149	48.1088
0.0814193	3.39816e-05	1.80024	5.10149	48.1088
0.0831359	3.39831e-05	1.80024	5.10149	48.1088
0.0845225	3.39844e-05	1.80024	5.10149	48.1088
0.0858116	3.39856e-05	1.80024	5.10149	48.1088
0.0869587	3.39867e-05	1.80024	5.10149	48.1088
0.0890125	3.39888e-05	1.80024	5.10149	48.1088
0.0907216	3.39904e-05	1.80024	5.10149	48.1088
0.0921607	3.39918e-05	1.80024	5.10149	48.1088
0.0937691	3.39934e-05	1.80024	5.10149	48.1088
0.0966233	3.39962e-05	1.80024	5.10149	48.1088
0.0983645	3.3998e-05	1.80024	5.10149	48.1088
0.100106	3.39997e-05	1.80024	5.10149	48.1088
0.101617	3.40012e-05	1.80024	5.10149	48.1088
0.104461	3.4004e-05	1.80024	5.10149	48.1088
0.107369	3.40071e-05	1.80024	5.10149	48.1088
0.109187	3.40089e-05	1.80024	5.10149	48.1088
0.111004	3.40108e-05	1.80024	5.10149	48.1088
0.112731	3.40126e-05	1.80024	5.10149	48.1088
0.114325	3.40143e-05	1.80024	5.10149	48.1088
0.116481	3.40166e-05	1.80024	5.10149	48.1088
0.118396	3.40186e-05	1.80024	5.10149	48.1088
0.120484	3.40208e-05	1.80024	5.10149	48.1088
0.122927	3.40234e-05	1.80024	5.10149	48.1088
0.125917	3.40267e-05	1.80024	5.10149	48.1088
0.12794	3.40289e-05	1.80024	5.10149	48.1088
0.129963	3.40311e-05	1.80024	5.10149	48.1088
0.132663	3.4034e-05	1.80024	5.10149	48.1088
0.13439	3.40359e-05	1.80024	5.10149	48.1088
0.136117	3.40378e-05	1.80024	5.10149	48.1088
0.138018	3.40399e-05	1.80024	5.10149	48.1088
0.139597	3.40417e-05	1.80024	5.10149	48.1088
0.141813	3.40442e-05	1.80024	5.10149	48.1088
0.143411	3.4046e-05	1.80024	5.10149	48.1088
0.145009	3.40477e-05	1.80024	5.10149	48.1088
0.146583	3.40495e-05	1.80024	5.10149	48.1088
0.148518	3.40517e-05	1.80024	5.10149	48.1088
0.150318	3.40538e-05	1.80024	5.10149	48.1088
0.153086	3.40569e-05	1.80024	5.10149	48.1088
0.155357	3.40596e-05	1.80024	5.10149	48.1088
0.157088	3.40616e-05	1.80024	5.10149	48.1088
0.158819	3.40635e-05	1.80024	5.10149	48.1088
0.160664	3.40657e-05	1.80024	5.10149	48.1088
0.162612	3.4068e-05	1.80024	5.10149	48.1088
0.164444	3.40701e-05	1.80024	5.10149	48.1088
0.165953	3.40718e-05	1.80024	5.10149	48.1088
0.167535	3.40737e-05	1.80024	5.10149	48.1088
0.168833	3.40752e-05	1.80024	5.10149	48.1088
0.171418	3.40782e-05	1.80024	5.10149	48.1088
0.172232	3.40792e-05	1.80024	5.10149	48.1088
0.173047	3.40801e-05	1.80024	5.10149	48.1088
0.174881	3.40824e-05	1.80024	5.10149	48.1088
0.176754	3.40846e-05	1.80024	5.10149	48.1088
0.178556	3.40867e-05	1.80024	5.10149	48.1088
0.180358	3.40889e-05	1.80024	5.10149	48.1088
0.182222	3.40911e-05	1.80024	5.10149	48.1088
0.184085	3.40933e-05	1.80024	5.10149	48.1088
0.185949	3.40956e-05	1.80024	5.10149	48.1088
0.187895	3.4098e-05	1.80024	5.10149	48.1088
0.190142	3.41007e-05	1.80024	5.10149	48.1088
0.192388	3.41034e-05	1.80024	5.10149	48.1088
0.194254	3.41057e-05	1.80024	5.10149	48.1088
0.196041	3.41078e-05	1.80024	5.10149	48.1088
0.197828	3.411e-05	1.80024	5.10149	48.1088
0.20022	3.4113e-05	1.80024	5.10149	48.1088
0.202345	3.41155e-05	1.80024	5.10149	48.1088
0.204335	3.4118e-05	1.80024	5.10149	48.1088
0.206239	3.41204e-05	1.80024	5.10149	48.1088
0.208119	3.41227e-05	1.80024	5.10149	48.1088
0.210068	3.41251e-05	1.80024	5.10149	48.1088
0.211887	3.41274e-05	1.80024	5.10149	48.1088
0.214259	3.41303e-05	1.80024	5.10149	48.1088
0.216444	3.4133e-05	1.80024	5.10149	48.1088
0.219447	3.41368e-05	1.80024	5.10149	48.1088
0.221827	3.41398e-05	1.80024	5.10149	48.1088
0.224208	3.41427e-05	1.80024	5.10149	48.1088
0.226635	3.41458e-05	1.80024	5.10149	48.1088
0.228319	3.4148e-05	1.80024	5.10149	48.1088
0.230003	3.41501e-05	1.80024	5.10149	48.1088
0.2317	3.41522e-05	1.80024	5.10149	48.1088
0.233341	3.41542e-05	1.80024	5.10149	48.1088
0.234688	3.41559e-05	1.80024	5.10149	48.1088
0.237382	3.41594e-05	1.80024	5.10149	48.1088
0.240656	3.41636e-05	1.80024	5.10149	48.1088
0.243265	3.41669e-05	1.80024	5.10149	48.1088
0.245046	3.41692e-05	1.80024	5.10149	48.1088
0.246828	3.41715e-05	1.80024	5.10149	48.1088
0.248374	3.41735e-05	1.80024	5.10149	48.1088
0.250011	3.41755e-05	1.80024	5.10149	48.1088
0.251667	3.41777e-05	1.80024	5.10149	48.1088
0.254707	3.41816e-05	1.80024	5.10149	48.1088
0.256287	3.41836e-05	1.80024	5.10149	48.1088
0.257867	3.41857e-05	1.80024	5.10149	48.1088
0.25962	3.41879e-05	1.80024	5.10149	48.1088
0.261533	3.41904e-05	1.80024	5.10149	48.1088
0.264055	3.41937e-05	1.80024	5.10149	48.1088
0.26672	3.41972e-05	1.80024	5.10149	48.1088
0.268991	3.42001e-05	1.80024	5.10149	48.1088
0.270666	3.42023e-05	1.80024	5.10149	48.1088
0.272341	3.42045e-05	1.80024	5.10149	48.1088
0.274153	3.42069e-05	1.80024	5.10149	48.1088
0.275956	3.42092e-05	1.80024	5.10149	48.1088
0.278673	3.42128e-05	1.80024	5.10149	48.1088
0.280973	3.42158e-05	1.80024	5.10149	48.1088
0.283273	3.42188e-05	1.80024	5.10149	48.1088
0.285288	3.42215e-05	1.80024	5.10149	48.1088
0.287345	3.42241e-05	1.80024	5.10149	48.1087
0.289403	3.42269e-05	1.80024	5.10149	48.1087
0.291362	3.42295e-05	1.80024	5.10149	48.1087
0.295126	3.42344e-05	1.80024	5.10149	48.1087
0.297175	3.42371e-05	1.80024	5.10149	48.1087
0.299223	3.42399e-05	1.80024	5.10149	48.1087
0.303434	3.42455e-05	1.80024	5.10149	48.1087
0.304986	3.42475e-05	1.80024	5.10149	48.1087
0.306537	3.42496e-05	1.80024	5.10149	48.1087
0.308705	3.42525e-05	1.80024	5.10149	48.1087
0.312739	3.42579e-05	1.80024	5.10149	48.1087
0.317454	3.42643e-05	1.80024	5.10149	48.1087
0.321269	3.42695e-05	1.80024	5.10149	48.1087
0.323338	3.42722e-05	1.80024	5.10149	48.1087
0.325406	3.4275e-05	1.80024	5.10149	48.1087
0.327915	3.42784e-05	1.80024	5.10149	48.1087
0.33157	3.42833e-05	1.80024	5.10149	48.1087
0.333662	3.42861e-05	1.80024	5.10149	48.1087
0.335754	3.42889e-05	1.80024	5.10149	48.1087
0.338682	3.42929e-05	1.80024	5.10149	48.1087
0.341717	3.42969e-05	1.80024	5.10149	48.1087
0.345151	3.43017e-05	1.80024	5.10149	48.1087
0.347481	3.43049e-05	1.80024	5.10149	48.1087
0.349812	3.4308e-05	1.80024	5.10149	48.1087
0.354668	3.43147e-05	1.80024	5.10149	48.1087
0.357115	3.43179e-05	1.80024	5.10149	48.1087
0.358113	3.43193e-05	1.80024	5.10149	48.1087
0.35911	3.43207e-05	1.80024	5.10149	48.1087
0.360288	3.43223e-05	1.80024	5.10149	48.1087
0.363224	3.43264e-05	1.80024	5.10149	48.1087
0.365735	3.43298e-05	1.80024	5.10149	48.1087
0.36896	3.43342e-05	1.80024	5.10149	48.1087
0.375042	3.43427e-05	1.80024	5.10149	48.1087
0.378069	3.43468e-05	1.80024	5.10149	48.1087
0.381097	3.4351e-05	1.80024	5.10149	48.1087
0.386459	3.43584e-05	1.80024	5.10149	48.1087
0.388953	3.43619e-05	1.80024	5.10149	48.1087
0.391447	3.43653e-05	1.80024	5.10149	48.1087
0.395213	3.43706e-05	1.80024	5.10149	48.1087
0.398258	3.43748e-05	1.80024	5.10149	48.1087
0.400825	3.43783e-05	1.80024	5.10149	48.1087
0.402973	3.43812e-05	1.80024	5.10149	48.1087
0.405001	3.43841e-05	1.80024	5.10149	48.1087
0.407789	3.4388e-05	1.80024	5.10149	48.1087
0.410404	3.43916e-05	1.80024	5.10149	48.1087
0.412219	3.43941e-05	1.80024	5.10149	48.1087
0.413609	3.43961e-05	1.80024	5.10149	48.1086
0.414998	3.4398e-05	1.80024	5.10149	48.1086
0.416668	3.44004e-05	1.80024	5.10149	48.1086
0.419504	3.44044e-05	1.80024	5.10149	48.1086
0.422818	3.44089e-05	1.80024	5.10149	48.1086
0.425202	3.44123e-05	1.80024	5.10149	48.1086
0.427586	3.44157e-05	1.80024	5.10149	48.1086
0.430235	3.44194e-05	1.80024	5.10149	48.1086
0.432884	3.44233e-05	1.80024	5.10149	48.1086
0.435079	3.44263e-05	1.80024	5.10149	48.1086
0.437634	3.44299e-05	1.80024	5.10149	48.1086
0.440603	3.44341e-05	1.80024	5.10149	48.1086
0.442829	3.44372e-05	1.80024	5.10149	48.1086
0.445055	3.44404e-05	1.80024	5.10149	48.1086
0.447126	3.44433e-05	1.80024	5.10149	48.1086
0.449184	3.44462e-05	1.80024	5.10149	48.1086
0.452041	3.44502e-05	1.80024	5.10149	48.1086
0.45565	3.44553e-05	1.80024	5.10149	48.1086
0.459447	3.44607e-05	1.80024	5.10149	48.1086
0.461505	3.44637e-05	1.80024	5.10149	48.1086
0.463562	3.44665e-05	1.80024	5.10149	48.1086
0.465871	3.44698e-05	1.80024	5.10149	48.1086
0.469619	3.44752e-05	1.80024	5.10149	48.1086
0.479874	3.449e-05	1.80024	5.10149	48.1086
0.48183	3.44927e-05	1.80024	5.10149	48.1086
0.483786	3.44954e-05	1.80024	5.10149	48.1086
0.486317	3.4499e-05	1.80024	5.10149	48.1086
0.48935	3.45034e-05	1.80024	5.10149	48.1086
0.492493	3.45079e-05	1.80024	5.10149	48.1086
0.49723	3.45147e-05	1.80024	5.10149	48.1086
0.503557	3.45238e-05	1.80024	5.10149	48.1086
0.511061	3.45347e-05	1.80024	5.10149	48.1085
0.513851	3.45385e-05	1.80024	5.10149	48.1085
0.516641	3.45426e-05	1.80024	5.10149	48.1085
0.519995	3.45474e-05	1.80024	5.10149	48.1085
0.52212	3.45504e-05	1.80024	5.10149	48.1085
0.524245	3.45535e-05	1.80024	5.10149	48.1085
0.526892	3.45573e-05	1.80024	5.10149	48.1085
0.530645	3.45629e-05	1.80024	5.10149	48.1085
0.534397	3.45682e-05	1.80024	5.10149	48.1085
0.539342	3.45755e-05	1.80024	5.10149	48.1085
0.543571	3.45816e-05	1.80024	5.10149	48.1085
0.547968	3.45879e-05	1.80024	5.10149	48.1085
0.552366	3.45942e-05	1.80024	5.10149	48.1085
0.55634	3.46001e-05	1.80024	5.10149	48.1085
0.559948	3.46054e-05	1.80024	5.10149	48.1085
0.565844	3.46141e-05	1.80024	5.10149	48.1085
0.572392	3.46237e-05	1.80024	5.10149	48.1085
0.576637	3.46299e-05	1.80024	5.10149	48.1085
0.580881	3.46361e-05	1.80024	5.10149	48.1085
0.585438	3.46427e-05	1.80024	5.10149	48.1085
0.589921	3.46494e-05	1.80024	5.10149	48.1084
0.591775	3.46521e-05	1.80024	5.1015	48.1084
0.59363	3.46548e-05	1.80024	5.1015	48.1084
0.595784	3.46579e-05	1.80024	5.1015	48.1084
0.599779	3.46639e-05	1.80024	5.1015	48.1084
0.602833	3.46684e-05	1.80024	5.1015	48.1084
0.605887	3.46728e-05	1.80024	5.1015	48.1084
0.612413	3.46825e-05	1.80024	5.1015	48.1084
0.617921	3.46905e-05	1.80024	5.1015	48.1084
0.624109	3.46999e-05	1.80024	5.1015	48.1084
0.626161	3.47029e-05	1.80024	5.1015	48.1084
0.628214	3.47059e-05	1.80024	5.1015	48.1084
0.630984	3.471e-05	1.80024	5.1015	48.1084
0.634054	3.47146e-05	1.80024	5.1015	48.1084
0.636642	3.47184e-05	1.80024	5.1015	48.1084
0.639088	3.4722e-05	1.80024	5.1015	48.1084
0.643253	3.47283e-05	1.80024	5.1015	48.1084
0.645146	3.47311e-05	1.80024	5.1015	48.1084
0.647038	3.47339e-05	1.80024	5.1015	48.1084
0.649025	3.47368e-05	1.80024	5.1015	48.1084
0.652204	3.47416e-05	1.80024	5.1015	48.1084
0.655996	3.47473e-05	1.80024	5.1015	48.1084
0.65951	3.47525e-05	1.80024	5.1015	48.1084
0.663506	3.47584e-05	1.80024	5.1015	48.1083
0.669903	3.47679e-05	1.80024	5.1015	48.1083
0.677233	3.47789e-05	1.80024	5.1015	48.1083
0.68126	3.4785e-05	1.80024	5.1015	48.1083
0.683571	3.47885e-05	1.80024	5.1015	48.1083
0.685882	3.4792e-05	1.80024	5.1015	48.1083
0.688816	3.47963e-05	1.80024	5.1015	48.1083
0.692265	3.48016e-05	1.80024	5.1015	48.1083
0.695785	3.48068e-05	1.80024	5.1015	48.1083
0.699426	3.48124e-05	1.80024	5.1015	48.1083
0.70382	3.4819e-05	1.80024	5.1015	48.1083
0.70771	3.48248e-05	1.80024	5.1015	48.1083
0.711522	3.48306e-05	1.80024	5.1015	48.1083
0.715333	3.48363e-05	1.80024	5.1015	48.1083
0.718905	3.48417e-05	1.80024	5.1015	48.1083
0.722151	3.48466e-05	1.80024	5.1015	48.1083
0.727249	3.48543e-05	1.80024	5.1015	48.1082
0.732347	3.4862e-05	1.80024	5.1015	48.1082
0.736818	3.48689e-05	1.80024	5.1015	48.1082
0.741768	3.48763e-05	1.80024	5.1015	48.1082
0.743866	3.48795e-05	1.80024	5.1015	48.1082
0.745963	3.48827e-05	1.80024	5.1015	48.1082
0.748885	3.48872e-05	1.80024	5.1015	48.1082
0.751891	3.48918e-05	1.80024	5.1015	48.1082
0.755229	3.48969e-05	1.80024	5.1015	48.1082
0.758115	3.49013e-05	1.80024	5.1015	48.1082
0.760889	3.49055e-05	1.80024	5.1015	48.1082
0.763513	3.49096e-05	1.80024	5.1015	48.1082
0.767642	3.49159e-05	1.80024	5.1015	48.1082
0.770502	3.49203e-05	1.80024	5.1015	48.1082
0.773363	3.49246e-05	1.80024	5.1015	48.1082
0.776423	3.49293e-05	1.80024	5.1015	48.1082
0.782848	3.49391e-05	1.80024	5.1015	48.1082
0.786459	3.49447e-05	1.80024	5.1015	48.1081
0.789303	3.49491e-05	1.80024	5.1015	48.1081
0.792148	3.49534e-05	1.80024	5.1015	48.1081
0.795292	3.49582e-05	1.80024	5.1015	48.1081
0.798046	3.49624e-05	1.80024	5.1015	48.1081
0.8008	3.49667e-05	1.80024	5.1015	48.1081
0.804008	3.49716e-05	1.80024	5.1015	48.1081
0.807215	3.49766e-05	1.80024	5.1015	48.1081
0.809797	3.49805e-05	1.80024	5.1015	48.1081
0.813866	3.49868e-05	1.80024	5.1015	48.1081
0.81827	3.49937e-05	1.80024	5.1015	48.1081
0.82168	3.49989e-05	1.80024	5.1015	48.1081
0.82509	3.50041e-05	1.80024	5.1015	48.1081
0.830731	3.5013e-05	1.80024	5.1015	48.1081
0.832447	3.50156e-05	1.80024	5.1015	48.1081
0.834162	3.50182e-05	1.80024	5.1015	48.1081
0.836618	3.5022e-05	1.80024	5.1015	48.1081
0.83949	3.50264e-05	1.80024	5.1015	48.108
0.843063	3.50319e-05	1.80024	5.1015	48.108
0.846795	3.50377e-05	1.80024	5.1015	48.108
0.850389	3.50433e-05	1.80024	5.1015	48.108
0.854212	3.50493e-05	1.80024	5.1015	48.108
0.857681	3.50547e-05	1.80024	5.1015	48.108
0.860756	3.50594e-05	1.80024	5.1015	48.108
0.863268	3.50633e-05	1.80024	5.1015	48.108
0.865781	3.50672e-05	1.80024	5.1015	48.108
0.868405	3.50713e-05	1.80024	5.1015	48.108
0.871731	3.50765e-05	1.80024	5.1015	48.108
0.876714	3.50843e-05	1.80024	5.1015	48.108
0.882288	3.50931e-05	1.80024	5.1015	48.108
0.88656	3.50998e-05	1.80024	5.1015	48.108
0.888888	3.51034e-05	1.80024	5.1015	48.108
0.891216	3.5107e-05	1.80024	5.1015	48.1079
0.89575	3.51141e-05	1.80024	5.1015	48.1079
0.900392	3.51214e-05	1.80024	5.1015	48.1079
0.909565	3.51358e-05	1.80024	5.1015	48.1079
0.916569	3.51469e-05	1.80024	5.1015	48.1079
0.919148	3.51509e-05	1.80024	5.1015	48.1079
0.921727	3.51549e-05	1.80024	5.1015	48.1079
0.925764	3.51613e-05	1.80024	5.1015	48.1079
0.928659	3.51659e-05	1.80024	5.1015	48.1079
0.931554	3.51704e-05	1.80024	5.1015	48.1079
0.934516	3.51751e-05	1.80024	5.1015	48.1079
0.937628	3.518e-05	1.80024	5.1015	48.1079
0.940337	3.51843e-05	1.80024	5.1015	48.1078
0.943329	3.5189e-05	1.80024	5.1015	48.1078
0.946476	3.5194e-05	1.80024	5.1015	48.1078
0.949764	3.51992e-05	1.80024	5.1015	48.1078
0.952773	3.52039e-05	1.80024	5.1015	48.1078
0.955564	3.52083e-05	1.80024	5.1015	48.1078
0.958772	3.52135e-05	1.80024	5.1015	48.1078
0.962335	3.52191e-05	1.80024	5.1015	48.1078
0.965534	3.52242e-05	1.80024	5.1015	48.1078
0.969018	3.52297e-05	1.80024	5.1015	48.1078
0.973458	3.52368e-05	1.80024	5.1015	48.1078
0.977218	3.52428e-05	1.80024	5.1015	48.1078
0.980978	3.52487e-05	1.80024	5.1015	48.1078
0.984286	3.5254e-05	1.80024	5.1015	48.1078
0.987805	3.52596e-05	1.80024	5.1015	48.1077
0.990884	3.52645e-05	1.80024	5.1015	48.1077
0.993958	3.52693e-05	1.80024	5.1015	48.1077
0.997033	3.52743e-05	1.80024	5.1015	48.1077
1.00129	3.52811e-05	1.80024	5.1015	48.1077
1.00612	3.52889e-05	1.80024	5.1015	48.1077
1.01419	3.53018e-05	1.80024	5.1015	48.1077
1.02114	3.5313e-05	1.80024	5.1015	48.1077
1.02347	3.53167e-05	1.80024	5.1015	48.1077
1.0258	3.53204e-05	1.80024	5.1015	48.1077
1.02884	3.53253e-05	1.80024	5.1015	48.1077
1.03397	3.53334e-05	1.80024	5.1015	48.1076
1.03731	3.53388e-05	1.80024	5.1015	48.1076
1.04064	3.53442e-05	1.80024	5.1015	48.1076
1.04346	3.53487e-05	1.80024	5.1015	48.1076
1.04557	3.53521e-05	1.80024	5.1015	48.1076
1.04769	3.53555e-05	1.80024	5.1015	48.1076
1.05178	3.53621e-05	1.80024	5.1015	48.1076
1.05505	3.53674e-05	1.80024	5.1015	48.1076
1.05778	3.53718e-05	1.80024	5.1015	48.1076
1.06089	3.53769e-05	1.80024	5.1015	48.1076
1.06514	3.53838e-05	1.80024	5.1015	48.1076
1.07087	3.5393e-05	1.80024	5.1015	48.1076
1.07557	3.54006e-05	1.80024	5.1015	48.1075
1.08027	3.54083e-05	1.80024	5.1015	48.1075
1.08393	3.54142e-05	1.80024	5.1015	48.1075
1.0876	3.54202e-05	1.80024	5.1015	48.1075
1.09058	3.5425e-05	1.80024	5.1015	48.1075
1.09337	3.54296e-05	1.80024	5.1015	48.1075
1.0968	3.54351e-05	1.80024	5.1015	48.1075
1.10287	3.54451e-05	1.80024	5.1015	48.1075
1.10547	3.54493e-05	1.80024	5.1015	48.1075
1.10806	3.54535e-05	1.80024	5.1015	48.1075
1.11139	3.54589e-05	1.80024	5.1015	48.1075
1.11757	3.54689e-05	1.80024	5.1015	48.1074
1.1207	3.5474e-05	1.80024	5.1015	48.1074
1.12383	3.54792e-05	1.80024	5.1015	48.1074
1.12847	3.54868e-05	1.80024	5.1015	48.1074
1.13142	3.54916e-05	1.80024	5.1015	48.1074
1.13437	3.54964e-05	1.80024	5.1015	48.1074
1.13704	3.55008e-05	1.80024	5.1015	48.1074
1.13987	3.55054e-05	1.80024	5.1015	48.1074
1.14259	3.55099e-05	1.80024	5.1015	48.1074
1.1452	3.55142e-05	1.80024	5.1015	48.1074
1.14789	3.55186e-05	1.80024	5.1015	48.1074
1.15111	3.55239e-05	1.80024	5.1015	48.1074
1.15441	3.55292e-05	1.80024	5.1015	48.1073
1.15968	3.55378e-05	1.80024	5.1015	48.1073
1.16416	3.55452e-05	1.80024	5.1015	48.1073
1.16834	3.55521e-05	1.80024	5.1015	48.1073
1.17139	3.55571e-05	1.80024	5.1015	48.1073
1.17444	3.55622e-05	1.80024	5.1015	48.1073
1.17703	3.55665e-05	1.80024	5.1015	48.1073
1.18084	3.55728e-05	1.80024	5.1015	48.1073
1.18488	3.55794e-05	1.80024	5.1015	48.1073
1.18711	3.55831e-05	1.80024	5.1015	48.1073
1.18935	3.55868e-05	1.80024	5.1015	48.1073
1.19309	3.5593e-05	1.80024	5.1015	48.1072
1.19692	3.55994e-05	1.80024	5.1015	48.1072
1.20116	3.56063e-05	1.80024	5.1015	48.1072
1.20523	3.56132e-05	1.80024	5.1015	48.1072
1.20854	3.56187e-05	1.80024	5.1015	48.1072
1.21185	3.56242e-05	1.80024	5.1015	48.1072
1.21486	3.56291e-05	1.80024	5.1015	48.1072
1.21831	3.56349e-05	1.80024	5.1015	48.1072
1.22519	3.56462e-05	1.80024	5.1015	48.1072
1.22921	3.5653e-05	1.80024	5.1015	48.1071
1.23324	3.56597e-05	1.80024	5.1015	48.1071
1.23718	3.56662e-05	1.80024	5.1015	48.1071
1.24393	3.56775e-05	1.80024	5.1015	48.1071
1.25186	3.56909e-05	1.80024	5.1015	48.1071
1.25389	3.56942e-05	1.80024	5.1015	48.1071
1.25591	3.56976e-05	1.80024	5.1015	48.1071
1.25844	3.57018e-05	1.80024	5.1015	48.1071
1.26343	3.571e-05	1.80024	5.1015	48.1071
1.26518	3.5713e-05	1.80024	5.1015	48.107
1.26694	3.57159e-05	1.80024	5.1015	48.107
1.26903	3.57195e-05	1.80024	5.1015	48.107
1.27338	3.57267e-05	1.80024	5.1015	48.107
1.27909	3.57363e-05	1.80024	5.1015	48.107
1.28458	3.57456e-05	1.80024	5.1015	48.107
1.29393	3.57614e-05	1.80024	5.1015	48.107
1.29757	3.57674e-05	1.80024	5.1015	48.107
1.30122	3.57736e-05	1.80024	5.1015	48.1069
1.30446	3.57791e-05	1.80024	5.1015	48.1069
1.30849	3.57859e-05	1.80024	5.1015	48.1069
1.3128	3.57931e-05	1.80024	5.1015	48.1069
1.31694	3.58001e-05	1.80024	5.1015	48.1069
1.32109	3.58072e-05	1.80024	5.1015	48.1069
1.32804	3.58189e-05	1.80024	5.1015	48.1069
1.33479	3.58304e-05	1.80024	5.1015	48.1068
1.34536	3.58481e-05	1.80024	5.1015	48.1068
1.34703	3.5851e-05	1.80024	5.1015	48.1068
1.3487	3.58539e-05	1.80024	5.1015	48.1068
1.35175	3.58591e-05	1.80024	5.1015	48.1068
1.35527	3.58651e-05	1.80024	5.1015	48.1068
1.36103	3.5875e-05	1.80024	5.1015	48.1068
1.36426	3.58805e-05	1.80024	5.1015	48.1068
1.36749	3.5886e-05	1.80024	5.1015	48.1068
1.37255	3.58946e-05	1.80024	5.1015	48.1067
1.37769	3.59034e-05	1.80024	5.1015	48.1067
1.3822	3.59111e-05	1.80024	5.1015	48.1067
1.38671	3.59188e-05	1.80024	5.1015	48.1067
1.39048	3.59253e-05	1.80024	5.1015	48.1067
1.39457	3.59323e-05	1.80024	5.1015	48.1067
1.39865	3.59393e-05	1.80024	5.1015	48.1067
1.40327	3.59472e-05	1.80024	5.1015	48.1066
1.4078	3.5955e-05	1.80024	5.1015	48.1066
1.41017	3.59591e-05	1.80024	5.1015	48.1066
1.41255	3.59632e-05	1.80024	5.1015	48.1066
1.41575	3.59687e-05	1.80024	5.1015	48.1066
1.41942	3.5975e-05	1.80024	5.1015	48.1066
1.42261	3.59805e-05	1.80024	5.1015	48.1066
1.42533	3.59852e-05	1.80024	5.1015	48.1066
1.42781	3.59894e-05	1.80024	5.1015	48.1066
1.43082	3.59946e-05	1.80024	5.1015	48.1066
1.43431	3.60006e-05	1.80024	5.1015	48.1065
1.43777	3.60066e-05	1.80024	5.1015	48.1065
1.44298	3.60156e-05	1.80024	5.1015	48.1065
1.44903	3.60261e-05	1.80024	5.1015	48.1065
1.45622	3.60386e-05	1.80024	5.1015	48.1065
1.46276	3.60498e-05	1.80024	5.1015	48.1065
1.46881	3.60603e-05	1.80024	5.1015	48.1064
1.47268	3.60671e-05	1.80024	5.1015	48.1064
1.47557	3.60721e-05	1.80024	5.1015	48.1064
1.47846	3.6077e-05	1.80024	5.1015	48.1064
1.48206	3.60832e-05	1.80024	5.1015	48.1064
1.48498	3.60883e-05	1.80024	5.1015	48.1064
1.48839	3.60943e-05	1.80024	5.1015	48.1064
1.4937	3.61036e-05	1.80024	5.1015	48.1064
1.49734	3.61099e-05	1.80024	5.1015	48.1063
1.50097	3.61163e-05	1.80024	5.1015	48.1063
1.50586	3.61249e-05	1.80024	5.1015	48.1063
1.50856	3.61295e-05	1.80024	5.1015	48.1063
1.51127	3.61342e-05	1.80024	5.1015	48.1063
1.51515	3.6141e-05	1.80024	5.1015	48.1063
1.52072	3.61508e-05	1.80024	5.1015	48.1063
1.52687	3.61616e-05	1.80024	5.1015	48.1062
1.53166	3.617e-05	1.80024	5.1015	48.1062
1.53413	3.61743e-05	1.80024	5.1015	48.1062
1.53659	3.61786e-05	1.80024	5.1015	48.1062
1.53975	3.61842e-05	1.80024	5.1015	48.1062
1.54505	3.61935e-05	1.80024	5.1015	48.1062
1.54978	3.62017e-05	1.80024	5.1015	48.1062
1.55209	3.62058e-05	1.80024	5.1015	48.1062
1.5544	3.62098e-05	1.80024	5.1015	48.1061
1.55736	3.62151e-05	1.80024	5.1015	48.1061
1.56155	3.62225e-05	1.80024	5.1015	48.1061
1.56481	3.62283e-05	1.80024	5.1015	48.1061
1.56807	3.6234e-05	1.80024	5.1015	48.1061
1.57204	3.6241e-05	1.80024	5.1015	48.1061
1.57667	3.62492e-05	1.80024	5.1015	48.1061
1.58132	3.62574e-05	1.80024	5.1015	48.1061
1.58673	3.62669e-05	1.80024	5.1015	48.106
1.59519	3.62822e-05	1.80024	5.1015	48.106
1.59664	3.62847e-05	1.80024	5.1015	48.106
1.59809	3.62872e-05	1.80024	5.1015	48.106
1.60063	3.62916e-05	1.80024	5.1015	48.106
1.6033	3.62964e-05	1.80024	5.1015	48.106
1.6064	3.63018e-05	1.80024	5.1015	48.106
1.60991	3.63081e-05	1.80024	5.1015	48.106
1.61401	3.63154e-05	1.80024	5.1015	48.1059
1.62283	3.63311e-05	1.80024	5.1015	48.1059
1.63138	3.63465e-05	1.80024	5.1015	48.1059
1.63387	3.63509e-05	1.80024	5.1015	48.1059
1.63636	3.63552e-05	1.80024	5.1015	48.1059
1.6406	3.63629e-05	1.80024	5.1015	48.1058
1.6427	3.63666e-05	1.80024	5.1015	48.1058
1.64479	3.63703e-05	1.80024	5.1015	48.1058
1.64889	3.63776e-05	1.80024	5.1015	48.1058
1.65573	3.63898e-05	1.80024	5.1015	48.1058
1.66485	3.64064e-05	1.80024	5.1015	48.1058
1.66684	3.64099e-05	1.80024	5.1015	48.1057
1.66884	3.64134e-05	1.80024	5.1015	48.1057
1.67077	3.64169e-05	1.80024	5.1015	48.1057
1.67304	3.64209e-05	1.80024	5.1015	48.1057
1.67907	3.64317e-05	1.80024	5.1015	48.1057
1.68456	3.64416e-05	1.80024	5.1015	48.1057
1.69006	3.64515e-05	1.80024	5.1015	48.1057
1.6934	3.64576e-05	1.80024	5.1015	48.1056
1.69673	3.64636e-05	1.80024	5.1015	48.1056
1.69971	3.64689e-05	1.80024	5.1015	48.1056
1.70462	3.64777e-05	1.80024	5.1015	48.1056
1.70851	3.64847e-05	1.80024	5.1015	48.1056
1.7124	3.64918e-05	1.80024	5.1015	48.1056
1.71685	3.64999e-05	1.80024	5.1015	48.1056
1.72375	3.65125e-05	1.80024	5.1015	48.1055
1.72876	3.65215e-05	1.80024	5.1015	48.1055
1.73377	3.65306e-05	1.80024	5.1015	48.1055
1.73898	3.65401e-05	1.80024	5.1015	48.1055
1.74546	3.65517e-05	1.80024	5.1015	48.1055
1.75143	3.65626e-05	1.80024	5.1015	48.1054
1.75645	3.65718e-05	1.80024	5.1015	48.1054
1.76367	3.6585e-05	1.80024	5.1015	48.1054
1.77024	3.65971e-05	1.80024	5.1015	48.1054
1.77732	3.66099e-05	1.80024	5.1015	48.1053
1.78312	3.66206e-05	1.80024	5.1015	48.1053
1.78559	3.66251e-05	1.80024	5.1015	48.1053
1.78806	3.66296e-05	1.80024	5.1015	48.1053
1.79119	3.66353e-05	1.80024	5.1015	48.1053
1.79359	3.66396e-05	1.80024	5.1015	48.1053
1.79599	3.66441e-05	1.80024	5.1015	48.1053
1.8001	3.66516e-05	1.80024	5.1015	48.1052
1.80455	3.66598e-05	1.80024	5.1015	48.1052
1.80917	3.66683e-05	1.80024	5.1015	48.1052
1.81713	3.6683e-05	1.80024	5.1015	48.1052
1.82185	3.66917e-05	1.80024	5.1015	48.1052
1.82658	3.67003e-05	1.80024	5.1015	48.1051
1.83147	3.67093e-05	1.80024	5.1015	48.1051
1.83668	3.6719e-05	1.80024	5.1015	48.1051
1.84115	3.67273e-05	1.80024	5.10151	48.1051
1.84587	3.6736e-05	1.80024	5.10151	48.1051
1.85023	3.6744e-05	1.80024	5.10151	48.105
1.85512	3.67532e-05	1.80024	5.10151	48.105
1.85764	3.67578e-05	1.80024	5.10151	48.105
1.86015	3.67624e-05	1.80024	5.10151	48.105
1.86305	3.67678e-05	1.80024	5.10151	48.105
1.86832	3.67775e-05	1.80024	5.10151	48.105
1.87322	3.67867e-05	1.80024	5.10151	48.1049
1.87984	3.6799e-05	1.80024	5.10151	48.1049
1.88589	3.68103e-05	1.80024	5.10151	48.1049
1.89266	3.68229e-05	1.80024	5.10151	48.1049
1.89847	3.68337e-05	1.80024	5.10151	48.1048
1.90486	3.68456e-05	1.80024	5.10151	48.1048
1.91177	3.68586e-05	1.80024	5.10151	48.1048
1.91594	3.68664e-05	1.80024	5.10151	48.1048
1.9182	3.68706e-05	1.80024	5.10151	48.1048
1.92045	3.68748e-05	1.80024	5.10151	48.1047
1.92291	3.68794e-05	1.80024	5.10151	48.1047
1.92647	3.6886e-05	1.80024	5.10151	48.1047
1.93117	3.68949e-05	1.80024	5.10151	48.1047
1.93601	3.69039e-05	1.80024	5.10151	48.1047
1.94051	3.69124e-05	1.80024	5.10151	48.1047
1.9463	3.69232e-05	1.80024	5.10151	48.1046
1.95459	3.6939e-05	1.80024	5.10151	48.1046
1.95726	3.6944e-05	1.80024	5.10151	48.1046
1.95992	3.6949e-05	1.80024	5.10151	48.1046
1.96267	3.69541e-05	1.80024	5.10151	48.1046
1.96877	3.69656e-05	1.80024	5.10151	48.1045
1.97448	3.69765e-05	1.80024	5.10151	48.1045
1.9802	3.69872e-05	1.80024	5.10151	48.1045
1.98482	3.6996e-05	1.80024	5.10151	48.1045
1.99245	3.70102e-05	1.80024	5.10151	48.1044
1.99405	3.70133e-05	1.80024	5.10151	48.1044
1.99565	3.70164e-05	1.80024	5.10151	48.1044
1.99822	3.70213e-05	1.80024	5.10151	48.1044
2.00311	3.70307e-05	1.80024	5.10151	48.1044
2.00672	3.70375e-05	1.80024	5.10151	48.1044
2.01032	3.70444e-05	1.80024	5.10151	48.1044
2.01404	3.70514e-05	1.80024	5.10151	48.1043
2.01851	3.70599e-05	1.80024	5.10151	48.1043
2.0241	3.70704e-05	1.80024	5.10151	48.1043
2.02751	3.7077e-05	1.80024	5.10151	48.1043
2.03093	3.70835e-05	1.80024	5.10151	48.1043
2.03494	3.70912e-05	1.80024	5.10151	48.1042
2.03907	3.70991e-05	1.80024	5.10151	48.1042
2.04647	3.71133e-05	1.80024	5.10151	48.1042
2.05237	3.71246e-05	1.80024	5.10151	48.1042
2.05539	3.71304e-05	1.80024	5.10151	48.1042
2.05841	3.71361e-05	1.80024	5.10151	48.1041
2.06162	3.71423e-05	1.80024	5.10151	48.1041
2.06601	3.71507e-05	1.80024	5.10151	48.1041
2.06989	3.71582e-05	1.80024	5.10151	48.1041
2.07441	3.71668e-05	1.80024	5.10151	48.1041
2.08006	3.71778e-05	1.80024	5.10151	48.104
2.08244	3.71823e-05	1.80024	5.10151	48.104
2.08483	3.71869e-05	1.80024	5.10151	48.104
2.08838	3.71937e-05	1.80024	5.10151	48.104
2.09551	3.72075e-05	1.80024	5.10151	48.104
2.09862	3.72135e-05	1.80024	5.10151	48.104
2.10174	3.72195e-05	1.80024	5.10151	48.1039
2.10461	3.7225e-05	1.80024	5.10151	48.1039
2.10766	3.72309e-05	1.80024	5.10151	48.1039
2.11093	3.72372e-05	1.80024	5.10151	48.1039
2.11403	3.72432e-05	1.80024	5.10151	48.1039
2.11677	3.72484e-05	1.80024	5.10151	48.1039
2.11951	3.72538e-05	1.80024	5.10151	48.1039
2.12269	3.72599e-05	1.80024	5.10151	48.1038
2.12754	3.72694e-05	1.80024	5.10151	48.1038
2.13091	3.72759e-05	1.80024	5.10151	48.1038
2.13428	3.72824e-05	1.80024	5.10151	48.1038
2.13877	3.72912e-05	1.80024	5.10151	48.1038
2.14337	3.73e-05	1.80024	5.10151	48.1038
2.14729	3.73076e-05	1.80024	5.10151	48.1037
2.15122	3.73153e-05	1.80024	5.10151	48.1037
2.15512	3.73229e-05	1.80024	5.10151	48.1037
2.15985	3.73321e-05	1.80024	5.10151	48.1037
2.1653	3.73428e-05	1.80024	5.10151	48.1036
2.16993	3.73518e-05	1.80024	5.10151	48.1036
2.17366	3.73591e-05	1.80024	5.10151	48.1036
2.17932	3.73702e-05	1.80024	5.10151	48.1036
2.18563	3.73824e-05	1.80024	5.10151	48.1036
2.19224	3.73955e-05	1.80024	5.10151	48.1035
2.19954	3.74098e-05	1.80024	5.10151	48.1035
2.20685	3.7424e-05	1.80024	5.10151	48.1034
2.20943	3.74291e-05	1.80024	5.10151	48.1034
2.21202	3.74342e-05	1.80024	5.10151	48.1034
2.21724	3.74446e-05	1.80024	5.10151	48.1034
2.22221	3.74543e-05	1.80024	5.10151	48.1034
2.23048	3.74705e-05	1.80024	5.10151	48.1033
2.2367	3.74829e-05	1.80024	5.10151	48.1033
2.23871	3.74869e-05	1.80024	5.10151	48.1033
2.24072	3.74908e-05	1.80024	5.10151	48.1033
2.24325	3.74958e-05	1.80024	5.10151	48.1033
2.24666	3.75025e-05	1.80024	5.10151	48.1033
2.25056	3.75103e-05	1.80024	5.10151	48.1032
2.2544	3.75179e-05	1.80024	5.10151	48.1032
2.25761	3.75242e-05	1.80024	5.10151	48.1032
2.26047	3.75299e-05	1.80024	5.10151	48.1032
2.2652	3.75392e-05	1.80024	5.10151	48.1032
2.2743	3.75572e-05	1.80024	5.10151	48.1031
2.28579	3.75802e-05	1.80024	5.10151	48.1031
2.29056	3.75897e-05	1.80024	5.10151	48.103
2.29533	3.75992e-05	1.80024	5.10151	48.103
2.29919	3.76069e-05	1.80024	5.10151	48.103
2.30345	3.76153e-05	1.80023	5.10151	48.103
2.30827	3.76249e-05	1.80023	5.10151	48.1029
2.31674	3.76419e-05	1.80023	5.10151	48.1029
2.32184	3.76521e-05	1.80023	5.10151	48.1029
2.32562	3.76597e-05	1.80023	5.10151	48.1029
2.3294	3.76672e-05	1.80023	5.10151	48.1028
2.33384	3.76761e-05	1.80023	5.10151	48.1028
2.33912	3.76867e-05	1.80023	5.10151	48.1028
2.34652	3.77015e-05	1.80023	5.10151	48.1028
2.35462	3.77179e-05	1.80023	5.10151	48.1027
2.36158	3.7732e-05	1.80023	5.10151	48.1027
2.36854	3.77459e-05	1.80023	5.10151	48.1026
2.37432	3.77576e-05	1.80023	5.10151	48.1026
2.37699	3.7763e-05	1.80023	5.10151	48.1026
2.37967	3.77684e-05	1.80023	5.10151	48.1026
2.38258	3.77743e-05	1.80023	5.10151	48.1026
2.3866	3.77824e-05	1.80023	5.10151	48.1025
2.39045	3.77902e-05	1.80023	5.10151	48.1025
2.39573	3.78009e-05	1.80023	5.10151	48.1025
2.39909	3.78077e-05	1.80023	5.10151	48.1025
2.40246	3.78145e-05	1.80023	5.10151	48.1025
2.40714	3.78241e-05	1.80023	5.10151	48.1024
2.41067	3.78312e-05	1.80023	5.10151	48.1024
2.41421	3.78384e-05	1.80023	5.10151	48.1024
2.41828	3.78467e-05	1.80023	5.10151	48.1024
2.42217	3.78546e-05	1.80023	5.10151	48.1024
2.42557	3.78615e-05	1.80023	5.10151	48.1023
2.42887	3.78682e-05	1.80023	5.10151	48.1023
2.43244	3.78755e-05	1.80023	5.10151	48.1023
2.43575	3.78822e-05	1.80023	5.10151	48.1023
2.44007	3.7891e-05	1.80023	5.10151	48.1023
2.44602	3.79033e-05	1.80023	5.10151	48.1022
2.44873	3.79088e-05	1.80023	5.10151	48.1022
2.45144	3.79143e-05	1.80023	5.10151	48.1022
2.45425	3.792e-05	1.80023	5.10151	48.1022
2.45721	3.79261e-05	1.80023	5.10151	48.1022
2.46209	3.7936e-05	1.80023	5.10151	48.1021
2.46651	3.79451e-05	1.80023	5.10151	48.1021
2.47089	3.79541e-05	1.80023	5.10151	48.1021
2.47529	3.79632e-05	1.80023	5.10151	48.1021
2.48	3.79728e-05	1.80023	5.10151	48.102
2.4847	3.79824e-05	1.80023	5.10151	48.102
2.4889	3.7991e-05	1.80023	5.10151	48.102
2.49218	3.79978e-05	1.80023	5.10151	48.102
2.49546	3.80046e-05	1.80023	5.10151	48.102
2.50014	3.80141e-05	1.80023	5.10151	48.1019
2.50299	3.802e-05	1.80023	5.10151	48.1019
2.50584	3.8026e-05	1.80023	5.10151	48.1019
2.5091	3.80327e-05	1.80023	5.10151	48.1019
2.51562	3.80462e-05	1.80023	5.10151	48.1018
2.52117	3.80577e-05	1.80023	5.10151	48.1018
2.52672	3.80691e-05	1.80023	5.10151	48.1018
2.53441	3.80851e-05	1.80023	5.10151	48.1017
2.53964	3.8096e-05	1.80023	5.10151	48.1017
2.54238	3.81017e-05	1.80023	5.10151	48.1017
2.54512	3.81073e-05	1.80023	5.10151	48.1017
2.54941	3.81162e-05	1.80023	5.10151	48.1017
2.55484	3.81276e-05	1.80023	5.10151	48.1016
2.55973	3.81378e-05	1.80023	5.10151	48.1016
2.56412	3.81469e-05	1.80023	5.10151	48.1016
2.56958	3.81583e-05	1.80023	5.10151	48.1015
2.57412	3.81677e-05	1.80023	5.10151	48.1015
2.5781	3.8176e-05	1.80023	5.10151	48.1015
2.58222	3.81846e-05	1.80023	5.10151	48.1015
2.58596	3.81924e-05	1.80023	5.10151	48.1015
2.59054	3.8202e-05	1.80023	5.10151	48.1014
2.59635	3.82142e-05	1.80023	5.10151	48.1014
2.59904	3.82198e-05	1.80023	5.10151	48.1014
2.60172	3.82254e-05	1.80023	5.10151	48.1014
2.60491	3.82321e-05	1.80023	5.10151	48.1013
2.61006	3.82428e-05	1.80023	5.10151	48.1013
2.61636	3.82561e-05	1.80023	5.10151	48.1013
2.62137	3.82667e-05	1.80023	5.10151	48.1013
2.62638	3.82772e-05	1.80023	5.10151	48.1012
2.6332	3.82917e-05	1.80023	5.10151	48.1012
2.63521	3.82959e-05	1.80023	5.10151	48.1012
2.63722	3.83001e-05	1.80023	5.10151	48.1012
2.64052	3.8307e-05	1.80023	5.10151	48.1011
2.64464	3.83157e-05	1.80023	5.10151	48.1011
2.64933	3.83256e-05	1.80023	5.10151	48.1011
2.65372	3.83348e-05	1.80023	5.10151	48.1011
2.65847	3.83449e-05	1.80023	5.10151	48.101
2.66427	3.83571e-05	1.80023	5.10151	48.101
2.67159	3.83728e-05	1.80023	5.10151	48.101
2.67849	3.83873e-05	1.80023	5.10151	48.1009
2.68237	3.83956e-05	1.80023	5.10151	48.1009
2.68625	3.84038e-05	1.80023	5.10151	48.1009
2.6917	3.84154e-05	1.80023	5.10151	48.1008
2.69601	3.84244e-05	1.80023	5.10151	48.1008
2.69777	3.84282e-05	1.80023	5.10151	48.1008
2.69953	3.8432e-05	1.80023	5.10151	48.1008
2.70145	3.84361e-05	1.80023	5.10151	48.1008
2.70518	3.84441e-05	1.80023	5.10151	48.1008
2.71071	3.84559e-05	1.80023	5.10151	48.1007
2.72096	3.84777e-05	1.80023	5.10151	48.1007
2.73021	3.84974e-05	1.80023	5.10151	48.1006
2.73943	3.85173e-05	1.80023	5.10151	48.1006
2.74909	3.8538e-05	1.80023	5.10151	48.1005
2.75993	3.85616e-05	1.80023	5.10151	48.1004
2.76181	3.85655e-05	1.80023	5.10151	48.1004
2.7637	3.85695e-05	1.80023	5.10151	48.1004
2.76671	3.8576e-05	1.80023	5.10151	48.1004
2.77076	3.85847e-05	1.80023	5.10151	48.1004
2.77459	3.8593e-05	1.80023	5.10151	48.1003
2.77843	3.86012e-05	1.80023	5.10151	48.1003
2.78226	3.86095e-05	1.80023	5.10151	48.1003
2.78572	3.8617e-05	1.80023	5.10151	48.1003
2.78918	3.86244e-05	1.80023	5.10151	48.1003
2.7931	3.86328e-05	1.80023	5.10151	48.1002
2.79641	3.864e-05	1.80023	5.10151	48.1002
2.8003	3.86484e-05	1.80023	5.10151	48.1002
2.80439	3.86573e-05	1.80023	5.10151	48.1002
2.80887	3.86671e-05	1.80023	5.10151	48.1001
2.81271	3.86754e-05	1.80023	5.10151	48.1001
2.81604	3.86826e-05	1.80023	5.10151	48.1001
2.81926	3.86896e-05	1.80023	5.10151	48.1001
2.82234	3.86963e-05	1.80023	5.10151	48.1
2.82595	3.87041e-05	1.80023	5.10151	48.1
2.8291	3.8711e-05	1.80023	5.10151	48.1
2.83224	3.87178e-05	1.80023	5.10151	48.1
2.83778	3.87298e-05	1.80023	5.10151	48.1
2.84304	3.87413e-05	1.80023	5.10151	48.0999
2.85003	3.87564e-05	1.80023	5.10151	48.0999
2.85314	3.87633e-05	1.80023	5.10151	48.0999
2.85625	3.87701e-05	1.80023	5.10151	48.0998
2.86075	3.878e-05	1.80023	5.10151	48.0998
2.86502	3.87894e-05	1.80023	5.10151	48.0998
2.86896	3.8798e-05	1.80023	5.10152	48.0998
2.87378	3.88085e-05	1.80023	5.10152	48.0997
2.88143	3.88252e-05	1.80023	5.10152	48.0997
2.88802	3.88397e-05	1.80023	5.10152	48.0996
2.89339	3.88516e-05	1.80023	5.10152	48.0996
2.89614	3.88577e-05	1.80023	5.10152	48.0996
2.89889	3.88637e-05	1.80023	5.10152	48.0996
2.90189	3.88703e-05	1.80023	5.10152	48.0995
2.90516	3.88775e-05	1.80023	5.10152	48.0995
2.90816	3.88841e-05	1.80023	5.10152	48.0995
2.91145	3.88914e-05	1.80023	5.10152	48.0995
2.91834	3.89065e-05	1.80023	5.10152	48.0994
2.9252	3.89216e-05	1.80023	5.10152	48.0994
2.92892	3.89298e-05	1.80023	5.10152	48.0994
2.93263	3.89381e-05	1.80023	5.10152	48.0994
2.93753	3.89489e-05	1.80023	5.10152	48.0993
2.94508	3.89656e-05	1.80023	5.10152	48.0993
2.95194	3.89808e-05	1.80023	5.10152	48.0992
2.95857	3.89955e-05	1.80023	5.10152	48.0992
2.96454	3.90089e-05	1.80023	5.10152	48.0991
2.97098	3.90232e-05	1.80023	5.10152	48.0991
2.97472	3.90315e-05	1.80023	5.10152	48.0991
2.97845	3.90398e-05	1.80023	5.10152	48.0991
2.98155	3.90468e-05	1.80023	5.10152	48.099
2.98623	3.90573e-05	1.80023	5.10152	48.099
2.98864	3.90627e-05	1.80023	5.10152	48.099
2.99105	3.9068e-05	1.80023	5.10152	48.099
2.99541	3.90778e-05	1.80023	5.10152	48.0989
2.99961	3.90872e-05	1.80023	5.10152	48.0989
3.00371	3.90963e-05	1.80023	5.10152	48.0989
3.00898	3.91081e-05	1.80023	5.10152	48.0989
3.01423	3.91198e-05	1.80023	5.10152	48.0988
3.02113	3.91354e-05	1.80023	5.10152	48.0988
3.02459	3.91432e-05	1.80023	5.10152	48.0987
3.02806	3.91509e-05	1.80023	5.10152	48.0987
3.03392	3.91641e-05	1.80023	5.10152	48.0987
3.04011	3.9178e-05	1.80023	5.10152	48.0986
3.05427	3.92101e-05	1.80023	5.10152	48.0986
3.05856	3.92197e-05	1.80023	5.10152	48.0985
3.06175	3.92269e-05	1.80023	5.10152	48.0985
3.06494	3.92341e-05	1.80023	5.10152	48.0985
3.06788	3.92407e-05	1.80023	5.10152	48.0985
3.07185	3.92497e-05	1.80023	5.10152	48.0984
3.07634	3.92599e-05	1.80023	5.10152	48.0984
3.0824	3.92736e-05	1.80023	5.10152	48.0984
3.09146	3.92941e-05	1.80023	5.10152	48.0983
3.10451	3.9324e-05	1.80023	5.10152	48.0982
3.10622	3.93279e-05	1.80023	5.10152	48.0982
3.10794	3.93317e-05	1.80023	5.10152	48.0982
3.11034	3.93371e-05	1.80023	5.10152	48.0982
3.11297	3.93431e-05	1.80023	5.10152	48.0982
3.11627	3.93506e-05	1.80023	5.10152	48.0981
3.12013	3.93594e-05	1.80023	5.10152	48.0981
3.12461	3.93696e-05	1.80023	5.10152	48.0981
3.13069	3.93836e-05	1.80023	5.10152	48.098
3.13384	3.93908e-05	1.80023	5.10152	48.098
3.13699	3.9398e-05	1.80023	5.10152	48.098
3.13988	3.94046e-05	1.80023	5.10152	48.098
3.14246	3.94104e-05	1.80023	5.10152	48.0979
3.14653	3.94198e-05	1.80023	5.10152	48.0979
3.15078	3.94295e-05	1.80023	5.10152	48.0979
3.15503	3.94392e-05	1.80023	5.10152	48.0979
3.16219	3.94557e-05	1.80023	5.10152	48.0978
3.16768	3.94682e-05	1.80023	5.10152	48.0978
3.17317	3.94809e-05	1.80023	5.10152	48.0977
3.17859	3.94934e-05	1.80023	5.10152	48.0977
3.1855	3.95094e-05	1.80023	5.10152	48.0976
3.18825	3.95157e-05	1.80023	5.10152	48.0976
3.191	3.9522e-05	1.80023	5.10152	48.0976
3.19377	3.95284e-05	1.80023	5.10152	48.0976
3.19711	3.95361e-05	1.80023	5.10152	48.0976
3.20268	3.9549e-05	1.80023	5.10152	48.0975
3.20797	3.95613e-05	1.80023	5.10152	48.0975
3.21083	3.95679e-05	1.80023	5.10152	48.0975
3.21369	3.95745e-05	1.80023	5.10152	48.0975
3.2183	3.95852e-05	1.80023	5.10152	48.0974
3.22264	3.95952e-05	1.80023	5.10152	48.0974
3.22698	3.96053e-05	1.80023	5.10152	48.0974
3.23073	3.9614e-05	1.80023	5.10152	48.0973
3.23514	3.96243e-05	1.80023	5.10152	48.0973
3.2405	3.96367e-05	1.80023	5.10152	48.0973
3.24659	3.96509e-05	1.80023	5.10152	48.0972
3.25208	3.96638e-05	1.80023	5.10152	48.0972
3.25757	3.96765e-05	1.80023	5.10152	48.0971
3.26414	3.96919e-05	1.80023	5.10152	48.0971
3.26745	3.96996e-05	1.80023	5.10152	48.0971
3.27076	3.97073e-05	1.80023	5.10152	48.097
3.27387	3.97146e-05	1.80023	5.10152	48.097
3.27681	3.97214e-05	1.80023	5.10152	48.097
3.28184	3.97332e-05	1.80023	5.10152	48.097
3.29082	3.97542e-05	1.80023	5.10152	48.0969
3.30178	3.97799e-05	1.80023	5.10152	48.0968
3.30613	3.97901e-05	1.80023	5.10152	48.0968
3.30945	3.97979e-05	1.80023	5.10152	48.0968
3.31277	3.98058e-05	1.80023	5.10152	48.0967
3.31728	3.98164e-05	1.80023	5.10152	48.0967
3.32384	3.9832e-05	1.80023	5.10152	48.0967
3.32575	3.98365e-05	1.80023	5.10152	48.0966
3.32766	3.98409e-05	1.80023	5.10152	48.0966
3.33094	3.98487e-05	1.80023	5.10152	48.0966
3.33607	3.98608e-05	1.80023	5.10152	48.0966
3.34066	3.98717e-05	1.80023	5.10152	48.0965
3.34539	3.98829e-05	1.80023	5.10152	48.0965
3.34929	3.98921e-05	1.80023	5.10152	48.0965
3.3557	3.99073e-05	1.80023	5.10152	48.0964
3.36024	3.99181e-05	1.80023	5.10152	48.0964
3.36478	3.99288e-05	1.80023	5.10152	48.0964
3.37015	3.99414e-05	1.80023	5.10152	48.0963
3.37552	3.99542e-05	1.80023	5.10152	48.0963
3.37991	3.99647e-05	1.80023	5.10152	48.0962
3.38462	3.99759e-05	1.80023	5.10152	48.0962
3.39189	3.99932e-05	1.80023	5.10152	48.0962
3.3982	4.00082e-05	1.80023	5.10152	48.0961
3.40045	4.00136e-05	1.80023	5.10152	48.0961
3.40223	4.00179e-05	1.80023	5.10152	48.0961
3.40401	4.00221e-05	1.80023	5.10152	48.0961
3.40611	4.00272e-05	1.80023	5.10152	48.096
3.40983	4.00361e-05	1.80023	5.10152	48.096
3.41355	4.00449e-05	1.80023	5.10152	48.096
3.41495	4.00483e-05	1.80023	5.10152	48.096
3.41635	4.00517e-05	1.80023	5.10152	48.096
3.41857	4.0057e-05	1.80023	5.10152	48.096
3.42309	4.00678e-05	1.80023	5.10152	48.0959
3.42504	4.00724e-05	1.80023	5.10152	48.0959
3.42699	4.00772e-05	1.80023	5.10152	48.0959
3.43034	4.00852e-05	1.80023	5.10152	48.0959
3.43417	4.00943e-05	1.80023	5.10152	48.0958
3.43731	4.01019e-05	1.80023	5.10152	48.0958
3.44091	4.01106e-05	1.80023	5.10152	48.0958
3.44457	4.01194e-05	1.80023	5.10152	48.0958
3.44863	4.01291e-05	1.80023	5.10152	48.0957
3.45229	4.0138e-05	1.80023	5.10152	48.0957
3.45592	4.01467e-05	1.80023	5.10152	48.0957
3.46235	4.01622e-05	1.80023	5.10152	48.0956
3.46906	4.01786e-05	1.80023	5.10152	48.0956
3.47165	4.01848e-05	1.80023	5.10152	48.0955
3.47425	4.0191e-05	1.80023	5.10152	48.0955
3.48189	4.02095e-05	1.80023	5.10152	48.0955
3.48798	4.02241e-05	1.80023	5.10152	48.0954
3.48974	4.02284e-05	1.80023	5.10152	48.0954
3.4915	4.02327e-05	1.80023	5.10152	48.0954
3.49474	4.02405e-05	1.80023	5.10152	48.0954
3.50295	4.02604e-05	1.80023	5.10152	48.0953
3.5128	4.02845e-05	1.80023	5.10152	48.0952
3.51579	4.02918e-05	1.80023	5.10152	48.0952
3.51879	4.0299e-05	1.80023	5.10152	48.0952
3.52402	4.03117e-05	1.80023	5.10152	48.0951
3.53119	4.03292e-05	1.80023	5.10152	48.0951
3.53978	4.03504e-05	1.80023	5.10152	48.095
3.5434	4.03592e-05	1.80023	5.10152	48.095
3.54701	4.03679e-05	1.80023	5.10152	48.095
3.55069	4.03769e-05	1.80023	5.10152	48.0949
3.55645	4.03909e-05	1.80023	5.10152	48.0949
3.56343	4.04082e-05	1.80023	5.10152	48.0948
3.56565	4.04136e-05	1.80023	5.10152	48.0948
3.56787	4.0419e-05	1.80023	5.10152	48.0948
3.57098	4.04266e-05	1.80023	5.10152	48.0948
3.57635	4.04398e-05	1.80023	5.10152	48.0947
3.58269	4.04553e-05	1.80023	5.10152	48.0947
3.58923	4.04714e-05	1.80023	5.10152	48.0946
3.59603	4.04881e-05	1.80023	5.10152	48.0946
3.59837	4.04939e-05	1.80023	5.10152	48.0946
3.60072	4.04997e-05	1.80023	5.10152	48.0945
3.60456	4.05091e-05	1.80023	5.10152	48.0945
3.60809	4.05179e-05	1.80023	5.10152	48.0945
3.61118	4.05255e-05	1.80023	5.10152	48.0945
3.6147	4.05342e-05	1.80023	5.10152	48.0944
3.6182	4.05429e-05	1.80023	5.10152	48.0944
3.62239	4.05534e-05	1.80023	5.10152	48.0944
3.62571	4.05615e-05	1.80023	5.10152	48.0943
3.62902	4.05698e-05	1.80023	5.10152	48.0943
3.63224	4.05777e-05	1.80023	5.10152	48.0943
3.63529	4.05853e-05	1.80023	5.10152	48.0943
3.63825	4.05927e-05	1.80023	5.10152	48.0942
3.64122	4.06e-05	1.80023	5.10152	48.0942
3.64802	4.06169e-05	1.80023	5.10152	48.0942
3.65385	4.06315e-05	1.80023	5.10152	48.0941
3.65713	4.06396e-05	1.80023	5.10152	48.0941
3.66042	4.06478e-05	1.80023	5.10152	48.0941
3.66421	4.06572e-05	1.80023	5.10152	48.094
3.66852	4.0668e-05	1.80023	5.10152	48.094
3.67221	4.06772e-05	1.80023	5.10152	48.094
3.6759	4.06864e-05	1.80023	5.10152	48.0939
3.67906	4.06942e-05	1.80023	5.10152	48.0939
3.68288	4.07038e-05	1.80023	5.10152	48.0939
3.68803	4.07166e-05	1.80023	5.10152	48.0938
3.69203	4.07266e-05	1.80023	5.10152	48.0938
3.69602	4.07366e-05	1.80023	5.10152	48.0938
3.70198	4.07516e-05	1.80023	5.10152	48.0937
3.70812	4.0767e-05	1.80023	5.10152	48.0937
3.71385	4.07814e-05	1.80023	5.10152	48.0936
3.72051	4.07981e-05	1.80023	5.10152	48.0936
3.72641	4.08131e-05	1.80023	5.10152	48.0935
3.73231	4.08279e-05	1.80023	5.10152	48.0935
3.73776	4.08416e-05	1.80023	5.10152	48.0934
3.74658	4.08637e-05	1.80023	5.10153	48.0934
3.75608	4.08881e-05	1.80023	5.10153	48.0933
3.75731	4.08911e-05	1.80023	5.10153	48.0933
3.75854	4.08942e-05	1.80023	5.10153	48.0933
3.76207	4.09031e-05	1.80023	5.10153	48.0932
3.76949	4.09218e-05	1.80023	5.10153	48.0932
3.77983	4.09479e-05	1.80023	5.10153	48.0931
3.78196	4.09533e-05	1.80023	5.10153	48.0931
3.78409	4.09588e-05	1.80023	5.10153	48.093
3.78717	4.09667e-05	1.80023	5.10153	48.093
3.79039	4.09749e-05	1.80023	5.10153	48.093
3.79372	4.09834e-05	1.80023	5.10153	48.093
3.79806	4.09945e-05	1.80023	5.10153	48.0929
3.80233	4.10053e-05	1.80023	5.10153	48.0929
3.80661	4.10162e-05	1.80023	5.10153	48.0928
3.81234	4.10308e-05	1.80023	5.10153	48.0928
3.81969	4.10496e-05	1.80023	5.10153	48.0927
3.82246	4.10567e-05	1.80023	5.10153	48.0927
3.82524	4.10638e-05	1.80023	5.10153	48.0927
3.82783	4.10704e-05	1.80023	5.10153	48.0927
3.83071	4.10778e-05	1.80023	5.10153	48.0926
3.83344	4.10848e-05	1.80023	5.10153	48.0926
3.83664	4.1093e-05	1.80023	5.10153	48.0926
3.84029	4.11023e-05	1.80023	5.10153	48.0926
3.84611	4.11173e-05	1.80023	5.10153	48.0925
3.84955	4.11262e-05	1.80023	5.10153	48.0925
3.853	4.1135e-05	1.80023	5.10153	48.0925
3.85687	4.11449e-05	1.80023	5.10153	48.0924
3.86425	4.11639e-05	1.80023	5.10153	48.0924
3.86784	4.11732e-05	1.80023	5.10153	48.0923
3.87143	4.11824e-05	1.80023	5.10153	48.0923
3.87482	4.11912e-05	1.80023	5.10153	48.0923
3.87869	4.12011e-05	1.80023	5.10153	48.0922
3.88248	4.12109e-05	1.80023	5.10153	48.0922
3.88673	4.12219e-05	1.80023	5.10153	48.0922
3.89097	4.12329e-05	1.80023	5.10153	48.0921
3.89474	4.12426e-05	1.80023	5.10153	48.0921
3.89789	4.12507e-05	1.80023	5.10153	48.0921
3.90085	4.12584e-05	1.80023	5.10153	48.092
3.90404	4.12667e-05	1.80023	5.10153	48.092
3.90774	4.12762e-05	1.80023	5.10153	48.092
3.9117	4.12865e-05	1.80023	5.10153	48.0919
3.91519	4.12956e-05	1.80023	5.10153	48.0919
3.92066	4.13098e-05	1.80023	5.10153	48.0919
3.92612	4.1324e-05	1.80023	5.10153	48.0918
3.93136	4.13377e-05	1.80023	5.10153	48.0918
3.93634	4.13506e-05	1.80023	5.10153	48.0917
3.94497	4.13729e-05	1.80023	5.10153	48.0917
3.95189	4.13911e-05	1.80023	5.10153	48.0916
3.95816	4.14075e-05	1.80023	5.10153	48.0915
3.96494	4.14253e-05	1.80023	5.10153	48.0915
3.97173	4.14431e-05	1.80023	5.10153	48.0914
3.97343	4.14475e-05	1.80023	5.10153	48.0914
3.97513	4.1452e-05	1.80023	5.10153	48.0914
3.97764	4.14585e-05	1.80023	5.10153	48.0914
3.98073	4.14666e-05	1.80023	5.10153	48.0913
3.9878	4.14852e-05	1.80023	5.10153	48.0913
3.9945	4.15028e-05	1.80023	5.10153	48.0912
3.99701	4.15094e-05	1.80023	5.10153	48.0912
3.99952	4.1516e-05	1.80023	5.10153	48.0912
4.00279	4.15246e-05	1.80023	5.10153	48.0911
4.00595	4.15329e-05	1.80023	5.10153	48.0911
4.01067	4.15454e-05	1.80023	5.10153	48.0911
4.01517	4.15572e-05	1.80023	5.10153	48.091
4.01999	4.157e-05	1.80023	5.10153	48.091
4.02556	4.15846e-05	1.80023	5.10153	48.0909
4.03533	4.16103e-05	1.80023	5.10153	48.0909
4.03836	4.16184e-05	1.80023	5.10153	48.0908
4.04138	4.16264e-05	1.80023	5.10153	48.0908
4.04395	4.16332e-05	1.80023	5.10153	48.0908
4.04728	4.16421e-05	1.80023	5.10153	48.0907
4.05082	4.16515e-05	1.80023	5.10153	48.0907
4.05463	4.16616e-05	1.80023	5.10153	48.0907
4.06006	4.16761e-05	1.80023	5.10153	48.0906
4.06317	4.16844e-05	1.80023	5.10153	48.0906
4.06628	4.16926e-05	1.80023	5.10153	48.0906
4.06993	4.17024e-05	1.80023	5.10153	48.0905
4.07606	4.17186e-05	1.80023	5.10153	48.0905
4.08256	4.17359e-05	1.80023	5.10153	48.0904
4.09207	4.17612e-05	1.80023	5.10153	48.0903
4.0942	4.17669e-05	1.80023	5.10153	48.0903
4.09632	4.17726e-05	1.80023	5.10153	48.0903
4.09872	4.17791e-05	1.80023	5.10153	48.0903
4.10221	4.17885e-05	1.80023	5.10153	48.0902
4.10576	4.1798e-05	1.80023	5.10153	48.0902
4.11019	4.18099e-05	1.80023	5.10153	48.0902
4.11275	4.18167e-05	1.80023	5.10153	48.0902
4.11531	4.18236e-05	1.80023	5.10153	48.0901
4.11917	4.18339e-05	1.80023	5.10153	48.0901
4.12721	4.18554e-05	1.80023	5.10153	48.09
4.13017	4.18634e-05	1.80023	5.10153	48.09
4.13314	4.18714e-05	1.80023	5.10153	48.09
4.13632	4.18799e-05	1.80023	5.10153	48.0899
4.144	4.19008e-05	1.80023	5.10153	48.0899
4.15193	4.19222e-05	1.80023	5.10153	48.0898
4.15457	4.19292e-05	1.80023	5.10153	48.0898
4.15721	4.19363e-05	1.80023	5.10153	48.0897
4.16023	4.19445e-05	1.80023	5.10153	48.0897
4.16381	4.19541e-05	1.80023	5.10153	48.0897
4.16708	4.1963e-05	1.80023	5.10153	48.0896
4.17163	4.19753e-05	1.80023	5.10153	48.0896
4.17665	4.19889e-05	1.80023	5.10153	48.0896
4.18304	4.20062e-05	1.80023	5.10153	48.0895
4.18701	4.2017e-05	1.80022	5.10153	48.0895
4.18995	4.20249e-05	1.80022	5.10153	48.0894
4.1929	4.20329e-05	1.80022	5.10153	48.0894
4.19575	4.20406e-05	1.80022	5.10153	48.0894
4.19884	4.2049e-05	1.80022	5.10153	48.0894
4.20163	4.20566e-05	1.80022	5.10153	48.0893
4.20699	4.20712e-05	1.80022	5.10153	48.0893
4.21151	4.20834e-05	1.80022	5.10153	48.0892
4.21499	4.20929e-05	1.80022	5.10153	48.0892
4.21847	4.21024e-05	1.80022	5.10153	48.0892
4.22167	4.21111e-05	1.80022	5.10153	48.0891
4.22484	4.21198e-05	1.80022	5.10153	48.0891
4.2292	4.21317e-05	1.80022	5.10153	48.0891
4.2347	4.21468e-05	1.80022	5.10153	48.089
4.24027	4.2162e-05	1.80022	5.10153	48.089
4.24481	4.21745e-05	1.80022	5.10153	48.0889
4.24899	4.21859e-05	1.80022	5.10153	48.0889
4.25326	4.21976e-05	1.80022	5.10153	48.0888
4.2598	4.22156e-05	1.80022	5.10153	48.0888
4.26524	4.22305e-05	1.80022	5.10153	48.0887
4.26971	4.22428e-05	1.80022	5.10153	48.0887
4.27371	4.22537e-05	1.80022	5.10153	48.0886
4.28095	4.22737e-05	1.80022	5.10153	48.0886
4.28939	4.22969e-05	1.80022	5.10153	48.0885
4.29296	4.23067e-05	1.80022	5.10153	48.0885
4.29562	4.2314e-05	1.80022	5.10153	48.0884
4.29828	4.23214e-05	1.80022	5.10153	48.0884
4.30227	4.23325e-05	1.80022	5.10153	48.0884
4.30598	4.23428e-05	1.80022	5.10153	48.0883
4.30947	4.23524e-05	1.80022	5.10153	48.0883
4.3134	4.23633e-05	1.80022	5.10153	48.0883
4.3177	4.23752e-05	1.80022	5.10153	48.0882
4.32199	4.23871e-05	1.80022	5.10153	48.0882
4.32497	4.23953e-05	1.80022	5.10153	48.0882
4.32795	4.24036e-05	1.80022	5.10153	48.0881
4.33192	4.24146e-05	1.80022	5.10153	48.0881
4.33715	4.24291e-05	1.80022	5.10153	48.088
4.34171	4.24419e-05	1.80022	5.10153	48.088
4.34859	4.2461e-05	1.80022	5.10153	48.0879
4.3557	4.24809e-05	1.80022	5.10153	48.0879
4.35786	4.24869e-05	1.80022	5.10153	48.0878
4.36001	4.24929e-05	1.80022	5.10153	48.0878
4.3654	4.25079e-05	1.80022	5.10153	48.0878
4.37037	4.25217e-05	1.80022	5.10153	48.0877
4.37465	4.25337e-05	1.80022	5.10153	48.0877
4.37773	4.25424e-05	1.80022	5.10153	48.0876
4.38082	4.2551e-05	1.80022	5.10153	48.0876
4.38366	4.2559e-05	1.80022	5.10153	48.0876
4.38634	4.25664e-05	1.80022	5.10153	48.0876
4.38916	4.25743e-05	1.80022	5.10153	48.0875
4.39265	4.25841e-05	1.80022	5.10153	48.0875
4.39679	4.25958e-05	1.80022	5.10153	48.0875
4.40066	4.26066e-05	1.80022	5.10153	48.0874
4.40796	4.26271e-05	1.80022	5.10153	48.0873
4.41646	4.26509e-05	1.80022	5.10153	48.0873
4.42535	4.26761e-05	1.80022	5.10153	48.0872
4.43736	4.27099e-05	1.80022	5.10153	48.087
4.45019	4.27461e-05	1.80022	5.10153	48.0869
4.46053	4.27753e-05	1.80022	5.10153	48.0868
4.46266	4.27814e-05	1.80022	5.10153	48.0868
4.46479	4.27875e-05	1.80022	5.10153	48.0868
4.4707	4.28043e-05	1.80022	5.10153	48.0867
4.47649	4.28208e-05	1.80022	5.10153	48.0867
4.48178	4.28358e-05	1.80022	5.10153	48.0866
4.48706	4.28509e-05	1.80022	5.10153	48.0866
4.49414	4.28711e-05	1.80022	5.10153	48.0865
4.49706	4.28794e-05	1.80022	5.10153	48.0865
4.49997	4.28878e-05	1.80022	5.10153	48.0864
4.50413	4.28997e-05	1.80022	5.10153	48.0864
4.508	4.29107e-05	1.80022	5.10153	48.0863
4.51232	4.2923e-05	1.80022	5.10153	48.0863
4.51706	4.29365e-05	1.80022	5.10154	48.0862
4.52341	4.29548e-05	1.80022	5.10154	48.0862
4.52657	4.29639e-05	1.80022	5.10154	48.0862
4.52972	4.29729e-05	1.80022	5.10154	48.0861
4.53258	4.29811e-05	1.80022	5.10154	48.0861
4.53506	4.29882e-05	1.80022	5.10154	48.0861
4.5376	4.29955e-05	1.80022	5.10154	48.086
4.54066	4.30042e-05	1.80022	5.10154	48.086
4.54578	4.30189e-05	1.80022	5.10154	48.086
4.55234	4.30379e-05	1.80022	5.10154	48.0859
4.55444	4.30439e-05	1.80022	5.10154	48.0859
4.55653	4.30499e-05	1.80022	5.10154	48.0858
4.56	4.30599e-05	1.80022	5.10154	48.0858
4.56394	4.30713e-05	1.80022	5.10154	48.0858
4.5679	4.30827e-05	1.80022	5.10154	48.0857
4.57186	4.30941e-05	1.80022	5.10154	48.0857
4.57524	4.31039e-05	1.80022	5.10154	48.0857
4.58073	4.31197e-05	1.80022	5.10154	48.0856
4.58357	4.3128e-05	1.80022	5.10154	48.0856
4.58641	4.31361e-05	1.80022	5.10154	48.0855
4.59168	4.31514e-05	1.80022	5.10154	48.0855
4.59819	4.31704e-05	1.80022	5.10154	48.0854
4.60056	4.31772e-05	1.80022	5.10154	48.0854
4.60293	4.3184e-05	1.80022	5.10154	48.0854
4.6082	4.31993e-05	1.80022	5.10154	48.0853
4.61435	4.32171e-05	1.80022	5.10154	48.0853
4.6169	4.32245e-05	1.80022	5.10154	48.0852
4.61946	4.3232e-05	1.80022	5.10154	48.0852
4.62366	4.32443e-05	1.80022	5.10154	48.0852
4.6271	4.32543e-05	1.80022	5.10154	48.0851
4.63072	4.32648e-05	1.80022	5.10154	48.0851
4.63473	4.32766e-05	1.80022	5.10154	48.085
4.63875	4.32882e-05	1.80022	5.10154	48.085
4.64495	4.33064e-05	1.80022	5.10154	48.0849
4.64722	4.3313e-05	1.80022	5.10154	48.0849
4.64949	4.33196e-05	1.80022	5.10154	48.0849
4.65304	4.333e-05	1.80022	5.10154	48.0848
4.65678	4.3341e-05	1.80022	5.10154	48.0848
4.66029	4.33512e-05	1.80022	5.10154	48.0848
4.66696	4.33708e-05	1.80022	5.10154	48.0847
4.67639	4.33983e-05	1.80022	5.10154	48.0846
4.68423	4.34213e-05	1.80022	5.10154	48.0845
4.69206	4.34443e-05	1.80022	5.10154	48.0844
4.69622	4.34566e-05	1.80022	5.10154	48.0844
4.70038	4.3469e-05	1.80022	5.10154	48.0843
4.70558	4.34844e-05	1.80022	5.10154	48.0843
4.70921	4.34951e-05	1.80022	5.10154	48.0843
4.71284	4.35058e-05	1.80022	5.10154	48.0842
4.71659	4.35169e-05	1.80022	5.10154	48.0842
4.71963	4.35259e-05	1.80022	5.10154	48.0841
4.72219	4.35334e-05	1.80022	5.10154	48.0841
4.72481	4.35412e-05	1.80022	5.10154	48.0841
4.72825	4.35513e-05	1.80022	5.10154	48.0841
4.73077	4.35588e-05	1.80022	5.10154	48.084
4.7333	4.35663e-05	1.80022	5.10154	48.084
4.73608	4.35745e-05	1.80022	5.10154	48.084
4.73946	4.35846e-05	1.80022	5.10154	48.0839
4.7441	4.35984e-05	1.80022	5.10154	48.0839
4.74943	4.36141e-05	1.80022	5.10154	48.0838
4.75524	4.36315e-05	1.80022	5.10154	48.0838
4.75946	4.3644e-05	1.80022	5.10154	48.0837
4.76367	4.36566e-05	1.80022	5.10154	48.0837
4.76791	4.36691e-05	1.80022	5.10154	48.0836
4.77067	4.36773e-05	1.80022	5.10154	48.0836
4.77343	4.36856e-05	1.80022	5.10154	48.0836
4.77596	4.36931e-05	1.80022	5.10154	48.0835
4.78018	4.37058e-05	1.80022	5.10154	48.0835
4.78448	4.37186e-05	1.80022	5.10154	48.0834
4.78905	4.37323e-05	1.80022	5.10154	48.0834
4.79171	4.37403e-05	1.80022	5.10154	48.0834
4.79437	4.37482e-05	1.80022	5.10154	48.0833
4.79753	4.37577e-05	1.80022	5.10154	48.0833
4.80157	4.37698e-05	1.80022	5.10154	48.0833
4.80597	4.3783e-05	1.80022	5.10154	48.0832
4.81007	4.37953e-05	1.80022	5.10154	48.0832
4.81456	4.38087e-05	1.80022	5.10154	48.0831
4.8194	4.38233e-05	1.80022	5.10154	48.0831
4.82407	4.38373e-05	1.80022	5.10154	48.083
4.83183	4.38607e-05	1.80022	5.10154	48.0829
4.84137	4.38894e-05	1.80022	5.10154	48.0828
4.84599	4.39034e-05	1.80022	5.10154	48.0828
4.84856	4.39112e-05	1.80022	5.10154	48.0828
4.85112	4.39189e-05	1.80022	5.10154	48.0827
4.85377	4.39268e-05	1.80022	5.10154	48.0827
4.85748	4.3938e-05	1.80022	5.10154	48.0827
4.86175	4.3951e-05	1.80022	5.10154	48.0826
4.86622	4.39645e-05	1.80022	5.10154	48.0826
4.87076	4.39783e-05	1.80022	5.10154	48.0825
4.87505	4.39913e-05	1.80022	5.10154	48.0825
4.87886	4.40029e-05	1.80022	5.10154	48.0824
4.88295	4.40152e-05	1.80022	5.10154	48.0824
4.88931	4.40346e-05	1.80022	5.10154	48.0823
4.89555	4.40536e-05	1.80022	5.10154	48.0822
4.90313	4.40765e-05	1.80022	5.10154	48.0822
4.91082	4.41e-05	1.80022	5.10154	48.0821
4.91926	4.41257e-05	1.80022	5.10154	48.082
4.92269	4.41362e-05	1.80022	5.10154	48.0819
4.92611	4.41467e-05	1.80022	5.10154	48.0819
4.9299	4.41583e-05	1.80022	5.10154	48.0819
4.93374	4.41701e-05	1.80022	5.10154	48.0818
4.93815	4.41835e-05	1.80022	5.10154	48.0818
4.94173	4.41945e-05	1.80022	5.10154	48.0817
4.94561	4.42065e-05	1.80022	5.10154	48.0817
4.94827	4.42146e-05	1.80022	5.10154	48.0816
4.95092	4.42228e-05	1.80022	5.10154	48.0816
4.95517	4.42358e-05	1.80022	5.10154	48.0816
4.95978	4.42499e-05	1.80022	5.10154	48.0815
4.96439	4.42641e-05	1.80022	5.10154	48.0815
4.96953	4.428e-05	1.80022	5.10154	48.0814
4.97403	4.42939e-05	1.80022	5.10154	48.0814
4.97793	4.43059e-05	1.80022	5.10154	48.0813
4.98217	4.4319e-05	1.80022	5.10154	48.0813
4.9865	4.43323e-05	1.80022	5.10154	48.0812
4.99125	4.43469e-05	1.80022	5.10154	48.0812
4.9959	4.43614e-05	1.80022	5.10154	48.0811
4.99948	4.43725e-05	1.80022	5.10154	48.0811
5.00307	4.43836e-05	1.80022	5.10154	48.081
5.00625	4.43934e-05	1.80022	5.10154	48.081
5.00996	4.44049e-05	1.80022	5.10154	48.081
5.01392	4.44172e-05	1.80022	5.10154	48.0809
5.01885	4.44325e-05	1.80022	5.10154	48.0809
5.02269	4.44444e-05	1.80022	5.10154	48.0808
5.02654	4.44564e-05	1.80022	5.10154	48.0808
5.02974	4.44664e-05	1.80022	5.10154	48.0807
5.03312	4.44769e-05	1.80022	5.10154	48.0807
5.03657	4.44876e-05	1.80022	5.10154	48.0806
5.04002	4.44983e-05	1.80022	5.10154	48.0806
5.04392	4.45105e-05	1.80022	5.10154	48.0806
5.04874	4.45255e-05	1.80022	5.10154	48.0805
5.05336	4.454e-05	1.80022	5.10154	48.0805
5.05803	4.45545e-05	1.80022	5.10154	48.0804
5.06209	4.45672e-05	1.80022	5.10154	48.0804
5.06505	4.45765e-05	1.80022	5.10154	48.0803
5.06802	4.45857e-05	1.80022	5.10154	48.0803
5.07281	4.46007e-05	1.80022	5.10154	48.0802
5.07857	4.46188e-05	1.80022	5.10154	48.0802
5.08374	4.4635e-05	1.80022	5.10154	48.0801
5.08891	4.46511e-05	1.80022	5.10154	48.08
5.09795	4.46797e-05	1.80022	5.10154	48.0799
5.10018	4.46867e-05	1.80022	5.10154	48.0799
5.10242	4.46937e-05	1.80022	5.10154	48.0799
5.10498	4.47017e-05	1.80022	5.10154	48.0799
5.1079	4.47109e-05	1.80022	5.10154	48.0798
5.1124	4.4725e-05	1.80022	5.10154	48.0798
5.11654	4.47381e-05	1.80022	5.10154	48.0797
5.12148	4.47537e-05	1.80022	5.10154	48.0797
5.12632	4.47691e-05	1.80022	5.10154	48.0796
5.13075	4.4783e-05	1.80022	5.10154	48.0796
5.13468	4.47953e-05	1.80022	5.10154	48.0795
5.13861	4.48078e-05	1.80022	5.10154	48.0795
5.14295	4.48216e-05	1.80022	5.10154	48.0794
5.14653	4.48329e-05	1.80022	5.10154	48.0794
5.14932	4.48418e-05	1.80022	5.10154	48.0793
5.15211	4.48506e-05	1.80022	5.10154	48.0793
5.15518	4.48603e-05	1.80022	5.10154	48.0793
5.16108	4.48792e-05	1.80022	5.10154	48.0792
5.16637	4.48959e-05	1.80022	5.10154	48.0791
5.17094	4.49103e-05	1.80022	5.10154	48.0791
5.17615	4.49268e-05	1.80022	5.10154	48.079
5.18033	4.49402e-05	1.80022	5.10154	48.079
5.18321	4.49495e-05	1.80022	5.10154	48.0789
5.18609	4.49587e-05	1.80022	5.10154	48.0789
5.18885	4.49675e-05	1.80022	5.10154	48.0789
5.19342	4.4982e-05	1.80022	5.10154	48.0788
5.19681	4.49929e-05	1.80022	5.10155	48.0788
5.20021	4.50038e-05	1.80022	5.10155	48.0787
5.20538	4.50202e-05	1.80022	5.10155	48.0787
5.20989	4.50347e-05	1.80022	5.10155	48.0786
5.21441	4.50492e-05	1.80022	5.10155	48.0786
5.21917	4.50645e-05	1.80022	5.10155	48.0785
5.22713	4.50902e-05	1.80022	5.10155	48.0784
5.23018	4.50999e-05	1.80022	5.10155	48.0784
5.23323	4.51097e-05	1.80022	5.10155	48.0784
5.2367	4.51208e-05	1.80022	5.10155	48.0783
5.24034	4.51325e-05	1.80022	5.10155	48.0783
5.24565	4.51497e-05	1.80022	5.10155	48.0782
5.25052	4.51654e-05	1.80022	5.10155	48.0781
5.25457	4.51784e-05	1.80022	5.10155	48.0781
5.25801	4.51895e-05	1.80022	5.10155	48.0781
5.26145	4.52006e-05	1.80022	5.10155	48.078
5.26603	4.52154e-05	1.80022	5.10155	48.078
5.27169	4.52337e-05	1.80022	5.10155	48.0779
5.27735	4.5252e-05	1.80022	5.10155	48.0778
5.2855	4.52786e-05	1.80022	5.10155	48.0777
5.28718	4.52839e-05	1.80022	5.10155	48.0777
5.28886	4.52893e-05	1.80022	5.10155	48.0777
5.29184	4.5299e-05	1.80022	5.10155	48.0777
5.29681	4.53151e-05	1.80022	5.10155	48.0776
5.30102	4.53287e-05	1.80022	5.10155	48.0775
5.30481	4.5341e-05	1.80022	5.10155	48.0775
5.30811	4.53517e-05	1.80022	5.10155	48.0775
5.31255	4.53663e-05	1.80022	5.10155	48.0774
5.31513	4.53747e-05	1.80022	5.10155	48.0774
5.3177	4.5383e-05	1.80022	5.10155	48.0773
5.3207	4.53928e-05	1.80022	5.10155	48.0773
5.32467	4.54058e-05	1.80022	5.10155	48.0773
5.32917	4.54204e-05	1.80022	5.10155	48.0772
5.33447	4.54377e-05	1.80022	5.10155	48.0771
5.34008	4.54561e-05	1.80022	5.10155	48.0771
5.34907	4.54855e-05	1.80022	5.10155	48.077
5.35729	4.55124e-05	1.80022	5.10155	48.0769
5.3605	4.55229e-05	1.80022	5.10155	48.0768
5.36371	4.55334e-05	1.80022	5.10155	48.0768
5.36703	4.55444e-05	1.80022	5.10155	48.0767
5.3715	4.55591e-05	1.80022	5.10155	48.0767
5.37507	4.55708e-05	1.80022	5.10155	48.0766
5.37863	4.55826e-05	1.80022	5.10155	48.0766
5.38245	4.55951e-05	1.80022	5.10155	48.0765
5.38594	4.56066e-05	1.80022	5.10155	48.0765
5.39005	4.56202e-05	1.80022	5.10155	48.0765
5.39635	4.5641e-05	1.80022	5.10155	48.0764
5.40128	4.56573e-05	1.80022	5.10155	48.0763
5.40424	4.56671e-05	1.80022	5.10155	48.0763
5.40719	4.56768e-05	1.80022	5.10155	48.0762
5.41129	4.56903e-05	1.80022	5.10155	48.0762
5.41648	4.57074e-05	1.80022	5.10155	48.0761
5.42183	4.57252e-05	1.80022	5.10155	48.0761
5.42891	4.57488e-05	1.80022	5.10155	48.076
5.43476	4.57681e-05	1.80022	5.10155	48.0759
5.442	4.57923e-05	1.80022	5.10155	48.0758
5.44349	4.57973e-05	1.80022	5.10155	48.0758
5.44499	4.58022e-05	1.80022	5.10155	48.0758
5.4473	4.58098e-05	1.80022	5.10155	48.0757
5.45089	4.58217e-05	1.80022	5.10155	48.0757
5.45442	4.58335e-05	1.80022	5.10155	48.0757
5.45927	4.58497e-05	1.80022	5.10155	48.0756
5.46284	4.58617e-05	1.80022	5.10155	48.0756
5.46563	4.5871e-05	1.80022	5.10155	48.0755
5.46841	4.58802e-05	1.80022	5.10155	48.0755
5.47131	4.58899e-05	1.80022	5.10155	48.0754
5.47764	4.59112e-05	1.80022	5.10155	48.0754
5.47931	4.59167e-05	1.80022	5.10155	48.0753
5.48097	4.59222e-05	1.80022	5.10155	48.0753
5.48372	4.59314e-05	1.80022	5.10155	48.0753
5.48835	4.59469e-05	1.80022	5.10155	48.0752
5.49455	4.59677e-05	1.80022	5.10155	48.0752
5.50075	4.59886e-05	1.80022	5.10155	48.0751
5.50325	4.59969e-05	1.80022	5.10155	48.075
5.50574	4.60053e-05	1.80022	5.10155	48.075
5.51056	4.60215e-05	1.80022	5.10155	48.075
5.5162	4.60404e-05	1.80022	5.10155	48.0749
5.5221	4.60604e-05	1.80022	5.10155	48.0748
5.52488	4.60697e-05	1.80022	5.10155	48.0748
5.52766	4.60791e-05	1.80022	5.10155	48.0747
5.53073	4.60894e-05	1.80022	5.10155	48.0747
5.5365	4.61089e-05	1.80022	5.10155	48.0746
5.53829	4.6115e-05	1.80022	5.10155	48.0746
5.54009	4.6121e-05	1.80022	5.10155	48.0746
5.54269	4.61298e-05	1.80022	5.10155	48.0745
5.54598	4.61409e-05	1.80022	5.10155	48.0745
5.55342	4.61662e-05	1.80022	5.10155	48.0744
5.56182	4.61945e-05	1.80022	5.10155	48.0743
5.56416	4.62024e-05	1.80022	5.10155	48.0743
5.5665	4.62104e-05	1.80022	5.10155	48.0742
5.56928	4.62198e-05	1.80022	5.10155	48.0742
5.57215	4.62296e-05	1.80022	5.10155	48.0742
5.57526	4.62402e-05	1.80022	5.10155	48.0741
5.57838	4.62508e-05	1.80022	5.10155	48.0741
5.58131	4.62607e-05	1.80022	5.10155	48.0741
5.58401	4.62699e-05	1.80022	5.10155	48.074
5.58672	4.62791e-05	1.80022	5.10155	48.074
5.59111	4.6294e-05	1.80022	5.10155	48.0739
5.59345	4.6302e-05	1.80022	5.10155	48.0739
5.59579	4.631e-05	1.80022	5.10155	48.0739
5.59948	4.63226e-05	1.80022	5.10155	48.0738
5.6039	4.63376e-05	1.80022	5.10155	48.0738
5.60832	4.63528e-05	1.80022	5.10155	48.0737
5.61534	4.63767e-05	1.80022	5.10155	48.0736
5.62377	4.64057e-05	1.80021	5.10155	48.0735
5.63501	4.64439e-05	1.80021	5.10155	48.0734
5.63667	4.64497e-05	1.80021	5.10155	48.0733
5.63833	4.64554e-05	1.80021	5.10155	48.0733
5.64118	4.64653e-05	1.80021	5.10155	48.0733
5.64587	4.64815e-05	1.80021	5.10155	48.0732
5.6492	4.6493e-05	1.80021	5.10155	48.0732
5.65252	4.65044e-05	1.80021	5.10155	48.0731
5.65566	4.65152e-05	1.80021	5.10155	48.0731
5.65946	4.65283e-05	1.80021	5.10155	48.073
5.66424	4.65448e-05	1.80021	5.10155	48.073
5.66637	4.65522e-05	1.80021	5.10155	48.073
5.66851	4.65595e-05	1.80021	5.10155	48.0729
5.67154	4.657e-05	1.80021	5.10155	48.0729
5.67736	4.65902e-05	1.80021	5.10155	48.0728
5.67973	4.65983e-05	1.80021	5.10155	48.0728
5.68209	4.66064e-05	1.80021	5.10155	48.0727
5.68457	4.6615e-05	1.80021	5.10155	48.0727
5.68944	4.66318e-05	1.80021	5.10155	48.0727
5.69471	4.66501e-05	1.80021	5.10155	48.0726
5.69736	4.66593e-05	1.80021	5.10155	48.0725
5.7	4.66684e-05	1.80021	5.10155	48.0725
5.70276	4.6678e-05	1.80021	5.10155	48.0725
5.70737	4.6694e-05	1.80021	5.10155	48.0724
5.71374	4.67162e-05	1.80021	5.10155	48.0723
5.72011	4.67383e-05	1.80021	5.10155	48.0722
5.72467	4.67542e-05	1.80021	5.10155	48.0722
5.7269	4.67619e-05	1.80021	5.10155	48.0722
5.72912	4.67697e-05	1.80021	5.10155	48.0721
5.73364	4.67854e-05	1.80021	5.10155	48.0721
5.74211	4.68149e-05	1.80021	5.10155	48.072
5.749	4.68389e-05	1.80021	5.10155	48.0719
5.75588	4.68631e-05	1.80021	5.10155	48.0718
5.75852	4.68724e-05	1.80021	5.10155	48.0717
5.76115	4.68816e-05	1.80021	5.10155	48.0717
5.76401	4.68916e-05	1.80021	5.10155	48.0717
5.76709	4.69024e-05	1.80021	5.10155	48.0716
5.77301	4.69231e-05	1.80021	5.10155	48.0715
5.77664	4.69358e-05	1.80021	5.10155	48.0715
5.77852	4.69424e-05	1.80021	5.10155	48.0715
5.7804	4.6949e-05	1.80021	5.10155	48.0714
5.78368	4.69606e-05	1.80021	5.10155	48.0714
5.78697	4.69721e-05	1.80021	5.10155	48.0714
5.79273	4.69925e-05	1.80021	5.10155	48.0713
5.79943	4.7016e-05	1.80021	5.10155	48.0712
5.80557	4.70377e-05	1.80021	5.10155	48.0711
5.80976	4.70525e-05	1.80021	5.10156	48.0711
5.81193	4.70602e-05	1.80021	5.10156	48.071
5.81411	4.70679e-05	1.80021	5.10156	48.071
5.81769	4.70805e-05	1.80021	5.10156	48.071
5.82176	4.7095e-05	1.80021	5.10156	48.0709
5.82597	4.71098e-05	1.80021	5.10156	48.0708
5.83244	4.71328e-05	1.80021	5.10156	48.0708
5.8407	4.71621e-05	1.80021	5.10156	48.0706
5.84614	4.71815e-05	1.80021	5.10156	48.0706
5.84937	4.71929e-05	1.80021	5.10156	48.0705
5.85261	4.72044e-05	1.80021	5.10156	48.0705
5.85591	4.72161e-05	1.80021	5.10156	48.0704
5.86143	4.72357e-05	1.80021	5.10156	48.0704
5.86657	4.72541e-05	1.80021	5.10156	48.0703
5.86916	4.72633e-05	1.80021	5.10156	48.0703
5.87175	4.72726e-05	1.80021	5.10156	48.0702
5.87548	4.72858e-05	1.80021	5.10156	48.0702
5.87908	4.72986e-05	1.80021	5.10156	48.0701
5.88284	4.73121e-05	1.80021	5.10156	48.0701
5.89006	4.73378e-05	1.80021	5.10156	48.07
5.89302	4.73484e-05	1.80021	5.10156	48.0699
5.89598	4.73591e-05	1.80021	5.10156	48.0699
5.89997	4.73735e-05	1.80021	5.10156	48.0698
5.90397	4.73878e-05	1.80021	5.10156	48.0698
5.90898	4.74057e-05	1.80021	5.10156	48.0697
5.91727	4.74356e-05	1.80021	5.10156	48.0696
5.92263	4.74549e-05	1.80021	5.10156	48.0695
5.92799	4.7474e-05	1.80021	5.10156	48.0695
5.9342	4.74964e-05	1.80021	5.10156	48.0694
5.94022	4.75182e-05	1.80021	5.10156	48.0693
5.94402	4.75319e-05	1.80021	5.10156	48.0692
5.94781	4.75455e-05	1.80021	5.10156	48.0692
5.95415	4.75686e-05	1.80021	5.10156	48.0691
5.95538	4.7573e-05	1.80021	5.10156	48.0691
5.95661	4.75774e-05	1.80021	5.10156	48.0691
5.95846	4.75841e-05	1.80021	5.10156	48.069
5.96288	4.76e-05	1.80021	5.10156	48.069
5.96691	4.76147e-05	1.80021	5.10156	48.0689
5.96985	4.76253e-05	1.80021	5.10156	48.0689
5.9728	4.7636e-05	1.80021	5.10156	48.0688
5.97526	4.76449e-05	1.80021	5.10156	48.0688
5.97779	4.76541e-05	1.80021	5.10156	48.0688
5.98194	4.76691e-05	1.80021	5.10156	48.0687
5.98704	4.76875e-05	1.80021	5.10156	48.0686
5.99135	4.77033e-05	1.80021	5.10156	48.0686
5.99504	4.77168e-05	1.80021	5.10156	48.0685
5.99817	4.77281e-05	1.80021	5.10156	48.0685
6.00163	4.77407e-05	1.80021	5.10156	48.0684
6.00605	4.77569e-05	1.80021	5.10156	48.0684
6.00867	4.77665e-05	1.80021	5.10156	48.0683
6.01129	4.7776e-05	1.80021	5.10156	48.0683
6.01372	4.77849e-05	1.80021	5.10156	48.0683
6.01862	4.78028e-05	1.80021	5.10156	48.0682
6.02376	4.78215e-05	1.80021	5.10156	48.0681
6.02861	4.78393e-05	1.80021	5.10156	48.0681
6.03399	4.7859e-05	1.80021	5.10156	48.068
6.03928	4.78784e-05	1.80021	5.10156	48.0679
6.0448	4.78987e-05	1.80021	5.10156	48.0678
6.04648	4.79049e-05	1.80021	5.10156	48.0678
6.04816	4.7911e-05	1.80021	5.10156	48.0678
6.05106	4.79216e-05	1.80021	5.10156	48.0677
6.05516	4.79366e-05	1.80021	5.10156	48.0677
6.06083	4.79576e-05	1.80021	5.10156	48.0676
6.0634	4.7967e-05	1.80021	5.10156	48.0676
6.06598	4.79765e-05	1.80021	5.10156	48.0675
6.06841	4.79854e-05	1.80021	5.10156	48.0675
6.07123	4.79958e-05	1.80021	5.10156	48.0675
6.07369	4.80049e-05	1.80021	5.10156	48.0674
6.07604	4.80135e-05	1.80021	5.10156	48.0674
6.08015	4.80287e-05	1.80021	5.10156	48.0673
6.08486	4.80461e-05	1.80021	5.10156	48.0673
6.09236	4.80738e-05	1.80021	5.10156	48.0672
6.10097	4.81056e-05	1.80021	5.10156	48.067
6.10517	4.81211e-05	1.80021	5.10156	48.067
6.10937	4.81368e-05	1.80021	5.10156	48.0669
6.1129	4.81498e-05	1.80021	5.10156	48.0669
6.11625	4.81623e-05	1.80021	5.10156	48.0668
6.11922	4.81733e-05	1.80021	5.10156	48.0668
6.1222	4.81844e-05	1.80021	5.10156	48.0667
6.125	4.81949e-05	1.80021	5.10156	48.0667
6.12774	4.8205e-05	1.80021	5.10156	48.0667
6.13193	4.82206e-05	1.80021	5.10156	48.0666
6.13891	4.82467e-05	1.80021	5.10156	48.0665
6.14604	4.82732e-05	1.80021	5.10156	48.0664
6.1518	4.82948e-05	1.80021	5.10156	48.0663
6.15683	4.83135e-05	1.80021	5.10156	48.0662
6.16146	4.83309e-05	1.80021	5.10156	48.0662
6.16621	4.83485e-05	1.80021	5.10156	48.0661
6.16834	4.83565e-05	1.80021	5.10156	48.0661
6.17047	4.83645e-05	1.80021	5.10156	48.066
6.17342	4.83756e-05	1.80021	5.10156	48.066
6.17723	4.83899e-05	1.80021	5.10156	48.066
6.18102	4.84041e-05	1.80021	5.10156	48.0659
6.184	4.84153e-05	1.80021	5.10156	48.0659
6.18699	4.84265e-05	1.80021	5.10156	48.0658
6.19001	4.84379e-05	1.80021	5.10156	48.0658
6.19462	4.84552e-05	1.80021	5.10156	48.0657
6.19844	4.84696e-05	1.80021	5.10156	48.0656
6.20226	4.8484e-05	1.80021	5.10156	48.0656
6.20521	4.8495e-05	1.80021	5.10156	48.0655
6.20816	4.85062e-05	1.80021	5.10156	48.0655
6.2124	4.85222e-05	1.80021	5.10156	48.0654
6.21721	4.85403e-05	1.80021	5.10156	48.0654
6.21936	4.85484e-05	1.80021	5.10156	48.0653
6.22151	4.85565e-05	1.80021	5.10156	48.0653
6.22353	4.85642e-05	1.80021	5.10156	48.0653
6.22856	4.85832e-05	1.80021	5.10156	48.0652
6.23364	4.86024e-05	1.80021	5.10156	48.0651
6.23887	4.86223e-05	1.80021	5.10156	48.0651
6.24397	4.86416e-05	1.80021	5.10156	48.065
6.24739	4.86546e-05	1.80021	5.10156	48.0649
6.25081	4.86676e-05	1.80021	5.10156	48.0649
6.25388	4.86793e-05	1.80021	5.10156	48.0648
6.25664	4.86897e-05	1.80021	5.10156	48.0648
6.2594	4.87002e-05	1.80021	5.10156	48.0648
6.26187	4.87096e-05	1.80021	5.10156	48.0647
6.26603	4.87254e-05	1.80021	5.10156	48.0647
6.27271	4.87508e-05	1.80021	5.10156	48.0646
6.27913	4.87754e-05	1.80021	5.10156	48.0645
6.28053	4.87807e-05	1.80021	5.10156	48.0645
6.28193	4.8786e-05	1.80021	5.10156	48.0644
6.28388	4.87935e-05	1.80021	5.10156	48.0644
6.28673	4.88043e-05	1.80021	5.10156	48.0644
6.29264	4.88269e-05	1.80021	5.10156	48.0643
6.29637	4.88411e-05	1.80021	5.10156	48.0642
6.30009	4.88554e-05	1.80021	5.10156	48.0642
6.30505	4.88744e-05	1.80021	5.10156	48.0641
6.30884	4.88889e-05	1.80021	5.10156	48.064
6.3117	4.88999e-05	1.80021	5.10156	48.064
6.31457	4.89108e-05	1.80021	5.10156	48.0639
6.31925	4.89287e-05	1.80021	5.10156	48.0639
6.3223	4.89404e-05	1.80021	5.10156	48.0638
6.32535	4.89522e-05	1.80021	5.10156	48.0638
6.32958	4.89685e-05	1.80021	5.10156	48.0637
6.33324	4.89826e-05	1.80021	5.10156	48.0637
6.33647	4.8995e-05	1.80021	5.10156	48.0636
6.34032	4.90099e-05	1.80021	5.10156	48.0636
6.34352	4.90221e-05	1.80021	5.10156	48.0635
6.34761	4.9038e-05	1.80021	5.10156	48.0635
6.35118	4.90517e-05	1.80021	5.10156	48.0634
6.35846	4.90799e-05	1.80021	5.10156	48.0633
6.36097	4.90896e-05	1.80021	5.10156	48.0633
6.36348	4.90993e-05	1.80021	5.10157	48.0632
6.36606	4.91092e-05	1.80021	5.10157	48.0632
6.36881	4.91198e-05	1.80021	5.10157	48.0631
6.37134	4.91296e-05	1.80021	5.10157	48.0631
6.37388	4.91394e-05	1.80021	5.10157	48.0631
6.37681	4.91507e-05	1.80021	5.10157	48.063
6.38152	4.91691e-05	1.80021	5.10157	48.063
6.38463	4.91812e-05	1.80021	5.10157	48.0629
6.38774	4.91932e-05	1.80021	5.10157	48.0629
6.39352	4.92157e-05	1.80021	5.10157	48.0628
6.39691	4.92289e-05	1.80021	5.10157	48.0627
6.4003	4.9242e-05	1.80021	5.10157	48.0627
6.4042	4.92572e-05	1.80021	5.10157	48.0626
6.40846	4.92737e-05	1.80021	5.10157	48.0626
6.41272	4.92903e-05	1.80021	5.10157	48.0625
6.41618	4.93039e-05	1.80021	5.10157	48.0624
6.41979	4.9318e-05	1.80021	5.10157	48.0624
6.42322	4.93314e-05	1.80021	5.10157	48.0623
6.42642	4.93438e-05	1.80021	5.10157	48.0623
6.43086	4.93612e-05	1.80021	5.10157	48.0622
6.43482	4.93766e-05	1.80021	5.10157	48.0622
6.43817	4.93898e-05	1.80021	5.10157	48.0621
6.44275	4.94077e-05	1.80021	5.10157	48.062
6.44693	4.9424e-05	1.80021	5.10157	48.062
6.45033	4.94374e-05	1.80021	5.10157	48.0619
6.45329	4.94491e-05	1.80021	5.10157	48.0619
6.45647	4.94616e-05	1.80021	5.10157	48.0618
6.45917	4.94722e-05	1.80021	5.10157	48.0618
6.46137	4.94809e-05	1.80021	5.10157	48.0618
6.46397	4.9491e-05	1.80021	5.10157	48.0617
6.46647	4.95009e-05	1.80021	5.10157	48.0617
6.4694	4.95124e-05	1.80021	5.10157	48.0616
6.47264	4.95252e-05	1.80021	5.10157	48.0616
6.47543	4.95362e-05	1.80021	5.10157	48.0615
6.47765	4.95449e-05	1.80021	5.10157	48.0615
6.47988	4.95537e-05	1.80021	5.10157	48.0615
6.48231	4.95633e-05	1.80021	5.10157	48.0614
6.48539	4.95754e-05	1.80021	5.10157	48.0614
6.48815	4.95863e-05	1.80021	5.10157	48.0613
6.49331	4.96067e-05	1.80021	5.10157	48.0613
6.49657	4.96196e-05	1.80021	5.10157	48.0612
6.49983	4.96325e-05	1.80021	5.10157	48.0612
6.50287	4.96445e-05	1.80021	5.10157	48.0611
6.50649	4.96588e-05	1.80021	5.10157	48.0611
6.51116	4.96774e-05	1.80021	5.10157	48.061
6.51427	4.96897e-05	1.80021	5.10157	48.0609
6.51738	4.9702e-05	1.80021	5.10157	48.0609
6.52032	4.97137e-05	1.80021	5.10157	48.0609
6.52365	4.97268e-05	1.80021	5.10157	48.0608
6.52849	4.97461e-05	1.80021	5.10157	48.0607
6.53352	4.9766e-05	1.80021	5.10157	48.0607
6.53856	4.9786e-05	1.80021	5.10157	48.0606
6.54087	4.97953e-05	1.80021	5.10157	48.0605
6.54319	4.98045e-05	1.80021	5.10157	48.0605
6.54613	4.98163e-05	1.80021	5.10157	48.0605
6.54914	4.98282e-05	1.80021	5.10157	48.0604
6.5555	4.98536e-05	1.80021	5.10157	48.0603
6.56093	4.98754e-05	1.80021	5.10157	48.0602
6.56274	4.98826e-05	1.80021	5.10157	48.0602
6.56456	4.98899e-05	1.80021	5.10157	48.0602
6.5682	4.99045e-05	1.80021	5.10157	48.0601
6.57171	4.99184e-05	1.80021	5.10157	48.0601
6.57524	4.99326e-05	1.80021	5.10157	48.06
6.57925	4.99486e-05	1.80021	5.10157	48.0599
6.58327	4.99647e-05	1.80021	5.10157	48.0599
6.58649	4.99776e-05	1.80021	5.10157	48.0598
6.59026	4.99928e-05	1.80021	5.10157	48.0598
6.59845	5.00256e-05	1.80021	5.10157	48.0596
6.60706	5.00604e-05	1.80021	5.10157	48.0595
6.61114	5.00768e-05	1.80021	5.10157	48.0595
6.6142	5.00891e-05	1.80021	5.10157	48.0594
6.61727	5.01015e-05	1.80021	5.10157	48.0594
6.62131	5.01178e-05	1.80021	5.10157	48.0593
6.62699	5.01407e-05	1.80021	5.10157	48.0592
6.63348	5.0167e-05	1.80021	5.10157	48.0591
6.63998	5.01933e-05	1.80021	5.10157	48.059
6.64676	5.02207e-05	1.80021	5.10157	48.0589
6.65372	5.02489e-05	1.80021	5.10157	48.0588
6.66494	5.02943e-05	1.80021	5.10157	48.0586
6.67302	5.03275e-05	1.80021	5.10157	48.0585
6.67422	5.03323e-05	1.80021	5.10157	48.0585
6.67542	5.03372e-05	1.80021	5.10157	48.0584
6.67748	5.03455e-05	1.80021	5.10157	48.0584
6.67999	5.03557e-05	1.80021	5.10157	48.0584
6.68293	5.03677e-05	1.80021	5.10157	48.0583
6.68643	5.0382e-05	1.80021	5.10157	48.0583
6.69122	5.04015e-05	1.80021	5.10157	48.0582
6.69645	5.04229e-05	1.80021	5.10157	48.0581
6.70143	5.04432e-05	1.80021	5.10157	48.058
6.70627	5.0463e-05	1.80021	5.10157	48.058
6.71005	5.04784e-05	1.80021	5.10157	48.0579
6.71183	5.04857e-05	1.80021	5.10157	48.0579
6.71361	5.0493e-05	1.80021	5.10157	48.0578
6.71644	5.05047e-05	1.80021	5.10157	48.0578
6.71928	5.05163e-05	1.80021	5.10157	48.0577
6.72271	5.05304e-05	1.80021	5.10157	48.0577
6.72686	5.05475e-05	1.80021	5.10157	48.0576
6.73037	5.05619e-05	1.80021	5.10157	48.0576
6.73394	5.05766e-05	1.80021	5.10157	48.0575
6.73734	5.05906e-05	1.80021	5.10157	48.0575
6.74102	5.06056e-05	1.80021	5.10157	48.0574
6.74491	5.06217e-05	1.80021	5.10157	48.0573
6.74817	5.06352e-05	1.80021	5.10157	48.0573
6.75082	5.0646e-05	1.80021	5.10157	48.0572
6.75475	5.06622e-05	1.80021	5.10157	48.0572
6.75847	5.06776e-05	1.80021	5.10157	48.0571
6.76155	5.06903e-05	1.80021	5.10157	48.0571
6.76463	5.07031e-05	1.80021	5.10157	48.057
6.76785	5.07164e-05	1.80021	5.10157	48.057
6.77133	5.07308e-05	1.80021	5.10157	48.0569
6.77468	5.07446e-05	1.80021	5.10157	48.0569
6.77964	5.07652e-05	1.80021	5.10157	48.0568
6.78427	5.07844e-05	1.8002	5.10157	48.0567
6.78984	5.08076e-05	1.8002	5.10157	48.0566
6.79153	5.08146e-05	1.8002	5.10157	48.0566
6.79323	5.08216e-05	1.8002	5.10157	48.0566
6.7954	5.08305e-05	1.8002	5.10157	48.0565
6.79848	5.08433e-05	1.8002	5.10157	48.0565
6.80432	5.08676e-05	1.8002	5.10157	48.0564
6.80811	5.08833e-05	1.8002	5.10157	48.0563
6.8119	5.08991e-05	1.8002	5.10157	48.0563
6.81609	5.09165e-05	1.8002	5.10157	48.0562
6.81973	5.09318e-05	1.8002	5.10157	48.0561
6.82316	5.09461e-05	1.8002	5.10157	48.0561
6.82598	5.09579e-05	1.8002	5.10157	48.056
6.82839	5.09679e-05	1.8002	5.10157	48.056
6.83084	5.09782e-05	1.8002	5.10157	48.056
6.83574	5.09986e-05	1.8002	5.10157	48.0559
6.83895	5.1012e-05	1.8002	5.10157	48.0558
6.84216	5.10255e-05	1.8002	5.10157	48.0558
6.846	5.10415e-05	1.8002	5.10157	48.0557
6.8494	5.10558e-05	1.8002	5.10157	48.0557
6.85285	5.10703e-05	1.8002	5.10157	48.0556
6.86116	5.11053e-05	1.8002	5.10157	48.0555
6.86289	5.11125e-05	1.8002	5.10157	48.0554
6.86463	5.11198e-05	1.8002	5.10157	48.0554
6.86803	5.1134e-05	1.8002	5.10157	48.0554
6.87192	5.11504e-05	1.8002	5.10157	48.0553
6.87612	5.11681e-05	1.8002	5.10158	48.0552
6.87987	5.11839e-05	1.8002	5.10158	48.0552
6.88328	5.11982e-05	1.8002	5.10158	48.0551
6.8865	5.12118e-05	1.8002	5.10158	48.0551
6.89027	5.12277e-05	1.8002	5.10158	48.055
6.89382	5.12427e-05	1.8002	5.10158	48.0549
6.89737	5.12577e-05	1.8002	5.10158	48.0549
6.9011	5.12735e-05	1.8002	5.10158	48.0548
6.90571	5.12928e-05	1.8002	5.10158	48.0547
6.90845	5.13045e-05	1.8002	5.10158	48.0547
6.9112	5.13161e-05	1.8002	5.10158	48.0546
6.91464	5.13307e-05	1.8002	5.10158	48.0546
6.9204	5.13551e-05	1.8002	5.10158	48.0545
6.92663	5.13816e-05	1.8002	5.10158	48.0544
6.93297	5.14087e-05	1.8002	5.10158	48.0543
6.93835	5.14314e-05	1.8002	5.10158	48.0542
6.94048	5.14404e-05	1.8002	5.10158	48.0542
6.94261	5.14495e-05	1.8002	5.10158	48.0541
6.94527	5.14608e-05	1.8002	5.10158	48.0541
6.94779	5.14716e-05	1.8002	5.10158	48.054
6.95156	5.14876e-05	1.8002	5.10158	48.054
6.95491	5.15019e-05	1.8002	5.10158	48.0539
6.95834	5.15166e-05	1.8002	5.10158	48.0539
6.96058	5.15262e-05	1.8002	5.10158	48.0538
6.96282	5.15357e-05	1.8002	5.10158	48.0538
6.96738	5.15552e-05	1.8002	5.10158	48.0537
6.97186	5.15744e-05	1.8002	5.10158	48.0536
6.97596	5.15919e-05	1.8002	5.10158	48.0536
6.97907	5.16052e-05	1.8002	5.10158	48.0535
6.98219	5.16186e-05	1.8002	5.10158	48.0535
6.98546	5.16326e-05	1.8002	5.10158	48.0534
6.98858	5.16459e-05	1.8002	5.10158	48.0534
6.99185	5.16599e-05	1.8002	5.10158	48.0533
6.99475	5.16724e-05	1.8002	5.10158	48.0533
6.99925	5.16918e-05	1.8002	5.10158	48.0532
7.00355	5.17102e-05	1.8002	5.10158	48.0531
7.00858	5.17319e-05	1.8002	5.10158	48.053
7.0133	5.17523e-05	1.8002	5.10158	48.053
7.01735	5.17697e-05	1.8002	5.10158	48.0529
7.02367	5.17967e-05	1.8002	5.10158	48.0528
7.02631	5.18082e-05	1.8002	5.10158	48.0527
7.02895	5.18196e-05	1.8002	5.10158	48.0527
7.03308	5.18374e-05	1.8002	5.10158	48.0526
7.0366	5.18527e-05	1.8002	5.10158	48.0526
7.03959	5.18656e-05	1.8002	5.10158	48.0525
7.04393	5.18844e-05	1.8002	5.10158	48.0524
7.0463	5.18946e-05	1.8002	5.10158	48.0524
7.04867	5.19049e-05	1.8002	5.10158	48.0524
7.05219	5.19202e-05	1.8002	5.10158	48.0523
7.05672	5.19398e-05	1.8002	5.10158	48.0522
7.06131	5.19598e-05	1.8002	5.10158	48.0522
7.06405	5.19717e-05	1.8002	5.10158	48.0521
7.06679	5.19835e-05	1.8002	5.10158	48.0521
7.06826	5.19899e-05	1.8002	5.10158	48.052
7.06973	5.19963e-05	1.8002	5.10158	48.052
7.07282	5.20097e-05	1.8002	5.10158	48.052
7.07534	5.20207e-05	1.8002	5.10158	48.0519
7.07786	5.20317e-05	1.8002	5.10158	48.0519
7.08027	5.20422e-05	1.8002	5.10158	48.0518
7.08243	5.20516e-05	1.8002	5.10158	48.0518
7.08596	5.20671e-05	1.8002	5.10158	48.0517
7.08866	5.20788e-05	1.8002	5.10158	48.0517
7.09136	5.20906e-05	1.8002	5.10158	48.0516
7.09421	5.2103e-05	1.8002	5.10158	48.0516
7.09684	5.21145e-05	1.8002	5.10158	48.0516
7.10078	5.21318e-05	1.8002	5.10158	48.0515
7.10526	5.21513e-05	1.8002	5.10158	48.0514
7.10876	5.21667e-05	1.8002	5.10158	48.0513
7.11227	5.2182e-05	1.8002	5.10158	48.0513
7.11482	5.21931e-05	1.8002	5.10158	48.0512
7.11738	5.22044e-05	1.8002	5.10158	48.0512
7.12226	5.22257e-05	1.8002	5.10158	48.0511
7.1311	5.22648e-05	1.8002	5.10158	48.051
7.13304	5.22732e-05	1.8002	5.10158	48.0509
7.13499	5.22817e-05	1.8002	5.10158	48.0509
7.13773	5.22937e-05	1.8002	5.10158	48.0509
7.14047	5.23057e-05	1.8002	5.10158	48.0508
7.14338	5.23185e-05	1.8002	5.10158	48.0508
7.14503	5.23258e-05	1.8002	5.10158	48.0507
7.14667	5.2333e-05	1.8002	5.10158	48.0507
7.14979	5.23467e-05	1.8002	5.10158	48.0506
7.15256	5.23589e-05	1.8002	5.10158	48.0506
7.15509	5.23701e-05	1.8002	5.10158	48.0506
7.15814	5.23836e-05	1.8002	5.10158	48.0505
7.16162	5.2399e-05	1.8002	5.10158	48.0504
7.16384	5.24088e-05	1.8002	5.10158	48.0504
7.16607	5.24186e-05	1.8002	5.10158	48.0504
7.16837	5.24288e-05	1.8002	5.10158	48.0503
7.17057	5.24385e-05	1.8002	5.10158	48.0503
7.17438	5.24554e-05	1.8002	5.10158	48.0502
7.18071	5.24833e-05	1.8002	5.10158	48.0501
7.18348	5.24956e-05	1.8002	5.10158	48.0501
7.18624	5.25078e-05	1.8002	5.10158	48.05
7.19035	5.2526e-05	1.8002	5.10158	48.05
7.19447	5.25443e-05	1.8002	5.10158	48.0499
7.19791	5.25596e-05	1.8002	5.10158	48.0498
7.20377	5.25857e-05	1.8002	5.10158	48.0497
7.21	5.26136e-05	1.8002	5.10158	48.0496
7.21175	5.26213e-05	1.8002	5.10158	48.0496
7.2135	5.26291e-05	1.8002	5.10158	48.0496
7.21624	5.26413e-05	1.8002	5.10158	48.0495
7.21902	5.26536e-05	1.8002	5.10158	48.0495
7.22176	5.26659e-05	1.8002	5.10158	48.0494
7.22463	5.26786e-05	1.8002	5.10158	48.0494
7.22708	5.26895e-05	1.8002	5.10158	48.0493
7.22952	5.27004e-05	1.8002	5.10158	48.0493
7.23232	5.27129e-05	1.8002	5.10158	48.0492
7.23692	5.27334e-05	1.8002	5.10158	48.0491
7.24151	5.2754e-05	1.8002	5.10158	48.0491
7.24538	5.27713e-05	1.8002	5.10158	48.049
7.25126	5.27977e-05	1.8002	5.10158	48.0489
7.25398	5.28099e-05	1.8002	5.10158	48.0489
7.2567	5.28221e-05	1.8002	5.10158	48.0488
7.25913	5.28331e-05	1.8002	5.10158	48.0488
7.26134	5.28429e-05	1.8002	5.10158	48.0487
7.26343	5.28523e-05	1.8002	5.10158	48.0487
7.26601	5.28639e-05	1.8002	5.10158	48.0486
7.26874	5.28762e-05	1.8002	5.10158	48.0486
7.27228	5.28921e-05	1.8002	5.10158	48.0485
7.27561	5.29071e-05	1.8002	5.10158	48.0485
7.27859	5.29205e-05	1.8002	5.10158	48.0484
7.2817	5.29345e-05	1.8002	5.10158	48.0484
7.28545	5.29514e-05	1.8002	5.10158	48.0483
7.28926	5.29685e-05	1.8002	5.10158	48.0482
7.29431	5.29914e-05	1.8002	5.10158	48.0481
7.29587	5.29984e-05	1.8002	5.10158	48.0481
7.29742	5.30054e-05	1.8002	5.10158	48.0481
7.29914	5.30132e-05	1.8002	5.10158	48.0481
7.30282	5.30298e-05	1.8002	5.10158	48.048
7.30577	5.30431e-05	1.8002	5.10158	48.0479
7.30835	5.30548e-05	1.8002	5.10158	48.0479
7.31107	5.30671e-05	1.8002	5.10158	48.0479
7.31368	5.30789e-05	1.8002	5.10158	48.0478
7.31613	5.309e-05	1.8002	5.10158	48.0478
7.31953	5.31054e-05	1.8002	5.10158	48.0477
7.32226	5.31177e-05	1.8002	5.10158	48.0477
7.32498	5.31301e-05	1.8002	5.10158	48.0476
7.32855	5.31464e-05	1.8002	5.10158	48.0475
7.33256	5.31646e-05	1.8002	5.10158	48.0475
7.33586	5.31796e-05	1.8002	5.10158	48.0474
7.33956	5.31964e-05	1.8002	5.10158	48.0473
7.34779	5.32338e-05	1.8002	5.10159	48.0472
7.35172	5.32518e-05	1.8002	5.10159	48.0471
7.35565	5.32696e-05	1.8002	5.10159	48.0471
7.35939	5.32867e-05	1.8002	5.10159	48.047
7.36314	5.33038e-05	1.8002	5.10159	48.0469
7.36969	5.33339e-05	1.8002	5.10159	48.0468
7.37612	5.33631e-05	1.8002	5.10159	48.0467
7.38593	5.34084e-05	1.8002	5.10159	48.0465
7.38714	5.34139e-05	1.8002	5.10159	48.0465
7.38834	5.34193e-05	1.8002	5.10159	48.0465
7.38945	5.34244e-05	1.8002	5.10159	48.0465
7.391	5.34315e-05	1.8002	5.10159	48.0464
7.39314	5.34413e-05	1.8002	5.10159	48.0464
7.39537	5.34515e-05	1.8002	5.10159	48.0464
7.39816	5.34643e-05	1.8002	5.10159	48.0463
7.40163	5.34802e-05	1.8002	5.10159	48.0462
7.40518	5.34965e-05	1.8002	5.10159	48.0462
7.40941	5.35161e-05	1.8002	5.10159	48.0461
7.41377	5.35361e-05	1.8002	5.10159	48.046
7.41817	5.35563e-05	1.8002	5.10159	48.046
7.42262	5.35768e-05	1.8002	5.10159	48.0459
7.42758	5.35998e-05	1.8002	5.10159	48.0458
7.43347	5.36269e-05	1.8002	5.10159	48.0457
7.43864	5.36509e-05	1.8002	5.10159	48.0456
7.44346	5.36732e-05	1.8002	5.10159	48.0455
7.44776	5.3693e-05	1.8002	5.10159	48.0454
7.44989	5.37028e-05	1.8002	5.10159	48.0454
7.45201	5.37127e-05	1.8002	5.10159	48.0453
7.45442	5.37239e-05	1.8002	5.10159	48.0453
7.46001	5.37498e-05	1.8002	5.10159	48.0452
7.46718	5.37831e-05	1.8002	5.10159	48.0451
7.47358	5.38129e-05	1.8002	5.10159	48.045
7.47649	5.38265e-05	1.8002	5.10159	48.0449
7.4794	5.384e-05	1.8002	5.10159	48.0448
7.48182	5.38513e-05	1.8002	5.10159	48.0448
7.48556	5.38687e-05	1.8002	5.10159	48.0447
7.48752	5.38779e-05	1.8002	5.10159	48.0447
7.48949	5.38871e-05	1.8002	5.10159	48.0447
7.49152	5.38965e-05	1.8002	5.10159	48.0446
7.49397	5.39079e-05	1.8002	5.10159	48.0446
7.49733	5.39236e-05	1.8002	5.10159	48.0445
7.50182	5.39446e-05	1.8002	5.10159	48.0444
7.50525	5.39607e-05	1.8002	5.10159	48.0444
7.50868	5.39767e-05	1.8002	5.10159	48.0443
7.51209	5.39926e-05	1.8002	5.10159	48.0443
7.5158	5.40099e-05	1.8002	5.10159	48.0442
7.5195	5.40273e-05	1.8002	5.10159	48.0441
7.523	5.40438e-05	1.8002	5.10159	48.0441
7.52572	5.40566e-05	1.8002	5.10159	48.044
7.52845	5.40693e-05	1.8002	5.10159	48.044
7.53253	5.40885e-05	1.8002	5.10159	48.0439
7.53462	5.40983e-05	1.8002	5.10159	48.0438
7.53671	5.41082e-05	1.8002	5.10159	48.0438
7.5387	5.41175e-05	1.8002	5.10159	48.0438
7.54132	5.41298e-05	1.8002	5.10159	48.0437
7.546	5.41519e-05	1.8002	5.10159	48.0436
7.55198	5.41799e-05	1.8002	5.10159	48.0435
7.55506	5.41945e-05	1.8002	5.10159	48.0435
7.55815	5.42091e-05	1.8002	5.10159	48.0434
7.56205	5.42275e-05	1.8002	5.10159	48.0433
7.57115	5.42705e-05	1.8002	5.10159	48.0432
7.57844	5.43051e-05	1.8002	5.10159	48.043
7.5812	5.43182e-05	1.8002	5.10159	48.043
7.58396	5.43312e-05	1.8002	5.10159	48.0429
7.58756	5.43483e-05	1.8002	5.10159	48.0429
7.59112	5.43652e-05	1.8002	5.10159	48.0428
7.59641	5.43903e-05	1.8002	5.10159	48.0427
7.60177	5.44159e-05	1.8002	5.10159	48.0426
7.60413	5.44271e-05	1.8002	5.10159	48.0426
7.6065	5.44383e-05	1.8002	5.10159	48.0425
7.60896	5.445e-05	1.8002	5.10159	48.0425
7.61155	5.44623e-05	1.8002	5.10159	48.0424
7.61399	5.44739e-05	1.8002	5.10159	48.0424
7.61678	5.44872e-05	1.8002	5.10159	48.0423
7.62116	5.45081e-05	1.8002	5.10159	48.0423
7.62824	5.45419e-05	1.8002	5.10159	48.0421
7.63316	5.45655e-05	1.8002	5.10159	48.042
7.63493	5.45739e-05	1.8002	5.10159	48.042
7.6367	5.45823e-05	1.8002	5.10159	48.042
7.64195	5.46075e-05	1.8002	5.10159	48.0419
7.6441	5.46177e-05	1.8002	5.10159	48.0418
7.64624	5.4628e-05	1.8002	5.10159	48.0418
7.64851	5.46388e-05	1.8002	5.10159	48.0417
7.6511	5.46513e-05	1.8002	5.10159	48.0417
7.65362	5.46634e-05	1.8002	5.10159	48.0417
7.65631	5.46762e-05	1.8002	5.10159	48.0416
7.66002	5.46941e-05	1.8002	5.10159	48.0415
7.66343	5.47105e-05	1.8002	5.10159	48.0415
7.66599	5.47228e-05	1.8002	5.10159	48.0414
7.66855	5.4735e-05	1.8002	5.10159	48.0414
7.6715	5.47492e-05	1.8002	5.10159	48.0413
7.67449	5.47637e-05	1.8002	5.10159	48.0413
7.67749	5.47781e-05	1.8002	5.10159	48.0412
7.67998	5.47901e-05	1.8002	5.10159	48.0412
7.68261	5.48027e-05	1.8002	5.10159	48.0411
7.68677	5.48227e-05	1.8002	5.10159	48.041
7.69239	5.485e-05	1.8002	5.10159	48.0409
7.69651	5.48698e-05	1.8002	5.10159	48.0409
7.70062	5.48896e-05	1.8002	5.10159	48.0408
7.70374	5.49048e-05	1.8002	5.10159	48.0407
7.70687	5.49199e-05	1.8002	5.10159	48.0407
[truncated: 26,780 more rows]

## Sheet: 35P0_300stp_180sdt
Time	Vesicularity	H2Ot	OH/H2Om	CO2
(s)	(vol frac)	(wt%)	(mol/mol)	(ppm)
0	3.39292e-05	1.80024	5.10149	48.1088
5.72807e-05	3.39292e-05	1.80024	5.10149	48.1088
0.000343684	3.39292e-05	1.80024	5.10149	48.1088
0.00148917	3.39293e-05	1.80024	5.10149	48.1088
0.00404556	3.39294e-05	1.80024	5.10149	48.1088
0.00857187	3.39297e-05	1.80024	5.10149	48.1088
0.0166749	3.39304e-05	1.80024	5.10149	48.1088
0.021644	3.39309e-05	1.80024	5.10149	48.1088
0.026613	3.39314e-05	1.80024	5.10149	48.1088
0.0306363	3.39319e-05	1.80024	5.10149	48.1088
0.0339612	3.39323e-05	1.80024	5.10149	48.1088
0.0368779	3.39326e-05	1.80024	5.10149	48.1088
0.0397607	3.3933e-05	1.80024	5.10149	48.1088
0.0422481	3.39333e-05	1.80024	5.10149	48.1088
0.0452744	3.39337e-05	1.80024	5.10149	48.1088
0.0488283	3.39343e-05	1.80024	5.10149	48.1088
0.0527419	3.39348e-05	1.80024	5.10149	48.1088
0.0565099	3.39354e-05	1.80024	5.10149	48.1088
0.0608968	3.39362e-05	1.80024	5.10149	48.1088
0.0658109	3.3937e-05	1.80024	5.10149	48.1088
0.0714802	3.3938e-05	1.80024	5.10149	48.1088
0.0741618	3.39385e-05	1.80024	5.10149	48.1088
0.0768433	3.39389e-05	1.80024	5.10149	48.1088
0.081449	3.39398e-05	1.80024	5.10149	48.1088
0.088257	3.39409e-05	1.80024	5.10149	48.1088
0.0900604	3.39413e-05	1.80024	5.10149	48.1088
0.0918638	3.39417e-05	1.80024	5.10149	48.1088
0.0955783	3.39425e-05	1.80024	5.10149	48.1088
0.099999	3.39434e-05	1.80024	5.10149	48.1088
0.104306	3.39443e-05	1.80024	5.10149	48.1088
0.107759	3.3945e-05	1.80024	5.10149	48.1088
0.111029	3.39456e-05	1.80024	5.10149	48.1088
0.115153	3.39464e-05	1.80024	5.10149	48.1088
0.119278	3.39473e-05	1.80024	5.10149	48.1088
0.122964	3.39481e-05	1.80024	5.10149	48.1088
0.127047	3.3949e-05	1.80024	5.10149	48.1088
0.131936	3.39501e-05	1.80024	5.10149	48.1088
0.13649	3.3951e-05	1.80024	5.10149	48.1088
0.142109	3.39523e-05	1.80024	5.10149	48.1088
0.146639	3.39534e-05	1.80024	5.10149	48.1088
0.149141	3.39539e-05	1.80024	5.10149	48.1088
0.151642	3.39545e-05	1.80024	5.10149	48.1088
0.154358	3.39551e-05	1.80024	5.10149	48.1088
0.157365	3.39557e-05	1.80024	5.10149	48.1088
0.16454	3.39576e-05	1.80024	5.10149	48.1088
0.16636	3.39579e-05	1.80024	5.10149	48.1088
0.16818	3.39583e-05	1.80024	5.10149	48.1088
0.171489	3.3959e-05	1.80024	5.10149	48.1088
0.177721	3.39606e-05	1.80024	5.10149	48.1088
0.183351	3.39618e-05	1.80024	5.10149	48.1088
0.186353	3.39625e-05	1.80024	5.10149	48.1088
0.189356	3.39632e-05	1.80024	5.10149	48.1088
0.193625	3.39643e-05	1.80024	5.10149	48.1088
0.199149	3.39657e-05	1.80024	5.10149	48.1088
0.203023	3.39666e-05	1.80024	5.10149	48.1088
0.206897	3.39676e-05	1.80024	5.10149	48.1088
0.210026	3.39683e-05	1.80024	5.10149	48.1088
0.212736	3.3969e-05	1.80024	5.10149	48.1088
0.215309	3.39696e-05	1.80024	5.10149	48.1088
0.218843	3.39705e-05	1.80024	5.10149	48.1088
0.223571	3.39717e-05	1.80024	5.10149	48.1088
0.227822	3.39727e-05	1.80024	5.10149	48.1088
0.231975	3.39737e-05	1.80024	5.10149	48.1088
0.236161	3.39748e-05	1.80024	5.10149	48.1088
0.240652	3.3976e-05	1.80024	5.10149	48.1088
0.245144	3.39771e-05	1.80024	5.10149	48.1088
0.249455	3.39782e-05	1.80024	5.10149	48.1088
0.254447	3.39795e-05	1.80024	5.10149	48.1088
0.259218	3.39807e-05	1.80024	5.10149	48.1088
0.263171	3.39817e-05	1.80024	5.10149	48.1088
0.266923	3.39827e-05	1.80024	5.10149	48.1088
0.27028	3.39836e-05	1.80024	5.10149	48.1088
0.274036	3.39845e-05	1.80024	5.10149	48.1088
0.280213	3.3986e-05	1.80024	5.10149	48.1088
0.285407	3.39874e-05	1.80024	5.10149	48.1088
0.290081	3.39887e-05	1.80024	5.10149	48.1088
0.29561	3.39901e-05	1.80024	5.10149	48.1088
0.300716	3.39914e-05	1.80024	5.10149	48.1088
0.304099	3.39923e-05	1.80024	5.10149	48.1088
0.307483	3.39932e-05	1.80024	5.10149	48.1088
0.310371	3.39939e-05	1.80024	5.10149	48.1088
0.314065	3.39949e-05	1.80024	5.10149	48.1088
0.318674	3.39962e-05	1.80024	5.10149	48.1088
0.323711	3.39976e-05	1.80024	5.10149	48.1088
0.329232	3.39991e-05	1.80024	5.10149	48.1088
0.333685	3.40002e-05	1.80024	5.10149	48.1088
0.33805	3.40013e-05	1.80024	5.10149	48.1088
0.341598	3.40023e-05	1.80024	5.10149	48.1088
0.344829	3.40032e-05	1.80024	5.10149	48.1088
0.351409	3.4005e-05	1.80024	5.10149	48.1088
0.353935	3.40057e-05	1.80024	5.10149	48.1088
0.356461	3.40063e-05	1.80024	5.10149	48.1088
0.359272	3.40071e-05	1.80024	5.10149	48.1088
0.362608	3.4008e-05	1.80024	5.10149	48.1088
0.366434	3.4009e-05	1.80024	5.10149	48.1088
0.37021	3.401e-05	1.80024	5.10149	48.1088
0.373577	3.40109e-05	1.80024	5.10149	48.1088
0.377292	3.40119e-05	1.80024	5.10149	48.1088
0.382697	3.40134e-05	1.80024	5.10149	48.1088
0.38832	3.4015e-05	1.80024	5.10149	48.1088
0.393065	3.40162e-05	1.80024	5.10149	48.1088
0.3985	3.40177e-05	1.80024	5.10149	48.1088
0.405904	3.40197e-05	1.80024	5.10149	48.1088
0.410594	3.40209e-05	1.80024	5.10149	48.1088
0.415284	3.40222e-05	1.80024	5.10149	48.1088
0.419525	3.40235e-05	1.80024	5.10149	48.1088
0.426147	3.40253e-05	1.80024	5.10149	48.1088
0.431137	3.40267e-05	1.80024	5.10149	48.1088
0.436127	3.40281e-05	1.80024	5.10149	48.1088
0.441458	3.40296e-05	1.80024	5.10149	48.1088
0.446813	3.40311e-05	1.80024	5.10149	48.1088
0.452169	3.40325e-05	1.80024	5.10149	48.1088
0.456698	3.40338e-05	1.80024	5.10149	48.1088
0.46138	3.4035e-05	1.80024	5.10149	48.1088
0.470279	3.40375e-05	1.80024	5.10149	48.1088
0.48489	3.40416e-05	1.80024	5.10149	48.1088
0.498168	3.40457e-05	1.80024	5.10149	48.1088
0.49987	3.4046e-05	1.80024	5.10149	48.1088
0.501573	3.40464e-05	1.80024	5.10149	48.1088
0.504824	3.40473e-05	1.80024	5.10149	48.1088
0.513682	3.40497e-05	1.80024	5.10149	48.1088
0.519123	3.40513e-05	1.80024	5.10149	48.1088
0.524564	3.40528e-05	1.80024	5.10149	48.1088
0.529853	3.40543e-05	1.80024	5.10149	48.1088
0.544017	3.40582e-05	1.80024	5.10149	48.1088
0.560255	3.40627e-05	1.80024	5.10149	48.1088
0.563628	3.40637e-05	1.80024	5.10149	48.1088
0.567	3.40647e-05	1.80024	5.10149	48.1088
0.571021	3.40659e-05	1.80024	5.10149	48.1088
0.575392	3.40671e-05	1.80024	5.10149	48.1088
0.579322	3.40683e-05	1.80024	5.10149	48.1088
0.583861	3.40696e-05	1.80024	5.10149	48.1088
0.595901	3.40732e-05	1.80024	5.10149	48.1088
0.597982	3.40738e-05	1.80024	5.10149	48.1088
0.600064	3.40743e-05	1.80024	5.10149	48.1088
0.603467	3.40752e-05	1.80024	5.10149	48.1088
0.608894	3.40768e-05	1.80024	5.10149	48.1088
0.614603	3.40784e-05	1.80024	5.10149	48.1088
0.620885	3.40802e-05	1.80024	5.10149	48.1088
0.627003	3.40819e-05	1.80024	5.10149	48.1087
0.634443	3.40841e-05	1.80024	5.10149	48.1087
0.642106	3.40863e-05	1.80024	5.10149	48.1087
0.649889	3.40885e-05	1.80024	5.10149	48.1087
0.658143	3.40909e-05	1.80024	5.10149	48.1087
0.663113	3.40923e-05	1.80024	5.10149	48.1087
0.668084	3.40938e-05	1.80024	5.10149	48.1087
0.672734	3.40952e-05	1.80024	5.10149	48.1087
0.685008	3.40987e-05	1.80024	5.10149	48.1087
0.70145	3.41034e-05	1.80024	5.10149	48.1087
0.711606	3.41063e-05	1.80024	5.10149	48.1087
0.719704	3.41087e-05	1.80024	5.10149	48.1087
0.727802	3.41111e-05	1.80024	5.10149	48.1087
0.735413	3.41134e-05	1.80024	5.10149	48.1087
0.743529	3.41157e-05	1.80024	5.10149	48.1087
0.750993	3.41179e-05	1.80024	5.10149	48.1087
0.757051	3.41198e-05	1.80024	5.10149	48.1087
0.764016	3.41218e-05	1.80024	5.10149	48.1087
0.770202	3.41237e-05	1.80024	5.10149	48.1087
0.776163	3.41254e-05	1.80024	5.10149	48.1087
0.781701	3.4127e-05	1.80024	5.10149	48.1087
0.787243	3.41286e-05	1.80024	5.10149	48.1087
0.798621	3.4132e-05	1.80024	5.10149	48.1087
0.807732	3.41347e-05	1.80024	5.10149	48.1087
0.82014	3.41383e-05	1.80024	5.10149	48.1087
0.834359	3.41424e-05	1.80024	5.10149	48.1087
0.841824	3.41447e-05	1.80024	5.10149	48.1087
0.847474	3.41463e-05	1.80024	5.10149	48.1087
0.853124	3.41481e-05	1.80024	5.10149	48.1087
0.858398	3.41497e-05	1.80024	5.10149	48.1087
0.865749	3.41519e-05	1.80024	5.10149	48.1087
0.879195	3.4156e-05	1.80024	5.10149	48.1087
0.89271	3.41599e-05	1.80024	5.10149	48.1087
0.898194	3.41615e-05	1.80024	5.10149	48.1087
0.90119	3.41624e-05	1.80024	5.10149	48.1087
0.904186	3.41633e-05	1.80024	5.10149	48.1087
0.908074	3.41645e-05	1.80024	5.10149	48.1087
0.916594	3.4167e-05	1.80024	5.10149	48.1087
0.924038	3.41692e-05	1.80024	5.10149	48.1086
0.928473	3.41705e-05	1.80024	5.10149	48.1086
0.932908	3.41719e-05	1.80024	5.10149	48.1086
0.937436	3.41733e-05	1.80024	5.10149	48.1086
0.943538	3.41751e-05	1.80024	5.10149	48.1086
0.962286	3.4181e-05	1.80024	5.10149	48.1086
0.964727	3.41816e-05	1.80024	5.10149	48.1086
0.967169	3.41823e-05	1.80024	5.10149	48.1086
0.970505	3.41833e-05	1.80024	5.10149	48.1086
0.977185	3.41853e-05	1.80024	5.10149	48.1086
0.995742	3.4191e-05	1.80024	5.10149	48.1086
1.01679	3.4197e-05	1.80024	5.10149	48.1086
1.01918	3.41978e-05	1.80024	5.10149	48.1086
1.02157	3.41986e-05	1.80024	5.10149	48.1086
1.02485	3.41996e-05	1.80024	5.10149	48.1086
1.03183	3.42018e-05	1.80024	5.10149	48.1086
1.04491	3.42057e-05	1.80024	5.10149	48.1086
1.06195	3.42109e-05	1.80024	5.10149	48.1086
1.07847	3.42158e-05	1.80024	5.10149	48.1086
1.08137	3.42168e-05	1.80024	5.10149	48.1086
1.08426	3.42177e-05	1.80024	5.10149	48.1086
1.08772	3.42188e-05	1.80024	5.10149	48.1086
1.09347	3.42206e-05	1.80024	5.10149	48.1086
1.10439	3.4224e-05	1.80024	5.10149	48.1086
1.11554	3.42275e-05	1.80024	5.10149	48.1086
1.12067	3.4229e-05	1.80024	5.10149	48.1086
1.1258	3.42306e-05	1.80024	5.10149	48.1086
1.13017	3.42319e-05	1.80024	5.10149	48.1086
1.13457	3.42332e-05	1.80024	5.10149	48.1086
1.14032	3.4235e-05	1.80024	5.10149	48.1085
1.15014	3.42379e-05	1.80024	5.10149	48.1085
1.16104	3.42412e-05	1.80024	5.10149	48.1085
1.16837	3.42435e-05	1.80024	5.10149	48.1085
1.17077	3.42442e-05	1.80024	5.10149	48.1085
1.17317	3.4245e-05	1.80024	5.10149	48.1085
1.17635	3.4246e-05	1.80024	5.10149	48.1085
1.18186	3.42477e-05	1.80024	5.10149	48.1085
1.18875	3.42499e-05	1.80024	5.10149	48.1085
1.1986	3.42528e-05	1.80024	5.10149	48.1085
1.20293	3.42542e-05	1.80024	5.10149	48.1085
1.20726	3.42556e-05	1.80024	5.10149	48.1085
1.21198	3.42571e-05	1.80024	5.10149	48.1085
1.21912	3.42593e-05	1.80024	5.10149	48.1085
1.22596	3.42614e-05	1.80024	5.10149	48.1085
1.23573	3.42645e-05	1.80024	5.10149	48.1085
1.247	3.42681e-05	1.80024	5.10149	48.1085
1.25849	3.42716e-05	1.80024	5.10149	48.1085
1.26853	3.42748e-05	1.80024	5.10149	48.1085
1.27167	3.42757e-05	1.80024	5.10149	48.1085
1.27481	3.42767e-05	1.80024	5.10149	48.1085
1.27837	3.42778e-05	1.80024	5.10149	48.1085
1.28358	3.42794e-05	1.80024	5.10149	48.1085
1.29084	3.42816e-05	1.80024	5.10149	48.1085
1.29999	3.42846e-05	1.80024	5.10149	48.1085
1.30527	3.42862e-05	1.80024	5.10149	48.1085
1.31056	3.42878e-05	1.80024	5.10149	48.1085
1.31594	3.42895e-05	1.80024	5.10149	48.1085
1.32728	3.42931e-05	1.80024	5.10149	48.1084
1.34725	3.42996e-05	1.80024	5.10149	48.1084
1.34904	3.43001e-05	1.80024	5.10149	48.1084
1.35083	3.43006e-05	1.80024	5.10149	48.1084
1.35433	3.43016e-05	1.80024	5.10149	48.1084
1.35959	3.43032e-05	1.80024	5.10149	48.1084
1.3783	3.43092e-05	1.80024	5.10149	48.1084
1.39444	3.43142e-05	1.80024	5.10149	48.1084
1.40924	3.43188e-05	1.80024	5.10149	48.1084
1.42317	3.43234e-05	1.80024	5.10149	48.1084
1.42643	3.43244e-05	1.80024	5.10149	48.1084
1.4297	3.43254e-05	1.80024	5.10149	48.1084
1.43362	3.43266e-05	1.80024	5.10149	48.1084
1.43957	3.43285e-05	1.80024	5.10149	48.1084
1.44626	3.43306e-05	1.80024	5.10149	48.1084
1.4523	3.43326e-05	1.80024	5.10149	48.1084
1.45755	3.43342e-05	1.80024	5.10149	48.1084
1.46282	3.43359e-05	1.80024	5.10149	48.1084
1.46846	3.43377e-05	1.80024	5.10149	48.1084
1.47412	3.43395e-05	1.80024	5.10149	48.1084
1.47982	3.43413e-05	1.80024	5.10149	48.1084
1.48623	3.43434e-05	1.80024	5.10149	48.1084
1.49317	3.43456e-05	1.80024	5.10149	48.1083
1.498	3.43471e-05	1.80024	5.10149	48.1083
1.50283	3.43487e-05	1.80024	5.10149	48.1083
1.50726	3.43501e-05	1.80024	5.10149	48.1083
1.51205	3.43516e-05	1.80024	5.10149	48.1083
1.52217	3.43548e-05	1.80024	5.10149	48.1083
1.53136	3.43579e-05	1.80024	5.10149	48.1083
1.53519	3.4359e-05	1.80024	5.10149	48.1083
1.53902	3.43602e-05	1.80024	5.10149	48.1083
1.54329	3.43616e-05	1.80024	5.10149	48.1083
1.55216	3.43644e-05	1.80024	5.10149	48.1083
1.56124	3.43673e-05	1.80024	5.10149	48.1083
1.56973	3.437e-05	1.80024	5.10149	48.1083
1.57747	3.43725e-05	1.80024	5.10149	48.1083
1.58306	3.43743e-05	1.80024	5.10149	48.1083
1.58865	3.43761e-05	1.80024	5.10149	48.1083
1.5935	3.43777e-05	1.80024	5.10149	48.1083
1.59811	3.43792e-05	1.80024	5.10149	48.1083
1.60812	3.43825e-05	1.80024	5.10149	48.1083
1.62159	3.43869e-05	1.80024	5.10149	48.1083
1.62814	3.43891e-05	1.80024	5.10149	48.1083
1.63469	3.43911e-05	1.80024	5.10149	48.1083
1.64156	3.43932e-05	1.80024	5.10149	48.1082
1.64735	3.43951e-05	1.80024	5.10149	48.1082
1.65339	3.43971e-05	1.80024	5.10149	48.1082
1.6604	3.43994e-05	1.80024	5.10149	48.1082
1.67132	3.4403e-05	1.80024	5.10149	48.1082
1.68447	3.44073e-05	1.80024	5.10149	48.1082
1.70018	3.44126e-05	1.80024	5.10149	48.1082
1.70232	3.44132e-05	1.80024	5.10149	48.1082
1.70446	3.44138e-05	1.80024	5.10149	48.1082
1.70784	3.44149e-05	1.80024	5.10149	48.1082
1.7127	3.44164e-05	1.80024	5.10149	48.1082
1.71833	3.44183e-05	1.80024	5.10149	48.1082
1.72626	3.44209e-05	1.80024	5.10149	48.1082
1.73832	3.44248e-05	1.80024	5.10149	48.1082
1.75791	3.44313e-05	1.80024	5.10149	48.1082
1.78297	3.44397e-05	1.80024	5.10149	48.1081
1.78636	3.44407e-05	1.80024	5.10149	48.1081
1.78974	3.44418e-05	1.80024	5.10149	48.1081
1.79336	3.44429e-05	1.80024	5.10149	48.1081
1.79833	3.44445e-05	1.80024	5.10149	48.1081
1.80472	3.44466e-05	1.80024	5.10149	48.1081
1.82252	3.44526e-05	1.80024	5.10149	48.1081
1.82592	3.44537e-05	1.80024	5.10149	48.1081
1.82933	3.44548e-05	1.80024	5.10149	48.1081
1.83315	3.4456e-05	1.80024	5.10149	48.1081
1.84229	3.4459e-05	1.80024	5.10149	48.1081
1.86259	3.44659e-05	1.80024	5.10149	48.1081
1.86726	3.44674e-05	1.80024	5.10149	48.1081
1.87193	3.44689e-05	1.80024	5.10149	48.1081
1.87646	3.44704e-05	1.80024	5.10149	48.1081
1.88264	3.44724e-05	1.80024	5.10149	48.1081
1.89464	3.44765e-05	1.80024	5.10149	48.1081
1.90232	3.4479e-05	1.80024	5.10149	48.1081
1.91	3.44816e-05	1.80024	5.10149	48.108
1.91636	3.44837e-05	1.80024	5.10149	48.108
1.92149	3.44854e-05	1.80024	5.10149	48.108
1.92577	3.44868e-05	1.80024	5.10149	48.108
1.9301	3.44882e-05	1.80024	5.10149	48.108
1.93545	3.449e-05	1.80024	5.10149	48.108
1.94206	3.44922e-05	1.80024	5.10149	48.108
1.95353	3.4496e-05	1.80024	5.10149	48.108
1.97083	3.45019e-05	1.80024	5.10149	48.108
1.97476	3.45032e-05	1.80024	5.10149	48.108
1.9787	3.45045e-05	1.80024	5.10149	48.108
1.98246	3.45057e-05	1.80024	5.10149	48.108
1.98694	3.45072e-05	1.80024	5.10149	48.108
1.99252	3.45091e-05	1.80024	5.10149	48.108
2.00107	3.45119e-05	1.80024	5.10149	48.108
2.01401	3.45163e-05	1.80024	5.10149	48.108
2.03213	3.45225e-05	1.80024	5.10149	48.1079
2.05025	3.45288e-05	1.80024	5.10149	48.1079
2.05242	3.45294e-05	1.80024	5.10149	48.1079
2.05458	3.45301e-05	1.80024	5.10149	48.1079
2.05848	3.45313e-05	1.80024	5.10149	48.1079
2.06454	3.45333e-05	1.80024	5.10149	48.1079
2.07217	3.45359e-05	1.80024	5.10149	48.1079
2.08254	3.45394e-05	1.80024	5.10149	48.1079
2.09892	3.45451e-05	1.80024	5.10149	48.1079
2.10326	3.45465e-05	1.80024	5.10149	48.1079
2.1076	3.45479e-05	1.80024	5.10149	48.1079
2.11206	3.45494e-05	1.80024	5.10149	48.1079
2.12078	3.45524e-05	1.80024	5.10149	48.1079
2.14065	3.45593e-05	1.80024	5.10149	48.1078
2.14443	3.45605e-05	1.80024	5.10149	48.1078
2.14821	3.45618e-05	1.80024	5.10149	48.1078
2.15205	3.45631e-05	1.80024	5.10149	48.1078
2.1578	3.4565e-05	1.80024	5.10149	48.1078
2.1671	3.45682e-05	1.80024	5.10149	48.1078
2.17997	3.45726e-05	1.80024	5.10149	48.1078
2.19395	3.45774e-05	1.80024	5.10149	48.1078
2.20784	3.45822e-05	1.80024	5.10149	48.1078
2.21978	3.45862e-05	1.80024	5.10149	48.1078
2.23026	3.45897e-05	1.80024	5.10149	48.1078
2.24193	3.45937e-05	1.80024	5.10149	48.1078
2.2482	3.45959e-05	1.80024	5.10149	48.1077
2.25447	3.4598e-05	1.80024	5.10149	48.1077
2.25983	3.45999e-05	1.80024	5.10149	48.1077
2.26533	3.46018e-05	1.80024	5.10149	48.1077
2.27225	3.46042e-05	1.80024	5.10149	48.1077
2.28713	3.46094e-05	1.80024	5.10149	48.1077
2.31019	3.46174e-05	1.80024	5.10149	48.1077
2.35503	3.46334e-05	1.80024	5.1015	48.1076
2.35691	3.46338e-05	1.80024	5.1015	48.1076
2.35879	3.46344e-05	1.80024	5.1015	48.1076
2.36178	3.46353e-05	1.80024	5.1015	48.1076
2.36721	3.46372e-05	1.80024	5.1015	48.1076
2.37466	3.46397e-05	1.80024	5.1015	48.1076
2.38398	3.4643e-05	1.80024	5.1015	48.1076
2.38959	3.4645e-05	1.80024	5.1015	48.1076
2.39521	3.46469e-05	1.80024	5.1015	48.1076
2.40035	3.46487e-05	1.80024	5.1015	48.1076
2.40603	3.46507e-05	1.80024	5.1015	48.1076
2.41299	3.46531e-05	1.80024	5.1015	48.1076
2.42968	3.4659e-05	1.80024	5.1015	48.1076
2.43644	3.46614e-05	1.80024	5.1015	48.1076
2.44319	3.46637e-05	1.80024	5.1015	48.1076
2.44878	3.46657e-05	1.80024	5.1015	48.1075
2.45348	3.46673e-05	1.80024	5.1015	48.1075
2.4604	3.46697e-05	1.80024	5.1015	48.1075
2.47252	3.46739e-05	1.80024	5.1015	48.1075
2.49384	3.46814e-05	1.80024	5.1015	48.1075
2.5223	3.46915e-05	1.80024	5.1015	48.1075
2.55279	3.47026e-05	1.80024	5.1015	48.1074
2.5853	3.47132e-05	1.80024	5.1015	48.1074
2.58674	3.47139e-05	1.80024	5.1015	48.1074
2.58817	3.47146e-05	1.80024	5.1015	48.1074
2.58951	3.47151e-05	1.80024	5.1015	48.1074
2.59177	3.4716e-05	1.80024	5.1015	48.1074
2.59711	3.4718e-05	1.80024	5.1015	48.1074
2.60485	3.47208e-05	1.80024	5.1015	48.1074
2.61366	3.47239e-05	1.80024	5.1015	48.1074
2.62241	3.47271e-05	1.80024	5.1015	48.1074
2.63051	3.473e-05	1.80024	5.1015	48.1074
2.63775	3.47325e-05	1.80024	5.1015	48.1073
2.64387	3.47347e-05	1.80024	5.1015	48.1073
2.64962	3.47367e-05	1.80024	5.1015	48.1073
2.6556	3.47389e-05	1.80024	5.1015	48.1073
2.66255	3.47413e-05	1.80024	5.1015	48.1073
2.67492	3.47457e-05	1.80024	5.1015	48.1073
2.70878	3.47578e-05	1.80024	5.1015	48.1073
2.74321	3.47705e-05	1.80024	5.1015	48.1072
2.74675	3.47717e-05	1.80024	5.1015	48.1072
2.75028	3.47729e-05	1.80024	5.1015	48.1072
2.75401	3.47742e-05	1.80024	5.1015	48.1072
2.75944	3.47761e-05	1.80024	5.1015	48.1072
2.76846	3.47794e-05	1.80024	5.1015	48.1072
2.7843	3.47852e-05	1.80024	5.1015	48.1072
2.80002	3.47908e-05	1.80024	5.1015	48.1072
2.81594	3.47965e-05	1.80024	5.1015	48.1071
2.83298	3.48025e-05	1.80024	5.1015	48.1071
2.8363	3.48038e-05	1.80024	5.1015	48.1071
2.83961	3.48051e-05	1.80024	5.1015	48.1071
2.84357	3.48066e-05	1.80024	5.1015	48.1071
2.8541	3.48104e-05	1.80024	5.1015	48.1071
2.87046	3.48164e-05	1.80024	5.1015	48.1071
2.89431	3.4825e-05	1.80024	5.1015	48.1071
2.91182	3.48315e-05	1.80024	5.1015	48.107
2.91897	3.48342e-05	1.80024	5.1015	48.107
2.92441	3.48362e-05	1.80024	5.1015	48.107
2.92985	3.48382e-05	1.80024	5.1015	48.107
2.93461	3.48399e-05	1.80024	5.1015	48.107
2.93944	3.48416e-05	1.80024	5.1015	48.107
2.94866	3.4845e-05	1.80024	5.1015	48.107
2.95827	3.48485e-05	1.80024	5.1015	48.107
2.97116	3.48533e-05	1.80024	5.1015	48.107
2.9937	3.48618e-05	1.80024	5.1015	48.1069
2.99621	3.48626e-05	1.80024	5.1015	48.1069
2.99871	3.48635e-05	1.80024	5.1015	48.1069
3.00214	3.48647e-05	1.80024	5.1015	48.1069
3.00792	3.48668e-05	1.80024	5.1015	48.1069
3.01699	3.48701e-05	1.80024	5.1015	48.1069
3.03621	3.48772e-05	1.80024	5.1015	48.1069
3.06191	3.48866e-05	1.80024	5.1015	48.1068
3.06748	3.48887e-05	1.80024	5.1015	48.1068
3.07305	3.48909e-05	1.80024	5.1015	48.1068
3.08018	3.48936e-05	1.80024	5.1015	48.1068
3.0872	3.48962e-05	1.80024	5.1015	48.1068
3.09361	3.48986e-05	1.80024	5.1015	48.1068
3.09901	3.49006e-05	1.80024	5.1015	48.1068
3.10558	3.4903e-05	1.80024	5.1015	48.1068
3.11384	3.49061e-05	1.80024	5.1015	48.1068
3.12253	3.49094e-05	1.80024	5.1015	48.1068
3.13032	3.49122e-05	1.80024	5.1015	48.1068
3.14039	3.49159e-05	1.80024	5.1015	48.1067
3.15044	3.49197e-05	1.80024	5.1015	48.1067
3.16717	3.4926e-05	1.80024	5.1015	48.1067
3.19007	3.49344e-05	1.80024	5.1015	48.1067
3.19501	3.49363e-05	1.80024	5.1015	48.1067
3.19996	3.49382e-05	1.80024	5.1015	48.1067
3.20505	3.49402e-05	1.80024	5.1015	48.1067
3.2225	3.49468e-05	1.80024	5.1015	48.1066
3.24509	3.49556e-05	1.80024	5.1015	48.1066
3.24708	3.49562e-05	1.80024	5.1015	48.1066
3.24907	3.49569e-05	1.80024	5.1015	48.1066
3.25234	3.49581e-05	1.80024	5.1015	48.1066
3.25857	3.49603e-05	1.80024	5.1015	48.1066
3.26741	3.49636e-05	1.80024	5.1015	48.1066
3.27755	3.49675e-05	1.80024	5.1015	48.1066
3.28839	3.49716e-05	1.80024	5.1015	48.1065
3.30682	3.49788e-05	1.80024	5.1015	48.1065
3.30858	3.49794e-05	1.80024	5.1015	48.1065
3.31034	3.498e-05	1.80024	5.1015	48.1065
3.31268	3.49809e-05	1.80024	5.1015	48.1065
3.31725	3.49826e-05	1.80024	5.1015	48.1065
3.32459	3.49853e-05	1.80024	5.1015	48.1065
3.33641	3.49898e-05	1.80024	5.1015	48.1065
3.35828	3.49982e-05	1.80024	5.1015	48.1064
3.38319	3.50077e-05	1.80024	5.1015	48.1064
3.41108	3.50183e-05	1.80024	5.1015	48.1064
3.44159	3.50303e-05	1.80024	5.1015	48.1063
3.44368	3.50309e-05	1.80024	5.1015	48.1063
3.44577	3.50317e-05	1.80024	5.1015	48.1063
3.44902	3.50328e-05	1.80024	5.1015	48.1063
3.452	3.5034e-05	1.80024	5.1015	48.1063
3.45539	3.50352e-05	1.80024	5.1015	48.1063
3.46364	3.50384e-05	1.80024	5.1015	48.1063
3.48402	3.50463e-05	1.80024	5.1015	48.1063
3.4934	3.505e-05	1.80024	5.1015	48.1063
3.50278	3.50535e-05	1.80024	5.1015	48.1062
3.51574	3.50584e-05	1.80024	5.1015	48.1062
3.53121	3.50645e-05	1.80024	5.1015	48.1062
3.55709	3.50744e-05	1.80024	5.1015	48.1062
3.56996	3.50793e-05	1.80024	5.1015	48.1061
3.57299	3.50805e-05	1.80024	5.1015	48.1061
3.57602	3.50818e-05	1.80024	5.1015	48.1061
3.58017	3.50834e-05	1.80024	5.1015	48.1061
3.58742	3.50862e-05	1.80024	5.1015	48.1061
3.60503	3.50931e-05	1.80024	5.1015	48.1061
3.62847	3.51022e-05	1.80024	5.1015	48.1061
3.65538	3.51127e-05	1.80024	5.1015	48.106
3.6829	3.51235e-05	1.80024	5.1015	48.106
3.71728	3.51372e-05	1.80024	5.1015	48.1059
3.72231	3.51391e-05	1.80024	5.1015	48.1059
3.72735	3.5141e-05	1.80024	5.1015	48.1059
3.73191	3.51427e-05	1.80024	5.1015	48.1059
3.73889	3.51455e-05	1.80024	5.1015	48.1059
3.75891	3.51534e-05	1.80024	5.1015	48.1059
3.78375	3.51631e-05	1.80024	5.1015	48.1058
3.81625	3.5176e-05	1.80024	5.1015	48.1058
3.83496	3.51837e-05	1.80024	5.1015	48.1057
3.83663	3.51843e-05	1.80024	5.1015	48.1057
3.8383	3.51848e-05	1.80024	5.1015	48.1057
3.84006	3.51855e-05	1.80024	5.1015	48.1057
3.84217	3.51863e-05	1.80024	5.1015	48.1057
3.85057	3.51895e-05	1.80024	5.1015	48.1057
3.85503	3.51913e-05	1.80024	5.1015	48.1057
3.85948	3.51931e-05	1.80024	5.1015	48.1057
3.86359	3.51947e-05	1.80024	5.1015	48.1057
3.86817	3.51966e-05	1.80024	5.1015	48.1057
3.87797	3.52005e-05	1.80024	5.1015	48.1057
3.89019	3.52054e-05	1.80024	5.1015	48.1057
3.89879	3.52089e-05	1.80024	5.1015	48.1056
3.90239	3.52103e-05	1.80024	5.1015	48.1056
3.906	3.52117e-05	1.80024	5.1015	48.1056
3.91004	3.52133e-05	1.80024	5.1015	48.1056
3.91612	3.52157e-05	1.80024	5.1015	48.1056
3.9341	3.52228e-05	1.80024	5.1015	48.1056
3.95575	3.52316e-05	1.80024	5.1015	48.1055
3.97542	3.52395e-05	1.80024	5.1015	48.1055
3.98386	3.5243e-05	1.80024	5.1015	48.1055
3.98733	3.52443e-05	1.80024	5.1015	48.1055
3.99081	3.52457e-05	1.80024	5.1015	48.1055
3.99636	3.52479e-05	1.80024	5.1015	48.1055
4.00596	3.52517e-05	1.80024	5.1015	48.1055
4.02706	3.52601e-05	1.80024	5.1015	48.1054
4.04136	3.52658e-05	1.80024	5.1015	48.1054
4.04337	3.52666e-05	1.80024	5.1015	48.1054
4.04537	3.52675e-05	1.80024	5.1015	48.1054
4.0497	3.52693e-05	1.80024	5.1015	48.1054
4.05609	3.52719e-05	1.80024	5.1015	48.1054
4.07056	3.52779e-05	1.80024	5.1015	48.1054
4.07804	3.52809e-05	1.80024	5.1015	48.1053
4.08257	3.52827e-05	1.80024	5.1015	48.1053
4.0871	3.52845e-05	1.80024	5.1015	48.1053
4.09163	3.52864e-05	1.80024	5.1015	48.1053
4.09677	3.52884e-05	1.80024	5.1015	48.1053
4.10353	3.52912e-05	1.80024	5.1015	48.1053
4.11371	3.52953e-05	1.80024	5.1015	48.1053
4.13299	3.5303e-05	1.80024	5.1015	48.1053
4.13882	3.53054e-05	1.80024	5.1015	48.1052
4.14466	3.53078e-05	1.80024	5.1015	48.1052
4.14986	3.531e-05	1.80024	5.1015	48.1052
4.16085	3.53145e-05	1.80024	5.1015	48.1052
4.17426	3.532e-05	1.80024	5.1015	48.1052
4.19875	3.533e-05	1.80024	5.1015	48.1051
4.22415	3.53404e-05	1.80024	5.1015	48.1051
4.24921	3.53507e-05	1.80024	5.1015	48.1051
4.28436	3.53655e-05	1.80024	5.1015	48.105
4.31505	3.53772e-05	1.80024	5.1015	48.1049
4.31636	3.53779e-05	1.80024	5.1015	48.1049
4.31768	3.53785e-05	1.80024	5.1015	48.1049
4.31935	3.53793e-05	1.80024	5.1015	48.1049
4.32374	3.53812e-05	1.80024	5.1015	48.1049
4.32999	3.53839e-05	1.80024	5.1015	48.1049
4.33691	3.53867e-05	1.80024	5.1015	48.1049
4.34478	3.539e-05	1.80024	5.1015	48.1049
4.35347	3.53936e-05	1.80024	5.1015	48.1049
4.36308	3.53976e-05	1.80024	5.1015	48.1048
4.37323	3.54017e-05	1.80024	5.1015	48.1048
4.38229	3.54055e-05	1.80024	5.1015	48.1048
4.38811	3.54079e-05	1.80024	5.1015	48.1048
4.39393	3.54104e-05	1.80024	5.1015	48.1048
4.39883	3.54124e-05	1.80024	5.1015	48.1048
4.40306	3.54142e-05	1.80024	5.1015	48.1048
4.4087	3.54166e-05	1.80024	5.1015	48.1048
4.41575	3.54195e-05	1.80024	5.1015	48.1048
4.42795	3.54246e-05	1.80024	5.1015	48.1047
4.44575	3.5432e-05	1.80024	5.1015	48.1047
4.47225	3.54431e-05	1.80024	5.1015	48.1047
4.49754	3.54536e-05	1.80024	5.1015	48.1046
4.52708	3.5466e-05	1.80024	5.1015	48.1046
4.55499	3.54779e-05	1.80024	5.1015	48.1045
4.58319	3.54898e-05	1.80024	5.1015	48.1044
4.60855	3.55004e-05	1.80024	5.1015	48.1044
4.63609	3.55121e-05	1.80024	5.1015	48.1043
4.65837	3.55215e-05	1.80024	5.1015	48.1043
4.68061	3.5531e-05	1.80024	5.1015	48.1043
4.70404	3.5541e-05	1.80024	5.1015	48.1042
4.7257	3.55503e-05	1.80024	5.1015	48.1042
4.75839	3.55646e-05	1.80024	5.1015	48.1041
4.76018	3.55652e-05	1.80024	5.1015	48.1041
4.76196	3.55659e-05	1.80024	5.1015	48.1041
4.7653	3.55673e-05	1.80024	5.1015	48.1041
4.77114	3.55697e-05	1.80024	5.1015	48.1041
4.77894	3.5573e-05	1.80024	5.1015	48.1041
4.78695	3.55765e-05	1.80024	5.1015	48.1041
4.79546	3.55801e-05	1.80024	5.1015	48.104
4.80513	3.55843e-05	1.80024	5.1015	48.104
4.81736	3.55896e-05	1.80024	5.1015	48.104
4.8238	3.55924e-05	1.80024	5.1015	48.104
4.83023	3.55951e-05	1.80024	5.1015	48.104
4.83559	3.55974e-05	1.80024	5.1015	48.104
4.84286	3.56005e-05	1.80024	5.1015	48.1039
4.85285	3.56048e-05	1.80024	5.1015	48.1039
4.86743	3.56111e-05	1.80024	5.1015	48.1039
4.89111	3.56214e-05	1.80024	5.1015	48.1038
4.91056	3.56298e-05	1.80024	5.1015	48.1038
4.93001	3.56383e-05	1.80024	5.1015	48.1038
4.96297	3.56526e-05	1.80024	5.1015	48.1037
4.99446	3.56662e-05	1.80024	5.1015	48.1036
5.02542	3.56799e-05	1.80024	5.1015	48.1036
5.03602	3.56846e-05	1.80024	5.1015	48.1036
5.04662	3.56891e-05	1.80024	5.1015	48.1035
5.06102	3.56954e-05	1.80024	5.1015	48.1035
5.06528	3.56973e-05	1.80024	5.1015	48.1035
5.06954	3.56992e-05	1.80024	5.1015	48.1035
5.07343	3.57009e-05	1.80024	5.1015	48.1035
5.0779	3.57028e-05	1.80024	5.1015	48.1035
5.08468	3.57058e-05	1.80024	5.1015	48.1035
5.09553	3.57106e-05	1.80024	5.1015	48.1034
5.10737	3.57159e-05	1.80024	5.1015	48.1034
5.11149	3.57177e-05	1.80024	5.1015	48.1034
5.1156	3.57194e-05	1.80024	5.1015	48.1034
5.12035	3.57215e-05	1.80024	5.1015	48.1034
5.13148	3.57264e-05	1.80024	5.1015	48.1034
5.15159	3.57355e-05	1.80024	5.1015	48.1033
5.17169	3.57442e-05	1.80024	5.1015	48.1033
5.19276	3.57533e-05	1.80024	5.1015	48.1032
5.19742	3.57554e-05	1.80024	5.1015	48.1032
5.20208	3.57576e-05	1.80024	5.1015	48.1032
5.20677	3.57597e-05	1.80024	5.1015	48.1032
5.21414	3.5763e-05	1.80024	5.1015	48.1032
5.23293	3.57714e-05	1.80024	5.1015	48.1031
5.24754	3.5778e-05	1.80024	5.1015	48.1031
5.25076	3.57794e-05	1.80024	5.1015	48.1031
5.25398	3.57807e-05	1.80024	5.1015	48.1031
5.25842	3.57827e-05	1.80024	5.1015	48.1031
5.26791	3.57869e-05	1.80024	5.1015	48.1031
5.28297	3.57937e-05	1.80024	5.1015	48.103
5.30998	3.58058e-05	1.80024	5.1015	48.103
5.31603	3.58085e-05	1.80024	5.1015	48.103
5.32208	3.58112e-05	1.80024	5.1015	48.1029
5.3271	3.58134e-05	1.80024	5.1015	48.1029
5.33262	3.58158e-05	1.80024	5.1015	48.1029
5.34992	3.58237e-05	1.80024	5.1015	48.1029
5.35508	3.5826e-05	1.80024	5.1015	48.1029
5.36025	3.58283e-05	1.80024	5.1015	48.1029
5.36476	3.58303e-05	1.80024	5.1015	48.1029
5.36972	3.58325e-05	1.80024	5.1015	48.1028
5.37703	3.58358e-05	1.80024	5.1015	48.1028
5.39118	3.58421e-05	1.80024	5.1015	48.1028
5.41143	3.58513e-05	1.80024	5.1015	48.1028
5.43737	3.5863e-05	1.80024	5.1015	48.1027
5.4614	3.58742e-05	1.80024	5.1015	48.1026
5.46324	3.58749e-05	1.80024	5.1015	48.1026
5.46508	3.58756e-05	1.80024	5.1015	48.1026
5.46831	3.5877e-05	1.80024	5.1015	48.1026
5.47373	3.58794e-05	1.80024	5.1015	48.1026
5.48504	3.58845e-05	1.80024	5.1015	48.1026
5.49469	3.58888e-05	1.80024	5.1015	48.1026
5.50136	3.58919e-05	1.80024	5.1015	48.1026
5.50802	3.58949e-05	1.80024	5.1015	48.1025
5.5141	3.58977e-05	1.80024	5.1015	48.1025
5.52092	3.59008e-05	1.80024	5.1015	48.1025
5.52828	3.59042e-05	1.80024	5.1015	48.1025
5.53843	3.59089e-05	1.80024	5.1015	48.1025
5.54789	3.59132e-05	1.80024	5.1015	48.1024
5.55769	3.59177e-05	1.80024	5.1015	48.1024
5.56795	3.59224e-05	1.80024	5.1015	48.1024
5.57854	3.59271e-05	1.80024	5.1015	48.1024
5.59469	3.59345e-05	1.80024	5.1015	48.1023
5.61976	3.59462e-05	1.80024	5.1015	48.1023
5.62365	3.59479e-05	1.80024	5.1015	48.1023
5.62754	3.59496e-05	1.80024	5.1015	48.1023
5.63135	3.59513e-05	1.80024	5.1015	48.1023
5.63737	3.59541e-05	1.80024	5.1015	48.1022
5.64714	3.59585e-05	1.80024	5.1015	48.1022
5.65999	3.59644e-05	1.80024	5.1015	48.1022
5.67774	3.59727e-05	1.80024	5.1015	48.1021
5.69736	3.59816e-05	1.80024	5.1015	48.1021
5.72664	3.59953e-05	1.80024	5.1015	48.102
5.76985	3.60152e-05	1.80024	5.1015	48.1019
5.79999	3.60292e-05	1.80024	5.1015	48.1019
5.80939	3.60337e-05	1.80024	5.1015	48.1018
5.81208	3.60349e-05	1.80024	5.1015	48.1018
5.81478	3.60361e-05	1.80024	5.1015	48.1018
5.81817	3.60377e-05	1.80024	5.1015	48.1018
5.82463	3.60406e-05	1.80024	5.1015	48.1018
5.83562	3.60458e-05	1.80024	5.1015	48.1018
5.85186	3.60535e-05	1.80024	5.1015	48.1017
5.86771	3.60606e-05	1.80024	5.1015	48.1017
5.87187	3.60626e-05	1.80024	5.1015	48.1017
5.87603	3.60646e-05	1.80024	5.1015	48.1017
5.88043	3.60667e-05	1.80024	5.1015	48.1017
5.89245	3.60723e-05	1.80024	5.1015	48.1016
5.91542	3.6083e-05	1.80024	5.1015	48.1016
5.9414	3.60952e-05	1.80024	5.1015	48.1015
5.96526	3.61065e-05	1.80024	5.1015	48.1015
5.9975	3.61216e-05	1.80024	5.1015	48.1014
6.02952	3.61369e-05	1.80024	5.1015	48.1013
6.06354	3.61533e-05	1.80024	5.1015	48.1012
6.06576	3.61542e-05	1.80024	5.1015	48.1012
6.06799	3.61551e-05	1.80024	5.1015	48.1012
6.07188	3.61569e-05	1.80024	5.1015	48.1012
6.07596	3.61588e-05	1.80024	5.1015	48.1012
6.08124	3.61613e-05	1.80024	5.1015	48.1012
6.09451	3.61675e-05	1.80024	5.1015	48.1011
6.10235	3.61712e-05	1.80024	5.1015	48.1011
6.10709	3.61735e-05	1.80024	5.1015	48.1011
6.11183	3.61758e-05	1.80024	5.1015	48.1011
6.11665	3.61781e-05	1.80024	5.1015	48.1011
6.12283	3.6181e-05	1.80024	5.1015	48.1011
6.13116	3.6185e-05	1.80024	5.1015	48.1011
6.14013	3.61893e-05	1.80024	5.1015	48.101
6.15051	3.61942e-05	1.80024	5.1015	48.101
6.16257	3.62001e-05	1.80024	5.1015	48.101
6.18151	3.62092e-05	1.80024	5.1015	48.1009
6.18887	3.62127e-05	1.80024	5.1015	48.1009
6.19474	3.62155e-05	1.80024	5.1015	48.1009
6.20061	3.62183e-05	1.80024	5.1015	48.1009
6.20572	3.62207e-05	1.80024	5.1015	48.1009
6.21063	3.62231e-05	1.80024	5.1015	48.1009
6.21643	3.62258e-05	1.80024	5.1015	48.1008
6.22702	3.62309e-05	1.80024	5.1015	48.1008
6.24226	3.62382e-05	1.80024	5.1015	48.1008
6.26824	3.62509e-05	1.80024	5.1015	48.1007
6.27231	3.62528e-05	1.80024	5.1015	48.1007
6.27637	3.62547e-05	1.80024	5.1015	48.1007
6.28073	3.62568e-05	1.80024	5.1015	48.1007
6.2888	3.62607e-05	1.80024	5.1015	48.1007
6.29783	3.62651e-05	1.80024	5.1015	48.1006
6.30253	3.62673e-05	1.80024	5.1015	48.1006
6.30722	3.62695e-05	1.80024	5.1015	48.1006
6.31382	3.62727e-05	1.80024	5.1015	48.1006
6.32111	3.62762e-05	1.80024	5.1015	48.1006
6.3292	3.62801e-05	1.80024	5.1015	48.1006
6.34065	3.62856e-05	1.80024	5.1015	48.1005
6.34661	3.62885e-05	1.80024	5.1015	48.1005
6.35136	3.62908e-05	1.80024	5.1015	48.1005
6.35612	3.62931e-05	1.80024	5.1015	48.1005
6.36084	3.62954e-05	1.80024	5.1015	48.1005
6.36678	3.62983e-05	1.80024	5.1015	48.1005
6.37475	3.63022e-05	1.80024	5.1015	48.1004
6.38344	3.63064e-05	1.80024	5.1015	48.1004
6.39226	3.63107e-05	1.80024	5.1015	48.1004
6.40194	3.63154e-05	1.80024	5.1015	48.1004
6.41775	3.63231e-05	1.80024	5.1015	48.1003
6.43965	3.63338e-05	1.80024	5.1015	48.1003
6.46183	3.63446e-05	1.80024	5.1015	48.1002
6.48343	3.63553e-05	1.80024	5.1015	48.1001
6.49084	3.63589e-05	1.80024	5.1015	48.1001
6.49489	3.63609e-05	1.80024	5.1015	48.1001
6.49894	3.63628e-05	1.80024	5.1015	48.1001
6.50324	3.63649e-05	1.80024	5.1015	48.1001
6.50905	3.63677e-05	1.80024	5.1015	48.1001
6.51816	3.63722e-05	1.80024	5.1015	48.1001
6.53176	3.63789e-05	1.80024	5.1015	48.1
6.54631	3.63862e-05	1.80024	5.1015	48.1
6.55884	3.63921e-05	1.80024	5.1015	48.0999
6.56583	3.63955e-05	1.80024	5.1015	48.0999
6.57283	3.6399e-05	1.80024	5.1015	48.0999
6.5787	3.64019e-05	1.80024	5.1015	48.0999
6.5841	3.64046e-05	1.80024	5.1015	48.0999
6.59001	3.64075e-05	1.80024	5.1015	48.0999
6.59912	3.6412e-05	1.80024	5.1015	48.0998
6.61245	3.64186e-05	1.80024	5.1015	48.0998
6.63711	3.64308e-05	1.80024	5.1015	48.0997
6.66228	3.64432e-05	1.80024	5.1015	48.0997
6.68745	3.64555e-05	1.80024	5.1015	48.0996
6.69226	3.6458e-05	1.80024	5.1015	48.0996
6.69708	3.64605e-05	1.80024	5.1015	48.0996
6.70161	3.64628e-05	1.80024	5.1015	48.0996
6.70741	3.64657e-05	1.80024	5.1015	48.0995
6.7151	3.64695e-05	1.80024	5.1015	48.0995
6.73248	3.64781e-05	1.80024	5.1015	48.0995
6.75353	3.64888e-05	1.80024	5.1015	48.0994
6.76016	3.64921e-05	1.80024	5.1015	48.0994
6.76523	3.64946e-05	1.80024	5.1015	48.0994
6.77029	3.6497e-05	1.80024	5.1015	48.0994
6.77762	3.65007e-05	1.80024	5.1015	48.0994
6.78559	3.65047e-05	1.80024	5.1015	48.0993
6.80477	3.65145e-05	1.80024	5.1015	48.0993
6.80727	3.65156e-05	1.80024	5.1015	48.0993
6.80977	3.65168e-05	1.80024	5.1015	48.0993
6.81342	3.65186e-05	1.80024	5.1015	48.0993
6.82291	3.65233e-05	1.80024	5.1015	48.0992
6.83325	3.65284e-05	1.80024	5.1015	48.0992
6.84237	3.6533e-05	1.80024	5.1015	48.0992
6.8501	3.65369e-05	1.80024	5.1015	48.0992
6.85724	3.65406e-05	1.80024	5.1015	48.0991
6.86726	3.65457e-05	1.80024	5.1015	48.0991
6.87746	3.65509e-05	1.80024	5.1015	48.0991
6.8832	3.65538e-05	1.80024	5.1015	48.0991
6.88894	3.65566e-05	1.80024	5.1015	48.099
6.89398	3.65591e-05	1.80024	5.1015	48.099
6.89935	3.65618e-05	1.80024	5.1015	48.099
6.90877	3.65666e-05	1.80024	5.1015	48.099
6.92596	3.65753e-05	1.80024	5.1015	48.0989
6.94642	3.65856e-05	1.80024	5.1015	48.0989
6.97846	3.66018e-05	1.80024	5.1015	48.0988
7.00906	3.66172e-05	1.80024	5.1015	48.0987
7.01511	3.66203e-05	1.80024	5.1015	48.0987
7.02117	3.66235e-05	1.80024	5.1015	48.0987
7.02624	3.66261e-05	1.80024	5.1015	48.0987
7.0315	3.66288e-05	1.80024	5.1015	48.0986
7.039	3.66326e-05	1.80024	5.1015	48.0986
7.05518	3.66409e-05	1.80024	5.1015	48.0986
7.07485	3.66511e-05	1.80024	5.1015	48.0985
7.07814	3.66527e-05	1.80024	5.1015	48.0985
7.08143	3.66543e-05	1.80024	5.1015	48.0985
7.08617	3.66567e-05	1.80024	5.1015	48.0985
7.09263	3.666e-05	1.80024	5.1015	48.0985
7.11214	3.66699e-05	1.80024	5.1015	48.0984
7.1206	3.66742e-05	1.80024	5.1015	48.0984
7.12905	3.66787e-05	1.80024	5.1015	48.0984
7.13615	3.66824e-05	1.80024	5.1015	48.0983
7.14324	3.6686e-05	1.80024	5.1015	48.0983
7.15004	3.66895e-05	1.80024	5.1015	48.0983
7.15933	3.66942e-05	1.80024	5.1015	48.0983
7.17134	3.67003e-05	1.80024	5.1015	48.0982
7.18253	3.67061e-05	1.80024	5.1015	48.0982
7.19179	3.6711e-05	1.80024	5.10151	48.0982
7.1971	3.67137e-05	1.80024	5.10151	48.0982
7.20241	3.67164e-05	1.80024	5.10151	48.0981
7.20764	3.67191e-05	1.80024	5.10151	48.0981
7.21825	3.67245e-05	1.80024	5.10151	48.0981
7.23193	3.67316e-05	1.80024	5.10151	48.0981
7.24778	3.67398e-05	1.80024	5.10151	48.098
7.27039	3.67515e-05	1.80024	5.10151	48.0979
7.29908	3.67664e-05	1.80024	5.10151	48.0979
7.33569	3.67852e-05	1.80024	5.10151	48.0978
7.33771	3.67863e-05	1.80024	5.10151	48.0977
7.33974	3.67875e-05	1.80024	5.10151	48.0977
7.34302	3.67892e-05	1.80024	5.10151	48.0977
7.34973	3.67928e-05	1.80024	5.10151	48.0977
7.35978	3.67981e-05	1.80024	5.10151	48.0977
7.37336	3.68052e-05	1.80024	5.10151	48.0976
7.38682	3.68121e-05	1.80024	5.10151	48.0976
7.41284	3.68256e-05	1.80024	5.10151	48.0975
7.41796	3.68283e-05	1.80024	5.10151	48.0975
7.42309	3.6831e-05	1.80024	5.10151	48.0975
7.42779	3.68335e-05	1.80024	5.10151	48.0975
7.43388	3.68367e-05	1.80024	5.10151	48.0975
7.44365	3.68418e-05	1.80024	5.10151	48.0974
7.45371	3.68471e-05	1.80024	5.10151	48.0974
7.47578	3.68587e-05	1.80024	5.10151	48.0973
7.50381	3.68736e-05	1.80024	5.10151	48.0972
7.50817	3.68759e-05	1.80024	5.10151	48.0972
7.51253	3.68781e-05	1.80024	5.10151	48.0972
7.51663	3.68803e-05	1.80024	5.10151	48.0972
7.52205	3.68831e-05	1.80024	5.10151	48.0972
7.53267	3.68887e-05	1.80024	5.10151	48.0972
7.55225	3.6899e-05	1.80024	5.10151	48.0971
7.57365	3.69104e-05	1.80024	5.10151	48.097
7.59154	3.69199e-05	1.80024	5.10151	48.097
7.61019	3.69298e-05	1.80024	5.10151	48.0969
7.62847	3.69396e-05	1.80024	5.10151	48.0969
7.64595	3.69488e-05	1.80024	5.10151	48.0968
7.66522	3.6959e-05	1.80024	5.10151	48.0967
7.68927	3.69718e-05	1.80024	5.10151	48.0967
7.71096	3.69834e-05	1.80024	5.10151	48.0966
7.73796	3.69981e-05	1.80024	5.10151	48.0965
7.74204	3.70002e-05	1.80024	5.10151	48.0965
7.74613	3.70023e-05	1.80024	5.10151	48.0965
7.75003	3.70044e-05	1.80024	5.10151	48.0965
7.75462	3.70068e-05	1.80024	5.10151	48.0965
7.76128	3.70104e-05	1.80024	5.10151	48.0964
7.77288	3.70165e-05	1.80024	5.10151	48.0964
7.78595	3.70236e-05	1.80024	5.10151	48.0964
7.79013	3.70259e-05	1.80024	5.10151	48.0964
7.79431	3.70281e-05	1.80024	5.10151	48.0963
7.7982	3.70302e-05	1.80024	5.10151	48.0963
7.80348	3.7033e-05	1.80024	5.10151	48.0963
7.81118	3.70372e-05	1.80024	5.10151	48.0963
7.82231	3.70432e-05	1.80024	5.10151	48.0963
7.83826	3.70518e-05	1.80024	5.10151	48.0962
7.86528	3.70665e-05	1.80024	5.10151	48.0961
7.89002	3.708e-05	1.80024	5.10151	48.096
7.91016	3.70906e-05	1.80024	5.10151	48.096
7.92636	3.70994e-05	1.80024	5.10151	48.0959
7.94108	3.71074e-05	1.80024	5.10151	48.0959
7.95705	3.7116e-05	1.80024	5.10151	48.0958
7.97477	3.71256e-05	1.80024	5.10151	48.0958
7.97829	3.71276e-05	1.80024	5.10151	48.0957
7.98182	3.71295e-05	1.80024	5.10151	48.0957
7.98544	3.71316e-05	1.80024	5.10151	48.0957
7.99199	3.71351e-05	1.80024	5.10151	48.0957
8.00735	3.71437e-05	1.80024	5.10151	48.0957
8.01277	3.71466e-05	1.80024	5.10151	48.0956
8.01818	3.71495e-05	1.80024	5.10151	48.0956
8.02269	3.7152e-05	1.80024	5.10151	48.0956
8.02692	3.71542e-05	1.80024	5.10151	48.0956
8.03367	3.71579e-05	1.80024	5.10151	48.0956
8.0461	3.71647e-05	1.80024	5.10151	48.0955
8.06454	3.71749e-05	1.80024	5.10151	48.0955
8.08826	3.71878e-05	1.80024	5.10151	48.0954
8.11355	3.72016e-05	1.80024	5.10151	48.0953
8.14235	3.72176e-05	1.80024	5.10151	48.0952
8.16881	3.72325e-05	1.80024	5.10151	48.0951
8.19455	3.72463e-05	1.80024	5.10151	48.095
8.22026	3.72604e-05	1.80024	5.10151	48.095
8.24312	3.72735e-05	1.80024	5.10151	48.0949
8.24564	3.72748e-05	1.80024	5.10151	48.0949
8.24816	3.72761e-05	1.80024	5.10151	48.0949
8.2517	3.72781e-05	1.80024	5.10151	48.0948
8.26229	3.72839e-05	1.80024	5.10151	48.0948
8.281	3.72944e-05	1.80024	5.10151	48.0947
8.2905	3.72997e-05	1.80024	5.10151	48.0947
8.2939	3.73016e-05	1.80024	5.10151	48.0947
8.29729	3.73034e-05	1.80024	5.10151	48.0947
8.30124	3.73056e-05	1.80024	5.10151	48.0947
8.30805	3.73093e-05	1.80024	5.10151	48.0947
8.31769	3.73147e-05	1.80024	5.10151	48.0946
8.33036	3.73218e-05	1.80024	5.10151	48.0946
8.35266	3.73342e-05	1.80024	5.10151	48.0945
8.37977	3.73494e-05	1.80024	5.10151	48.0944
8.40688	3.73647e-05	1.80024	5.10151	48.0943
8.42439	3.73745e-05	1.80024	5.10151	48.0943
8.4419	3.73843e-05	1.80024	5.10151	48.0942
8.45882	3.73937e-05	1.80024	5.10151	48.0941
8.47703	3.74041e-05	1.80024	5.10151	48.0941
8.4928	3.7413e-05	1.80024	5.10151	48.094
8.52064	3.74287e-05	1.80024	5.10151	48.0939
8.54674	3.74437e-05	1.80024	5.10151	48.0938
8.56829	3.74556e-05	1.80024	5.10151	48.0938
8.58984	3.7468e-05	1.80024	5.10151	48.0937
8.60882	3.74789e-05	1.80024	5.10151	48.0936
8.62468	3.74877e-05	1.80024	5.10151	48.0936
8.62855	3.74899e-05	1.80024	5.10151	48.0936
8.63242	3.74921e-05	1.80024	5.10151	48.0935
8.6365	3.74944e-05	1.80024	5.10151	48.0935
8.64267	3.7498e-05	1.80024	5.10151	48.0935
8.65305	3.75039e-05	1.80024	5.10151	48.0935
8.6673	3.75121e-05	1.80024	5.10151	48.0934
8.68336	3.75212e-05	1.80024	5.10151	48.0934
8.70524	3.75338e-05	1.80024	5.10151	48.0933
8.71436	3.75391e-05	1.80024	5.10151	48.0932
8.71784	3.75411e-05	1.80024	5.10151	48.0932
8.72133	3.7543e-05	1.80024	5.10151	48.0932
8.72516	3.75452e-05	1.80024	5.10151	48.0932
8.73271	3.75495e-05	1.80024	5.10151	48.0932
8.74329	3.75556e-05	1.80024	5.10151	48.0931
8.76248	3.75667e-05	1.80024	5.10151	48.0931
8.76987	3.75709e-05	1.80024	5.10151	48.0931
8.77726	3.75751e-05	1.80024	5.10151	48.093
8.78419	3.75791e-05	1.80024	5.10151	48.093
8.79651	3.75862e-05	1.80024	5.10151	48.093
8.81084	3.75944e-05	1.80024	5.10151	48.0929
8.83127	3.76064e-05	1.80023	5.10151	48.0928
8.83577	3.76089e-05	1.80023	5.10151	48.0928
8.84027	3.76114e-05	1.80023	5.10151	48.0928
8.84637	3.76149e-05	1.80023	5.10151	48.0928
8.85295	3.76187e-05	1.80023	5.10151	48.0928
8.86199	3.7624e-05	1.80023	5.10151	48.0927
8.87594	3.76321e-05	1.80023	5.10151	48.0927
8.89187	3.76413e-05	1.80023	5.10151	48.0926
8.9115	3.76527e-05	1.80023	5.10151	48.0925
8.93542	3.76669e-05	1.80023	5.10151	48.0925
8.93735	3.76679e-05	1.80023	5.10151	48.0924
8.93929	3.7669e-05	1.80023	5.10151	48.0924
8.94189	3.76704e-05	1.80023	5.10151	48.0924
8.94768	3.76737e-05	1.80023	5.10151	48.0924
8.95661	3.76789e-05	1.80023	5.10151	48.0924
8.97346	3.76886e-05	1.80023	5.10151	48.0923
8.99219	3.76998e-05	1.80023	5.10151	48.0922
8.99576	3.77018e-05	1.80023	5.10151	48.0922
8.99933	3.77039e-05	1.80023	5.10151	48.0922
9.00312	3.77061e-05	1.80023	5.10151	48.0922
9.00825	3.77091e-05	1.80023	5.10151	48.0922
9.01657	3.77139e-05	1.80023	5.10151	48.0922
9.03262	3.77233e-05	1.80023	5.10151	48.0921
9.0691	3.77452e-05	1.80023	5.10151	48.092
9.07056	3.77459e-05	1.80023	5.10151	48.092
9.07202	3.77467e-05	1.80023	5.10151	48.092
9.07473	3.77481e-05	1.80023	5.10151	48.0919
9.07776	3.77498e-05	1.80023	5.10151	48.0919
9.08173	3.77521e-05	1.80023	5.10151	48.0919
9.09264	3.77585e-05	1.80023	5.10151	48.0919
9.11859	3.7774e-05	1.80023	5.10151	48.0918
9.12133	3.77755e-05	1.80023	5.10151	48.0918
9.12407	3.77771e-05	1.80023	5.10151	48.0918
9.12755	3.77791e-05	1.80023	5.10151	48.0917
9.13525	3.77836e-05	1.80023	5.10151	48.0917
9.14783	3.7791e-05	1.80023	5.10151	48.0917
9.16627	3.78019e-05	1.80023	5.10151	48.0916
9.19488	3.78186e-05	1.80023	5.10151	48.0915
9.19846	3.78208e-05	1.80023	5.10151	48.0915
9.20204	3.7823e-05	1.80023	5.10151	48.0915
9.20584	3.78253e-05	1.80023	5.10151	48.0915
9.21074	3.78282e-05	1.80023	5.10151	48.0914
9.21911	3.78332e-05	1.80023	5.10151	48.0914
9.23649	3.78436e-05	1.80023	5.10151	48.0913
9.24318	3.78475e-05	1.80023	5.10151	48.0913
9.24842	3.78506e-05	1.80023	5.10151	48.0913
9.25365	3.78537e-05	1.80023	5.10151	48.0913
9.25857	3.78566e-05	1.80023	5.10151	48.0913
9.2681	3.78622e-05	1.80023	5.10151	48.0912
9.29049	3.78755e-05	1.80023	5.10151	48.0911
9.31652	3.78911e-05	1.80023	5.10151	48.091
9.34919	3.79105e-05	1.80023	5.10151	48.0909
9.3851	3.79319e-05	1.80023	5.10151	48.0908
9.4176	3.79517e-05	1.80023	5.10151	48.0907
9.4458	3.79685e-05	1.80023	5.10151	48.0905
9.4684	3.79823e-05	1.80023	5.10151	48.0905
9.49099	3.79958e-05	1.80023	5.10151	48.0904
9.51217	3.80085e-05	1.80023	5.10151	48.0903
9.53839	3.80243e-05	1.80023	5.10151	48.0902
9.56371	3.80396e-05	1.80023	5.10151	48.0901
9.58497	3.80527e-05	1.80023	5.10151	48.09
9.60443	3.80648e-05	1.80023	5.10151	48.0899
9.60685	3.80662e-05	1.80023	5.10151	48.0899
9.60927	3.80676e-05	1.80023	5.10151	48.0899
9.6135	3.80701e-05	1.80023	5.10151	48.0899
9.62707	3.80784e-05	1.80023	5.10151	48.0898
9.64362	3.80884e-05	1.80023	5.10151	48.0898
9.66168	3.80996e-05	1.80023	5.10151	48.0897
9.66405	3.8101e-05	1.80023	5.10151	48.0897
9.66642	3.81024e-05	1.80023	5.10151	48.0897
9.67013	3.81046e-05	1.80023	5.10151	48.0897
9.67594	3.81081e-05	1.80023	5.10151	48.0896
9.68551	3.81139e-05	1.80023	5.10151	48.0896
9.69557	3.81201e-05	1.80023	5.10151	48.0896
9.71052	3.81293e-05	1.80023	5.10151	48.0895
9.73497	3.81443e-05	1.80023	5.10151	48.0894
9.75731	3.81583e-05	1.80023	5.10151	48.0893
9.75905	3.81593e-05	1.80023	5.10151	48.0893
9.7608	3.81602e-05	1.80023	5.10151	48.0893
9.76534	3.81629e-05	1.80023	5.10151	48.0893
9.7733	3.81678e-05	1.80023	5.10151	48.0893
9.78338	3.81739e-05	1.80023	5.10151	48.0892
9.80104	3.81847e-05	1.80023	5.10151	48.0891
9.81861	3.81954e-05	1.80023	5.10151	48.0891
9.82214	3.81977e-05	1.80023	5.10151	48.0891
9.82567	3.81999e-05	1.80023	5.10151	48.0891
9.82972	3.82025e-05	1.80023	5.10151	48.089
9.83653	3.82067e-05	1.80023	5.10151	48.089
9.84832	3.8214e-05	1.80023	5.10151	48.089
9.87158	3.82287e-05	1.80023	5.10151	48.0889
9.87367	3.82299e-05	1.80023	5.10151	48.0889
9.87575	3.82311e-05	1.80023	5.10151	48.0889
9.87825	3.82326e-05	1.80023	5.10151	48.0888
9.88269	3.82353e-05	1.80023	5.10151	48.0888
9.88902	3.82392e-05	1.80023	5.10151	48.0888
9.89893	3.82453e-05	1.80023	5.10151	48.0888
9.91471	3.8255e-05	1.80023	5.10151	48.0887
9.92993	3.82644e-05	1.80023	5.10151	48.0886
9.93634	3.82684e-05	1.80023	5.10151	48.0886
9.94274	3.82725e-05	1.80023	5.10151	48.0886
9.94801	3.82758e-05	1.80023	5.10151	48.0886
9.95349	3.82792e-05	1.80023	5.10151	48.0885
9.96068	3.82837e-05	1.80023	5.10151	48.0885
9.97183	3.82906e-05	1.80023	5.10151	48.0885
9.99245	3.83036e-05	1.80023	5.10151	48.0884
10.0019	3.83095e-05	1.80023	5.10151	48.0883
10.0113	3.83153e-05	1.80023	5.10151	48.0883
10.022	3.83218e-05	1.80023	5.10151	48.0883
10.0278	3.83255e-05	1.80023	5.10151	48.0882
10.0337	3.83292e-05	1.80023	5.10151	48.0882
10.0389	3.83324e-05	1.80023	5.10151	48.0882
10.0468	3.83374e-05	1.80023	5.10151	48.0882
10.0602	3.83458e-05	1.80023	5.10151	48.0881
10.0756	3.83554e-05	1.80023	5.10151	48.088
10.0954	3.83679e-05	1.80023	5.10151	48.088
10.1152	3.83803e-05	1.80023	5.10151	48.0879
10.1361	3.83936e-05	1.80023	5.10151	48.0878
10.1467	3.84003e-05	1.80023	5.10151	48.0877
10.1496	3.84021e-05	1.80023	5.10151	48.0877
10.1525	3.84039e-05	1.80023	5.10151	48.0877
10.1568	3.84066e-05	1.80023	5.10151	48.0877
10.1697	3.84147e-05	1.80023	5.10151	48.0876
10.1977	3.84324e-05	1.80023	5.10151	48.0875
10.2193	3.84462e-05	1.80023	5.10151	48.0874
10.2229	3.84484e-05	1.80023	5.10151	48.0874
10.2266	3.84507e-05	1.80023	5.10151	48.0874
10.2304	3.8453e-05	1.80023	5.10151	48.0874
10.2358	3.84565e-05	1.80023	5.10151	48.0874
10.2433	3.84612e-05	1.80023	5.10151	48.0873
10.2556	3.84689e-05	1.80023	5.10151	48.0873
10.2687	3.84773e-05	1.80023	5.10151	48.0872
10.2815	3.84853e-05	1.80023	5.10151	48.0872
10.2858	3.84881e-05	1.80023	5.10151	48.0872
10.2902	3.84909e-05	1.80023	5.10151	48.0871
10.2947	3.84938e-05	1.80023	5.10151	48.0871
10.3035	3.84994e-05	1.80023	5.10151	48.0871
10.3189	3.85092e-05	1.80023	5.10151	48.087
10.3362	3.85202e-05	1.80023	5.10151	48.087
10.3558	3.85328e-05	1.80023	5.10151	48.0869
10.3792	3.85478e-05	1.80023	5.10151	48.0868
10.4015	3.85622e-05	1.80023	5.10151	48.0867
10.4263	3.85779e-05	1.80023	5.10151	48.0866
10.449	3.85925e-05	1.80023	5.10151	48.0865
10.4766	3.86104e-05	1.80023	5.10151	48.0864
10.5009	3.86258e-05	1.80023	5.10151	48.0863
10.5214	3.8639e-05	1.80023	5.10151	48.0862
10.5475	3.86561e-05	1.80023	5.10151	48.0861
10.5788	3.86766e-05	1.80023	5.10151	48.0859
10.5807	3.86777e-05	1.80023	5.10151	48.0859
10.5826	3.86788e-05	1.80023	5.10151	48.0859
10.5859	3.86808e-05	1.80023	5.10151	48.0859
10.5913	3.86843e-05	1.80023	5.10151	48.0859
10.5966	3.86877e-05	1.80023	5.10151	48.0858
10.6027	3.86917e-05	1.80023	5.10151	48.0858
10.6155	3.86999e-05	1.80023	5.10151	48.0858
10.6318	3.87107e-05	1.80023	5.10151	48.0857
10.656	3.87265e-05	1.80023	5.10151	48.0856
10.663	3.8731e-05	1.80023	5.10151	48.0856
10.6684	3.87345e-05	1.80023	5.10151	48.0855
10.6738	3.8738e-05	1.80023	5.10151	48.0855
10.6788	3.87411e-05	1.80023	5.10151	48.0855
10.6851	3.87453e-05	1.80023	5.10151	48.0855
10.6944	3.87513e-05	1.80023	5.10151	48.0854
10.7047	3.87581e-05	1.80023	5.10151	48.0854
10.7227	3.87699e-05	1.80023	5.10151	48.0853
10.7306	3.87751e-05	1.80023	5.10151	48.0853
10.7385	3.87801e-05	1.80023	5.10151	48.0852
10.7478	3.87861e-05	1.80023	5.10152	48.0852
10.7572	3.87923e-05	1.80023	5.10152	48.0851
10.7697	3.88004e-05	1.80023	5.10152	48.0851
10.7732	3.88028e-05	1.80023	5.10152	48.0851
10.7768	3.88052e-05	1.80023	5.10152	48.0851
10.7806	3.88077e-05	1.80023	5.10152	48.085
10.7855	3.88109e-05	1.80023	5.10152	48.085
10.7937	3.88163e-05	1.80023	5.10152	48.085
10.8074	3.88253e-05	1.80023	5.10152	48.0849
10.8262	3.88379e-05	1.80023	5.10152	48.0848
10.8286	3.88395e-05	1.80023	5.10152	48.0848
10.8311	3.8841e-05	1.80023	5.10152	48.0848
10.8355	3.88439e-05	1.80023	5.10152	48.0848
10.8414	3.88477e-05	1.80023	5.10152	48.0848
10.8498	3.88533e-05	1.80023	5.10152	48.0847
10.8593	3.88596e-05	1.80023	5.10152	48.0847
10.868	3.88653e-05	1.80023	5.10152	48.0847
10.8754	3.88701e-05	1.80023	5.10152	48.0846
10.886	3.88771e-05	1.80023	5.10152	48.0846
10.8967	3.88842e-05	1.80023	5.10152	48.0845
10.9107	3.88934e-05	1.80023	5.10152	48.0845
10.9343	3.89094e-05	1.80023	5.10152	48.0844
10.9363	3.89106e-05	1.80023	5.10152	48.0843
10.9382	3.89118e-05	1.80023	5.10152	48.0843
10.9415	3.89139e-05	1.80023	5.10152	48.0843
10.9473	3.89177e-05	1.80023	5.10152	48.0843
10.9574	3.89244e-05	1.80023	5.10152	48.0843
10.9752	3.89361e-05	1.80023	5.10152	48.0842
10.9978	3.8951e-05	1.80023	5.10152	48.0841
11.0006	3.8953e-05	1.80023	5.10152	48.0841
11.0034	3.89549e-05	1.80023	5.10152	48.084
11.007	3.89573e-05	1.80023	5.10152	48.084
11.0117	3.89605e-05	1.80023	5.10152	48.084
11.0182	3.89648e-05	1.80023	5.10152	48.084
11.033	3.89747e-05	1.80023	5.10152	48.0839
11.0572	3.89908e-05	1.80023	5.10152	48.0838
11.0833	3.9008e-05	1.80023	5.10152	48.0837
11.0859	3.90098e-05	1.80023	5.10152	48.0837
11.0885	3.90117e-05	1.80023	5.10152	48.0837
11.0927	3.90145e-05	1.80023	5.10152	48.0836
11.0998	3.90193e-05	1.80023	5.10152	48.0836
11.1107	3.90266e-05	1.80023	5.10152	48.0836
11.1245	3.90359e-05	1.80023	5.10152	48.0835
11.1411	3.9047e-05	1.80023	5.10152	48.0834
11.1669	3.90643e-05	1.80023	5.10152	48.0833
11.1945	3.90828e-05	1.80023	5.10152	48.0832
11.2262	3.91044e-05	1.80023	5.10152	48.083
11.2299	3.91069e-05	1.80023	5.10152	48.083
11.2336	3.91093e-05	1.80023	5.10152	48.083
11.2376	3.9112e-05	1.80023	5.10152	48.083
11.2436	3.91161e-05	1.80023	5.10152	48.083
11.2519	3.91216e-05	1.80023	5.10152	48.0829
11.2623	3.91287e-05	1.80023	5.10152	48.0829
11.2731	3.91361e-05	1.80023	5.10152	48.0828
11.2807	3.91412e-05	1.80023	5.10152	48.0828
11.2883	3.91463e-05	1.80023	5.10152	48.0827
11.295	3.91508e-05	1.80023	5.10152	48.0827
11.3051	3.91576e-05	1.80023	5.10152	48.0827
11.3138	3.91635e-05	1.80023	5.10152	48.0826
11.3212	3.91685e-05	1.80023	5.10152	48.0826
11.3286	3.91736e-05	1.80023	5.10152	48.0826
11.3393	3.91808e-05	1.80023	5.10152	48.0825
11.3561	3.91924e-05	1.80023	5.10152	48.0824
11.3612	3.91958e-05	1.80023	5.10152	48.0824
11.3662	3.91992e-05	1.80023	5.10152	48.0824
11.3708	3.92023e-05	1.80023	5.10152	48.0824
11.3779	3.92071e-05	1.80023	5.10152	48.0823
11.3861	3.92127e-05	1.80023	5.10152	48.0823
11.4018	3.92234e-05	1.80023	5.10152	48.0822
11.4246	3.92388e-05	1.80023	5.10152	48.0821
11.428	3.92412e-05	1.80023	5.10152	48.0821
11.4313	3.92435e-05	1.80023	5.10152	48.0821
11.4354	3.92464e-05	1.80023	5.10152	48.0821
11.444	3.92522e-05	1.80023	5.10152	48.082
11.4596	3.9263e-05	1.80023	5.10152	48.082
11.4767	3.92746e-05	1.80023	5.10152	48.0819
11.4936	3.92861e-05	1.80023	5.10152	48.0818
11.4973	3.92887e-05	1.80023	5.10152	48.0818
11.5009	3.92912e-05	1.80023	5.10152	48.0818
11.5049	3.9294e-05	1.80023	5.10152	48.0817
11.5107	3.9298e-05	1.80023	5.10152	48.0817
11.5178	3.93029e-05	1.80023	5.10152	48.0817
11.5319	3.93125e-05	1.80023	5.10152	48.0816
11.5514	3.93261e-05	1.80023	5.10152	48.0815
11.5564	3.93295e-05	1.80023	5.10152	48.0815
11.5614	3.93329e-05	1.80023	5.10152	48.0815
11.566	3.93361e-05	1.80023	5.10152	48.0814
11.5712	3.93396e-05	1.80023	5.10152	48.0814
11.578	3.93443e-05	1.80023	5.10152	48.0814
11.592	3.93539e-05	1.80023	5.10152	48.0813
11.6094	3.93659e-05	1.80023	5.10152	48.0812
11.6144	3.93694e-05	1.80023	5.10152	48.0812
11.6194	3.93728e-05	1.80023	5.10152	48.0812
11.6237	3.93758e-05	1.80023	5.10152	48.0812
11.6281	3.93789e-05	1.80023	5.10152	48.0812
11.6335	3.93826e-05	1.80023	5.10152	48.0811
11.6431	3.93893e-05	1.80023	5.10152	48.0811
11.6595	3.94007e-05	1.80023	5.10152	48.081
11.6761	3.94122e-05	1.80023	5.10152	48.0809
11.6961	3.94261e-05	1.80023	5.10152	48.0808
11.7296	3.94493e-05	1.80023	5.10152	48.0807
11.7685	3.9477e-05	1.80023	5.10152	48.0805
11.8098	3.95055e-05	1.80023	5.10152	48.0803
11.8193	3.95117e-05	1.80023	5.10152	48.0802
11.8229	3.95143e-05	1.80023	5.10152	48.0802
11.8266	3.95169e-05	1.80023	5.10152	48.0802
11.8316	3.95204e-05	1.80023	5.10152	48.0802
11.8402	3.95265e-05	1.80023	5.10152	48.0801
11.8514	3.95344e-05	1.80023	5.10152	48.0801
11.87	3.95477e-05	1.80023	5.10152	48.08
11.8726	3.95494e-05	1.80023	5.10152	48.08
11.8751	3.95511e-05	1.80023	5.10152	48.08
11.8804	3.95548e-05	1.80023	5.10152	48.0799
11.8904	3.95618e-05	1.80023	5.10152	48.0799
11.9011	3.95693e-05	1.80023	5.10152	48.0798
11.9161	3.958e-05	1.80023	5.10152	48.0798
11.9336	3.95924e-05	1.80023	5.10152	48.0797
11.9491	3.96033e-05	1.80023	5.10152	48.0796
11.9624	3.96125e-05	1.80023	5.10152	48.0795
11.9658	3.96149e-05	1.80023	5.10152	48.0795
11.9693	3.96174e-05	1.80023	5.10152	48.0795
11.9737	3.96205e-05	1.80023	5.10152	48.0795
11.9812	3.96259e-05	1.80023	5.10152	48.0794
11.9923	3.96338e-05	1.80023	5.10152	48.0794
12.0124	3.96479e-05	1.80023	5.10152	48.0793
12.0294	3.96601e-05	1.80023	5.10152	48.0792
12.0464	3.96723e-05	1.80023	5.10152	48.0791
12.0496	3.96745e-05	1.80023	5.10152	48.0791
12.0529	3.96768e-05	1.80023	5.10152	48.0791
12.0569	3.96796e-05	1.80023	5.10152	48.0791
12.0639	3.96845e-05	1.80023	5.10152	48.079
12.0755	3.96928e-05	1.80023	5.10152	48.079
12.0892	3.97023e-05	1.80023	5.10152	48.0789
12.1008	3.97108e-05	1.80023	5.10152	48.0789
12.1102	3.97176e-05	1.80023	5.10152	48.0788
12.1217	3.97258e-05	1.80023	5.10152	48.0788
12.1327	3.97336e-05	1.80023	5.10152	48.0787
12.1416	3.974e-05	1.80023	5.10152	48.0787
12.1482	3.97447e-05	1.80023	5.10152	48.0786
12.1534	3.97484e-05	1.80023	5.10152	48.0786
12.1586	3.97521e-05	1.80023	5.10152	48.0786
12.1647	3.97565e-05	1.80023	5.10152	48.0785
12.1744	3.97635e-05	1.80023	5.10152	48.0785
12.1854	3.97712e-05	1.80023	5.10152	48.0784
12.2013	3.97826e-05	1.80023	5.10152	48.0784
12.2201	3.97959e-05	1.80023	5.10152	48.0783
12.2233	3.97983e-05	1.80023	5.10152	48.0782
12.2266	3.98007e-05	1.80023	5.10152	48.0782
12.2303	3.98034e-05	1.80023	5.10152	48.0782
12.2377	3.98088e-05	1.80023	5.10152	48.0782
12.247	3.98155e-05	1.80023	5.10152	48.0781
12.2577	3.98232e-05	1.80023	5.10152	48.0781
12.2692	3.98315e-05	1.80023	5.10152	48.078
12.2807	3.98398e-05	1.80023	5.10152	48.078
12.2936	3.98491e-05	1.80023	5.10152	48.0779
12.3066	3.98583e-05	1.80023	5.10152	48.0778
12.3219	3.98694e-05	1.80023	5.10152	48.0778
12.34	3.98825e-05	1.80023	5.10152	48.0777
12.3624	3.98987e-05	1.80023	5.10152	48.0775
12.3835	3.99139e-05	1.80023	5.10152	48.0774
12.4064	3.99306e-05	1.80023	5.10152	48.0773
12.4297	3.99475e-05	1.80023	5.10152	48.0772
12.4548	3.99657e-05	1.80023	5.10152	48.0771
12.4643	3.99726e-05	1.80023	5.10152	48.077
12.4701	3.99769e-05	1.80023	5.10152	48.077
12.4758	3.99811e-05	1.80023	5.10152	48.077
12.4808	3.99847e-05	1.80023	5.10152	48.0769
12.4856	3.99883e-05	1.80023	5.10152	48.0769
12.4942	3.99945e-05	1.80023	5.10152	48.0769
12.5088	4.00052e-05	1.80023	5.10152	48.0768
12.5296	4.00204e-05	1.80023	5.10152	48.0767
12.5545	4.00386e-05	1.80023	5.10152	48.0766
12.583	4.00595e-05	1.80023	5.10152	48.0764
12.603	4.00742e-05	1.80023	5.10152	48.0763
12.623	4.00889e-05	1.80023	5.10152	48.0762
12.6488	4.01083e-05	1.80023	5.10152	48.0761
12.6507	4.01095e-05	1.80023	5.10152	48.0761
12.6525	4.01108e-05	1.80023	5.10152	48.0761
12.6558	4.01131e-05	1.80023	5.10152	48.076
12.661	4.01169e-05	1.80023	5.10152	48.076
12.6676	4.01218e-05	1.80023	5.10152	48.076
12.6813	4.01317e-05	1.80023	5.10152	48.0759
12.6961	4.01428e-05	1.80023	5.10152	48.0758
12.7164	4.01578e-05	1.80023	5.10152	48.0757
12.7482	4.01818e-05	1.80023	5.10152	48.0756
12.7499	4.01829e-05	1.80023	5.10152	48.0755
12.7517	4.01841e-05	1.80023	5.10152	48.0755
12.7547	4.01863e-05	1.80023	5.10152	48.0755
12.76	4.01901e-05	1.80023	5.10152	48.0755
12.7713	4.01984e-05	1.80023	5.10152	48.0754
12.7851	4.02086e-05	1.80023	5.10152	48.0754
12.7902	4.02124e-05	1.80023	5.10152	48.0753
12.7954	4.02163e-05	1.80023	5.10152	48.0753
12.8	4.02197e-05	1.80023	5.10152	48.0753
12.8062	4.02244e-05	1.80023	5.10152	48.0753
12.8161	4.02317e-05	1.80023	5.10152	48.0752
12.8265	4.02394e-05	1.80023	5.10152	48.0751
12.8324	4.02438e-05	1.80023	5.10152	48.0751
12.8382	4.02481e-05	1.80023	5.10152	48.0751
12.8431	4.02518e-05	1.80023	5.10152	48.0751
12.8475	4.02551e-05	1.80023	5.10152	48.075
12.8523	4.02587e-05	1.80023	5.10152	48.075
12.8592	4.02638e-05	1.80023	5.10152	48.075
12.8695	4.02716e-05	1.80023	5.10152	48.0749
12.8868	4.02845e-05	1.80023	5.10152	48.0748
12.9011	4.02952e-05	1.80023	5.10152	48.0748
12.9197	4.03092e-05	1.80023	5.10152	48.0747
12.9256	4.03136e-05	1.80023	5.10152	48.0746
12.9315	4.0318e-05	1.80023	5.10152	48.0746
12.9367	4.03219e-05	1.80023	5.10152	48.0746
12.9423	4.03261e-05	1.80023	5.10152	48.0745
12.9506	4.03322e-05	1.80023	5.10152	48.0745
12.9664	4.03442e-05	1.80023	5.10152	48.0744
12.9881	4.03606e-05	1.80023	5.10152	48.0743
13.0073	4.03748e-05	1.80023	5.10152	48.0742
13.0134	4.03794e-05	1.80023	5.10152	48.0742
13.0195	4.0384e-05	1.80023	5.10152	48.0741
13.0249	4.03881e-05	1.80023	5.10152	48.0741
13.033	4.03942e-05	1.80023	5.10152	48.074
13.0419	4.04009e-05	1.80023	5.10152	48.074
13.0573	4.04126e-05	1.80023	5.10152	48.0739
13.0791	4.04291e-05	1.80023	5.10152	48.0738
13.089	4.04367e-05	1.80023	5.10152	48.0737
13.0933	4.04399e-05	1.80023	5.10152	48.0737
13.0976	4.0443e-05	1.80023	5.10152	48.0737
13.1019	4.04463e-05	1.80023	5.10152	48.0737
13.1069	4.04501e-05	1.80023	5.10152	48.0737
13.1139	4.04553e-05	1.80023	5.10152	48.0736
13.1262	4.04646e-05	1.80023	5.10152	48.0735
13.138	4.04735e-05	1.80023	5.10152	48.0735
13.146	4.04796e-05	1.80023	5.10152	48.0734
13.154	4.04858e-05	1.80023	5.10152	48.0734
13.1627	4.04924e-05	1.80023	5.10152	48.0733
13.1798	4.05054e-05	1.80023	5.10152	48.0733
13.2099	4.05285e-05	1.80023	5.10152	48.0731
13.236	4.05484e-05	1.80023	5.10152	48.073
13.257	4.05642e-05	1.80023	5.10152	48.0728
13.2817	4.05833e-05	1.80023	5.10152	48.0727
13.2876	4.05877e-05	1.80023	5.10152	48.0727
13.2934	4.05921e-05	1.80023	5.10152	48.0726
13.2987	4.05961e-05	1.80023	5.10152	48.0726
13.3044	4.06005e-05	1.80023	5.10152	48.0726
13.3104	4.06051e-05	1.80023	5.10152	48.0725
13.3167	4.06099e-05	1.80023	5.10152	48.0725
13.3248	4.06161e-05	1.80023	5.10152	48.0725
13.3438	4.06307e-05	1.80023	5.10152	48.0724
13.362	4.06447e-05	1.80023	5.10152	48.0723
13.3861	4.06637e-05	1.80023	5.10152	48.0721
13.3879	4.06649e-05	1.80023	5.10152	48.0721
13.3896	4.06661e-05	1.80023	5.10152	48.0721
13.393	4.06686e-05	1.80023	5.10152	48.0721
13.3984	4.06728e-05	1.80023	5.10152	48.0721
13.406	4.06786e-05	1.80023	5.10152	48.072
13.4181	4.06879e-05	1.80023	5.10152	48.072
13.4428	4.07072e-05	1.80023	5.10152	48.0718
13.4612	4.07209e-05	1.80023	5.10152	48.0717
13.4636	4.07229e-05	1.80023	5.10152	48.0717
13.4661	4.07249e-05	1.80023	5.10152	48.0717
13.4692	4.07274e-05	1.80023	5.10152	48.0717
13.4772	4.07336e-05	1.80023	5.10152	48.0716
13.4962	4.07484e-05	1.80023	5.10152	48.0715
13.5223	4.07687e-05	1.80023	5.10152	48.0714
13.5442	4.07856e-05	1.80023	5.10152	48.0713
13.5655	4.08022e-05	1.80023	5.10152	48.0711
13.5907	4.0822e-05	1.80023	5.10152	48.071
13.597	4.08268e-05	1.80023	5.10152	48.071
13.6033	4.08317e-05	1.80023	5.10152	48.0709
13.609	4.08361e-05	1.80023	5.10152	48.0709
13.6155	4.08412e-05	1.80023	5.10152	48.0709
13.6228	4.08468e-05	1.80023	5.10152	48.0708
13.6305	4.08529e-05	1.80023	5.10152	48.0708
13.6412	4.08612e-05	1.80023	5.10153	48.0707
13.6572	4.08737e-05	1.80023	5.10153	48.0706
13.6759	4.08884e-05	1.80023	5.10153	48.0705
13.7015	4.09086e-05	1.80023	5.10153	48.0704
13.7277	4.09291e-05	1.80023	5.10153	48.0702
13.7593	4.09545e-05	1.80023	5.10153	48.07
13.7607	4.09554e-05	1.80023	5.10153	48.07
13.7621	4.09563e-05	1.80023	5.10153	48.07
13.7649	4.09585e-05	1.80023	5.10153	48.07
13.7693	4.09618e-05	1.80023	5.10153	48.07
13.7756	4.09668e-05	1.80023	5.10153	48.0699
13.7829	4.09725e-05	1.80023	5.10153	48.0699
13.793	4.09804e-05	1.80023	5.10153	48.0699
13.8085	4.09926e-05	1.80023	5.10153	48.0698
13.8371	4.10152e-05	1.80023	5.10153	48.0696
13.8447	4.10211e-05	1.80023	5.10153	48.0696
13.8506	4.10258e-05	1.80023	5.10153	48.0695
13.8565	4.10306e-05	1.80023	5.10153	48.0695
13.8621	4.1035e-05	1.80023	5.10153	48.0695
13.8698	4.10411e-05	1.80023	5.10153	48.0694
13.883	4.10516e-05	1.80023	5.10153	48.0693
13.9007	4.10658e-05	1.80023	5.10153	48.0692
13.9064	4.10703e-05	1.80023	5.10153	48.0692
13.9121	4.10748e-05	1.80023	5.10153	48.0692
13.9206	4.10815e-05	1.80023	5.10153	48.0691
13.9353	4.10934e-05	1.80023	5.10153	48.069
13.9382	4.10956e-05	1.80023	5.10153	48.069
13.941	4.10978e-05	1.80023	5.10153	48.069
13.9449	4.11009e-05	1.80023	5.10153	48.069
13.9506	4.11054e-05	1.80023	5.10153	48.0689
13.9622	4.11147e-05	1.80023	5.10153	48.0689
13.9669	4.11184e-05	1.80023	5.10153	48.0689
13.9716	4.11221e-05	1.80023	5.10153	48.0688
13.9761	4.11257e-05	1.80023	5.10153	48.0688
13.9818	4.11302e-05	1.80023	5.10153	48.0688
13.9883	4.11354e-05	1.80023	5.10153	48.0687
13.9965	4.11419e-05	1.80023	5.10153	48.0687
14.0114	4.11539e-05	1.80023	5.10153	48.0686
14.0346	4.11724e-05	1.80023	5.10153	48.0685
14.0549	4.1189e-05	1.80023	5.10153	48.0683
14.0568	4.11904e-05	1.80023	5.10153	48.0683
14.0587	4.11918e-05	1.80023	5.10153	48.0683
14.0622	4.11945e-05	1.80023	5.10153	48.0683
14.0665	4.11979e-05	1.80023	5.10153	48.0683
14.0712	4.12017e-05	1.80023	5.10153	48.0683
14.0789	4.12079e-05	1.80023	5.10153	48.0682
14.0873	4.12147e-05	1.80023	5.10153	48.0682
14.0955	4.12212e-05	1.80023	5.10153	48.0681
14.1055	4.12292e-05	1.80023	5.10153	48.0681
14.117	4.12385e-05	1.80023	5.10153	48.068
14.1313	4.12501e-05	1.80023	5.10153	48.0679
14.152	4.12667e-05	1.80023	5.10153	48.0678
14.1677	4.12796e-05	1.80023	5.10153	48.0677
14.1695	4.12809e-05	1.80023	5.10153	48.0677
14.1713	4.12824e-05	1.80023	5.10153	48.0677
14.1747	4.1285e-05	1.80023	5.10153	48.0676
14.1803	4.12895e-05	1.80023	5.10153	48.0676
14.1887	4.12963e-05	1.80023	5.10153	48.0676
14.2027	4.13077e-05	1.80023	5.10153	48.0675
14.2197	4.13214e-05	1.80023	5.10153	48.0674
14.2355	4.13342e-05	1.80023	5.10153	48.0673
14.2419	4.13394e-05	1.80023	5.10153	48.0673
14.2483	4.13445e-05	1.80023	5.10153	48.0672
14.2559	4.13506e-05	1.80023	5.10153	48.0672
14.2644	4.13575e-05	1.80023	5.10153	48.0671
14.2796	4.13701e-05	1.80023	5.10153	48.067
14.2822	4.13721e-05	1.80023	5.10153	48.067
14.2847	4.13741e-05	1.80023	5.10153	48.067
14.2877	4.13765e-05	1.80023	5.10153	48.067
14.2926	4.13805e-05	1.80023	5.10153	48.067
14.3009	4.13872e-05	1.80023	5.10153	48.0669
14.3143	4.13981e-05	1.80023	5.10153	48.0668
14.3313	4.14119e-05	1.80023	5.10153	48.0667
14.3486	4.1426e-05	1.80023	5.10153	48.0666
14.3658	4.144e-05	1.80023	5.10153	48.0665
14.3877	4.14577e-05	1.80023	5.10153	48.0664
14.3921	4.14614e-05	1.80023	5.10153	48.0664
14.3966	4.14651e-05	1.80023	5.10153	48.0663
14.401	4.14687e-05	1.80023	5.10153	48.0663
14.4062	4.1473e-05	1.80023	5.10153	48.0663
14.4141	4.14795e-05	1.80023	5.10153	48.0662
14.4282	4.14911e-05	1.80023	5.10153	48.0661
14.4446	4.15044e-05	1.80023	5.10153	48.0661
14.4642	4.15204e-05	1.80023	5.10153	48.0659
14.485	4.15374e-05	1.80023	5.10153	48.0658
14.4874	4.15395e-05	1.80023	5.10153	48.0658
14.4899	4.15415e-05	1.80023	5.10153	48.0658
14.4931	4.15442e-05	1.80023	5.10153	48.0658
14.5011	4.15509e-05	1.80023	5.10153	48.0657
14.5174	4.15642e-05	1.80023	5.10153	48.0656
14.5339	4.15779e-05	1.80023	5.10153	48.0655
14.5532	4.15938e-05	1.80023	5.10153	48.0654
14.5961	4.16291e-05	1.80023	5.10153	48.0651
14.6069	4.1638e-05	1.80023	5.10153	48.0651
14.6102	4.16408e-05	1.80023	5.10153	48.0651
14.6136	4.16437e-05	1.80023	5.10153	48.065
14.6183	4.16476e-05	1.80023	5.10153	48.065
14.6259	4.16539e-05	1.80023	5.10153	48.065
14.6337	4.16603e-05	1.80023	5.10153	48.0649
14.6427	4.16678e-05	1.80023	5.10153	48.0649
14.6548	4.16779e-05	1.80023	5.10153	48.0648
14.6714	4.16919e-05	1.80023	5.10153	48.0647
14.6878	4.17052e-05	1.80023	5.10153	48.0646
14.6959	4.17119e-05	1.80023	5.10153	48.0645
14.704	4.17187e-05	1.80023	5.10153	48.0645
14.7139	4.17269e-05	1.80023	5.10153	48.0644
14.7259	4.1737e-05	1.80023	5.10153	48.0644
14.7441	4.17522e-05	1.80023	5.10153	48.0642
14.7621	4.17673e-05	1.80023	5.10153	48.0641
14.7683	4.17724e-05	1.80023	5.10153	48.0641
14.7744	4.17775e-05	1.80023	5.10153	48.0641
14.7794	4.17817e-05	1.80023	5.10153	48.064
14.7838	4.17853e-05	1.80023	5.10153	48.064
14.7885	4.17893e-05	1.80023	5.10153	48.064
14.7972	4.17965e-05	1.80023	5.10153	48.0639
14.8113	4.18083e-05	1.80023	5.10153	48.0638
14.8326	4.18262e-05	1.80023	5.10153	48.0637
14.8542	4.18441e-05	1.80023	5.10153	48.0636
14.8584	4.18477e-05	1.80023	5.10153	48.0635
14.8626	4.18513e-05	1.80023	5.10153	48.0635
14.867	4.1855e-05	1.80023	5.10153	48.0635
14.874	4.18609e-05	1.80023	5.10153	48.0634
14.8889	4.18734e-05	1.80023	5.10153	48.0634
14.9021	4.18845e-05	1.80023	5.10153	48.0633
14.9155	4.18958e-05	1.80023	5.10153	48.0632
14.9311	4.19091e-05	1.80023	5.10153	48.0631
14.9461	4.19216e-05	1.80023	5.10153	48.063
14.963	4.19357e-05	1.80023	5.10153	48.0629
14.9661	4.19384e-05	1.80023	5.10153	48.0629
14.9691	4.1941e-05	1.80023	5.10153	48.0629
14.973	4.19443e-05	1.80023	5.10153	48.0628
14.9785	4.19489e-05	1.80023	5.10153	48.0628
14.9848	4.19543e-05	1.80023	5.10153	48.0628
14.9915	4.196e-05	1.80023	5.10153	48.0627
15.0019	4.19688e-05	1.80023	5.10153	48.0627
15.0183	4.19828e-05	1.80023	5.10153	48.0625
15.0368	4.19984e-05	1.80023	5.10153	48.0624
15.0552	4.20143e-05	1.80022	5.10153	48.0623
15.0567	4.20155e-05	1.80022	5.10153	48.0623
15.0582	4.20167e-05	1.80022	5.10153	48.0623
15.0619	4.20197e-05	1.80022	5.10153	48.0623
15.0681	4.2025e-05	1.80022	5.10153	48.0622
15.0782	4.20335e-05	1.80022	5.10153	48.0622
15.0907	4.20442e-05	1.80022	5.10153	48.0621
15.1046	4.20561e-05	1.80022	5.10153	48.062
15.1183	4.20676e-05	1.80022	5.10153	48.0619
15.1369	4.20835e-05	1.80022	5.10153	48.0618
15.1576	4.21013e-05	1.80022	5.10153	48.0617
15.1821	4.21225e-05	1.80022	5.10153	48.0615
15.1843	4.21242e-05	1.80022	5.10153	48.0615
15.1865	4.2126e-05	1.80022	5.10153	48.0615
15.1896	4.21286e-05	1.80022	5.10153	48.0615
15.1952	4.21334e-05	1.80022	5.10153	48.0614
15.2033	4.21403e-05	1.80022	5.10153	48.0614
15.2151	4.21503e-05	1.80022	5.10153	48.0613
15.2437	4.21748e-05	1.80022	5.10153	48.0611
15.2721	4.21991e-05	1.80022	5.10153	48.061
15.2954	4.22191e-05	1.80022	5.10153	48.0608
15.2996	4.22229e-05	1.80022	5.10153	48.0608
15.3038	4.22265e-05	1.80022	5.10153	48.0608
15.308	4.22302e-05	1.80022	5.10153	48.0607
15.3135	4.2235e-05	1.80022	5.10153	48.0607
15.3277	4.22473e-05	1.80022	5.10153	48.0606
15.3447	4.22621e-05	1.80022	5.10153	48.0605
15.3497	4.22663e-05	1.80022	5.10153	48.0605
15.3547	4.22705e-05	1.80022	5.10153	48.0604
15.3616	4.22765e-05	1.80022	5.10153	48.0604
15.3707	4.22844e-05	1.80022	5.10153	48.0603
15.3881	4.22996e-05	1.80022	5.10153	48.0602
15.395	4.23055e-05	1.80022	5.10153	48.0602
15.4005	4.23102e-05	1.80022	5.10153	48.0601
15.406	4.2315e-05	1.80022	5.10153	48.0601
15.4111	4.23194e-05	1.80022	5.10153	48.0601
15.4165	4.23241e-05	1.80022	5.10153	48.06
15.4233	4.23299e-05	1.80022	5.10153	48.06
15.4331	4.23384e-05	1.80022	5.10153	48.0599
15.4468	4.23502e-05	1.80022	5.10153	48.0598
15.4591	4.23609e-05	1.80022	5.10153	48.0598
15.4691	4.23696e-05	1.80022	5.10153	48.0597
15.474	4.23739e-05	1.80022	5.10153	48.0597
15.4788	4.23781e-05	1.80022	5.10153	48.0596
15.4833	4.23821e-05	1.80022	5.10153	48.0596
15.4897	4.23876e-05	1.80022	5.10153	48.0596
15.4988	4.23956e-05	1.80022	5.10153	48.0595
15.5089	4.24044e-05	1.80022	5.10153	48.0594
15.52	4.2414e-05	1.80022	5.10153	48.0594
15.5356	4.24278e-05	1.80022	5.10153	48.0593
15.5542	4.24441e-05	1.80022	5.10153	48.0591
15.5563	4.24459e-05	1.80022	5.10153	48.0591
15.5585	4.24478e-05	1.80022	5.10153	48.0591
15.5616	4.24504e-05	1.80022	5.10153	48.0591
15.5696	4.24574e-05	1.80022	5.10153	48.059
15.5844	4.24705e-05	1.80022	5.10153	48.059
15.5972	4.24816e-05	1.80022	5.10153	48.0589
15.6099	4.24926e-05	1.80022	5.10153	48.0588
15.6138	4.2496e-05	1.80022	5.10153	48.0588
15.6178	4.24995e-05	1.80022	5.10153	48.0587
15.6224	4.25036e-05	1.80022	5.10153	48.0587
15.6297	4.251e-05	1.80022	5.10153	48.0587
15.6389	4.25181e-05	1.80022	5.10153	48.0586
15.6526	4.25302e-05	1.80022	5.10153	48.0585
15.6762	4.25511e-05	1.80022	5.10153	48.0584
15.6813	4.25555e-05	1.80022	5.10153	48.0583
15.6863	4.25599e-05	1.80022	5.10153	48.0583
15.6907	4.25637e-05	1.80022	5.10153	48.0583
15.6955	4.25679e-05	1.80022	5.10153	48.0582
15.7033	4.25747e-05	1.80022	5.10153	48.0582
15.719	4.25888e-05	1.80022	5.10153	48.0581
15.7228	4.2592e-05	1.80022	5.10153	48.058
15.7265	4.25953e-05	1.80022	5.10153	48.058
15.7307	4.25989e-05	1.80022	5.10153	48.058
15.7374	4.26049e-05	1.80022	5.10153	48.058
15.7512	4.26171e-05	1.80022	5.10153	48.0579
15.7665	4.26306e-05	1.80022	5.10153	48.0578
15.7872	4.26489e-05	1.80022	5.10153	48.0576
15.8131	4.26722e-05	1.80022	5.10153	48.0575
15.8151	4.26738e-05	1.80022	5.10153	48.0574
15.817	4.26755e-05	1.80022	5.10153	48.0574
15.8204	4.26784e-05	1.80022	5.10153	48.0574
15.8245	4.2682e-05	1.80022	5.10153	48.0574
15.83	4.26869e-05	1.80022	5.10153	48.0573
15.8426	4.2698e-05	1.80022	5.10153	48.0573
15.8555	4.27094e-05	1.80022	5.10153	48.0572
15.8661	4.2719e-05	1.80022	5.10153	48.0571
15.8768	4.27285e-05	1.80022	5.10153	48.057
15.8896	4.27398e-05	1.80022	5.10153	48.057
15.905	4.27537e-05	1.80022	5.10153	48.0568
15.9217	4.27687e-05	1.80022	5.10153	48.0567
15.926	4.27724e-05	1.80022	5.10153	48.0567
15.9303	4.27762e-05	1.80022	5.10153	48.0567
15.9354	4.27807e-05	1.80022	5.10153	48.0566
15.9535	4.27969e-05	1.80022	5.10153	48.0565
15.9638	4.28063e-05	1.80022	5.10153	48.0565
15.9666	4.28087e-05	1.80022	5.10153	48.0564
15.9693	4.28111e-05	1.80022	5.10153	48.0564
15.9729	4.28143e-05	1.80022	5.10153	48.0564
15.9794	4.282e-05	1.80022	5.10153	48.0564
15.9878	4.28276e-05	1.80022	5.10153	48.0563
15.9993	4.28378e-05	1.80022	5.10153	48.0562
16.0184	4.2855e-05	1.80022	5.10153	48.0561
16.0445	4.28787e-05	1.80022	5.10153	48.0559
16.0713	4.29024e-05	1.80022	5.10153	48.0557
16.1179	4.29446e-05	1.80022	5.10154	48.0554
16.1513	4.29747e-05	1.80022	5.10154	48.0552
16.1776	4.29982e-05	1.80022	5.10154	48.055
16.1805	4.3001e-05	1.80022	5.10154	48.055
16.1834	4.30037e-05	1.80022	5.10154	48.055
16.1868	4.30068e-05	1.80022	5.10154	48.055
16.1942	4.30136e-05	1.80022	5.10154	48.0549
16.2039	4.30224e-05	1.80022	5.10154	48.0548
16.2152	4.30327e-05	1.80022	5.10154	48.0548
16.2241	4.30408e-05	1.80022	5.10154	48.0547
16.2278	4.30442e-05	1.80022	5.10154	48.0547
16.2315	4.30475e-05	1.80022	5.10154	48.0547
16.2356	4.30512e-05	1.80022	5.10154	48.0546
16.2413	4.30563e-05	1.80022	5.10154	48.0546
16.2495	4.30638e-05	1.80022	5.10154	48.0545
16.2624	4.30755e-05	1.80022	5.10154	48.0545
16.2717	4.30839e-05	1.80022	5.10154	48.0544
16.2773	4.3089e-05	1.80022	5.10154	48.0544
16.283	4.30942e-05	1.80022	5.10154	48.0543
16.2884	4.30991e-05	1.80022	5.10154	48.0543
16.2956	4.31057e-05	1.80022	5.10154	48.0542
16.308	4.31172e-05	1.80022	5.10154	48.0541
16.3171	4.31255e-05	1.80022	5.10154	48.0541
16.3261	4.31336e-05	1.80022	5.10154	48.054
16.334	4.31408e-05	1.80022	5.10154	48.054
16.3484	4.31539e-05	1.80022	5.10154	48.0539
16.3684	4.31724e-05	1.80022	5.10154	48.0537
16.3727	4.31763e-05	1.80022	5.10154	48.0537
16.377	4.31802e-05	1.80022	5.10154	48.0537
16.381	4.31839e-05	1.80022	5.10154	48.0536
16.387	4.31893e-05	1.80022	5.10154	48.0536
16.3976	4.3199e-05	1.80022	5.10154	48.0535
16.4141	4.32143e-05	1.80022	5.10154	48.0534
16.4179	4.32177e-05	1.80022	5.10154	48.0534
16.4217	4.32212e-05	1.80022	5.10154	48.0534
16.4267	4.32257e-05	1.80022	5.10154	48.0533
16.4313	4.323e-05	1.80022	5.10154	48.0533
16.4367	4.32349e-05	1.80022	5.10154	48.0533
16.4516	4.32486e-05	1.80022	5.10154	48.0532
16.4763	4.32714e-05	1.80022	5.10154	48.053
16.4965	4.329e-05	1.80022	5.10154	48.0528
16.5159	4.33079e-05	1.80022	5.10154	48.0527
16.5331	4.33236e-05	1.80022	5.10154	48.0526
16.5371	4.33273e-05	1.80022	5.10154	48.0526
16.5412	4.33311e-05	1.80022	5.10154	48.0525
16.5456	4.33352e-05	1.80022	5.10154	48.0525
16.5509	4.33401e-05	1.80022	5.10154	48.0525
16.5659	4.33541e-05	1.80022	5.10154	48.0524
16.5721	4.33599e-05	1.80022	5.10154	48.0523
16.577	4.33644e-05	1.80022	5.10154	48.0523
16.5819	4.33689e-05	1.80022	5.10154	48.0523
16.5868	4.33735e-05	1.80022	5.10154	48.0522
16.5938	4.33799e-05	1.80022	5.10154	48.0522
16.6019	4.33874e-05	1.80022	5.10154	48.0521
16.6135	4.33981e-05	1.80022	5.10154	48.052
16.6183	4.34025e-05	1.80022	5.10154	48.052
16.6231	4.3407e-05	1.80022	5.10154	48.052
16.6286	4.34122e-05	1.80022	5.10154	48.0519
16.6366	4.34197e-05	1.80022	5.10154	48.0519
16.6452	4.34276e-05	1.80022	5.10154	48.0518
16.6536	4.34355e-05	1.80022	5.10154	48.0518
16.6646	4.34457e-05	1.80022	5.10154	48.0517
16.6785	4.34586e-05	1.80022	5.10154	48.0516
16.696	4.34749e-05	1.80022	5.10154	48.0515
16.7127	4.34905e-05	1.80022	5.10154	48.0513
16.7302	4.35068e-05	1.80022	5.10154	48.0512
16.7482	4.35237e-05	1.80022	5.10154	48.0511
16.7729	4.35468e-05	1.80022	5.10154	48.0509
16.7952	4.35677e-05	1.80022	5.10154	48.0508
16.8199	4.35908e-05	1.80022	5.10154	48.0506
16.8434	4.36129e-05	1.80022	5.10154	48.0504
16.8669	4.36353e-05	1.80022	5.10154	48.0503
16.8702	4.36383e-05	1.80022	5.10154	48.0502
16.8736	4.36414e-05	1.80022	5.10154	48.0502
16.8779	4.36454e-05	1.80022	5.10154	48.0502
16.887	4.3654e-05	1.80022	5.10154	48.0501
16.8979	4.36641e-05	1.80022	5.10154	48.05
16.9032	4.36692e-05	1.80022	5.10154	48.05
16.9085	4.36742e-05	1.80022	5.10154	48.05
16.916	4.36814e-05	1.80022	5.10154	48.0499
16.923	4.36879e-05	1.80022	5.10154	48.0499
16.9315	4.3696e-05	1.80022	5.10154	48.0498
16.9464	4.371e-05	1.80022	5.10154	48.0497
16.9686	4.37312e-05	1.80022	5.10154	48.0495
16.9969	4.37579e-05	1.80022	5.10154	48.0493
17.0253	4.3785e-05	1.80022	5.10154	48.0491
17.03	4.37894e-05	1.80022	5.10154	48.0491
17.0347	4.37938e-05	1.80022	5.10154	48.0491
17.0389	4.37978e-05	1.80022	5.10154	48.049
17.0444	4.3803e-05	1.80022	5.10154	48.049
17.0521	4.38103e-05	1.80022	5.10154	48.0489
17.063	4.38207e-05	1.80022	5.10154	48.0489
17.0807	4.38376e-05	1.80022	5.10154	48.0487
17.0998	4.38559e-05	1.80022	5.10154	48.0486
17.1177	4.38731e-05	1.80022	5.10154	48.0485
17.1323	4.38868e-05	1.80022	5.10154	48.0484
17.1445	4.38984e-05	1.80022	5.10154	48.0483
17.1616	4.39148e-05	1.80022	5.10154	48.0482
17.1922	4.39441e-05	1.80022	5.10154	48.0479
17.2228	4.39733e-05	1.80022	5.10154	48.0477
17.2479	4.39974e-05	1.80022	5.10154	48.0475
17.2685	4.40175e-05	1.80022	5.10154	48.0474
17.2869	4.40353e-05	1.80022	5.10154	48.0473
17.3034	4.40511e-05	1.80022	5.10154	48.0471
17.3195	4.40665e-05	1.80022	5.10154	48.047
17.3378	4.40841e-05	1.80022	5.10154	48.0469
17.3423	4.40885e-05	1.80022	5.10154	48.0469
17.3468	4.40929e-05	1.80022	5.10154	48.0468
17.3508	4.40968e-05	1.80022	5.10154	48.0468
17.355	4.41009e-05	1.80022	5.10154	48.0468
17.3606	4.41063e-05	1.80022	5.10154	48.0467
17.372	4.41175e-05	1.80022	5.10154	48.0466
17.3865	4.41314e-05	1.80022	5.10154	48.0465
17.407	4.41514e-05	1.80022	5.10154	48.0464
17.4276	4.41714e-05	1.80022	5.10154	48.0462
17.4322	4.41759e-05	1.80022	5.10154	48.0462
17.4369	4.41803e-05	1.80022	5.10154	48.0462
17.4411	4.41844e-05	1.80022	5.10154	48.0461
17.4477	4.41909e-05	1.80022	5.10154	48.0461
17.4611	4.42039e-05	1.80022	5.10154	48.046
17.4846	4.42267e-05	1.80022	5.10154	48.0458
17.5068	4.42486e-05	1.80022	5.10154	48.0456
17.5102	4.42518e-05	1.80022	5.10154	48.0456
17.5136	4.4255e-05	1.80022	5.10154	48.0456
17.5177	4.4259e-05	1.80022	5.10154	48.0456
17.5233	4.42645e-05	1.80022	5.10154	48.0455
17.5346	4.42756e-05	1.80022	5.10154	48.0454
17.5502	4.42908e-05	1.80022	5.10154	48.0453
17.5683	4.43085e-05	1.80022	5.10154	48.0452
17.5834	4.43235e-05	1.80022	5.10154	48.0451
17.5859	4.43258e-05	1.80022	5.10154	48.0451
17.5883	4.43282e-05	1.80022	5.10154	48.045
17.5916	4.43314e-05	1.80022	5.10154	48.045
17.5967	4.43363e-05	1.80022	5.10154	48.045
17.6078	4.43473e-05	1.80022	5.10154	48.0449
17.6266	4.43657e-05	1.80022	5.10154	48.0448
17.6476	4.43863e-05	1.80022	5.10154	48.0446
17.667	4.44057e-05	1.80022	5.10154	48.0445
17.6689	4.44074e-05	1.80022	5.10154	48.0444
17.6708	4.44092e-05	1.80022	5.10154	48.0444
17.6743	4.44127e-05	1.80022	5.10154	48.0444
17.68	4.44182e-05	1.80022	5.10154	48.0444
17.6887	4.44267e-05	1.80022	5.10154	48.0443
17.6985	4.44364e-05	1.80022	5.10154	48.0442
17.715	4.44528e-05	1.80022	5.10154	48.0441
17.7353	4.44727e-05	1.80022	5.10154	48.044
17.7544	4.44916e-05	1.80022	5.10154	48.0438
17.7739	4.4511e-05	1.80022	5.10154	48.0437
17.7943	4.45314e-05	1.80022	5.10154	48.0435
17.7981	4.45351e-05	1.80022	5.10154	48.0435
17.802	4.45388e-05	1.80022	5.10154	48.0435
17.8062	4.4543e-05	1.80022	5.10154	48.0434
17.812	4.45487e-05	1.80022	5.10154	48.0434
17.8198	4.45565e-05	1.80022	5.10154	48.0433
17.8292	4.45658e-05	1.80022	5.10154	48.0432
17.8409	4.45773e-05	1.80022	5.10154	48.0432
17.8548	4.45911e-05	1.80022	5.10154	48.0431
17.8745	4.46109e-05	1.80022	5.10154	48.0429
17.8924	4.46288e-05	1.80022	5.10154	48.0428
17.8968	4.46331e-05	1.80022	5.10154	48.0427
17.9011	4.46374e-05	1.80022	5.10154	48.0427
17.9054	4.46416e-05	1.80022	5.10154	48.0427
17.9109	4.46471e-05	1.80022	5.10154	48.0426
17.9184	4.46546e-05	1.80022	5.10154	48.0426
17.9271	4.46632e-05	1.80022	5.10154	48.0425
17.9401	4.46763e-05	1.80022	5.10154	48.0424
17.9541	4.46904e-05	1.80022	5.10154	48.0423
17.969	4.47052e-05	1.80022	5.10154	48.0422
17.9823	4.47186e-05	1.80022	5.10154	48.0421
17.9851	4.47214e-05	1.80022	5.10154	48.0421
17.988	4.47242e-05	1.80022	5.10154	48.042
17.9916	4.47278e-05	1.80022	5.10154	48.042
17.9982	4.47344e-05	1.80022	5.10154	48.042
18.0109	4.47471e-05	1.80022	5.10154	48.0419
18.0317	4.4768e-05	1.80022	5.10154	48.0417
18.0563	4.47927e-05	1.80022	5.10154	48.0415
18.067	4.48034e-05	1.80022	5.10154	48.0414
18.0737	4.48102e-05	1.80022	5.10154	48.0414
18.0804	4.4817e-05	1.80022	5.10154	48.0413
18.0887	4.48253e-05	1.80022	5.10154	48.0413
18.104	4.48409e-05	1.80022	5.10154	48.0412
18.1226	4.48597e-05	1.80022	5.10154	48.041
18.1258	4.4863e-05	1.80022	5.10154	48.041
18.1291	4.48662e-05	1.80022	5.10154	48.041
18.1335	4.48706e-05	1.80022	5.10154	48.0409
18.1386	4.48757e-05	1.80022	5.10154	48.0409
18.145	4.48822e-05	1.80022	5.10154	48.0408
18.1522	4.48894e-05	1.80022	5.10154	48.0408
18.1593	4.48966e-05	1.80022	5.10154	48.0407
18.1696	4.4907e-05	1.80022	5.10154	48.0407
18.1837	4.49213e-05	1.80022	5.10154	48.0406
18.2028	4.49407e-05	1.80022	5.10154	48.0404
18.2351	4.49739e-05	1.80022	5.10154	48.0402
18.2371	4.49758e-05	1.80022	5.10154	48.0401
18.2392	4.49778e-05	1.80022	5.10154	48.0401
18.2426	4.49812e-05	1.80022	5.10154	48.0401
18.2584	4.49971e-05	1.80022	5.10155	48.04
18.2771	4.50165e-05	1.80022	5.10155	48.0398
18.2957	4.50351e-05	1.80022	5.10155	48.0397
18.3106	4.50502e-05	1.80022	5.10155	48.0396
18.3228	4.50628e-05	1.80022	5.10155	48.0395
18.3345	4.50747e-05	1.80022	5.10155	48.0394
18.3493	4.50898e-05	1.80022	5.10155	48.0393
18.3692	4.51104e-05	1.80022	5.10155	48.0391
18.3767	4.5118e-05	1.80022	5.10155	48.0391
18.3842	4.51256e-05	1.80022	5.10155	48.039
18.3922	4.51338e-05	1.80022	5.10155	48.0389
18.4066	4.51484e-05	1.80022	5.10155	48.0388
18.4316	4.51743e-05	1.80022	5.10155	48.0386
18.4578	4.52012e-05	1.80022	5.10155	48.0384
18.4812	4.52253e-05	1.80022	5.10155	48.0382
18.4852	4.52294e-05	1.80022	5.10155	48.0382
18.4893	4.52335e-05	1.80022	5.10155	48.0382
18.4931	4.52375e-05	1.80022	5.10155	48.0382
18.4979	4.52423e-05	1.80022	5.10155	48.0381
18.504	4.52487e-05	1.80022	5.10155	48.0381
18.5115	4.52565e-05	1.80022	5.10155	48.038
18.5192	4.52644e-05	1.80022	5.10155	48.0379
18.5263	4.52716e-05	1.80022	5.10155	48.0379
18.5334	4.5279e-05	1.80022	5.10155	48.0378
18.5404	4.52863e-05	1.80022	5.10155	48.0378
18.5475	4.52936e-05	1.80022	5.10155	48.0377
18.5535	4.52998e-05	1.80022	5.10155	48.0377
18.5586	4.5305e-05	1.80022	5.10155	48.0376
18.5635	4.53101e-05	1.80022	5.10155	48.0376
18.5694	4.53162e-05	1.80022	5.10155	48.0376
18.5765	4.53235e-05	1.80022	5.10155	48.0375
18.584	4.53313e-05	1.80022	5.10155	48.0374
18.5978	4.53455e-05	1.80022	5.10155	48.0373
18.6039	4.53518e-05	1.80022	5.10155	48.0373
18.61	4.53583e-05	1.80022	5.10155	48.0372
18.617	4.53655e-05	1.80022	5.10155	48.0372
18.6325	4.53815e-05	1.80022	5.10155	48.0371
18.6518	4.54017e-05	1.80022	5.10155	48.0369
18.6718	4.54223e-05	1.80022	5.10155	48.0367
18.6896	4.54407e-05	1.80022	5.10155	48.0366
18.6923	4.54436e-05	1.80022	5.10155	48.0366
18.6949	4.54464e-05	1.80022	5.10155	48.0366
18.6993	4.5451e-05	1.80022	5.10155	48.0365
18.7061	4.54581e-05	1.80022	5.10155	48.0365
18.7195	4.54722e-05	1.80022	5.10155	48.0364
18.7268	4.54799e-05	1.80022	5.10155	48.0363
18.7327	4.5486e-05	1.80022	5.10155	48.0363
18.7386	4.54921e-05	1.80022	5.10155	48.0362
18.7443	4.5498e-05	1.80022	5.10155	48.0362
18.7524	4.55065e-05	1.80022	5.10155	48.0361
18.7648	4.55195e-05	1.80022	5.10155	48.036
18.7791	4.55345e-05	1.80022	5.10155	48.0359
18.7919	4.5548e-05	1.80022	5.10155	48.0358
18.7962	4.55523e-05	1.80022	5.10155	48.0358
18.8004	4.55567e-05	1.80022	5.10155	48.0357
18.8058	4.55623e-05	1.80022	5.10155	48.0357
18.811	4.55677e-05	1.80022	5.10155	48.0356
18.8172	4.55742e-05	1.80022	5.10155	48.0356
18.8252	4.55827e-05	1.80022	5.10155	48.0355
18.8393	4.55976e-05	1.80022	5.10155	48.0354
18.8431	4.56016e-05	1.80022	5.10155	48.0354
18.8469	4.56056e-05	1.80022	5.10155	48.0354
18.8513	4.56101e-05	1.80022	5.10155	48.0353
18.8585	4.56177e-05	1.80022	5.10155	48.0353
18.8716	4.56314e-05	1.80022	5.10155	48.0352
18.8887	4.56495e-05	1.80022	5.10155	48.035
18.9103	4.56723e-05	1.80022	5.10155	48.0348
18.9138	4.5676e-05	1.80022	5.10155	48.0348
18.9173	4.56796e-05	1.80022	5.10155	48.0348
18.9212	4.56837e-05	1.80022	5.10155	48.0348
18.9281	4.56909e-05	1.80022	5.10155	48.0347
18.9471	4.5711e-05	1.80022	5.10155	48.0345
18.9681	4.57332e-05	1.80022	5.10155	48.0344
18.9873	4.57533e-05	1.80022	5.10155	48.0342
18.9895	4.57556e-05	1.80022	5.10155	48.0342
18.9916	4.57579e-05	1.80022	5.10155	48.0342
18.9957	4.57624e-05	1.80022	5.10155	48.0342
19.001	4.5768e-05	1.80022	5.10155	48.0341
19.0068	4.57743e-05	1.80022	5.10155	48.0341
19.0124	4.57801e-05	1.80022	5.10155	48.034
19.0206	4.57887e-05	1.80022	5.10155	48.034
19.03	4.57988e-05	1.80022	5.10155	48.0339
19.0457	4.58157e-05	1.80022	5.10155	48.0338
19.0589	4.58295e-05	1.80022	5.10155	48.0336
19.0622	4.58329e-05	1.80022	5.10155	48.0336
19.0654	4.58364e-05	1.80022	5.10155	48.0336
19.0717	4.58431e-05	1.80022	5.10155	48.0335
19.0805	4.58525e-05	1.80022	5.10155	48.0335
19.0904	4.5863e-05	1.80022	5.10155	48.0334
19.1001	4.58732e-05	1.80022	5.10155	48.0333
19.1128	4.58867e-05	1.80022	5.10155	48.0332
19.1274	4.59024e-05	1.80022	5.10155	48.0331
19.1491	4.59255e-05	1.80022	5.10155	48.0329
19.1559	4.59327e-05	1.80022	5.10155	48.0329
19.1628	4.59401e-05	1.80022	5.10155	48.0328
19.169	4.59468e-05	1.80022	5.10155	48.0328
19.177	4.59553e-05	1.80022	5.10155	48.0327
19.1922	4.59717e-05	1.80022	5.10155	48.0326
19.2088	4.59896e-05	1.80022	5.10155	48.0324
19.2121	4.5993e-05	1.80022	5.10155	48.0324
19.2154	4.59965e-05	1.80022	5.10155	48.0324
19.2191	4.60004e-05	1.80022	5.10155	48.0323
19.2247	4.60065e-05	1.80022	5.10155	48.0323
19.2335	4.60159e-05	1.80022	5.10155	48.0322
19.2527	4.60367e-05	1.80022	5.10155	48.0321
19.2549	4.6039e-05	1.80022	5.10155	48.032
19.2572	4.60414e-05	1.80022	5.10155	48.032
19.2608	4.60453e-05	1.80022	5.10155	48.032
19.2699	4.6055e-05	1.80022	5.10155	48.0319
19.2857	4.60721e-05	1.80022	5.10155	48.0318
19.2883	4.60748e-05	1.80022	5.10155	48.0318
19.2909	4.60776e-05	1.80022	5.10155	48.0318
19.2939	4.60808e-05	1.80022	5.10155	48.0317
19.298	4.60852e-05	1.80022	5.10155	48.0317
19.3041	4.60917e-05	1.80022	5.10155	48.0316
19.3132	4.61016e-05	1.80022	5.10155	48.0316
19.324	4.61133e-05	1.80022	5.10155	48.0315
19.3359	4.6126e-05	1.80022	5.10155	48.0314
19.3495	4.61408e-05	1.80022	5.10155	48.0313
19.3635	4.61558e-05	1.80022	5.10155	48.0312
19.3772	4.61706e-05	1.80022	5.10155	48.031
19.3952	4.61903e-05	1.80022	5.10155	48.0309
19.3994	4.61947e-05	1.80022	5.10155	48.0309
19.4035	4.61991e-05	1.80022	5.10155	48.0308
19.4075	4.62035e-05	1.80022	5.10155	48.0308
19.4121	4.62084e-05	1.80022	5.10155	48.0308
19.4195	4.62164e-05	1.80022	5.10155	48.0307
19.4294	4.62273e-05	1.80022	5.10155	48.0306
19.4364	4.62349e-05	1.80022	5.10155	48.0306
19.4434	4.62425e-05	1.80022	5.10155	48.0305
19.4493	4.62488e-05	1.80022	5.10155	48.0304
19.4541	4.6254e-05	1.80022	5.10155	48.0304
19.4586	4.62589e-05	1.80022	5.10155	48.0304
19.4632	4.62639e-05	1.80022	5.10155	48.0303
19.4682	4.62693e-05	1.80022	5.10155	48.0303
19.4766	4.62784e-05	1.80022	5.10155	48.0302
19.4879	4.62908e-05	1.80022	5.10155	48.0301
19.498	4.63016e-05	1.80022	5.10155	48.03
19.507	4.63115e-05	1.80022	5.10155	48.03
19.5205	4.63261e-05	1.80022	5.10155	48.0299
19.5382	4.63456e-05	1.80022	5.10155	48.0297
19.5548	4.63636e-05	1.80022	5.10155	48.0296
19.5733	4.63837e-05	1.80022	5.10155	48.0294
19.5943	4.64067e-05	1.80022	5.10155	48.0292
19.6239	4.64392e-05	1.80021	5.10155	48.029
19.6502	4.64679e-05	1.80021	5.10155	48.0288
19.6571	4.64754e-05	1.80021	5.10155	48.0287
19.6639	4.6483e-05	1.80021	5.10155	48.0287
19.6699	4.64896e-05	1.80021	5.10155	48.0286
19.6759	4.64961e-05	1.80021	5.10155	48.0286
19.6851	4.65063e-05	1.80021	5.10155	48.0285
19.6997	4.65223e-05	1.80021	5.10155	48.0284
19.7178	4.65422e-05	1.80021	5.10155	48.0282
19.7371	4.65636e-05	1.80021	5.10155	48.028
19.7696	4.65996e-05	1.80021	5.10155	48.0278
19.7892	4.66211e-05	1.80021	5.10155	48.0276
19.8088	4.66427e-05	1.80021	5.10155	48.0274
19.8286	4.66647e-05	1.80021	5.10155	48.0273
19.8477	4.66861e-05	1.80021	5.10155	48.0271
19.8523	4.6691e-05	1.80021	5.10155	48.0271
19.8568	4.6696e-05	1.80021	5.10155	48.027
19.8611	4.67008e-05	1.80021	5.10155	48.027
19.8672	4.67076e-05	1.80021	5.10155	48.0269
19.8799	4.67216e-05	1.80021	5.10155	48.0268
19.8998	4.67437e-05	1.80021	5.10155	48.0267
19.9198	4.6766e-05	1.80021	5.10155	48.0265
19.94	4.67883e-05	1.80021	5.10155	48.0263
19.9593	4.68099e-05	1.80021	5.10155	48.0262
19.9752	4.68276e-05	1.80021	5.10155	48.026
19.9885	4.68426e-05	1.80021	5.10155	48.0259
20.0005	4.68562e-05	1.80021	5.10155	48.0258
20.0032	4.68592e-05	1.80021	5.10155	48.0258
20.0059	4.68621e-05	1.80021	5.10155	48.0258
20.0097	4.68664e-05	1.80021	5.10155	48.0257
20.0168	4.68743e-05	1.80021	5.10155	48.0257
20.0296	4.68887e-05	1.80021	5.10155	48.0256
20.0369	4.68969e-05	1.80021	5.10155	48.0255
20.0426	4.69032e-05	1.80021	5.10155	48.0254
20.0483	4.69096e-05	1.80021	5.10155	48.0254
20.0534	4.69154e-05	1.80021	5.10155	48.0253
20.0581	4.69206e-05	1.80021	5.10155	48.0253
20.0627	4.69258e-05	1.80021	5.10155	48.0253
20.0681	4.69318e-05	1.80021	5.10155	48.0252
20.0742	4.69386e-05	1.80021	5.10155	48.0252
20.0807	4.69459e-05	1.80021	5.10155	48.0251
20.0884	4.69546e-05	1.80021	5.10155	48.025
[truncated: 22,209 more rows]

## Sheet: 35P0_1800stp_1270sdt
Time	Vesicularity	H2Ot	OH/H2Om	CO2
(s)	(vol frac)	(wt%)	(mol/mol)	(ppm)
0	3.39292e-05	1.80024	5.10149	48.1088
5.72807e-05	3.39292e-05	1.80024	5.10149	48.1088
0.000343684	3.39292e-05	1.80024	5.10149	48.1088
0.00148846	3.39293e-05	1.80024	5.10149	48.1088
0.0040454	3.39294e-05	1.80024	5.10149	48.1088
0.00865387	3.39295e-05	1.80024	5.10149	48.1088
0.0171395	3.39296e-05	1.80024	5.10149	48.1088
0.0342506	3.393e-05	1.80024	5.10149	48.1088
0.0391898	3.39301e-05	1.80024	5.10149	48.1088
0.044129	3.39302e-05	1.80024	5.10149	48.1088
0.0483893	3.39302e-05	1.80024	5.10149	48.1088
0.0529148	3.39303e-05	1.80024	5.10149	48.1088
0.0598315	3.39305e-05	1.80024	5.10149	48.1088
0.0712983	3.39309e-05	1.80024	5.10149	48.1088
0.0754016	3.3931e-05	1.80024	5.10149	48.1088
0.0795049	3.3931e-05	1.80024	5.10149	48.1088
0.0852758	3.39312e-05	1.80024	5.10149	48.1088
0.0912665	3.39314e-05	1.80024	5.10149	48.1088
0.0989433	3.39316e-05	1.80024	5.10149	48.1088
0.11251	3.39321e-05	1.80024	5.10149	48.1088
0.12828	3.39326e-05	1.80024	5.10149	48.1088
0.156394	3.39339e-05	1.80024	5.10149	48.1088
0.189304	3.39346e-05	1.80024	5.10149	48.1088
0.191146	3.39348e-05	1.80024	5.10149	48.1088
0.192987	3.39349e-05	1.80024	5.10149	48.1088
0.195235	3.39351e-05	1.80024	5.10149	48.1088
0.198982	3.39352e-05	1.80024	5.10149	48.1088
0.207815	3.39356e-05	1.80024	5.10149	48.1088
0.22471	3.39363e-05	1.80024	5.10149	48.1088
0.244822	3.39373e-05	1.80024	5.10149	48.1088
0.269997	3.39382e-05	1.80024	5.10149	48.1088
0.310214	3.39401e-05	1.80024	5.10149	48.1088
0.351317	3.39419e-05	1.80024	5.10149	48.1088
0.39369	3.39437e-05	1.80024	5.10149	48.1088
0.436995	3.39457e-05	1.80024	5.10149	48.1088
0.489578	3.39483e-05	1.80024	5.10149	48.1088
0.495273	3.39485e-05	1.80024	5.10149	48.1088
0.500968	3.39487e-05	1.80024	5.10149	48.1088
0.505797	3.39489e-05	1.80024	5.10149	48.1088
0.513149	3.39492e-05	1.80024	5.10149	48.1088
0.534069	3.39503e-05	1.80024	5.10149	48.1088
0.565547	3.39518e-05	1.80024	5.10149	48.1088
0.59141	3.39528e-05	1.80024	5.10149	48.1088
0.597596	3.39531e-05	1.80024	5.10149	48.1088
0.603782	3.39534e-05	1.80024	5.10149	48.1088
0.608937	3.39537e-05	1.80024	5.10149	48.1088
0.616435	3.3954e-05	1.80024	5.10149	48.1088
0.629715	3.39546e-05	1.80024	5.10149	48.1088
0.643681	3.39554e-05	1.80024	5.10149	48.1088
0.661057	3.39562e-05	1.80024	5.10149	48.1088
0.67612	3.3957e-05	1.80024	5.10149	48.1088
0.689646	3.39578e-05	1.80024	5.10149	48.1088
0.692743	3.39578e-05	1.80024	5.10149	48.1088
0.69584	3.39579e-05	1.80024	5.10149	48.1088
0.699566	3.39581e-05	1.80024	5.10149	48.1088
0.705622	3.39584e-05	1.80024	5.10149	48.1088
0.714066	3.39588e-05	1.80024	5.10149	48.1088
0.730796	3.39596e-05	1.80024	5.10149	48.1088
0.760217	3.39611e-05	1.80024	5.10149	48.1088
0.787339	3.39623e-05	1.80024	5.10149	48.1088
0.815127	3.39637e-05	1.80024	5.10149	48.1088
0.861553	3.39663e-05	1.80024	5.10149	48.1088
0.863912	3.39663e-05	1.80024	5.10149	48.1088
0.866272	3.39663e-05	1.80024	5.10149	48.1088
0.869282	3.39664e-05	1.80024	5.10149	48.1088
0.875251	3.39666e-05	1.80024	5.10149	48.1088
0.885852	3.39671e-05	1.80024	5.10149	48.1088
0.915216	3.39686e-05	1.80024	5.10149	48.1088
0.975494	3.39717e-05	1.80024	5.10149	48.1088
0.982283	3.3972e-05	1.80024	5.10149	48.1088
0.989073	3.39723e-05	1.80024	5.10149	48.1088
0.999275	3.39727e-05	1.80024	5.10149	48.1088
1.00889	3.39731e-05	1.80024	5.10149	48.1088
1.01406	3.39734e-05	1.80024	5.10149	48.1088
1.01923	3.39737e-05	1.80024	5.10149	48.1088
1.02478	3.3974e-05	1.80024	5.10149	48.1088
1.03165	3.39744e-05	1.80024	5.10149	48.1088
1.03809	3.39747e-05	1.80024	5.10149	48.1088
1.04446	3.3975e-05	1.80024	5.10149	48.1088
1.05102	3.39754e-05	1.80024	5.10149	48.1088
1.05767	3.39757e-05	1.80024	5.10149	48.1088
1.06582	3.3976e-05	1.80024	5.10149	48.1088
1.07587	3.39765e-05	1.80024	5.10149	48.1088
1.08745	3.39771e-05	1.80024	5.10149	48.1088
1.09944	3.39776e-05	1.80024	5.10149	48.1088
1.10373	3.39779e-05	1.80024	5.10149	48.1088
1.10802	3.39782e-05	1.80024	5.10149	48.1088
1.11246	3.39784e-05	1.80024	5.10149	48.1088
1.11875	3.39787e-05	1.80024	5.10149	48.1088
1.13014	3.39793e-05	1.80024	5.10149	48.1088
1.17429	3.39816e-05	1.80024	5.10149	48.1088
1.24541	3.39852e-05	1.80024	5.10149	48.1088
1.36146	3.39912e-05	1.80024	5.10149	48.1088
1.47988	3.39982e-05	1.80024	5.10149	48.1088
1.48084	3.3998e-05	1.80024	5.10149	48.1088
1.48179	3.39979e-05	1.80024	5.10149	48.1088
1.48381	3.39977e-05	1.80024	5.10149	48.1088
1.48702	3.39977e-05	1.80024	5.10149	48.1088
1.49135	3.39978e-05	1.80024	5.10149	48.1088
1.4972	3.3998e-05	1.80024	5.10149	48.1088
1.50463	3.39984e-05	1.80024	5.10149	48.1088
1.512	3.39988e-05	1.80024	5.10149	48.1088
1.51895	3.39992e-05	1.80024	5.10149	48.1088
1.52556	3.39995e-05	1.80024	5.10149	48.1088
1.53222	3.39999e-05	1.80024	5.10149	48.1088
1.53892	3.40002e-05	1.80024	5.10149	48.1088
1.54578	3.40006e-05	1.80024	5.10149	48.1087
1.55351	3.4001e-05	1.80024	5.10149	48.1087
1.56289	3.40015e-05	1.80024	5.10149	48.1087
1.57381	3.40022e-05	1.80024	5.10149	48.1087
1.58497	3.40028e-05	1.80024	5.10149	48.1087
1.58885	3.4003e-05	1.80024	5.10149	48.1087
1.59273	3.40031e-05	1.80024	5.10149	48.1087
1.59824	3.40034e-05	1.80024	5.10149	48.1087
1.6051	3.40037e-05	1.80024	5.10149	48.1087
1.61436	3.40042e-05	1.80024	5.10149	48.1087
1.62446	3.40048e-05	1.80024	5.10149	48.1087
1.63432	3.40053e-05	1.80024	5.10149	48.1087
1.64417	3.40058e-05	1.80024	5.10149	48.1087
1.65287	3.40062e-05	1.80024	5.10149	48.1087
1.65822	3.40065e-05	1.80024	5.10149	48.1087
1.66358	3.40069e-05	1.80024	5.10149	48.1087
1.66845	3.40071e-05	1.80024	5.10149	48.1087
1.67376	3.40074e-05	1.80024	5.10149	48.1087
1.68102	3.40078e-05	1.80024	5.10149	48.1087
1.69292	3.40085e-05	1.80024	5.10149	48.1087
1.71572	3.40097e-05	1.80024	5.10149	48.1087
1.764	3.40123e-05	1.80024	5.10149	48.1087
1.83913	3.40163e-05	1.80024	5.10149	48.1087
1.92412	3.40209e-05	1.80024	5.10149	48.1087
2.05214	3.40279e-05	1.80024	5.10149	48.1087
2.14856	3.4034e-05	1.80024	5.10149	48.1087
2.24498	3.40371e-05	1.80024	5.10149	48.1087
2.24589	3.40375e-05	1.80024	5.10149	48.1087
2.24679	3.40378e-05	1.80024	5.10149	48.1087
2.24857	3.40382e-05	1.80024	5.10149	48.1087
2.25133	3.40387e-05	1.80024	5.10149	48.1087
2.25621	3.40392e-05	1.80024	5.10149	48.1087
2.26271	3.40396e-05	1.80024	5.10149	48.1087
2.26919	3.404e-05	1.80024	5.10149	48.1087
2.27526	3.40403e-05	1.80024	5.10149	48.1087
2.28094	3.40407e-05	1.80024	5.10149	48.1087
2.28651	3.4041e-05	1.80024	5.10149	48.1086
2.29277	3.40413e-05	1.80024	5.10149	48.1086
2.30106	3.40418e-05	1.80024	5.10149	48.1086
2.31205	3.40424e-05	1.80024	5.10149	48.1086
2.32522	3.40431e-05	1.80024	5.10149	48.1086
2.33982	3.40438e-05	1.80024	5.10149	48.1086
2.3453	3.40442e-05	1.80024	5.10149	48.1086
2.35079	3.40445e-05	1.80024	5.10149	48.1086
2.35557	3.40448e-05	1.80024	5.10149	48.1086
2.36084	3.40451e-05	1.80024	5.10149	48.1086
2.36773	3.40455e-05	1.80024	5.10149	48.1086
2.37774	3.40461e-05	1.80024	5.10149	48.1086
2.39208	3.40469e-05	1.80024	5.10149	48.1086
2.41396	3.40481e-05	1.80024	5.10149	48.1086
2.44514	3.40497e-05	1.80024	5.10149	48.1086
2.47867	3.40521e-05	1.80024	5.10149	48.1086
2.48089	3.40521e-05	1.80024	5.10149	48.1086
2.48311	3.40521e-05	1.80024	5.10149	48.1086
2.48718	3.40523e-05	1.80024	5.10149	48.1086
2.49236	3.40525e-05	1.80024	5.10149	48.1086
2.50023	3.4053e-05	1.80024	5.10149	48.1086
2.50857	3.40534e-05	1.80024	5.10149	48.1086
2.51884	3.4054e-05	1.80024	5.10149	48.1086
2.53084	3.40547e-05	1.80024	5.10149	48.1086
2.54317	3.40553e-05	1.80024	5.10149	48.1086
2.55388	3.4056e-05	1.80024	5.10149	48.1086
2.56356	3.40566e-05	1.80024	5.10149	48.1086
2.58082	3.40576e-05	1.80024	5.10149	48.1086
2.60584	3.40592e-05	1.80024	5.10149	48.1086
2.60942	3.40593e-05	1.80024	5.10149	48.1086
2.61299	3.40595e-05	1.80024	5.10149	48.1086
2.61673	3.40597e-05	1.80024	5.10149	48.1086
2.62415	3.40601e-05	1.80024	5.10149	48.1086
2.63738	3.40608e-05	1.80024	5.10149	48.1086
2.66979	3.40627e-05	1.80024	5.10149	48.1086
2.7316	3.40662e-05	1.80024	5.10149	48.1086
2.80334	3.40702e-05	1.80024	5.10149	48.1086
2.88695	3.40759e-05	1.80024	5.10149	48.1085
2.94529	3.40785e-05	1.80024	5.10149	48.1085
2.95002	3.40788e-05	1.80024	5.10149	48.1085
2.95474	3.40791e-05	1.80024	5.10149	48.1085
2.95911	3.40794e-05	1.80024	5.10149	48.1085
2.9642	3.40798e-05	1.80024	5.10149	48.1085
2.97288	3.40803e-05	1.80024	5.10149	48.1085
2.98692	3.40811e-05	1.80024	5.10149	48.1085
3.01109	3.40826e-05	1.80024	5.10149	48.1085
3.04185	3.40847e-05	1.80024	5.10149	48.1085
3.04396	3.40847e-05	1.80024	5.10149	48.1085
3.04606	3.40847e-05	1.80024	5.10149	48.1085
3.04967	3.40849e-05	1.80024	5.10149	48.1085
3.05458	3.40852e-05	1.80024	5.10149	48.1085
3.06667	3.40859e-05	1.80024	5.10149	48.1085
3.09622	3.40877e-05	1.80024	5.10149	48.1085
3.13807	3.40904e-05	1.80024	5.10149	48.1085
3.14048	3.40905e-05	1.80024	5.10149	48.1085
3.14289	3.40905e-05	1.80024	5.10149	48.1085
3.14641	3.40907e-05	1.80024	5.10149	48.1085
3.15572	3.40911e-05	1.80024	5.10149	48.1085
3.16865	3.40919e-05	1.80024	5.10149	48.1085
3.17876	3.40924e-05	1.80024	5.10149	48.1085
3.183	3.40927e-05	1.80024	5.10149	48.1085
3.18724	3.4093e-05	1.80024	5.10149	48.1085
3.19168	3.40933e-05	1.80024	5.10149	48.1085
3.19791	3.40937e-05	1.80024	5.10149	48.1085
3.20783	3.40943e-05	1.80024	5.10149	48.1085
3.22153	3.40952e-05	1.80024	5.10149	48.1085
3.24305	3.40965e-05	1.80024	5.10149	48.1085
3.2781	3.40986e-05	1.80024	5.10149	48.1085
3.32791	3.41017e-05	1.80024	5.10149	48.1084
3.38984	3.41054e-05	1.80024	5.10149	48.1084
3.45712	3.41096e-05	1.80024	5.10149	48.1084
3.53179	3.41138e-05	1.80024	5.10149	48.1084
3.60073	3.41176e-05	1.80024	5.10149	48.1084
3.60216	3.41179e-05	1.80024	5.10149	48.1084
3.6036	3.41182e-05	1.80024	5.10149	48.1084
3.6058	3.41184e-05	1.80024	5.10149	48.1084
3.6096	3.41188e-05	1.80024	5.10149	48.1084
3.61508	3.41193e-05	1.80024	5.10149	48.1084
3.62098	3.41197e-05	1.80024	5.10149	48.1084
3.62697	3.412e-05	1.80024	5.10149	48.1084
3.63407	3.41205e-05	1.80024	5.10149	48.1084
3.64229	3.4121e-05	1.80024	5.10149	48.1084
3.65091	3.41215e-05	1.80024	5.10149	48.1084
3.65948	3.41221e-05	1.80024	5.10149	48.1084
3.66708	3.41226e-05	1.80024	5.10149	48.1084
3.67331	3.41229e-05	1.80024	5.10149	48.1084
3.67837	3.41232e-05	1.80024	5.10149	48.1084
3.68289	3.41235e-05	1.80024	5.10149	48.1084
3.6877	3.41238e-05	1.80024	5.10149	48.1084
3.69398	3.41241e-05	1.80024	5.10149	48.1084
3.70344	3.41247e-05	1.80024	5.10149	48.1084
3.71744	3.41256e-05	1.80024	5.10149	48.1084
3.73393	3.41267e-05	1.80024	5.10149	48.1084
3.74041	3.41271e-05	1.80024	5.10149	48.1083
3.74689	3.41275e-05	1.80024	5.10149	48.1083
3.75216	3.41278e-05	1.80024	5.10149	48.1083
3.75681	3.41281e-05	1.80024	5.10149	48.1083
3.7616	3.41283e-05	1.80024	5.10149	48.1083
3.76754	3.41287e-05	1.80024	5.10149	48.1083
3.78143	3.41295e-05	1.80024	5.10149	48.1083
3.80093	3.41308e-05	1.80024	5.10149	48.1083
3.83047	3.41326e-05	1.80024	5.10149	48.1083
3.8887	3.41362e-05	1.80024	5.10149	48.1083
3.96383	3.41407e-05	1.80024	5.10149	48.1083
3.96583	3.41409e-05	1.80024	5.10149	48.1083
3.96784	3.41412e-05	1.80024	5.10149	48.1083
3.97119	3.41415e-05	1.80024	5.10149	48.1083
3.97808	3.4142e-05	1.80024	5.10149	48.1083
3.99011	3.41428e-05	1.80024	5.10149	48.1083
4.01818	3.41447e-05	1.80024	5.10149	48.1083
4.05355	3.41467e-05	1.80024	5.10149	48.1083
4.10014	3.41496e-05	1.80024	5.10149	48.1083
4.14309	3.41528e-05	1.80024	5.10149	48.1082
4.14622	3.41529e-05	1.80024	5.10149	48.1082
4.14936	3.4153e-05	1.80024	5.10149	48.1082
4.15318	3.41532e-05	1.80024	5.10149	48.1082
4.16061	3.41537e-05	1.80024	5.10149	48.1082
4.1948	3.41559e-05	1.80024	5.10149	48.1082
4.26501	3.41605e-05	1.80024	5.10149	48.1082
4.37845	3.41681e-05	1.80024	5.10149	48.1082
4.38111	3.41681e-05	1.80024	5.10149	48.1082
4.38377	3.41682e-05	1.80024	5.10149	48.1082
4.38713	3.41683e-05	1.80024	5.10149	48.1082
4.39332	3.41687e-05	1.80024	5.10149	48.1082
4.40405	3.41694e-05	1.80024	5.10149	48.1082
4.43771	3.41716e-05	1.80024	5.10149	48.1082
4.48057	3.41742e-05	1.80024	5.10149	48.1081
4.52695	3.41778e-05	1.80024	5.10149	48.1081
4.52968	3.41779e-05	1.80024	5.10149	48.1081
4.5324	3.4178e-05	1.80024	5.10149	48.1081
4.53582	3.41782e-05	1.80024	5.10149	48.1081
4.54176	3.41785e-05	1.80024	5.10149	48.1081
4.55801	3.41796e-05	1.80024	5.10149	48.1081
4.5989	3.41822e-05	1.80024	5.10149	48.1081
4.65555	3.41858e-05	1.80024	5.10149	48.1081
4.71606	3.41901e-05	1.80024	5.10149	48.1081
4.77055	3.41939e-05	1.80024	5.10149	48.1081
4.77623	3.41942e-05	1.80024	5.10149	48.1081
4.78192	3.41946e-05	1.80024	5.10149	48.1081
4.78656	3.41948e-05	1.80024	5.10149	48.108
4.79094	3.41951e-05	1.80024	5.10149	48.108
4.79603	3.41954e-05	1.80024	5.10149	48.108
4.80332	3.41959e-05	1.80024	5.10149	48.108
4.81927	3.4197e-05	1.80024	5.10149	48.108
4.86095	3.41998e-05	1.80024	5.10149	48.108
4.93107	3.42045e-05	1.80024	5.10149	48.108
5.01492	3.42103e-05	1.80024	5.10149	48.108
5.10962	3.42174e-05	1.80024	5.10149	48.1079
5.11093	3.42173e-05	1.80024	5.10149	48.1079
5.11225	3.42172e-05	1.80024	5.10149	48.1079
5.11497	3.42172e-05	1.80024	5.10149	48.1079
5.11939	3.42174e-05	1.80024	5.10149	48.1079
5.12537	3.42177e-05	1.80024	5.10149	48.1079
5.13267	3.42182e-05	1.80024	5.10149	48.1079
5.14073	3.42187e-05	1.80024	5.10149	48.1079
5.15204	3.42195e-05	1.80024	5.10149	48.1079
5.16595	3.42205e-05	1.80024	5.10149	48.1079
5.19853	3.42228e-05	1.80024	5.10149	48.1079
5.24022	3.42256e-05	1.80024	5.10149	48.1079
5.28408	3.42287e-05	1.80024	5.10149	48.1079
5.37355	3.42349e-05	1.80024	5.10149	48.1078
5.45961	3.42409e-05	1.80024	5.10149	48.1078
5.5424	3.42469e-05	1.80024	5.10149	48.1078
5.61475	3.42525e-05	1.80024	5.10149	48.1078
5.68652	3.42563e-05	1.80024	5.10149	48.1077
5.68803	3.42566e-05	1.80024	5.10149	48.1077
5.68954	3.42569e-05	1.80024	5.10149	48.1077
5.69219	3.42572e-05	1.80024	5.10149	48.1077
5.69728	3.42577e-05	1.80024	5.10149	48.1077
5.70342	3.42582e-05	1.80024	5.10149	48.1077
5.71079	3.42587e-05	1.80024	5.10149	48.1077
5.72269	3.42596e-05	1.80024	5.10149	48.1077
5.73949	3.42608e-05	1.80024	5.10149	48.1077
5.76388	3.42624e-05	1.80024	5.10149	48.1077
5.7938	3.42644e-05	1.80024	5.10149	48.1077
5.7962	3.42647e-05	1.80024	5.10149	48.1077
5.79859	3.42649e-05	1.80024	5.10149	48.1077
5.80189	3.42652e-05	1.80024	5.10149	48.1077
5.80851	3.42657e-05	1.80024	5.10149	48.1077
5.82161	3.42667e-05	1.80024	5.10149	48.1077
5.84389	3.42682e-05	1.80024	5.10149	48.1077
5.87091	3.427e-05	1.80024	5.10149	48.1077
5.89595	3.42723e-05	1.80024	5.10149	48.1077
5.8986	3.42724e-05	1.80024	5.10149	48.1077
5.90125	3.42725e-05	1.80024	5.10149	48.1077
5.9047	3.42727e-05	1.80024	5.10149	48.1076
5.91153	3.42732e-05	1.80024	5.10149	48.1076
5.92485	3.42741e-05	1.80024	5.10149	48.1076
5.95631	3.42763e-05	1.80024	5.10149	48.1076
5.99871	3.42793e-05	1.80024	5.10149	48.1076
6.03827	3.42824e-05	1.80024	5.10149	48.1076
6.08524	3.4286e-05	1.80024	5.10149	48.1076
6.13565	3.42893e-05	1.80024	5.10149	48.1076
6.14615	3.429e-05	1.80024	5.10149	48.1076
6.15006	3.42903e-05	1.80024	5.10149	48.1076
6.15397	3.42907e-05	1.80024	5.10149	48.1075
6.15805	3.4291e-05	1.80024	5.10149	48.1075
6.16327	3.42914e-05	1.80024	5.10149	48.1075
6.1707	3.4292e-05	1.80024	5.10149	48.1075
6.1814	3.42927e-05	1.80024	5.10149	48.1075
6.19845	3.4294e-05	1.80024	5.10149	48.1075
6.21862	3.42954e-05	1.80024	5.10149	48.1075
6.23688	3.42969e-05	1.80024	5.10149	48.1075
6.25709	3.42986e-05	1.80024	5.10149	48.1075
6.25929	3.42987e-05	1.80024	5.10149	48.1075
6.26149	3.42988e-05	1.80024	5.10149	48.1075
6.26506	3.4299e-05	1.80024	5.10149	48.1075
6.27234	3.42995e-05	1.80024	5.10149	48.1075
6.28458	3.43004e-05	1.80024	5.10149	48.1075
6.30175	3.43017e-05	1.80024	5.10149	48.1075
6.32424	3.43034e-05	1.80024	5.10149	48.1075
6.34743	3.4305e-05	1.80024	5.10149	48.1075
6.37243	3.43068e-05	1.80024	5.10149	48.1075
6.40927	3.43095e-05	1.80024	5.10149	48.1074
6.45686	3.43128e-05	1.80024	5.10149	48.1074
6.45876	3.43131e-05	1.80024	5.10149	48.1074
6.46067	3.43133e-05	1.80024	5.10149	48.1074
6.46436	3.43137e-05	1.80024	5.10149	48.1074
6.46796	3.4314e-05	1.80024	5.10149	48.1074
6.4719	3.43143e-05	1.80024	5.10149	48.1074
6.47891	3.43149e-05	1.80024	5.10149	48.1074
6.49183	3.43158e-05	1.80024	5.10149	48.1074
6.51572	3.43176e-05	1.80024	5.10149	48.1074
6.57164	3.43219e-05	1.80024	5.10149	48.1074
6.64271	3.43271e-05	1.80024	5.10149	48.1073
6.70453	3.43318e-05	1.80024	5.10149	48.1073
6.7682	3.43366e-05	1.80024	5.10149	48.1073
6.83187	3.43416e-05	1.80024	5.10149	48.1073
6.89932	3.4347e-05	1.80024	5.10149	48.1072
6.9017	3.4347e-05	1.80024	5.10149	48.1072
6.90407	3.43471e-05	1.80024	5.10149	48.1072
6.90709	3.43472e-05	1.80024	5.10149	48.1072
6.91267	3.43476e-05	1.80024	5.10149	48.1072
6.92188	3.43483e-05	1.80024	5.10149	48.1072
6.93968	3.43496e-05	1.80024	5.10149	48.1072
6.95957	3.4351e-05	1.80024	5.10149	48.1072
6.96201	3.43513e-05	1.80024	5.10149	48.1072
6.96445	3.43515e-05	1.80024	5.10149	48.1072
6.96808	3.43518e-05	1.80024	5.10149	48.1072
6.97486	3.43524e-05	1.80024	5.10149	48.1072
6.98581	3.43532e-05	1.80024	5.10149	48.1072
7.02942	3.43566e-05	1.80024	5.10149	48.1072
7.10402	3.43624e-05	1.80024	5.10149	48.1071
7.22679	3.4372e-05	1.80024	5.10149	48.1071
7.29306	3.43772e-05	1.80024	5.10149	48.107
7.35933	3.43823e-05	1.80024	5.10149	48.107
7.42457	3.43874e-05	1.80024	5.10149	48.107
7.53956	3.43963e-05	1.80024	5.10149	48.1069
7.54201	3.43966e-05	1.80024	5.10149	48.1069
7.54447	3.43969e-05	1.80024	5.10149	48.1069
7.54774	3.43972e-05	1.80024	5.10149	48.1069
7.55441	3.43978e-05	1.80024	5.10149	48.1069
7.56566	3.43987e-05	1.80024	5.10149	48.1069
7.59521	3.4401e-05	1.80024	5.10149	48.1069
7.64477	3.4405e-05	1.80024	5.10149	48.1069
7.71005	3.44102e-05	1.80024	5.10149	48.1068
7.81792	3.4419e-05	1.80024	5.10149	48.1068
7.90641	3.44261e-05	1.80024	5.10149	48.1067
7.97765	3.44319e-05	1.80024	5.10149	48.1067
8.04108	3.44368e-05	1.80024	5.10149	48.1067
8.10575	3.44417e-05	1.80024	5.10149	48.1066
8.10731	3.4442e-05	1.80024	5.10149	48.1066
8.10888	3.44422e-05	1.80024	5.10149	48.1066
8.11181	3.44426e-05	1.80024	5.10149	48.1066
8.11592	3.4443e-05	1.80024	5.10149	48.1066
8.12625	3.44439e-05	1.80024	5.10149	48.1066
8.15713	3.44464e-05	1.80024	5.10149	48.1066
8.19115	3.44493e-05	1.80024	5.10149	48.1066
8.2311	3.44524e-05	1.80024	5.10149	48.1066
8.27368	3.44558e-05	1.80024	5.10149	48.1065
8.27702	3.44562e-05	1.80024	5.10149	48.1065
8.28035	3.44565e-05	1.80024	5.10149	48.1065
8.28377	3.44569e-05	1.80024	5.10149	48.1065
8.28941	3.44574e-05	1.80024	5.10149	48.1065
8.30187	3.44584e-05	1.80024	5.10149	48.1065
8.34423	3.4462e-05	1.80024	5.10149	48.1065
8.40075	3.44669e-05	1.80024	5.10149	48.1065
8.44851	3.44699e-05	1.80024	5.10149	48.1064
8.44979	3.44702e-05	1.80024	5.10149	48.1064
8.45108	3.44704e-05	1.80024	5.10149	48.1064
8.45343	3.44708e-05	1.80024	5.10149	48.1064
8.45629	3.44711e-05	1.80024	5.10149	48.1064
8.45975	3.44714e-05	1.80024	5.10149	48.1064
8.46615	3.4472e-05	1.80024	5.10149	48.1064
8.4808	3.44732e-05	1.80024	5.10149	48.1064
8.51619	3.44762e-05	1.80024	5.10149	48.1064
8.56505	3.44804e-05	1.80024	5.10149	48.1064
8.64844	3.44873e-05	1.80024	5.10149	48.1063
8.77683	3.44982e-05	1.80024	5.10149	48.1063
8.9193	3.4511e-05	1.80024	5.10149	48.1062
8.92094	3.45108e-05	1.80024	5.10149	48.1062
8.92259	3.45108e-05	1.80024	5.10149	48.1062
8.9256	3.45109e-05	1.80024	5.10149	48.1062
8.93168	3.45113e-05	1.80024	5.10149	48.1062
8.94139	3.45121e-05	1.80024	5.10149	48.1062
8.9569	3.45134e-05	1.80024	5.10149	48.1062
8.98367	3.45156e-05	1.80024	5.10149	48.1061
8.98756	3.4516e-05	1.80024	5.10149	48.1061
8.99145	3.45164e-05	1.80024	5.10149	48.1061
8.99526	3.45167e-05	1.80024	5.10149	48.1061
9.00034	3.45172e-05	1.80024	5.10149	48.1061
9.0085	3.45179e-05	1.80024	5.10149	48.1061
9.03188	3.452e-05	1.80024	5.10149	48.1061
9.08712	3.45247e-05	1.80024	5.10149	48.1061
9.1697	3.45319e-05	1.80024	5.10149	48.106
9.26	3.45399e-05	1.80024	5.10149	48.106
9.35856	3.45479e-05	1.80024	5.10149	48.1059
9.36077	3.45482e-05	1.80024	5.10149	48.1059
9.36299	3.45486e-05	1.80024	5.10149	48.1059
9.36539	3.45489e-05	1.80024	5.10149	48.1059
9.36805	3.45491e-05	1.80024	5.10149	48.1059
9.37732	3.455e-05	1.80024	5.10149	48.1059
9.39085	3.45511e-05	1.80024	5.10149	48.1059
9.40685	3.45525e-05	1.80024	5.10149	48.1059
9.42211	3.4554e-05	1.80024	5.10149	48.1059
9.43274	3.4555e-05	1.80024	5.10149	48.1059
9.4365	3.45553e-05	1.80024	5.10149	48.1059
9.44026	3.45556e-05	1.80024	5.10149	48.1059
9.4444	3.45559e-05	1.80024	5.10149	48.1059
9.45427	3.45568e-05	1.80024	5.10149	48.1059
9.47005	3.45581e-05	1.80024	5.10149	48.1058
9.49432	3.45603e-05	1.80024	5.10149	48.1058
9.52753	3.45633e-05	1.80024	5.10149	48.1058
9.57693	3.45677e-05	1.80024	5.10149	48.1058
9.63404	3.45725e-05	1.80024	5.10149	48.1057
9.70024	3.4578e-05	1.80024	5.10149	48.1057
9.70203	3.45784e-05	1.80024	5.10149	48.1057
9.70383	3.45787e-05	1.80024	5.10149	48.1057
9.70686	3.4579e-05	1.80024	5.10149	48.1057
9.71232	3.45797e-05	1.80024	5.10149	48.1057
9.71989	3.45804e-05	1.80024	5.10149	48.1057
9.72907	3.45812e-05	1.80024	5.10149	48.1057
9.75522	3.45836e-05	1.80024	5.10149	48.1057
9.78859	3.45868e-05	1.80024	5.10149	48.1056
9.79055	3.45868e-05	1.80024	5.10149	48.1056
9.79251	3.45869e-05	1.80024	5.10149	48.1056
9.79585	3.45871e-05	1.80024	5.10149	48.1056
9.80186	3.45876e-05	1.80024	5.10149	48.1056
9.81296	3.45886e-05	1.80024	5.10149	48.1056
9.83297	3.45903e-05	1.80024	5.10149	48.1056
9.86996	3.45938e-05	1.80024	5.10149	48.1056
9.93198	3.45992e-05	1.80024	5.10149	48.1056
9.99301	3.46049e-05	1.80024	5.10149	48.1055
10.0546	3.46103e-05	1.80024	5.10149	48.1055
10.165	3.46203e-05	1.80024	5.10149	48.1054
10.2224	3.46257e-05	1.80024	5.1015	48.1054
10.2799	3.4631e-05	1.80024	5.1015	48.1053
10.3653	3.46389e-05	1.80024	5.1015	48.1053
10.4519	3.46475e-05	1.80024	5.1015	48.1052
10.4904	3.46493e-05	1.80024	5.1015	48.1052
10.5207	3.46537e-05	1.80024	5.1015	48.1052
10.522	3.46536e-05	1.80024	5.1015	48.1052
10.5232	3.46536e-05	1.80024	5.1015	48.1052
10.526	3.46537e-05	1.80024	5.1015	48.1052
10.53	3.4654e-05	1.80024	5.1015	48.1052
10.5351	3.46544e-05	1.80024	5.1015	48.1052
10.543	3.46551e-05	1.80024	5.1015	48.1051
10.5576	3.46565e-05	1.80024	5.1015	48.1051
10.5965	3.46601e-05	1.80024	5.1015	48.1051
10.67	3.4667e-05	1.80024	5.1015	48.1051
10.7802	3.46775e-05	1.80024	5.1015	48.105
10.8913	3.46883e-05	1.80024	5.1015	48.1049
10.893	3.46882e-05	1.80024	5.1015	48.1049
10.8948	3.46883e-05	1.80024	5.1015	48.1049
10.8993	3.46885e-05	1.80024	5.1015	48.1049
10.913	3.46897e-05	1.80024	5.1015	48.1049
10.9474	3.46929e-05	1.80024	5.1015	48.1049
10.9876	3.46965e-05	1.80024	5.1015	48.1048
11.0258	3.47006e-05	1.80024	5.1015	48.1048
11.0587	3.47041e-05	1.80024	5.1015	48.1048
11.0604	3.47041e-05	1.80024	5.1015	48.1048
11.0621	3.47041e-05	1.80024	5.1015	48.1048
11.0653	3.47043e-05	1.80024	5.1015	48.1048
11.071	3.47048e-05	1.80024	5.1015	48.1048
11.08	3.47056e-05	1.80024	5.1015	48.1048
11.0925	3.47068e-05	1.80024	5.1015	48.1048
11.1137	3.47088e-05	1.80024	5.1015	48.1047
11.1461	3.47118e-05	1.80024	5.1015	48.1047
11.1857	3.47157e-05	1.80024	5.1015	48.1047
11.2284	3.47199e-05	1.80024	5.1015	48.1047
11.2937	3.47263e-05	1.80024	5.1015	48.1046
11.2983	3.47266e-05	1.80024	5.1015	48.1046
11.3029	3.4727e-05	1.80024	5.1015	48.1046
11.3071	3.47274e-05	1.80024	5.1015	48.1046
11.3119	3.47278e-05	1.80024	5.1015	48.1046
11.3187	3.47285e-05	1.80024	5.1015	48.1046
11.3293	3.47295e-05	1.80024	5.1015	48.1046
11.3449	3.4731e-05	1.80024	5.1015	48.1046
11.3766	3.47341e-05	1.80024	5.1015	48.1046
11.4285	3.47391e-05	1.80024	5.1015	48.1045
11.4957	3.47458e-05	1.80024	5.1015	48.1045
11.5002	3.47461e-05	1.80024	5.1015	48.1045
11.5048	3.47465e-05	1.80024	5.1015	48.1045
11.509	3.47469e-05	1.80024	5.1015	48.1045
11.514	3.47474e-05	1.80024	5.1015	48.1044
11.521	3.47481e-05	1.80024	5.1015	48.1044
11.531	3.4749e-05	1.80024	5.1015	48.1044
11.5477	3.47506e-05	1.80024	5.1015	48.1044
11.5793	3.47536e-05	1.80024	5.1015	48.1044
11.6187	3.47576e-05	1.80024	5.1015	48.1044
11.6842	3.47639e-05	1.80024	5.1015	48.1043
11.7471	3.47703e-05	1.80024	5.1015	48.1043
11.8099	3.47764e-05	1.80024	5.1015	48.1042
11.8985	3.47855e-05	1.80024	5.1015	48.1042
11.9002	3.47855e-05	1.80024	5.1015	48.1042
11.9019	3.47855e-05	1.80024	5.1015	48.1042
11.9039	3.47857e-05	1.80024	5.1015	48.1042
11.9071	3.47859e-05	1.80024	5.1015	48.1042
11.9129	3.47864e-05	1.80024	5.1015	48.1041
11.9222	3.47874e-05	1.80024	5.1015	48.1041
11.9353	3.47887e-05	1.80024	5.1015	48.1041
11.9494	3.47901e-05	1.80024	5.1015	48.1041
11.9709	3.47922e-05	1.80024	5.1015	48.1041
12.0045	3.47956e-05	1.80024	5.1015	48.1041
12.0898	3.4804e-05	1.80024	5.1015	48.104
12.157	3.48105e-05	1.80024	5.1015	48.104
12.1627	3.48112e-05	1.80024	5.1015	48.104
12.1685	3.48118e-05	1.80024	5.1015	48.1039
12.1732	3.48124e-05	1.80024	5.1015	48.1039
12.1776	3.48128e-05	1.80024	5.1015	48.1039
12.1831	3.48134e-05	1.80024	5.1015	48.1039
12.1935	3.48145e-05	1.80024	5.1015	48.1039
12.2201	3.48171e-05	1.80024	5.1015	48.1039
12.2649	3.48216e-05	1.80024	5.1015	48.1039
12.3291	3.48282e-05	1.80024	5.1015	48.1038
12.4181	3.48378e-05	1.80024	5.1015	48.1037
12.4195	3.48377e-05	1.80024	5.1015	48.1037
12.4208	3.48377e-05	1.80024	5.1015	48.1037
12.4235	3.48377e-05	1.80024	5.1015	48.1037
12.426	3.48379e-05	1.80024	5.1015	48.1037
12.4286	3.48381e-05	1.80024	5.1015	48.1037
12.4319	3.48384e-05	1.80024	5.1015	48.1037
12.4367	3.48389e-05	1.80024	5.1015	48.1037
12.4461	3.48398e-05	1.80024	5.1015	48.1037
12.4715	3.48423e-05	1.80024	5.1015	48.1037
12.4977	3.48451e-05	1.80024	5.1015	48.1037
12.5265	3.48481e-05	1.80024	5.1015	48.1037
12.5395	3.48495e-05	1.80024	5.1015	48.1036
12.5524	3.48508e-05	1.80024	5.1015	48.1036
12.566	3.4852e-05	1.80024	5.1015	48.1036
12.5814	3.48537e-05	1.80024	5.1015	48.1036
12.6008	3.48557e-05	1.80024	5.1015	48.1036
12.6069	3.48563e-05	1.80024	5.1015	48.1036
12.6131	3.48569e-05	1.80024	5.1015	48.1036
12.618	3.48574e-05	1.80024	5.1015	48.1036
12.6234	3.48579e-05	1.80024	5.1015	48.1036
12.6311	3.48587e-05	1.80024	5.1015	48.1036
12.651	3.48607e-05	1.80024	5.1015	48.1036
12.6982	3.48656e-05	1.80024	5.1015	48.1035
12.7941	3.48755e-05	1.80024	5.1015	48.1034
12.94	3.4891e-05	1.80024	5.1015	48.1033
12.9417	3.48909e-05	1.80024	5.1015	48.1033
12.9434	3.4891e-05	1.80024	5.1015	48.1033
12.9465	3.48912e-05	1.80024	5.1015	48.1033
12.952	3.48917e-05	1.80024	5.1015	48.1033
12.9603	3.48925e-05	1.80024	5.1015	48.1033
12.9726	3.48938e-05	1.80024	5.1015	48.1033
13.0009	3.48967e-05	1.80024	5.1015	48.1033
13.0317	3.49e-05	1.80024	5.1015	48.1032
13.0882	3.4906e-05	1.80024	5.1015	48.1032
13.193	3.49168e-05	1.80024	5.1015	48.1031
13.2885	3.49269e-05	1.80024	5.1015	48.103
13.3895	3.49376e-05	1.80024	5.1015	48.1029
13.4839	3.49475e-05	1.80024	5.1015	48.1029
13.6197	3.49621e-05	1.80024	5.1015	48.1027
13.7971	3.4981e-05	1.80024	5.1015	48.1026
14.091	3.50131e-05	1.80024	5.1015	48.1023
14.1352	3.50175e-05	1.80024	5.1015	48.1023
14.1795	3.50223e-05	1.80024	5.1015	48.1022
14.2294	3.50276e-05	1.80024	5.1015	48.1022
14.2315	3.50279e-05	1.80024	5.1015	48.1022
14.2337	3.50283e-05	1.80024	5.1015	48.1022
14.2384	3.50289e-05	1.80024	5.1015	48.1022
14.2503	3.50302e-05	1.80024	5.1015	48.1022
14.2813	3.50336e-05	1.80024	5.1015	48.1021
14.35	3.50413e-05	1.80024	5.1015	48.1021
14.4258	3.505e-05	1.80024	5.1015	48.102
14.4272	3.505e-05	1.80024	5.1015	48.102
14.4286	3.505e-05	1.80024	5.1015	48.102
14.4313	3.50502e-05	1.80024	5.1015	48.102
14.4359	3.50506e-05	1.80024	5.1015	48.102
14.4425	3.50513e-05	1.80024	5.1015	48.102
14.4598	3.50532e-05	1.80024	5.1015	48.102
14.4899	3.50565e-05	1.80024	5.1015	48.1019
14.5486	3.50631e-05	1.80024	5.1015	48.1019
14.6515	3.50751e-05	1.80024	5.1015	48.1018
14.6529	3.5075e-05	1.80024	5.1015	48.1018
14.6543	3.5075e-05	1.80024	5.1015	48.1018
14.6584	3.50753e-05	1.80024	5.1015	48.1018
14.6643	3.50759e-05	1.80024	5.1015	48.1018
14.671	3.50766e-05	1.80024	5.1015	48.1018
14.678	3.50774e-05	1.80024	5.1015	48.1018
14.6851	3.50782e-05	1.80024	5.1015	48.1018
14.6922	3.5079e-05	1.80024	5.1015	48.1018
14.7001	3.50799e-05	1.80024	5.1015	48.1017
14.7085	3.50808e-05	1.80024	5.1015	48.1017
14.7168	3.50818e-05	1.80024	5.1015	48.1017
14.7249	3.50827e-05	1.80024	5.1015	48.1017
14.7324	3.50835e-05	1.80024	5.1015	48.1017
14.7389	3.50843e-05	1.80024	5.1015	48.1017
14.7446	3.50849e-05	1.80024	5.1015	48.1017
14.7499	3.50855e-05	1.80024	5.1015	48.1017
14.7553	3.5086e-05	1.80024	5.1015	48.1017
14.7624	3.50868e-05	1.80024	5.1015	48.1017
14.773	3.5088e-05	1.80024	5.1015	48.1017
14.7874	3.50896e-05	1.80024	5.1015	48.1017
14.8121	3.50924e-05	1.80024	5.1015	48.1016
14.8644	3.50983e-05	1.80024	5.1015	48.1016
14.9344	3.51061e-05	1.80024	5.1015	48.1015
14.9925	3.51128e-05	1.80024	5.1015	48.1015
15.0523	3.51197e-05	1.80024	5.1015	48.1014
15.129	3.51283e-05	1.80024	5.1015	48.1013
15.2007	3.51364e-05	1.80024	5.1015	48.1013
15.2928	3.51467e-05	1.80024	5.1015	48.1012
15.3877	3.51573e-05	1.80024	5.1015	48.1011
15.3895	3.51577e-05	1.80024	5.1015	48.1011
15.3913	3.5158e-05	1.80024	5.1015	48.1011
15.3943	3.51585e-05	1.80024	5.1015	48.1011
15.4046	3.51598e-05	1.80024	5.1015	48.1011
15.4313	3.51627e-05	1.80024	5.1015	48.101
15.4363	3.51633e-05	1.80024	5.1015	48.101
15.4412	3.51639e-05	1.80024	5.1015	48.101
15.4456	3.51645e-05	1.80024	5.1015	48.101
15.4503	3.5165e-05	1.80024	5.1015	48.101
15.4569	3.51658e-05	1.80024	5.1015	48.101
15.4676	3.5167e-05	1.80024	5.1015	48.101
15.4862	3.51692e-05	1.80024	5.1015	48.101
15.5137	3.51724e-05	1.80024	5.1015	48.101
15.5724	3.51791e-05	1.80024	5.1015	48.1009
15.6834	3.51921e-05	1.80024	5.1015	48.1008
15.7467	3.51995e-05	1.80024	5.1015	48.1007
15.7508	3.51999e-05	1.80024	5.1015	48.1007
15.7549	3.52003e-05	1.80024	5.1015	48.1007
15.7588	3.52007e-05	1.80024	5.1015	48.1007
15.7636	3.52013e-05	1.80024	5.1015	48.1007
15.7748	3.52026e-05	1.80024	5.1015	48.1007
15.8017	3.52058e-05	1.80024	5.1015	48.1007
15.8397	3.52105e-05	1.80024	5.1015	48.1006
15.8419	3.52106e-05	1.80024	5.1015	48.1006
15.8441	3.52108e-05	1.80024	5.1015	48.1006
15.8475	3.52111e-05	1.80024	5.1015	48.1006
15.8538	3.52118e-05	1.80024	5.1015	48.1006
15.8636	3.52129e-05	1.80024	5.1015	48.1006
15.8921	3.52162e-05	1.80024	5.1015	48.1006
15.9271	3.52201e-05	1.80024	5.1015	48.1005
15.9591	3.52243e-05	1.80024	5.1015	48.1005
15.9634	3.52248e-05	1.80024	5.1015	48.1005
15.9677	3.52252e-05	1.80024	5.1015	48.1005
15.9717	3.52257e-05	1.80024	5.1015	48.1005
15.977	3.52263e-05	1.80024	5.1015	48.1005
15.9881	3.52276e-05	1.80024	5.1015	48.1005
16.0081	3.523e-05	1.80024	5.1015	48.1005
16.0353	3.52333e-05	1.80024	5.1015	48.1004
16.0391	3.52337e-05	1.80024	5.1015	48.1004
16.0429	3.52341e-05	1.80024	5.1015	48.1004
16.0467	3.52345e-05	1.80024	5.1015	48.1004
16.0519	3.52351e-05	1.80024	5.1015	48.1004
16.0601	3.5236e-05	1.80024	5.1015	48.1004
16.0721	3.52374e-05	1.80024	5.1015	48.1004
16.0947	3.524e-05	1.80024	5.1015	48.1004
16.1205	3.52428e-05	1.80024	5.1015	48.1003
16.1224	3.52432e-05	1.80024	5.1015	48.1003
16.1244	3.52435e-05	1.80024	5.1015	48.1003
16.1282	3.5244e-05	1.80024	5.1015	48.1003
16.1374	3.52451e-05	1.80024	5.1015	48.1003
16.1524	3.52469e-05	1.80024	5.1015	48.1003
16.1726	3.52492e-05	1.80024	5.1015	48.1003
16.1927	3.52518e-05	1.80024	5.1015	48.1003
16.2218	3.52554e-05	1.80024	5.1015	48.1002
16.2245	3.52556e-05	1.80024	5.1015	48.1002
16.2271	3.52559e-05	1.80024	5.1015	48.1002
16.2304	3.52562e-05	1.80024	5.1015	48.1002
16.2379	3.5257e-05	1.80024	5.1015	48.1002
16.2473	3.52581e-05	1.80024	5.1015	48.1002
16.2566	3.52593e-05	1.80024	5.1015	48.1002
16.2687	3.52607e-05	1.80024	5.1015	48.1002
16.2977	3.52641e-05	1.80024	5.1015	48.1002
16.3427	3.52695e-05	1.80024	5.1015	48.1001
16.3996	3.52761e-05	1.80024	5.1015	48.1
16.4687	3.52845e-05	1.80024	5.1015	48.1
16.5298	3.52917e-05	1.80024	5.1015	48.0999
16.5333	3.52922e-05	1.80024	5.1015	48.0999
16.5367	3.52927e-05	1.80024	5.1015	48.0999
16.5404	3.52932e-05	1.80024	5.1015	48.0999
16.5459	3.52939e-05	1.80024	5.1015	48.0999
16.5562	3.52951e-05	1.80024	5.1015	48.0999
16.5766	3.52976e-05	1.80024	5.1015	48.0999
16.6077	3.53015e-05	1.80024	5.1015	48.0998
16.6387	3.53048e-05	1.80024	5.1015	48.0998
16.6415	3.53052e-05	1.80024	5.1015	48.0998
16.6443	3.53056e-05	1.80024	5.1015	48.0998
16.6478	3.53061e-05	1.80024	5.1015	48.0998
16.6546	3.53069e-05	1.80024	5.1015	48.0998
16.6643	3.53081e-05	1.80024	5.1015	48.0998
16.6785	3.53098e-05	1.80024	5.1015	48.0997
16.6964	3.5312e-05	1.80024	5.1015	48.0997
16.7257	3.53155e-05	1.80024	5.1015	48.0997
16.7675	3.53206e-05	1.80024	5.1015	48.0997
16.8311	3.53283e-05	1.80024	5.1015	48.0996
16.8999	3.53367e-05	1.80024	5.1015	48.0995
17.0043	3.53499e-05	1.80024	5.1015	48.0994
17.0061	3.53499e-05	1.80024	5.1015	48.0994
17.0078	3.535e-05	1.80024	5.1015	48.0994
17.0109	3.53503e-05	1.80024	5.1015	48.0994
17.0164	3.53509e-05	1.80024	5.1015	48.0994
17.0236	3.53518e-05	1.80024	5.1015	48.0994
17.033	3.53529e-05	1.80024	5.1015	48.0994
17.0446	3.53543e-05	1.80024	5.1015	48.0993
17.0575	3.5356e-05	1.80024	5.1015	48.0993
17.0676	3.53572e-05	1.80024	5.1015	48.0993
17.0715	3.53577e-05	1.80024	5.1015	48.0993
17.0754	3.53581e-05	1.80024	5.1015	48.0993
17.0794	3.53586e-05	1.80024	5.1015	48.0993
17.0849	3.53592e-05	1.80024	5.1015	48.0993
17.0944	3.53604e-05	1.80024	5.1015	48.0993
17.1146	3.53629e-05	1.80024	5.1015	48.0993
17.1639	3.53689e-05	1.80024	5.1015	48.0992
17.2169	3.53754e-05	1.80024	5.1015	48.0992
17.2947	3.53851e-05	1.80024	5.1015	48.0991
17.3418	3.53912e-05	1.80024	5.1015	48.099
17.3446	3.53914e-05	1.80024	5.1015	48.099
17.3474	3.53917e-05	1.80024	5.1015	48.099
17.3508	3.53921e-05	1.80024	5.1015	48.099
17.3633	3.53936e-05	1.80024	5.1015	48.099
17.3797	3.53956e-05	1.80024	5.1015	48.099
17.3979	3.53977e-05	1.80024	5.1015	48.099
17.4138	3.54e-05	1.80024	5.1015	48.0989
17.4163	3.54003e-05	1.80024	5.1015	48.0989
17.4187	3.54005e-05	1.80024	5.1015	48.0989
17.4225	3.5401e-05	1.80024	5.1015	48.0989
17.4305	3.5402e-05	1.80024	5.1015	48.0989
17.4501	3.54044e-05	1.80024	5.1015	48.0989
17.5045	3.54111e-05	1.80024	5.1015	48.0988
17.5761	3.54203e-05	1.80024	5.1015	48.0988
17.5809	3.54208e-05	1.80024	5.1015	48.0988
17.5857	3.54213e-05	1.80024	5.1015	48.0987
17.5899	3.54218e-05	1.80024	5.1015	48.0987
17.5944	3.54224e-05	1.80024	5.1015	48.0987
17.6005	3.54231e-05	1.80024	5.1015	48.0987
17.6103	3.54244e-05	1.80024	5.1015	48.0987
17.6352	3.54275e-05	1.80024	5.1015	48.0987
17.6744	3.54324e-05	1.80024	5.1015	48.0986
17.7155	3.54376e-05	1.80024	5.1015	48.0986
17.7683	3.54444e-05	1.80024	5.1015	48.0985
17.8364	3.54525e-05	1.80024	5.1015	48.0985
17.84	3.5453e-05	1.80024	5.1015	48.0985
17.8435	3.54536e-05	1.80024	5.1015	48.0985
17.8472	3.54541e-05	1.80024	5.1015	48.0984
17.8525	3.54548e-05	1.80024	5.1015	48.0984
17.8707	3.54572e-05	1.80024	5.1015	48.0984
17.8951	3.54604e-05	1.80024	5.1015	48.0984
17.9003	3.5461e-05	1.80024	5.1015	48.0984
17.9055	3.54616e-05	1.80024	5.1015	48.0984
17.9101	3.54621e-05	1.80024	5.1015	48.0984
17.9148	3.54627e-05	1.80024	5.1015	48.0984
17.9232	3.54638e-05	1.80024	5.1015	48.0984
17.94	3.54659e-05	1.80024	5.1015	48.0983
17.9694	3.54695e-05	1.80024	5.1015	48.0983
18.0058	3.54738e-05	1.80024	5.1015	48.0983
18.0358	3.54787e-05	1.80024	5.1015	48.0982
18.0371	3.54787e-05	1.80024	5.1015	48.0982
18.0384	3.54787e-05	1.80024	5.1015	48.0982
18.0409	3.54789e-05	1.80024	5.1015	48.0982
18.0444	3.54793e-05	1.80024	5.1015	48.0982
18.0493	3.54798e-05	1.80024	5.1015	48.0982
18.0572	3.54808e-05	1.80024	5.1015	48.0982
18.0654	3.54818e-05	1.80024	5.1015	48.0982
18.0744	3.5483e-05	1.80024	5.1015	48.0982
18.0866	3.54845e-05	1.80024	5.1015	48.0982
18.1197	3.54888e-05	1.80024	5.1015	48.0981
18.1725	3.54958e-05	1.80024	5.1015	48.0981
18.1758	3.54961e-05	1.80024	5.1015	48.0981
18.1791	3.54964e-05	1.80024	5.1015	48.0981
18.1825	3.54968e-05	1.80024	5.1015	48.0981
18.1874	3.54974e-05	1.80024	5.1015	48.0981
18.2027	3.54993e-05	1.80024	5.1015	48.098
18.2342	3.55034e-05	1.80024	5.1015	48.098
18.3031	3.55124e-05	1.80024	5.1015	48.0979
18.385	3.55233e-05	1.80024	5.1015	48.0978
18.3866	3.55233e-05	1.80024	5.1015	48.0978
18.3881	3.55234e-05	1.80024	5.1015	48.0978
18.3909	3.55236e-05	1.80024	5.1015	48.0978
18.3982	3.55244e-05	1.80024	5.1015	48.0978
18.4203	3.55272e-05	1.80024	5.1015	48.0978
18.4493	3.5531e-05	1.80024	5.1015	48.0977
18.513	3.55393e-05	1.80024	5.1015	48.0977
18.576	3.55474e-05	1.80024	5.1015	48.0976
18.6792	3.55606e-05	1.80024	5.1015	48.0975
18.7824	3.55739e-05	1.80024	5.1015	48.0973
18.7842	3.55743e-05	1.80024	5.1015	48.0973
18.786	3.55746e-05	1.80024	5.1015	48.0973
18.7892	3.55751e-05	1.80024	5.1015	48.0973
18.7949	3.55759e-05	1.80024	5.1015	48.0973
18.8031	3.55771e-05	1.80024	5.1015	48.0973
18.8163	3.55788e-05	1.80024	5.1015	48.0973
18.8379	3.55816e-05	1.80024	5.1015	48.0973
18.8706	3.55859e-05	1.80024	5.1015	48.0972
18.9164	3.55919e-05	1.80024	5.1015	48.0972
18.9751	3.55996e-05	1.80024	5.1015	48.0971
19.058	3.56104e-05	1.80024	5.1015	48.097
19.1238	3.56191e-05	1.80024	5.1015	48.0969
19.1897	3.56273e-05	1.80024	5.1015	48.0968
19.1912	3.56277e-05	1.80024	5.1015	48.0968
19.1926	3.56281e-05	1.80024	5.1015	48.0968
19.1955	3.56286e-05	1.80024	5.1015	48.0968
19.2003	3.56294e-05	1.80024	5.1015	48.0968
19.2083	3.56305e-05	1.80024	5.1015	48.0968
19.2225	3.56324e-05	1.80024	5.1015	48.0968
19.248	3.5636e-05	1.80024	5.1015	48.0968
19.251	3.56363e-05	1.80024	5.1015	48.0968
19.254	3.56366e-05	1.80024	5.1015	48.0968
19.2578	3.5637e-05	1.80024	5.1015	48.0968
19.2659	3.5638e-05	1.80024	5.1015	48.0968
19.2766	3.56394e-05	1.80024	5.1015	48.0967
19.2862	3.56407e-05	1.80024	5.1015	48.0967
19.2954	3.56419e-05	1.80024	5.1015	48.0967
19.3037	3.5643e-05	1.80024	5.1015	48.0967
19.309	3.56437e-05	1.80024	5.1015	48.0967
19.3143	3.56444e-05	1.80024	5.1015	48.0967
19.3192	3.56451e-05	1.80024	5.1015	48.0967
19.3245	3.56458e-05	1.80024	5.1015	48.0967
19.3311	3.56467e-05	1.80024	5.1015	48.0967
19.3407	3.5648e-05	1.80024	5.1015	48.0967
19.3551	3.56499e-05	1.80024	5.1015	48.0966
19.3762	3.56527e-05	1.80024	5.1015	48.0966
19.4036	3.56563e-05	1.80024	5.1015	48.0966
19.4098	3.56571e-05	1.80024	5.1015	48.0966
19.4148	3.56578e-05	1.80024	5.1015	48.0966
19.4198	3.56585e-05	1.80024	5.1015	48.0966
19.4246	3.56592e-05	1.80024	5.1015	48.0966
19.4301	3.56599e-05	1.80024	5.1015	48.0965
19.4375	3.56609e-05	1.80024	5.1015	48.0965
19.4494	3.56625e-05	1.80024	5.1015	48.0965
19.4676	3.5665e-05	1.80024	5.1015	48.0965
19.5011	3.56695e-05	1.80024	5.1015	48.0965
19.5548	3.56768e-05	1.80024	5.1015	48.0964
19.6225	3.56857e-05	1.80024	5.1015	48.0963
19.6929	3.5695e-05	1.80024	5.1015	48.0962
19.6955	3.56954e-05	1.80024	5.1015	48.0962
19.6982	3.56959e-05	1.80024	5.1015	48.0962
19.7027	3.56966e-05	1.80024	5.1015	48.0962
19.7075	3.56973e-05	1.80024	5.1015	48.0962
19.7123	3.56979e-05	1.80024	5.1015	48.0962
19.7186	3.56988e-05	1.80024	5.1015	48.0962
19.7276	3.57e-05	1.80024	5.1015	48.0962
19.7383	3.57014e-05	1.80024	5.1015	48.0962
19.7524	3.57034e-05	1.80024	5.1015	48.0961
19.768	3.57054e-05	1.80024	5.1015	48.0961
19.793	3.57088e-05	1.80024	5.1015	48.0961
19.8317	3.57141e-05	1.80024	5.1015	48.096
19.9658	3.57324e-05	1.80024	5.1015	48.0959
20.1346	3.57563e-05	1.80024	5.1015	48.0956
20.2859	3.57752e-05	1.80024	5.1015	48.0955
20.2875	3.57757e-05	1.80024	5.1015	48.0954
20.2891	3.57761e-05	1.80024	5.1015	48.0954
20.2921	3.57767e-05	1.80024	5.1015	48.0954
20.2971	3.57776e-05	1.80024	5.1015	48.0954
20.3022	3.57783e-05	1.80024	5.1015	48.0954
20.3107	3.57795e-05	1.80024	5.1015	48.0954
20.3187	3.57806e-05	1.80024	5.1015	48.0954
20.3455	3.57842e-05	1.80024	5.1015	48.0954
20.3534	3.57853e-05	1.80024	5.1015	48.0954
20.358	3.5786e-05	1.80024	5.1015	48.0954
20.3625	3.57866e-05	1.80024	5.1015	48.0954
20.3671	3.57873e-05	1.80024	5.1015	48.0953
20.3725	3.57881e-05	1.80024	5.1015	48.0953
20.382	3.57894e-05	1.80024	5.1015	48.0953
20.4087	3.57931e-05	1.80024	5.1015	48.0953
20.4513	3.57989e-05	1.80024	5.1015	48.0952
20.5021	3.58061e-05	1.80024	5.1015	48.0952
20.5541	3.58134e-05	1.80024	5.1015	48.0951
20.6128	3.58212e-05	1.80024	5.1015	48.095
20.7145	3.58348e-05	1.80024	5.1015	48.0949
20.7156	3.58352e-05	1.80024	5.1015	48.0949
20.7168	3.58356e-05	1.80024	5.1015	48.0949
20.7196	3.58362e-05	1.80024	5.1015	48.0949
20.7264	3.58375e-05	1.80024	5.1015	48.0949
20.7319	3.58383e-05	1.80024	5.1015	48.0949
20.7392	3.58392e-05	1.80024	5.1015	48.0949
20.7458	3.58402e-05	1.80024	5.1015	48.0948
20.757	3.58418e-05	1.80024	5.1015	48.0948
20.7706	3.58436e-05	1.80024	5.1015	48.0948
20.7956	3.58469e-05	1.80024	5.1015	48.0948
20.8015	3.58478e-05	1.80024	5.1015	48.0948
20.8074	3.58487e-05	1.80024	5.1015	48.0948
20.8124	3.58494e-05	1.80024	5.1015	48.0948
20.8173	3.58501e-05	1.80024	5.1015	48.0947
20.8234	3.5851e-05	1.80024	5.1015	48.0947
20.8354	3.58527e-05	1.80024	5.1015	48.0947
20.8669	3.58571e-05	1.80024	5.1015	48.0947
20.9136	3.58636e-05	1.80024	5.1015	48.0946
20.9736	3.5872e-05	1.80024	5.1015	48.0945
21.0267	3.58796e-05	1.80024	5.1015	48.0945
21.0851	3.58881e-05	1.80024	5.1015	48.0944
21.0882	3.58884e-05	1.80024	5.1015	48.0944
21.0913	3.58888e-05	1.80024	5.1015	48.0944
21.0949	3.58893e-05	1.80024	5.1015	48.0944
21.1039	3.58905e-05	1.80024	5.1015	48.0944
21.1213	3.5893e-05	1.80024	5.1015	48.0943
21.1556	3.5898e-05	1.80024	5.1015	48.0943
21.1936	3.59032e-05	1.80024	5.1015	48.0942
21.2255	3.59076e-05	1.80024	5.1015	48.0942
21.2337	3.59088e-05	1.80024	5.1015	48.0942
21.2383	3.59095e-05	1.80024	5.1015	48.0942
21.2428	3.59102e-05	1.80024	5.1015	48.0942
21.2473	3.59109e-05	1.80024	5.1015	48.0942
21.2528	3.59117e-05	1.80024	5.1015	48.0942
21.2626	3.59131e-05	1.80024	5.1015	48.0941
21.3116	3.592e-05	1.80024	5.1015	48.0941
21.3681	3.59281e-05	1.80024	5.1015	48.094
21.4237	3.59361e-05	1.80024	5.1015	48.0939
21.4832	3.59446e-05	1.80024	5.1015	48.0938
21.573	3.59577e-05	1.80024	5.1015	48.0937
21.7005	3.59755e-05	1.80024	5.1015	48.0935
21.7045	3.59763e-05	1.80024	5.1015	48.0935
21.7085	3.5977e-05	1.80024	5.1015	48.0935
21.7132	3.59777e-05	1.80024	5.1015	48.0935
21.7259	3.59796e-05	1.80024	5.1015	48.0935
21.7468	3.59827e-05	1.80024	5.1015	48.0935
21.8035	3.5991e-05	1.80024	5.1015	48.0934
21.8687	3.60007e-05	1.80024	5.1015	48.0933
21.8718	3.6001e-05	1.80024	5.1015	48.0933
21.8749	3.60014e-05	1.80024	5.1015	48.0933
21.8783	3.60018e-05	1.80024	5.1015	48.0933
21.8833	3.60025e-05	1.80024	5.1015	48.0933
21.89	3.60034e-05	1.80024	5.1015	48.0933
21.9023	3.60052e-05	1.80024	5.1015	48.0933
21.9216	3.6008e-05	1.80024	5.1015	48.0932
21.9451	3.60113e-05	1.80024	5.1015	48.0932
21.9481	3.60118e-05	1.80024	5.1015	48.0932
21.9511	3.60123e-05	1.80024	5.1015	48.0932
21.9552	3.60129e-05	1.80024	5.1015	48.0932
21.962	3.6014e-05	1.80024	5.1015	48.0932
21.9722	3.60155e-05	1.80024	5.1015	48.0932
21.9833	3.60171e-05	1.80024	5.1015	48.0931
21.9937	3.60186e-05	1.80024	5.1015	48.0931
22.007	3.60205e-05	1.80024	5.1015	48.0931
22.0213	3.60226e-05	1.80024	5.1015	48.0931
22.0379	3.60251e-05	1.80024	5.1015	48.0931
22.0842	3.60318e-05	1.80024	5.1015	48.093
22.1385	3.60398e-05	1.80024	5.1015	48.0929
22.2071	3.60498e-05	1.80024	5.1015	48.0928
22.3093	3.6065e-05	1.80024	5.1015	48.0927
22.4734	3.60904e-05	1.80024	5.1015	48.0924
22.4743	3.60902e-05	1.80024	5.1015	48.0924
22.4753	3.60901e-05	1.80024	5.1015	48.0924
22.4772	3.60901e-05	1.80024	5.1015	48.0924
22.4799	3.60902e-05	1.80024	5.1015	48.0924
22.4834	3.60906e-05	1.80024	5.1015	48.0924
22.488	3.60911e-05	1.80024	5.1015	48.0924
22.4938	3.6092e-05	1.80024	5.1015	48.0924
22.5012	3.6093e-05	1.80024	5.1015	48.0924
22.5127	3.60947e-05	1.80024	5.1015	48.0924
22.528	3.60969e-05	1.80024	5.1015	48.0924
22.5309	3.60974e-05	1.80024	5.1015	48.0924
22.5338	3.60979e-05	1.80024	5.1015	48.0923
22.5375	3.60985e-05	1.80024	5.1015	48.0923
22.5504	3.61005e-05	1.80024	5.1015	48.0923
22.5735	3.6104e-05	1.80024	5.1015	48.0923
22.612	3.61098e-05	1.80024	5.1015	48.0922
22.6647	3.61177e-05	1.80024	5.1015	48.0922
22.7285	3.61272e-05	1.80024	5.1015	48.0921
22.7923	3.61368e-05	1.80024	5.1015	48.092
22.848	3.61453e-05	1.80024	5.1015	48.0919
22.9017	3.61536e-05	1.80024	5.1015	48.0918
22.9553	3.61611e-05	1.80024	5.1015	48.0917
22.9588	3.61617e-05	1.80024	5.1015	48.0917
22.9623	3.61623e-05	1.80024	5.1015	48.0917
22.9662	3.61629e-05	1.80024	5.1015	48.0917
22.9721	3.61638e-05	1.80024	5.1015	48.0917
22.9834	3.61655e-05	1.80024	5.1015	48.0917
23.0078	3.61693e-05	1.80024	5.1015	48.0917
23.0546	3.61764e-05	1.80024	5.1015	48.0916
23.1437	3.61905e-05	1.80024	5.1015	48.0914
23.1454	3.61905e-05	1.80024	5.1015	48.0914
23.147	3.61906e-05	1.80024	5.1015	48.0914
23.149	3.61908e-05	1.80024	5.1015	48.0914
23.152	3.61911e-05	1.80024	5.1015	48.0914
23.1587	3.61921e-05	1.80024	5.1015	48.0914
23.1678	3.61934e-05	1.80024	5.1015	48.0914
23.187	3.61964e-05	1.80024	5.1015	48.0914
23.2326	3.62034e-05	1.80024	5.1015	48.0913
23.2968	3.62133e-05	1.80024	5.1015	48.0912
23.3711	3.62245e-05	1.80024	5.1015	48.0911
23.4374	3.62344e-05	1.80024	5.1015	48.091
23.4405	3.6235e-05	1.80024	5.1015	48.091
23.4436	3.62356e-05	1.80024	5.1015	48.091
23.4482	3.62363e-05	1.80024	5.1015	48.091
23.4541	3.62373e-05	1.80024	5.1015	48.091
23.4671	3.62393e-05	1.80024	5.1015	48.091
23.4926	3.62432e-05	1.80024	5.1015	48.0909
23.5521	3.62521e-05	1.80024	5.1015	48.0908
23.6076	3.62605e-05	1.80024	5.1015	48.0907
23.6097	3.62609e-05	1.80024	5.1015	48.0907
23.6118	3.62614e-05	1.80024	5.1015	48.0907
23.6148	3.62619e-05	1.80024	5.1015	48.0907
23.6212	3.62629e-05	1.80024	5.1015	48.0907
23.6329	3.62647e-05	1.80024	5.1015	48.0907
23.648	3.62671e-05	1.80024	5.1015	48.0907
[truncated: 23,184 more rows]

## Sheet: 35P0_3600stp_2590sdt
Time	Vesicularity	H2Ot	OH/H2Om	CO2
[truncated: 24,216 more rows]

[truncated: 12 more sheets: 45P0_10stp_-18sdt, 45P0_30stp_-2sdt, 45P0_60stp_22sdt, 45P0_300stp_210sdt, 45P0_1800stp_1420sdt, 45P0_3600stp_2850sdt, 55P0_10stp_-18sdt, 55P0_30stp_-1sdt, 55P0_60stp_24sdt, 55P0_300stp_225sdt, 55P0_1800stp_1500sdt, 55P0_3600stp_3020sdt]
