# Supplementary material for: Disequilibrium response to tapping crustal magma reveals storage conditions
Source: Nature. 2026 Mar 25;652(8109):387–92. doi: 10.1038/s41586-026-10317-w (PMC13061633; doi:10.1038/s41586-026-10317-w)
Supplement: Supplementary file 4 — Source Data Fig. 4 [file 41586_2026_10317_MOESM4_ESM.xlsx]

## Sheet: Readme
Sheets contain results for runs from 900 C and 55 MPa and H2O/CO2 =0.5 in the initial vapor phase, and named according to the decompression time (tp) in seconds and the offset time for cooling (dt) also in seconds.

## Sheet: 60stp_40sdt
Time	Vesicularity	H2Ot	CO2
(s)	(vol frac)	(wt%)	(ppm)
0	3.39292e-05	1.80424	169.024
7.62584e-05	3.39292e-05	1.80424	169.024
0.000457551	3.39292e-05	1.80424	169.024
0.00185452	3.39294e-05	1.80424	169.024
0.00507158	3.39301e-05	1.80424	169.024
0.0158588	3.39343e-05	1.80424	169.024
0.0190144	3.39359e-05	1.80424	169.024
0.0213701	3.39372e-05	1.80424	169.024
0.0237258	3.39384e-05	1.80424	169.024
0.0265658	3.39401e-05	1.80424	169.024
0.0289722	3.39415e-05	1.80424	169.024
0.0313408	3.39429e-05	1.80424	169.024
0.0333861	3.39441e-05	1.80424	169.024
0.0353003	3.39453e-05	1.80424	169.024
0.0373763	3.39465e-05	1.80424	169.024
0.0407627	3.39487e-05	1.80424	169.024
0.0431358	3.39502e-05	1.80424	169.024
0.0455089	3.39517e-05	1.80424	169.024
0.0475993	3.39531e-05	1.80424	169.024
0.0498341	3.39546e-05	1.80424	169.024
0.0520735	3.39561e-05	1.80424	169.024
0.0539765	3.39573e-05	1.80424	169.024
0.0554316	3.39583e-05	1.80424	169.024
0.0568866	3.39593e-05	1.80424	169.024
0.058996	3.39607e-05	1.80424	169.024
0.0615037	3.39624e-05	1.80424	169.024
0.0638789	3.3964e-05	1.80424	169.024
0.0659597	3.39655e-05	1.80424	169.024
0.0679397	3.39668e-05	1.80424	169.024
0.0702934	3.39685e-05	1.80424	169.024
0.0719547	3.39696e-05	1.80424	169.024
0.073616	3.39708e-05	1.80424	169.024
0.0762592	3.39727e-05	1.80424	169.024
0.0783967	3.39742e-05	1.80424	169.024
0.0805591	3.39757e-05	1.80424	169.024
0.0839368	3.39782e-05	1.80424	169.024
0.0859914	3.39796e-05	1.80424	169.024
0.0869051	3.39802e-05	1.80424	169.024
0.0878187	3.39809e-05	1.80424	169.024
0.0896644	3.39822e-05	1.80424	169.024
0.0931058	3.39848e-05	1.80424	169.024
0.0953524	3.39863e-05	1.80424	169.024
0.0975989	3.3988e-05	1.80424	169.024
0.0998205	3.39896e-05	1.80424	169.024
0.102042	3.39912e-05	1.80424	169.024
0.104168	3.39928e-05	1.80424	169.024
0.105737	3.39939e-05	1.80424	169.024
0.107306	3.39951e-05	1.80424	169.024
0.108744	3.39962e-05	1.80424	169.024
0.111116	3.39979e-05	1.80424	169.024
0.113618	3.39998e-05	1.80424	169.024
0.116346	3.40018e-05	1.80424	169.024
0.118324	3.40033e-05	1.80424	169.024
0.120301	3.40048e-05	1.80424	169.024
0.122741	3.40066e-05	1.80424	169.024
0.125046	3.40083e-05	1.80424	169.024
0.127351	3.401e-05	1.80424	169.024
0.129596	3.40117e-05	1.80424	169.024
0.132014	3.40135e-05	1.80424	169.024
0.13601	3.40166e-05	1.80424	169.024
0.137824	3.40179e-05	1.80424	169.024
0.139638	3.40193e-05	1.80424	169.024
0.141328	3.40206e-05	1.80424	169.024
0.144712	3.40231e-05	1.80424	169.024
0.148199	3.40258e-05	1.80424	169.024
0.150766	3.40277e-05	1.80424	169.024
0.153333	3.40297e-05	1.80424	169.024
0.155676	3.40315e-05	1.80424	169.024
0.157575	3.40329e-05	1.80424	169.024
0.159499	3.40343e-05	1.80424	169.024
0.161781	3.40361e-05	1.80424	169.024
0.163617	3.40375e-05	1.80424	169.024
0.165454	3.40388e-05	1.80424	169.024
0.167328	3.40403e-05	1.80424	169.024
0.169871	3.40423e-05	1.80424	169.024
0.172866	3.40446e-05	1.80424	169.024
0.17507	3.40462e-05	1.80424	169.024
0.177274	3.40479e-05	1.80424	169.024
0.179043	3.40493e-05	1.80424	169.024
0.181561	3.40513e-05	1.80424	169.024
0.184071	3.40532e-05	1.80424	169.024
0.18656	3.40551e-05	1.80424	169.024
0.189417	3.40573e-05	1.80424	169.024
0.192412	3.40597e-05	1.80424	169.024
0.195407	3.4062e-05	1.80424	169.024
0.19881	3.40646e-05	1.80424	169.024
0.203055	3.40679e-05	1.80424	169.024
0.206808	3.40707e-05	1.80424	169.024
0.209816	3.40731e-05	1.80424	169.024
0.212457	3.40752e-05	1.80424	169.024
0.215098	3.40773e-05	1.80424	169.024
0.218041	3.40796e-05	1.80424	169.024
0.221031	3.40819e-05	1.80424	169.024
0.223157	3.40835e-05	1.80424	169.024
0.225283	3.40852e-05	1.80424	169.024
0.227414	3.40869e-05	1.80424	169.024
0.229976	3.40889e-05	1.80424	169.024
0.235647	3.40934e-05	1.80424	169.024
0.237442	3.40948e-05	1.80424	169.024
0.239237	3.40962e-05	1.80424	169.024
0.241479	3.40979e-05	1.80424	169.024
0.244428	3.41003e-05	1.80424	169.024
0.247196	3.41024e-05	1.80424	169.024
0.249978	3.41046e-05	1.80424	169.024
0.253031	3.4107e-05	1.80424	169.024
0.256806	3.411e-05	1.80424	169.024
0.260459	3.41129e-05	1.80424	169.024
0.267052	3.41181e-05	1.80424	169.023
0.269619	3.41201e-05	1.80424	169.023
0.272186	3.41221e-05	1.80424	169.023
0.274519	3.4124e-05	1.80424	169.023
0.277214	3.41261e-05	1.80424	169.023
0.279917	3.41282e-05	1.80424	169.023
0.284161	3.41316e-05	1.80424	169.023
0.288495	3.41351e-05	1.80424	169.023
0.290432	3.41366e-05	1.80424	169.023
0.29237	3.41381e-05	1.80424	169.023
0.294576	3.41399e-05	1.80424	169.023
0.297392	3.41421e-05	1.80424	169.023
0.300985	3.4145e-05	1.80424	169.023
0.304786	3.4148e-05	1.80424	169.023
0.308382	3.41509e-05	1.80424	169.023
0.311886	3.41537e-05	1.80424	169.023
0.314438	3.41557e-05	1.80424	169.023
0.316989	3.41577e-05	1.80424	169.023
0.321048	3.4161e-05	1.80424	169.023
0.325097	3.41642e-05	1.80424	169.023
0.329925	3.41681e-05	1.80424	169.023
0.336308	3.41731e-05	1.80424	169.023
0.339387	3.41756e-05	1.80424	169.023
0.342465	3.41781e-05	1.80424	169.023
0.347589	3.41823e-05	1.80424	169.023
0.350859	3.41849e-05	1.80424	169.023
0.354129	3.41875e-05	1.80424	169.023
0.35696	3.41897e-05	1.80424	169.023
0.362669	3.41944e-05	1.80424	169.023
0.369195	3.41996e-05	1.80424	169.023
0.372216	3.4202e-05	1.80424	169.023
0.375237	3.42044e-05	1.80424	169.023
0.378096	3.42068e-05	1.80424	169.023
0.381806	3.42097e-05	1.80424	169.023
0.38495	3.42122e-05	1.80424	169.023
0.388094	3.42148e-05	1.80424	169.023
0.390772	3.4217e-05	1.80424	169.023
0.392962	3.42188e-05	1.80424	169.023
0.396512	3.42216e-05	1.80424	169.023
0.403814	3.42276e-05	1.80424	169.023
0.408677	3.42315e-05	1.80424	169.023
0.413541	3.42355e-05	1.80424	169.023
0.417591	3.42388e-05	1.80424	169.023
0.421	3.42415e-05	1.80424	169.023
0.424553	3.42444e-05	1.80424	169.023
0.427432	3.42468e-05	1.80424	169.023
0.431097	3.42497e-05	1.80424	169.023
0.435961	3.42537e-05	1.80424	169.023
0.444153	3.42603e-05	1.80424	169.023
0.452345	3.42672e-05	1.80424	169.023
0.45478	3.42691e-05	1.80424	169.023
0.457215	3.42711e-05	1.80424	169.023
0.46065	3.42739e-05	1.80424	169.023
0.464525	3.42771e-05	1.80424	169.023
0.467639	3.42796e-05	1.80424	169.023
0.471675	3.42829e-05	1.80424	169.023
0.47571	3.42862e-05	1.80424	169.023
0.479163	3.4289e-05	1.80424	169.023
0.482616	3.42918e-05	1.80424	169.023
0.489737	3.42978e-05	1.80424	169.023
0.491474	3.42992e-05	1.80424	169.023
0.49321	3.43006e-05	1.80424	169.023
0.497809	3.43043e-05	1.80424	169.023
0.502408	3.43081e-05	1.80424	169.023
0.506948	3.43118e-05	1.80424	169.023
0.511536	3.43156e-05	1.80424	169.023
0.51526	3.43187e-05	1.80424	169.023
0.519054	3.43218e-05	1.80424	169.023
0.524392	3.43262e-05	1.80424	169.023
0.529303	3.43302e-05	1.80424	169.023
0.53301	3.43333e-05	1.80424	169.023
0.536716	3.43364e-05	1.80424	169.023
0.541497	3.43404e-05	1.80424	169.023
0.546277	3.43442e-05	1.80424	169.023
0.550963	3.43481e-05	1.80424	169.023
0.555046	3.43516e-05	1.80424	169.023
0.558449	3.43544e-05	1.80424	169.023
0.561342	3.43568e-05	1.80424	169.023
0.564099	3.43591e-05	1.80424	169.023
0.567421	3.43618e-05	1.80424	169.023
0.571615	3.43653e-05	1.80424	169.023
0.57586	3.43688e-05	1.80424	169.023
0.582418	3.43742e-05	1.80424	169.023
0.58831	3.43792e-05	1.80424	169.023
0.59496	3.43848e-05	1.80424	169.023
0.600516	3.43894e-05	1.80424	169.023
0.607063	3.43949e-05	1.80424	169.023
0.609128	3.43966e-05	1.80424	169.023
0.611194	3.43983e-05	1.80424	169.023
0.613668	3.44004e-05	1.80424	169.023
0.616617	3.44028e-05	1.80424	169.023
0.620277	3.44059e-05	1.80424	169.023
0.624698	3.44096e-05	1.80424	169.023
0.628199	3.44125e-05	1.80424	169.023
0.631699	3.44154e-05	1.80424	169.023
0.639239	3.44217e-05	1.80424	169.023
0.645952	3.44274e-05	1.80424	169.023
0.648905	3.44299e-05	1.80424	169.023
0.651857	3.44323e-05	1.80424	169.023
0.655715	3.44356e-05	1.80424	169.023
0.662336	3.44412e-05	1.80424	169.023
0.667833	3.44458e-05	1.80424	169.023
0.67231	3.44495e-05	1.80424	169.023
0.676651	3.44532e-05	1.80424	169.023
0.68058	3.44565e-05	1.80424	169.023
0.686149	3.44611e-05	1.80424	169.023
0.68946	3.44639e-05	1.80424	169.023
0.69277	3.44667e-05	1.80424	169.023
0.697455	3.44706e-05	1.80424	169.023
0.701702	3.44743e-05	1.80424	169.023
0.705601	3.44776e-05	1.80424	169.023
0.711021	3.44822e-05	1.80424	169.023
0.717472	3.44877e-05	1.80424	169.023
0.722186	3.44916e-05	1.80424	169.023
0.724801	3.44938e-05	1.80424	169.023
0.727416	3.44961e-05	1.80424	169.023
0.731878	3.44999e-05	1.80424	169.023
0.739346	3.45063e-05	1.80424	169.022
0.742218	3.45087e-05	1.80424	169.022
0.74509	3.45111e-05	1.80424	169.022
0.749768	3.45151e-05	1.80424	169.022
0.755704	3.45202e-05	1.80424	169.022
0.760771	3.45244e-05	1.80424	169.022
0.765733	3.45287e-05	1.80424	169.022
0.773692	3.45355e-05	1.80424	169.022
0.78165	3.45422e-05	1.80424	169.022
0.787381	3.45471e-05	1.80424	169.022
0.793112	3.4552e-05	1.80424	169.022
0.798734	3.45568e-05	1.80424	169.022
0.805501	3.45626e-05	1.80424	169.022
0.815836	3.45714e-05	1.80424	169.022
0.821672	3.45764e-05	1.80424	169.022
0.827508	3.45815e-05	1.80424	169.022
0.834956	3.45879e-05	1.80424	169.022
0.84309	3.45949e-05	1.80424	169.022
0.853706	3.46041e-05	1.80424	169.022
0.85915	3.46088e-05	1.80424	169.022
0.864595	3.46135e-05	1.80424	169.022
0.868984	3.46173e-05	1.80424	169.022
0.87251	3.46203e-05	1.80424	169.022
0.875405	3.46228e-05	1.80424	169.022
0.878829	3.46257e-05	1.80424	169.022
0.881888	3.46284e-05	1.80424	169.022
0.887881	3.46335e-05	1.80424	169.022
0.894428	3.46392e-05	1.80424	169.022
0.902147	3.4646e-05	1.80424	169.022
0.912841	3.46551e-05	1.80424	169.022
0.916501	3.46583e-05	1.80424	169.022
0.920162	3.46615e-05	1.80424	169.022
0.928819	3.46691e-05	1.80424	169.022
0.933704	3.46733e-05	1.80424	169.022
0.93859	3.46776e-05	1.80424	169.022
0.947185	3.46852e-05	1.80424	169.022
0.949604	3.46872e-05	1.80424	169.022
0.952022	3.46893e-05	1.80424	169.022
0.955548	3.46924e-05	1.80424	169.022
0.963948	3.46996e-05	1.80424	169.022
0.97612	3.47103e-05	1.80424	169.022
0.990184	3.47227e-05	1.80424	169.022
1.01294	3.47424e-05	1.80424	169.022
1.02871	3.47567e-05	1.80424	169.021
1.03034	3.4758e-05	1.80424	169.021
1.03196	3.47594e-05	1.80424	169.021
1.03521	3.47622e-05	1.80424	169.021
1.03955	3.4766e-05	1.80424	169.021
1.0434	3.47694e-05	1.80424	169.021
1.04753	3.4773e-05	1.80424	169.021
1.05119	3.47762e-05	1.80424	169.021
1.05474	3.47794e-05	1.80424	169.021
1.05918	3.47833e-05	1.80424	169.021
1.0642	3.47878e-05	1.80424	169.021
1.06904	3.47921e-05	1.80424	169.021
1.07311	3.47957e-05	1.80424	169.021
1.0768	3.47989e-05	1.80424	169.021
1.08296	3.48043e-05	1.80424	169.021
1.09096	3.48114e-05	1.80424	169.021
1.09884	3.48185e-05	1.80424	169.021
1.10304	3.48222e-05	1.80424	169.021
1.10724	3.48259e-05	1.80424	169.021
1.11195	3.48301e-05	1.80424	169.021
1.11867	3.48361e-05	1.80424	169.021
1.12635	3.4843e-05	1.80424	169.021
1.13046	3.48466e-05	1.80424	169.021
1.13458	3.48503e-05	1.80424	169.021
1.1382	3.48535e-05	1.80424	169.021
1.14219	3.48571e-05	1.80424	169.021
1.14812	3.48623e-05	1.80424	169.021
1.15405	3.48676e-05	1.80424	169.021
1.15935	3.48724e-05	1.80424	169.021
1.16568	3.48781e-05	1.80424	169.021
1.17387	3.48854e-05	1.80424	169.021
1.18103	3.48918e-05	1.80424	169.021
1.18899	3.4899e-05	1.80424	169.021
1.19491	3.49043e-05	1.80424	169.021
1.20084	3.49096e-05	1.80424	169.021
1.20565	3.49139e-05	1.80424	169.021
1.21043	3.49182e-05	1.80424	169.021
1.21683	3.49239e-05	1.80424	169.021
1.22327	3.49298e-05	1.80424	169.021
1.22836	3.49344e-05	1.80424	169.021
1.23345	3.4939e-05	1.80424	169.021
1.23879	3.49438e-05	1.80424	169.021
1.24591	3.49502e-05	1.80424	169.02
1.24968	3.49536e-05	1.80424	169.02
1.25346	3.4957e-05	1.80424	169.02
1.25748	3.49607e-05	1.80424	169.02
1.26181	3.49646e-05	1.80424	169.02
1.26635	3.49687e-05	1.80424	169.02
1.27298	3.49747e-05	1.80424	169.02
1.28665	3.49872e-05	1.80424	169.02
1.29916	3.49984e-05	1.80424	169.02
1.31171	3.50098e-05	1.80424	169.02
1.32439	3.50215e-05	1.80424	169.02
1.32843	3.50252e-05	1.80424	169.02
1.33246	3.50288e-05	1.80424	169.02
1.33722	3.50331e-05	1.80424	169.02
1.34027	3.50359e-05	1.80424	169.02
1.34332	3.50387e-05	1.80424	169.02
1.34772	3.50427e-05	1.80424	169.02
1.35344	3.50479e-05	1.80424	169.02
1.35903	3.50531e-05	1.80424	169.02
1.36405	3.50577e-05	1.80424	169.02
1.36884	3.50621e-05	1.80424	169.02
1.37574	3.50684e-05	1.80424	169.02
1.3865	3.50784e-05	1.80424	169.02
1.39052	3.5082e-05	1.80424	169.02
1.39454	3.50857e-05	1.80424	169.02
1.39871	3.50895e-05	1.80424	169.02
1.40744	3.50975e-05	1.80424	169.02
1.41507	3.51045e-05	1.80424	169.02
1.41782	3.51071e-05	1.80424	169.02
1.42057	3.51096e-05	1.80424	169.02
1.42699	3.51156e-05	1.80424	169.02
1.43169	3.512e-05	1.80424	169.02
1.43639	3.51243e-05	1.80424	169.02
1.44181	3.51293e-05	1.80424	169.019
1.45158	3.51382e-05	1.80424	169.019
1.45917	3.51453e-05	1.80424	169.019
1.46676	3.51523e-05	1.80424	169.019
1.47018	3.51555e-05	1.80424	169.019
1.4736	3.51587e-05	1.80424	169.019
1.47718	3.5162e-05	1.80424	169.019
1.48607	3.51703e-05	1.80424	169.019
1.49074	3.51747e-05	1.80424	169.019
1.49542	3.5179e-05	1.80424	169.019
1.50019	3.51834e-05	1.80424	169.019
1.50641	3.51892e-05	1.80424	169.019
1.51285	3.51953e-05	1.80424	169.019
1.51533	3.51976e-05	1.80424	169.019
1.51781	3.51999e-05	1.80424	169.019
1.52075	3.52026e-05	1.80424	169.019
1.52481	3.52064e-05	1.80424	169.019
1.53149	3.52126e-05	1.80424	169.019
1.5392	3.52198e-05	1.80424	169.019
1.55135	3.52312e-05	1.80424	169.019
1.55378	3.52335e-05	1.80424	169.019
1.5562	3.52357e-05	1.80424	169.019
1.56152	3.52407e-05	1.80424	169.019
1.57515	3.52537e-05	1.80424	169.019
1.57716	3.52555e-05	1.80424	169.019
1.57916	3.52573e-05	1.80424	169.019
1.58262	3.52605e-05	1.80424	169.019
1.58706	3.52647e-05	1.80424	169.019
1.59671	3.52739e-05	1.80424	169.019
1.60179	3.52786e-05	1.80424	169.019
1.60686	3.52833e-05	1.80424	169.019
1.61784	3.52936e-05	1.80424	169.018
1.62915	3.53045e-05	1.80424	169.018
1.63111	3.53063e-05	1.80424	169.018
1.63308	3.53081e-05	1.80424	169.018
1.6363	3.53111e-05	1.80424	169.018
1.64052	3.53151e-05	1.80424	169.018
1.64473	3.53191e-05	1.80424	169.018
1.64878	3.53229e-05	1.80424	169.018
1.65299	3.53269e-05	1.80424	169.018
1.65964	3.53332e-05	1.80424	169.018
1.66676	3.534e-05	1.80424	169.018
1.6693	3.53424e-05	1.80424	169.018
1.67184	3.53448e-05	1.80424	169.018
1.67522	3.5348e-05	1.80424	169.018
1.68006	3.53526e-05	1.80424	169.018
1.69058	3.53626e-05	1.80424	169.018
1.69976	3.53713e-05	1.80424	169.018
1.71319	3.53843e-05	1.80424	169.018
1.71472	3.53856e-05	1.80424	169.018
1.71625	3.53871e-05	1.80424	169.018
1.72073	3.53913e-05	1.80424	169.018
1.72849	3.53987e-05	1.80424	169.018
1.73706	3.54068e-05	1.80424	169.018
1.74508	3.54145e-05	1.80424	169.018
1.75261	3.54217e-05	1.80424	169.018
1.75857	3.54274e-05	1.80424	169.018
1.76452	3.54332e-05	1.80424	169.018
1.7695	3.5438e-05	1.80424	169.017
1.77686	3.5445e-05	1.80424	169.017
1.78422	3.54521e-05	1.80424	169.017
1.79051	3.54582e-05	1.80424	169.017
1.80387	3.54712e-05	1.80424	169.017
1.8063	3.54735e-05	1.80424	169.017
1.80873	3.54758e-05	1.80424	169.017
1.81301	3.54799e-05	1.80424	169.017
1.81831	3.5485e-05	1.80424	169.017
1.82531	3.54918e-05	1.80424	169.017
1.83229	3.54985e-05	1.80424	169.017
1.83792	3.55039e-05	1.80424	169.017
1.84338	3.55092e-05	1.80424	169.017
1.85103	3.55167e-05	1.80424	169.017
1.86339	3.55286e-05	1.80424	169.017
1.87422	3.5539e-05	1.80424	169.017
1.87816	3.55429e-05	1.80424	169.017
1.8821	3.55467e-05	1.80424	169.017
1.8873	3.55518e-05	1.80424	169.017
1.89416	3.55585e-05	1.80424	169.017
1.90307	3.55672e-05	1.80424	169.017
1.91254	3.55765e-05	1.80424	169.017
1.91565	3.55795e-05	1.80424	169.016
1.91877	3.55825e-05	1.80424	169.016
1.92248	3.55861e-05	1.80424	169.016
1.92823	3.55917e-05	1.80424	169.016
1.93584	3.55991e-05	1.80424	169.016
1.94916	3.56123e-05	1.80424	169.016
1.96243	3.56253e-05	1.80424	169.016
1.97555	3.56381e-05	1.80424	169.016
1.99149	3.56539e-05	1.80424	169.016
1.99532	3.56576e-05	1.80424	169.016
1.99915	3.56613e-05	1.80424	169.016
2.00587	3.56679e-05	1.80424	169.016
2.01558	3.56774e-05	1.80424	169.016
2.02692	3.56886e-05	1.80424	169.016
2.03601	3.56976e-05	1.80424	169.016
2.04541	3.57069e-05	1.80424	169.016
2.05611	3.57176e-05	1.80424	169.015
2.06015	3.57216e-05	1.80424	169.015
2.06419	3.57256e-05	1.80424	169.015
2.06797	3.57294e-05	1.80424	169.015
2.07194	3.57333e-05	1.80424	169.015
2.07809	3.57394e-05	1.80424	169.015
2.08627	3.57475e-05	1.80424	169.015
2.09606	3.57573e-05	1.80424	169.015
2.10192	3.57631e-05	1.80424	169.015
2.10779	3.5769e-05	1.80424	169.015
2.11331	3.57745e-05	1.80424	169.015
2.11978	3.57809e-05	1.80424	169.015
2.13268	3.5794e-05	1.80424	169.015
2.13464	3.57958e-05	1.80424	169.015
2.13661	3.57978e-05	1.80424	169.015
2.1403	3.58014e-05	1.80423	169.015
2.14582	3.58069e-05	1.80423	169.015
2.15165	3.58128e-05	1.80423	169.015
2.15662	3.58177e-05	1.80423	169.015
2.16158	3.58227e-05	1.80423	169.015
2.16643	3.58276e-05	1.80423	169.015
2.17326	3.58344e-05	1.80423	169.015
2.17913	3.58403e-05	1.80423	169.014
2.18501	3.58463e-05	1.80423	169.014
2.19233	3.58537e-05	1.80423	169.014
2.19934	3.58607e-05	1.80423	169.014
2.21094	3.58724e-05	1.80423	169.014
2.22716	3.58888e-05	1.80423	169.014
2.24305	3.5905e-05	1.80423	169.014
2.25809	3.59201e-05	1.80423	169.014
2.27026	3.59325e-05	1.80423	169.014
2.28323	3.59456e-05	1.80423	169.014
2.29368	3.59563e-05	1.80423	169.014
2.29662	3.59593e-05	1.80423	169.014
2.29956	3.59622e-05	1.80423	169.013
2.30327	3.5966e-05	1.80423	169.013
2.30835	3.59712e-05	1.80423	169.013
2.31376	3.59767e-05	1.80423	169.013
2.32098	3.59841e-05	1.80423	169.013
2.33406	3.59975e-05	1.80423	169.013
2.33745	3.60009e-05	1.80423	169.013
2.34084	3.60044e-05	1.80423	169.013
2.3446	3.60082e-05	1.80423	169.013
2.35018	3.60139e-05	1.80423	169.013
2.3579	3.60218e-05	1.80423	169.013
2.36509	3.60292e-05	1.80423	169.013
2.37229	3.60365e-05	1.80423	169.013
2.38107	3.60455e-05	1.80423	169.013
2.38984	3.60546e-05	1.80423	169.013
2.39784	3.60629e-05	1.80423	169.013
2.41056	3.6076e-05	1.80423	169.013
2.42739	3.60931e-05	1.80423	169.012
2.43035	3.60963e-05	1.80423	169.012
2.43331	3.60994e-05	1.80423	169.012
2.4382	3.61045e-05	1.80423	169.012
2.44376	3.61103e-05	1.80423	169.012
2.44849	3.61152e-05	1.80423	169.012
2.45301	3.61198e-05	1.80423	169.012
2.45993	3.61271e-05	1.80423	169.012
2.46872	3.61362e-05	1.80423	169.012
2.4727	3.61403e-05	1.80423	169.012
2.47667	3.61444e-05	1.80423	169.012
2.48074	3.61486e-05	1.80423	169.012
2.48646	3.61545e-05	1.80423	169.012
2.49879	3.61675e-05	1.80423	169.012
2.50132	3.61701e-05	1.80423	169.012
2.50385	3.61727e-05	1.80423	169.012
2.50762	3.61766e-05	1.80423	169.012
2.51368	3.61829e-05	1.80423	169.012
2.52109	3.61906e-05	1.80423	169.012
2.53388	3.62039e-05	1.80423	169.011
2.54607	3.62167e-05	1.80423	169.011
2.55714	3.62283e-05	1.80423	169.011
2.56782	3.62396e-05	1.80423	169.011
2.57211	3.62441e-05	1.80423	169.011
2.57641	3.62486e-05	1.80423	169.011
2.58173	3.62541e-05	1.80423	169.011
2.58797	3.62607e-05	1.80423	169.011
2.59571	3.62688e-05	1.80423	169.011
2.60326	3.62768e-05	1.80423	169.011
2.60976	3.62836e-05	1.80423	169.011
2.61554	3.62897e-05	1.80423	169.011
2.62307	3.62977e-05	1.80423	169.011
2.62861	3.63036e-05	1.80423	169.011
2.63416	3.63094e-05	1.80423	169.01
2.64366	3.63194e-05	1.80423	169.01
2.65426	3.63306e-05	1.80423	169.01
2.66369	3.63406e-05	1.80423	169.01
2.67184	3.63492e-05	1.80423	169.01
2.69011	3.63687e-05	1.80423	169.01
2.69309	3.63718e-05	1.80423	169.01
2.69607	3.6375e-05	1.80423	169.01
2.69975	3.63789e-05	1.80423	169.01
2.71004	3.63898e-05	1.80423	169.01
2.72228	3.64029e-05	1.80423	169.01
2.73422	3.64158e-05	1.80423	169.009
2.73883	3.64207e-05	1.80423	169.009
2.74344	3.64255e-05	1.80423	169.009
2.75149	3.64341e-05	1.80423	169.009
2.7595	3.64426e-05	1.80423	169.009
2.76643	3.64501e-05	1.80423	169.009
2.77233	3.64564e-05	1.80423	169.009
2.77845	3.6463e-05	1.80423	169.009
2.78932	3.64748e-05	1.80423	169.009
2.79486	3.64807e-05	1.80423	169.009
2.80041	3.64867e-05	1.80423	169.009
2.80486	3.64915e-05	1.80423	169.009
2.80858	3.64954e-05	1.80423	169.009
2.81237	3.64995e-05	1.80423	169.009
2.81957	3.65072e-05	1.80423	169.009
2.82728	3.65156e-05	1.80423	169.009
2.83866	3.65279e-05	1.80423	169.008
2.84267	3.65322e-05	1.80423	169.008
2.84668	3.65366e-05	1.80423	169.008
2.85126	3.65415e-05	1.80423	169.008
2.86196	3.6553e-05	1.80423	169.008
2.88069	3.65737e-05	1.80423	169.008
2.88274	3.65758e-05	1.80423	169.008
2.8848	3.6578e-05	1.80423	169.008
2.88838	3.65818e-05	1.80423	169.008
2.89991	3.65941e-05	1.80423	169.008
2.9099	3.66051e-05	1.80423	169.008
2.91854	3.66146e-05	1.80423	169.008
2.92779	3.66248e-05	1.80423	169.008
2.93107	3.66283e-05	1.80423	169.007
2.93434	3.66318e-05	1.80423	169.007
2.93978	3.66377e-05	1.80423	169.007
2.94946	3.66484e-05	1.80423	169.007
2.95235	3.66515e-05	1.80423	169.007
2.95525	3.66546e-05	1.80423	169.007
2.96199	3.6662e-05	1.80423	169.007
2.97043	3.66713e-05	1.80423	169.007
2.97776	3.66794e-05	1.80423	169.007
2.98133	3.66832e-05	1.80423	169.007
2.98489	3.66871e-05	1.80423	169.007
2.98861	3.66912e-05	1.80423	169.007
2.99366	3.66967e-05	1.80423	169.007
3.00065	3.67044e-05	1.80423	169.007
3.01066	3.67155e-05	1.80423	169.007
3.01457	3.67198e-05	1.80423	169.007
3.01848	3.6724e-05	1.80423	169.007
3.02245	3.67284e-05	1.80423	169.006
3.03038	3.67372e-05	1.80423	169.006
3.03637	3.67438e-05	1.80423	169.006
3.04089	3.67488e-05	1.80423	169.006
3.0454	3.67537e-05	1.80423	169.006
3.05056	3.67594e-05	1.80423	169.006
3.05939	3.67692e-05	1.80423	169.006
3.06976	3.67808e-05	1.80423	169.006
3.07464	3.67861e-05	1.80423	169.006
3.07952	3.67915e-05	1.80423	169.006
3.08404	3.67965e-05	1.80423	169.006
3.08832	3.68013e-05	1.80423	169.006
3.09289	3.68063e-05	1.80423	169.006
3.09994	3.68141e-05	1.80423	169.006
3.10683	3.68218e-05	1.80423	169.006
3.1142	3.683e-05	1.80423	169.005
3.12229	3.68391e-05	1.80423	169.005
3.13039	3.68481e-05	1.80423	169.005
3.13723	3.68557e-05	1.80423	169.005
3.14366	3.68629e-05	1.80423	169.005
3.15117	3.68712e-05	1.80423	169.005
3.15729	3.6878e-05	1.80423	169.005
3.16342	3.68849e-05	1.80423	169.005
3.16998	3.68923e-05	1.80423	169.005
3.17615	3.68992e-05	1.80423	169.005
3.18415	3.69082e-05	1.80423	169.005
3.19658	3.69223e-05	1.80423	169.005
3.19947	3.69254e-05	1.80423	169.004
3.20236	3.69286e-05	1.80423	169.004
3.20726	3.69341e-05	1.80423	169.004
3.21776	3.6946e-05	1.80423	169.004
3.22141	3.69501e-05	1.80423	169.004
3.22506	3.69542e-05	1.80423	169.004
3.22869	3.69582e-05	1.80423	169.004
3.23319	3.69633e-05	1.80423	169.004
3.24148	3.69726e-05	1.80423	169.004
3.25045	3.69828e-05	1.80423	169.004
3.26058	3.69943e-05	1.80423	169.004
3.26625	3.70007e-05	1.80423	169.004
3.27192	3.70071e-05	1.80423	169.004
3.27665	3.70124e-05	1.80423	169.004
3.28106	3.70174e-05	1.80423	169.004
3.28638	3.70234e-05	1.80423	169.003
3.29632	3.70348e-05	1.80423	169.003
3.30375	3.70432e-05	1.80423	169.003
3.31118	3.70516e-05	1.80423	169.003
3.32129	3.70631e-05	1.80423	169.003
3.33288	3.70762e-05	1.80423	169.003
3.33616	3.708e-05	1.80423	169.003
3.33945	3.70837e-05	1.80423	169.003
3.34385	3.70888e-05	1.80423	169.003
3.35488	3.71014e-05	1.80423	169.003
3.36818	3.71166e-05	1.80423	169.002
3.37254	3.71216e-05	1.80423	169.002
3.37691	3.71265e-05	1.80423	169.002
3.38476	3.71356e-05	1.80423	169.002
3.39094	3.71427e-05	1.80423	169.002
3.39713	3.71498e-05	1.80423	169.002
3.40222	3.71556e-05	1.80423	169.002
3.40873	3.7163e-05	1.80423	169.002
3.41615	3.71715e-05	1.80423	169.002
3.42477	3.71815e-05	1.80423	169.002
3.43508	3.71933e-05	1.80423	169.002
3.44581	3.72057e-05	1.80423	169.002
3.45725	3.72189e-05	1.80423	169.001
3.46744	3.72306e-05	1.80423	169.001
3.47763	3.72425e-05	1.80423	169.001
3.48991	3.72568e-05	1.80423	169.001
3.49296	3.72602e-05	1.80423	169.001
3.496	3.72638e-05	1.80423	169.001
3.50055	3.7269e-05	1.80423	169.001
3.50791	3.72776e-05	1.80423	169.001
3.51292	3.72834e-05	1.80423	169.001
3.51794	3.72893e-05	1.80423	169.001
3.52258	3.72946e-05	1.80423	169.001
3.52736	3.73002e-05	1.80423	169.001
3.53402	3.73079e-05	1.80423	169
3.54746	3.73235e-05	1.80423	169
3.55323	3.73302e-05	1.80423	169
3.55899	3.7337e-05	1.80423	169
3.56536	3.73445e-05	1.80423	169
3.5707	3.73508e-05	1.80423	169
3.57604	3.7357e-05	1.80423	169
3.58145	3.73633e-05	1.80423	169
3.591	3.73745e-05	1.80423	169
3.60045	3.73855e-05	1.80423	169
3.60886	3.73955e-05	1.80423	168.999
3.6145	3.7402e-05	1.80423	168.999
3.62014	3.74086e-05	1.80423	168.999
3.62592	3.74154e-05	1.80423	168.999
3.63235	3.7423e-05	1.80423	168.999
3.64377	3.74365e-05	1.80423	168.999
3.65582	3.74506e-05	1.80423	168.999
3.66702	3.74637e-05	1.80423	168.999
3.67076	3.74682e-05	1.80423	168.999
3.6745	3.74726e-05	1.80423	168.999
3.68195	3.74815e-05	1.80423	168.999
3.68903	3.74899e-05	1.80423	168.998
3.69621	3.74983e-05	1.80423	168.998
3.70492	3.75086e-05	1.80423	168.998
3.71172	3.75166e-05	1.80423	168.998
3.71852	3.75248e-05	1.80423	168.998
3.72702	3.7535e-05	1.80423	168.998
3.73086	3.75395e-05	1.80423	168.998
3.73469	3.7544e-05	1.80423	168.998
3.73941	3.75496e-05	1.80423	168.998
3.74803	3.75599e-05	1.80423	168.998
3.76313	3.75778e-05	1.80423	168.997
3.77637	3.75935e-05	1.80423	168.997
3.77892	3.75966e-05	1.80423	168.997
3.78147	3.75997e-05	1.80423	168.997
3.78507	3.76041e-05	1.80423	168.997
3.78964	3.76095e-05	1.80423	168.997
3.79665	3.76179e-05	1.80423	168.997
3.80582	3.76289e-05	1.80423	168.997
3.81784	3.76432e-05	1.80423	168.997
3.82794	3.76554e-05	1.80423	168.997
3.83158	3.76597e-05	1.80423	168.996
3.83522	3.76641e-05	1.80423	168.996
3.84018	3.76702e-05	1.80423	168.996
3.84525	3.76762e-05	1.80423	168.996
3.85222	3.76846e-05	1.80423	168.996
3.85835	3.7692e-05	1.80423	168.996
3.86446	3.76993e-05	1.80423	168.996
3.87181	3.77083e-05	1.80423	168.996
3.87794	3.77157e-05	1.80423	168.996
3.88407	3.77231e-05	1.80423	168.996
3.88944	3.77295e-05	1.80423	168.996
3.89399	3.7735e-05	1.80423	168.996
3.89843	3.77404e-05	1.80423	168.996
3.90308	3.7746e-05	1.80423	168.996
3.9078	3.77517e-05	1.80423	168.995
3.91262	3.77575e-05	1.80423	168.995
3.91923	3.77656e-05	1.80423	168.995
3.92609	3.77739e-05	1.80423	168.995
3.93178	3.77808e-05	1.80423	168.995
3.93724	3.77874e-05	1.80423	168.995
3.94383	3.77954e-05	1.80423	168.995
3.94675	3.77989e-05	1.80423	168.995
3.94967	3.78025e-05	1.80423	168.995
3.95385	3.78076e-05	1.80423	168.995
3.96062	3.78159e-05	1.80423	168.995
3.96588	3.78223e-05	1.80423	168.995
3.97114	3.78287e-05	1.80423	168.995
3.97574	3.78343e-05	1.80423	168.994
3.98018	3.78397e-05	1.80423	168.994
3.98524	3.78459e-05	1.80423	168.994
3.99088	3.78527e-05	1.80423	168.994
4.00144	3.78657e-05	1.80423	168.994
4.01339	3.78803e-05	1.80423	168.994
4.02046	3.78889e-05	1.80423	168.994
4.02754	3.78975e-05	1.80423	168.994
4.03339	3.79048e-05	1.80423	168.994
4.03959	3.79124e-05	1.80423	168.994
4.04933	3.79243e-05	1.80423	168.993
4.06178	3.79397e-05	1.80423	168.993
4.07619	3.79574e-05	1.80423	168.993
4.08788	3.79718e-05	1.80423	168.993
4.09098	3.79756e-05	1.80423	168.993
4.09408	3.79795e-05	1.80423	168.993
4.09762	3.79838e-05	1.80423	168.993
4.10229	3.79896e-05	1.80423	168.993
4.11441	3.80047e-05	1.80423	168.992
4.12847	3.8022e-05	1.80423	168.992
4.14233	3.80393e-05	1.80423	168.992
4.14538	3.8043e-05	1.80423	168.992
4.14843	3.80468e-05	1.80423	168.992
4.15265	3.8052e-05	1.80423	168.992
4.166	3.80687e-05	1.80423	168.992
4.16901	3.80724e-05	1.80423	168.992
4.17201	3.80761e-05	1.80423	168.992
4.1755	3.80804e-05	1.80423	168.992
4.18072	3.80869e-05	1.80423	168.991
4.18633	3.80939e-05	1.80423	168.991
4.19314	3.81024e-05	1.80423	168.991
4.20208	3.81135e-05	1.80423	168.991
4.21347	3.81277e-05	1.80423	168.991
4.21831	3.81338e-05	1.80423	168.991
4.22191	3.81383e-05	1.80423	168.991
4.22551	3.81428e-05	1.80423	168.991
4.2294	3.81477e-05	1.80423	168.991
4.23716	3.81575e-05	1.80423	168.991
4.24088	3.81622e-05	1.80423	168.991
4.2446	3.81668e-05	1.80423	168.991
4.24949	3.81729e-05	1.80423	168.99
4.25701	3.81824e-05	1.80423	168.99
4.26429	3.81915e-05	1.80423	168.99
4.27049	3.81993e-05	1.80423	168.99
4.27659	3.8207e-05	1.80423	168.99
4.28479	3.82173e-05	1.80423	168.99
4.29943	3.82358e-05	1.80423	168.99
4.31334	3.82535e-05	1.80423	168.989
4.31574	3.82564e-05	1.80423	168.989
4.31814	3.82594e-05	1.80423	168.989
4.32169	3.82639e-05	1.80423	168.989
4.32629	3.82697e-05	1.80423	168.989
4.3329	3.8278e-05	1.80423	168.989
4.34718	3.82963e-05	1.80423	168.989
4.34885	3.82983e-05	1.80423	168.989
4.35052	3.83004e-05	1.80423	168.989
4.35535	3.83065e-05	1.80423	168.989
4.36267	3.83158e-05	1.80423	168.989
4.37731	3.83343e-05	1.80423	168.988
4.38407	3.83429e-05	1.80423	168.988
4.38924	3.83495e-05	1.80423	168.988
4.39442	3.83561e-05	1.80423	168.988
4.40116	3.83647e-05	1.80423	168.988
4.41144	3.83778e-05	1.80423	168.988
4.42366	3.83936e-05	1.80423	168.988
4.42562	3.83961e-05	1.80423	168.988
4.42759	3.83985e-05	1.80423	168.988
4.43141	3.84034e-05	1.80423	168.988
4.43671	3.84101e-05	1.80423	168.988
4.44178	3.84166e-05	1.80423	168.987
4.44861	3.84254e-05	1.80423	168.987
4.4553	3.8434e-05	1.80423	168.987
4.46091	3.84412e-05	1.80423	168.987
4.46553	3.84471e-05	1.80423	168.987
4.47074	3.84538e-05	1.80423	168.987
4.48087	3.84667e-05	1.80423	168.987
4.4906	3.84793e-05	1.80423	168.987
4.49921	3.84905e-05	1.80423	168.987
4.50308	3.84954e-05	1.80423	168.986
4.50695	3.85004e-05	1.80423	168.986
4.51133	3.8506e-05	1.80423	168.986
4.51643	3.85126e-05	1.80423	168.986
4.52148	3.85191e-05	1.80423	168.986
4.5267	3.85258e-05	1.80423	168.986
4.53292	3.85339e-05	1.80423	168.986
4.53922	3.8542e-05	1.80423	168.986
4.54866	3.85542e-05	1.80423	168.986
4.55968	3.85686e-05	1.80423	168.986
4.57259	3.85853e-05	1.80423	168.985
4.58347	3.85994e-05	1.80423	168.985
4.59764	3.86179e-05	1.80423	168.985
4.61319	3.86383e-05	1.80423	168.985
4.61513	3.86408e-05	1.80423	168.985
4.61708	3.86432e-05	1.80423	168.985
4.61898	3.86457e-05	1.80423	168.985
4.62213	3.86497e-05	1.80423	168.985
4.62592	3.86547e-05	1.80423	168.984
4.63133	3.86617e-05	1.80423	168.984
4.6368	3.86689e-05	1.80423	168.984
4.64158	3.86751e-05	1.80423	168.984
4.6459	3.86808e-05	1.80423	168.984
4.65039	3.86866e-05	1.80423	168.984
4.65571	3.86936e-05	1.80423	168.984
4.66245	3.87024e-05	1.80423	168.984
4.67176	3.87146e-05	1.80423	168.984
4.68573	3.87329e-05	1.80423	168.983
4.69836	3.87496e-05	1.80423	168.983
4.71481	3.87713e-05	1.80423	168.983
4.73123	3.87929e-05	1.80423	168.983
4.73597	3.87992e-05	1.80423	168.983
4.74072	3.88054e-05	1.80423	168.983
4.74605	3.88123e-05	1.80423	168.982
4.75043	3.88181e-05	1.80423	168.982
4.75548	3.88249e-05	1.80423	168.982
4.76126	3.88325e-05	1.80423	168.982
4.77041	3.88446e-05	1.80423	168.982
4.77879	3.88558e-05	1.80423	168.982
4.78312	3.88615e-05	1.80423	168.982
4.78744	3.88672e-05	1.80423	168.982
4.79288	3.88744e-05	1.80423	168.982
4.80092	3.88851e-05	1.80423	168.982
4.80998	3.88971e-05	1.80423	168.981
4.82049	3.89111e-05	1.80423	168.981
4.83059	3.89245e-05	1.80423	168.981
4.846	3.89452e-05	1.80423	168.981
4.87236	3.89804e-05	1.80423	168.98
4.8881	3.90013e-05	1.80423	168.98
4.90383	3.90227e-05	1.80423	168.98
4.91823	3.90419e-05	1.80423	168.979
4.93175	3.90603e-05	1.80423	168.979
4.93495	3.90645e-05	1.80423	168.979
4.93815	3.90688e-05	1.80423	168.979
4.94308	3.90754e-05	1.80423	168.979
4.95191	3.90874e-05	1.80423	168.979
4.95459	3.90909e-05	1.80423	168.979
4.95726	3.90945e-05	1.80423	168.979
4.96155	3.91003e-05	1.80423	168.979
4.97158	3.91139e-05	1.80423	168.979
4.98359	3.91301e-05	1.80423	168.978
4.99587	3.91468e-05	1.80423	168.978
5.00887	3.91645e-05	1.80423	168.978
5.01949	3.91788e-05	1.80423	168.978
5.02863	3.91912e-05	1.80423	168.978
5.04016	3.92069e-05	1.80423	168.977
5.05194	3.92229e-05	1.80423	168.977
5.06342	3.92387e-05	1.80423	168.977
5.06867	3.92458e-05	1.80423	168.977
5.07391	3.9253e-05	1.80423	168.977
5.07996	3.92612e-05	1.80423	168.977
5.08969	3.92746e-05	1.80423	168.976
5.09224	3.92781e-05	1.80423	168.976
5.0948	3.92816e-05	1.80423	168.976
5.10116	3.92903e-05	1.80423	168.976
5.10917	3.93013e-05	1.80423	168.976
5.11609	3.93108e-05	1.80423	168.976
5.12061	3.9317e-05	1.80423	168.976
5.12513	3.93232e-05	1.80423	168.976
5.13015	3.933e-05	1.80423	168.976
5.13638	3.93386e-05	1.80423	168.976
5.14703	3.93533e-05	1.80423	168.975
5.15804	3.93685e-05	1.80423	168.975
5.16179	3.93736e-05	1.80423	168.975
5.16553	3.93788e-05	1.80423	168.975
5.16967	3.93845e-05	1.80423	168.975
5.17656	3.9394e-05	1.80423	168.975
5.18817	3.94102e-05	1.80423	168.975
5.19773	3.94232e-05	1.80423	168.974
5.19959	3.94258e-05	1.80423	168.974
5.20144	3.94284e-05	1.80423	168.974
5.20397	3.94319e-05	1.80423	168.974
5.20858	3.94382e-05	1.80423	168.974
5.21295	3.94443e-05	1.80423	168.974
5.21732	3.94504e-05	1.80423	168.974
5.2225	3.94576e-05	1.80423	168.974
5.22841	3.94658e-05	1.80423	168.974
5.23491	3.94748e-05	1.80423	168.974
5.24316	3.94863e-05	1.80423	168.974
5.2531	3.95002e-05	1.80423	168.973
5.26334	3.95143e-05	1.80423	168.973
5.26687	3.95192e-05	1.80423	168.973
5.2704	3.95242e-05	1.80423	168.973
5.2738	3.95289e-05	1.80423	168.973
5.27843	3.95354e-05	1.80423	168.973
5.28497	3.95446e-05	1.80423	168.973
5.29066	3.95525e-05	1.80423	168.973
5.29635	3.95604e-05	1.80423	168.973
5.30323	3.957e-05	1.80423	168.972
5.31051	3.95803e-05	1.80423	168.972
5.31511	3.95867e-05	1.80423	168.972
5.31971	3.95932e-05	1.80423	168.972
5.32429	3.95996e-05	1.80423	168.972
5.33042	3.96082e-05	1.80423	168.972
5.33584	3.96158e-05	1.80423	168.972
5.33991	3.96215e-05	1.80423	168.972
5.34397	3.96272e-05	1.80423	168.972
5.34873	3.96339e-05	1.80423	168.972
5.35492	3.96426e-05	1.80423	168.971
5.36017	3.965e-05	1.80423	168.971
5.36498	3.96567e-05	1.80423	168.971
5.3693	3.96628e-05	1.80423	168.971
5.37379	3.96691e-05	1.80423	168.971
5.38154	3.96801e-05	1.80423	168.971
5.39029	3.96923e-05	1.80423	168.971
5.39384	3.96974e-05	1.80423	168.971
5.39739	3.97024e-05	1.80423	168.971
5.40207	3.97091e-05	1.80423	168.971
5.41066	3.97211e-05	1.80423	168.97
5.41337	3.9725e-05	1.80423	168.97
5.41608	3.97288e-05	1.80423	168.97
5.42039	3.9735e-05	1.80423	168.97
5.42959	3.9748e-05	1.80423	168.97
5.44502	3.977e-05	1.80423	168.97
5.45026	3.97774e-05	1.80423	168.97
5.45435	3.97832e-05	1.80423	168.97
5.45844	3.9789e-05	1.80423	168.969
5.46243	3.97946e-05	1.80423	168.969
5.46851	3.98033e-05	1.80423	168.969
5.47775	3.98164e-05	1.80423	168.969
5.48531	3.98272e-05	1.80423	168.969
5.49261	3.98376e-05	1.80423	168.969
5.49882	3.98465e-05	1.80423	168.969
5.50501	3.98554e-05	1.80423	168.969
5.51044	3.98631e-05	1.80423	168.968
5.51507	3.98697e-05	1.80423	168.968
5.51922	3.98756e-05	1.80423	168.968
5.5242	3.98827e-05	1.80423	168.968
5.53143	3.98931e-05	1.80423	168.968
5.53916	3.99041e-05	1.80423	168.968
5.54108	3.99068e-05	1.80423	168.968
5.543	3.99096e-05	1.80423	168.968
5.54595	3.99138e-05	1.80423	168.968
5.55004	3.99197e-05	1.80423	168.968
5.55386	3.99252e-05	1.80423	168.968
5.55882	3.99323e-05	1.80423	168.967
5.56751	3.99449e-05	1.80423	168.967
5.57589	3.99569e-05	1.80423	168.967
5.58333	3.99676e-05	1.80423	168.967
5.591	3.99787e-05	1.80423	168.967
5.59834	3.99893e-05	1.80423	168.967
5.6059	4.00002e-05	1.80423	168.967
5.61935	4.00194e-05	1.80423	168.966
5.62619	4.00293e-05	1.80423	168.966
5.63165	4.00373e-05	1.80423	168.966
5.63711	4.00452e-05	1.80423	168.966
5.64405	4.00552e-05	1.80423	168.966
5.65394	4.00696e-05	1.80423	168.966
5.66706	4.00886e-05	1.80423	168.965
5.67891	4.0106e-05	1.80423	168.965
5.6811	4.01091e-05	1.80423	168.965
5.68329	4.01123e-05	1.80423	168.965
5.68747	4.01183e-05	1.80423	168.965
5.69707	4.01324e-05	1.80423	168.965
5.70093	4.01379e-05	1.80423	168.965
5.70478	4.01435e-05	1.80423	168.965
5.70909	4.01498e-05	1.80423	168.964
5.71347	4.01562e-05	1.80423	168.964
5.71945	4.01649e-05	1.80423	168.964
5.72684	4.01757e-05	1.80423	168.964
5.73615	4.01894e-05	1.80423	168.964
5.7391	4.01937e-05	1.80423	168.964
5.74206	4.0198e-05	1.80423	168.964
5.74578	4.02034e-05	1.80423	168.964
5.75086	4.02108e-05	1.80423	168.964
5.75971	4.02238e-05	1.80422	168.963
5.76849	4.02368e-05	1.80422	168.963
5.77727	4.02496e-05	1.80422	168.963
5.78759	4.02649e-05	1.80422	168.963
5.79013	4.02685e-05	1.80422	168.963
5.79267	4.02722e-05	1.80422	168.963
5.79552	4.02764e-05	1.80422	168.963
5.80006	4.02831e-05	1.80422	168.963
5.80682	4.02929e-05	1.80422	168.962
5.81001	4.02976e-05	1.80422	168.962
5.8132	4.03024e-05	1.80422	168.962
5.8174	4.03086e-05	1.80422	168.962
5.82656	4.03222e-05	1.80422	168.962
5.83588	4.0336e-05	1.80422	168.962
5.84531	4.03498e-05	1.80422	168.962
5.85338	4.03618e-05	1.80422	168.961
5.86343	4.03765e-05	1.80422	168.961
5.8662	4.03807e-05	1.80422	168.961
5.86897	4.03848e-05	1.80422	168.961
5.87296	4.03907e-05	1.80422	168.961
5.87707	4.03968e-05	1.80422	168.961
5.88657	4.0411e-05	1.80422	168.961
5.89207	4.04192e-05	1.80422	168.961
5.89756	4.04273e-05	1.80422	168.961
5.90253	4.04347e-05	1.80422	168.96
5.90772	4.04424e-05	1.80422	168.96
5.91489	4.04531e-05	1.80422	168.96
5.92434	4.04671e-05	1.80422	168.96
5.93555	4.0484e-05	1.80422	168.96
5.93741	4.04867e-05	1.80422	168.96
5.93927	4.04894e-05	1.80422	168.96
5.94257	4.04943e-05	1.80422	168.96
5.94737	4.05015e-05	1.80422	168.959
5.95849	4.05181e-05	1.80422	168.959
5.97326	4.05401e-05	1.80422	168.959
5.98385	4.05559e-05	1.80422	168.959
5.99038	4.05658e-05	1.80422	168.959
5.99691	4.05756e-05	1.80422	168.958
6.00464	4.05874e-05	1.80422	168.958
6.01234	4.05989e-05	1.80422	168.958
6.01954	4.06097e-05	1.80422	168.958
6.02815	4.06227e-05	1.80422	168.958
6.03424	4.06319e-05	1.80422	168.958
6.04032	4.0641e-05	1.80422	168.957
6.0457	4.06491e-05	1.80422	168.957
6.05033	4.06561e-05	1.80422	168.957
6.05458	4.06625e-05	1.80422	168.957
6.06021	4.0671e-05	1.80422	168.957
6.0713	4.06878e-05	1.80422	168.957
6.08384	4.07068e-05	1.80422	168.957
6.0994	4.07304e-05	1.80422	168.956
6.11463	4.07534e-05	1.80422	168.956
6.1274	4.0773e-05	1.80422	168.956
6.1302	4.07772e-05	1.80422	168.956
6.13301	4.07814e-05	1.80422	168.955
6.13666	4.07869e-05	1.80422	168.955
6.14202	4.07951e-05	1.80422	168.955
6.14811	4.08044e-05	1.80422	168.955
6.15324	4.08122e-05	1.80422	168.955
6.1576	4.08189e-05	1.80422	168.955
6.16635	4.08322e-05	1.80422	168.955
6.175	4.08454e-05	1.80422	168.955
6.18249	4.08569e-05	1.80422	168.954
6.18889	4.08668e-05	1.80422	168.954
6.1953	4.08766e-05	1.80422	168.954
6.20073	4.08849e-05	1.80422	168.954
6.20638	4.08935e-05	1.80422	168.954
6.21457	4.09061e-05	1.80422	168.954
6.22049	4.09152e-05	1.80422	168.954
6.22641	4.09243e-05	1.80422	168.953
6.23303	4.09344e-05	1.80422	168.953
6.23891	4.09435e-05	1.80422	168.953
6.24522	4.09532e-05	1.80422	168.953
6.25422	4.09671e-05	1.80422	168.953
6.25708	4.09715e-05	1.80422	168.953
6.25994	4.09759e-05	1.80422	168.953
6.26437	4.09827e-05	1.80422	168.953
6.27082	4.09926e-05	1.80422	168.952
6.27983	4.10065e-05	1.80422	168.952
6.28938	4.10214e-05	1.80422	168.952
6.29876	4.10358e-05	1.80422	168.952
6.30903	4.10517e-05	1.80422	168.952
6.31827	4.10661e-05	1.80422	168.951
6.32284	4.10732e-05	1.80422	168.951
6.3274	4.10803e-05	1.80422	168.951
6.33142	4.10865e-05	1.80422	168.951
6.3358	4.10933e-05	1.80422	168.951
6.34604	4.11093e-05	1.80422	168.951
6.34972	4.1115e-05	1.80422	168.951
6.35341	4.11207e-05	1.80422	168.951
6.35864	4.11288e-05	1.80422	168.95
6.36438	4.11378e-05	1.80422	168.95
6.36902	4.1145e-05	1.80422	168.95
6.37368	4.11523e-05	1.80422	168.95
6.37937	4.11611e-05	1.80422	168.95
6.38476	4.11695e-05	1.80422	168.95
6.3924	4.11814e-05	1.80422	168.95
6.39715	4.11888e-05	1.80422	168.95
6.40189	4.11963e-05	1.80422	168.949
6.40681	4.1204e-05	1.80422	168.949
6.41474	4.12163e-05	1.80422	168.949
6.42217	4.1228e-05	1.80422	168.949
6.42895	4.12387e-05	1.80422	168.949
6.43781	4.12526e-05	1.80422	168.949
6.44712	4.12671e-05	1.80422	168.948
6.45679	4.12824e-05	1.80422	168.948
6.46783	4.12998e-05	1.80422	168.948
6.4804	4.13196e-05	1.80422	168.948
6.49563	4.13435e-05	1.80422	168.947
6.4989	4.13487e-05	1.80422	168.947
6.50216	4.13539e-05	1.80422	168.947
6.50638	4.13606e-05	1.80422	168.947
6.5146	4.13736e-05	1.80422	168.947
6.52605	4.13918e-05	1.80422	168.947
6.53325	4.14032e-05	1.80422	168.946
6.54046	4.14146e-05	1.80422	168.946
6.54627	4.14238e-05	1.80422	168.946
6.55156	4.14322e-05	1.80422	168.946
6.55647	4.144e-05	1.80422	168.946
6.56046	4.14463e-05	1.80422	168.946
6.56456	4.14528e-05	1.80422	168.946
6.56953	4.14607e-05	1.80422	168.946
6.57979	4.14771e-05	1.80422	168.945
6.59549	4.15019e-05	1.80422	168.945
6.60037	4.15098e-05	1.80422	168.945
6.60524	4.15176e-05	1.80422	168.945
6.61078	4.15265e-05	1.80422	168.945
6.61934	4.15401e-05	1.80422	168.944
6.63746	4.15691e-05	1.80422	168.944
6.65304	4.15942e-05	1.80422	168.944
6.67003	4.16215e-05	1.80422	168.943
6.68054	4.16384e-05	1.80422	168.943
6.68281	4.1642e-05	1.80422	168.943
6.68508	4.16456e-05	1.80422	168.943
6.69139	4.16558e-05	1.80422	168.943
6.6985	4.16672e-05	1.80422	168.942
6.70261	4.16738e-05	1.80422	168.942
6.70672	4.16804e-05	1.80422	168.942
6.71167	4.16884e-05	1.80422	168.942
6.71925	4.17007e-05	1.80422	168.942
6.73084	4.17194e-05	1.80422	168.942
6.73923	4.17329e-05	1.80422	168.941
6.74763	4.17465e-05	1.80422	168.941
6.75449	4.17577e-05	1.80422	168.941
6.76146	4.1769e-05	1.80422	168.941
6.77082	4.17842e-05	1.80422	168.941
6.78347	4.18047e-05	1.80422	168.94
6.8029	4.18364e-05	1.80422	168.94
6.8093	4.18468e-05	1.80422	168.94
6.8157	4.18572e-05	1.80422	168.94
6.82358	4.18701e-05	1.80422	168.939
6.8325	4.18846e-05	1.80422	168.939
6.83915	4.18954e-05	1.80422	168.939
6.84441	4.1904e-05	1.80422	168.939
6.84967	4.19126e-05	1.80422	168.939
6.85628	4.19234e-05	1.80422	168.939
6.86381	4.19358e-05	1.80422	168.938
6.87077	4.19472e-05	1.80422	168.938
6.87995	4.19623e-05	1.80422	168.938
6.88788	4.19753e-05	1.80422	168.938
6.89174	4.19817e-05	1.80422	168.938
6.89561	4.1988e-05	1.80422	168.938
6.89942	4.19943e-05	1.80422	168.938
6.90758	4.20076e-05	1.80422	168.937
6.91618	4.20218e-05	1.80422	168.937
6.92524	4.20368e-05	1.80422	168.937
6.93028	4.20451e-05	1.80422	168.937
6.93421	4.20516e-05	1.80422	168.937
6.93815	4.20581e-05	1.80422	168.937
6.94224	4.20648e-05	1.80422	168.936
6.94698	4.20727e-05	1.80422	168.936
6.95284	4.20824e-05	1.80422	168.936
6.95964	4.20936e-05	1.80422	168.936
6.96574	4.21037e-05	1.80422	168.936
6.97321	4.21161e-05	1.80422	168.936
6.98151	4.21298e-05	1.80422	168.935
6.99301	4.21489e-05	1.80422	168.935
6.99795	4.21571e-05	1.80422	168.935
7.00288	4.21653e-05	1.80422	168.935
7.00734	4.21727e-05	1.80422	168.935
7.01288	4.21819e-05	1.80422	168.935
7.02026	4.21942e-05	1.80422	168.935
7.02855	4.22079e-05	1.80422	168.934
7.03885	4.22252e-05	1.80422	168.934
7.04419	4.22341e-05	1.80422	168.934
7.04953	4.2243e-05	1.80422	168.934
7.05724	4.22558e-05	1.80422	168.934
7.07724	4.22895e-05	1.80422	168.933
7.07999	4.2294e-05	1.80422	168.933
7.08274	4.22985e-05	1.80422	168.933
7.08806	4.23074e-05	1.80422	168.933
7.09859	4.2325e-05	1.80422	168.933
7.11297	4.23492e-05	1.80422	168.932
7.12304	4.23663e-05	1.80422	168.932
7.1256	4.23705e-05	1.80422	168.932
7.12817	4.23748e-05	1.80422	168.932
7.13173	4.23808e-05	1.80422	168.932
7.13591	4.23878e-05	1.80422	168.932
7.14177	4.23976e-05	1.80422	168.931
7.14969	4.2411e-05	1.80422	168.931
7.1582	4.24254e-05	1.80422	168.931
7.16721	4.24406e-05	1.80422	168.931
7.17644	4.24562e-05	1.80422	168.931
7.18845	4.24764e-05	1.80422	168.93
7.19881	4.24939e-05	1.80422	168.93
7.20999	4.25128e-05	1.80422	168.93
7.21901	4.25282e-05	1.80422	168.929
7.22851	4.25444e-05	1.80422	168.929
7.23967	4.25635e-05	1.80422	168.929
7.24381	4.25705e-05	1.80422	168.929
7.24795	4.25775e-05	1.80422	168.929
7.25259	4.25854e-05	1.80422	168.929
7.25937	4.2597e-05	1.80422	168.928
7.26554	4.26074e-05	1.80422	168.928
7.27281	4.26198e-05	1.80422	168.928
7.28178	4.26351e-05	1.80422	168.928
7.29252	4.26536e-05	1.80422	168.927
7.30864	4.26809e-05	1.80422	168.927
7.3132	4.26888e-05	1.80422	168.927
7.31777	4.26967e-05	1.80422	168.927
7.32213	4.27042e-05	1.80422	168.927
7.32622	4.27112e-05	1.80422	168.927
7.33175	4.27208e-05	1.80422	168.926
7.33844	4.27323e-05	1.80422	168.926
7.34475	4.27431e-05	1.80422	168.926
7.3527	4.27568e-05	1.80422	168.926
7.36404	4.27762e-05	1.80422	168.926
7.37681	4.27983e-05	1.80422	168.925
7.38871	4.28188e-05	1.80422	168.925
7.40536	4.28474e-05	1.80422	168.924
7.42081	4.28744e-05	1.80422	168.924
7.4336	4.28965e-05	1.80422	168.924
7.4429	4.29128e-05	1.80422	168.923
7.44555	4.29173e-05	1.80422	168.923
7.44819	4.29219e-05	1.80422	168.923
7.45175	4.2928e-05	1.80422	168.923
7.45748	4.2938e-05	1.80422	168.923
7.46378	4.29489e-05	1.80422	168.923
7.47062	4.29609e-05	1.80422	168.923
7.47745	4.29728e-05	1.80422	168.923
7.48318	4.29827e-05	1.80422	168.922
7.49439	4.30023e-05	1.80422	168.922
7.49863	4.30097e-05	1.80422	168.922
7.50286	4.30171e-05	1.80422	168.922
7.50712	4.30245e-05	1.80422	168.922
7.51254	4.3034e-05	1.80422	168.922
7.5179	4.30434e-05	1.80422	168.921
7.5228	4.30519e-05	1.80422	168.921
7.53102	4.30663e-05	1.80422	168.921
7.54231	4.30861e-05	1.80422	168.921
7.55459	4.31078e-05	1.80422	168.92
7.55707	4.31121e-05	1.80422	168.92
7.55954	4.31164e-05	1.80422	168.92
7.56292	4.31223e-05	1.80422	168.92
7.56769	4.31307e-05	1.80422	168.92
7.57264	4.31394e-05	1.80422	168.92
7.57837	4.31494e-05	1.80422	168.92
7.58557	4.31621e-05	1.80422	168.92
7.59833	4.31846e-05	1.80422	168.919
7.61209	4.32089e-05	1.80422	168.919
7.62516	4.32318e-05	1.80422	168.919
7.63591	4.32509e-05	1.80422	168.918
7.64556	4.32682e-05	1.80422	168.918
7.64942	4.3275e-05	1.80422	168.918
7.65328	4.32818e-05	1.80422	168.918
7.65848	4.3291e-05	1.80422	168.918
7.66587	4.33041e-05	1.80422	168.917
7.67712	4.33242e-05	1.80422	168.917
7.68128	4.33315e-05	1.80422	168.917
7.68543	4.33389e-05	1.80422	168.917
7.68913	4.33455e-05	1.80422	168.917
7.69292	4.33522e-05	1.80422	168.917
7.69911	4.33632e-05	1.80422	168.916
7.71195	4.33862e-05	1.80422	168.916
7.72439	4.34083e-05	1.80422	168.916
7.73526	4.34277e-05	1.80422	168.915
7.7475	4.34495e-05	1.80422	168.915
7.76037	4.34728e-05	1.80422	168.915
7.76212	4.34759e-05	1.80422	168.915
7.76386	4.3479e-05	1.80422	168.915
7.76579	4.34824e-05	1.80422	168.915
7.76862	4.34874e-05	1.80422	168.915
7.77404	4.34972e-05	1.80422	168.914
7.78338	4.35139e-05	1.80422	168.914
7.79314	4.35316e-05	1.80422	168.914
7.79526	4.35354e-05	1.80422	168.914
7.79738	4.35391e-05	1.80422	168.914
7.80313	4.35495e-05	1.80422	168.914
7.80984	4.35615e-05	1.80422	168.913
7.81572	4.3572e-05	1.80422	168.913
7.8216	4.35827e-05	1.80422	168.913
7.8276	4.35935e-05	1.80422	168.913
7.83492	4.36067e-05	1.80422	168.913
7.84532	4.36255e-05	1.80422	168.912
7.85504	4.36431e-05	1.80422	168.912
7.87067	4.36715e-05	1.80422	168.912
7.88224	4.36924e-05	1.80422	168.911
7.8938	4.37135e-05	1.80422	168.911
7.89649	4.37184e-05	1.80422	168.911
7.89918	4.37232e-05	1.80422	168.911
7.90263	4.37294e-05	1.80422	168.911
7.90695	4.37373e-05	1.80422	168.911
7.91598	4.37537e-05	1.80422	168.91
7.92732	4.37742e-05	1.80422	168.91
7.94217	4.38013e-05	1.80422	168.91
7.94594	4.38082e-05	1.80422	168.909
7.94971	4.38151e-05	1.80422	168.909
7.95383	4.38227e-05	1.80422	168.909
7.9586	4.38314e-05	1.80422	168.909
7.96651	4.3846e-05	1.80422	168.909
7.97363	4.38589e-05	1.80422	168.909
7.97996	4.38705e-05	1.80422	168.908
7.98895	4.3887e-05	1.80422	168.908
7.99797	4.39035e-05	1.80422	168.908
8.00712	4.39203e-05	1.80422	168.908
8.01782	4.394e-05	1.80422	168.907
8.03206	4.39662e-05	1.80422	168.907
8.04614	4.39921e-05	1.80422	168.907
8.06412	4.40254e-05	1.80422	168.906
8.06856	4.40336e-05	1.80422	168.906
8.073	4.40417e-05	1.80422	168.906
8.07813	4.40512e-05	1.80422	168.906
8.08449	4.4063e-05	1.80422	168.905
8.09502	4.40826e-05	1.80422	168.905
8.10395	4.4099e-05	1.80422	168.905
8.10833	4.41071e-05	1.80422	168.905
8.11271	4.41152e-05	1.80422	168.905
8.11626	4.41218e-05	1.80422	168.905
8.1198	4.41284e-05	1.80422	168.904
8.12715	4.41421e-05	1.80422	168.904
8.13672	4.416e-05	1.80422	168.904
8.1403	4.41666e-05	1.80422	168.904
8.14389	4.41732e-05	1.80422	168.904
8.1487	4.41822e-05	1.80422	168.904
8.15457	4.41931e-05	1.80422	168.903
8.16377	4.42102e-05	1.80422	168.903
8.17886	4.42387e-05	1.80422	168.903
8.18503	4.425e-05	1.80422	168.902
8.18712	4.42539e-05	1.80422	168.902
8.18921	4.42578e-05	1.80422	168.902
8.19159	4.42622e-05	1.80422	168.902
8.19599	4.42704e-05	1.80422	168.902
8.20067	4.42792e-05	1.80422	168.902
8.20798	4.42929e-05	1.80422	168.902
8.21536	4.43067e-05	1.80422	168.902
8.22274	4.43206e-05	1.80422	168.901
8.22931	4.4333e-05	1.80422	168.901
8.23752	4.43484e-05	1.80422	168.901
8.24876	4.43693e-05	1.80422	168.901
8.25867	4.43881e-05	1.80422	168.9
8.26726	4.44043e-05	1.80422	168.9
8.27443	4.44178e-05	1.80422	168.9
8.28303	4.44342e-05	1.80422	168.9
8.28656	4.44408e-05	1.80422	168.899
8.29009	4.44474e-05	1.80422	168.899
8.29473	4.44562e-05	1.80422	168.899
8.29936	4.44649e-05	1.80422	168.899
8.30339	4.44725e-05	1.80422	168.899
8.30701	4.44794e-05	1.80422	168.899
8.31079	4.44866e-05	1.80422	168.899
8.31874	4.45016e-05	1.80422	168.898
8.32818	4.45194e-05	1.80422	168.898
8.33761	4.45374e-05	1.80422	168.898
8.34373	4.45491e-05	1.80422	168.898
8.34985	4.45606e-05	1.80422	168.898
8.35645	4.45731e-05	1.80422	168.897
8.36223	4.45842e-05	1.80422	168.897
8.36846	4.45961e-05	1.80422	168.897
8.37146	4.46018e-05	1.80422	168.897
8.37446	4.46075e-05	1.80421	168.897
8.37766	4.46136e-05	1.80421	168.897
8.38142	4.46207e-05	1.80421	168.897
8.38509	4.46277e-05	1.80421	168.896
8.38909	4.46354e-05	1.80421	168.896
8.39327	4.46434e-05	1.80421	168.896
8.3975	4.46514e-05	1.80421	168.896
8.4031	4.46621e-05	1.80421	168.896
8.41172	4.46786e-05	1.80421	168.896
8.41958	4.46936e-05	1.80421	168.895
8.42859	4.47108e-05	1.80421	168.895
8.43682	4.47266e-05	1.80421	168.895
8.4447	4.47417e-05	1.80421	168.895
8.45389	4.47593e-05	1.80421	168.894
8.46718	4.4785e-05	1.80421	168.894
8.48153	4.48126e-05	1.80421	168.893
8.49389	4.48362e-05	1.80421	168.893
8.50009	4.48482e-05	1.80421	168.893
8.50629	4.48602e-05	1.80421	168.893
8.51231	4.48719e-05	1.80421	168.893
8.51946	4.48857e-05	1.80421	168.892
8.52835	4.49028e-05	1.80421	168.892
8.53723	4.492e-05	1.80421	168.892
8.54531	4.49357e-05	1.80421	168.892
8.55228	4.49493e-05	1.80421	168.891
8.55925	4.49628e-05	1.80421	168.891
8.56195	4.4968e-05	1.80421	168.891
8.56465	4.49732e-05	1.80421	168.891
8.56827	4.49803e-05	1.80421	168.891
8.57411	4.49916e-05	1.80421	168.891
8.58494	4.50126e-05	1.80421	168.89
8.59314	4.50286e-05	1.80421	168.89
8.60135	4.50446e-05	1.80421	168.89
8.60991	4.50614e-05	1.80421	168.889
8.61564	4.50726e-05	1.80421	168.889
8.62004	4.50811e-05	1.80421	168.889
8.62444	4.50897e-05	1.80421	168.889
8.63034	4.51012e-05	1.80421	168.889
8.63784	4.51159e-05	1.80421	168.889
8.64192	4.51239e-05	1.80421	168.888
8.646	4.51318e-05	1.80421	168.888
8.65098	4.51416e-05	1.80421	168.888
8.65694	4.51533e-05	1.80421	168.888
8.664	4.51671e-05	1.80421	168.888
8.67159	4.5182e-05	1.80421	168.888
8.67899	4.51966e-05	1.80421	168.887
8.68291	4.52042e-05	1.80421	168.887
8.68683	4.52119e-05	1.80421	168.887
8.69161	4.52213e-05	1.80421	168.887
8.69745	4.52328e-05	1.80421	168.887
8.70442	4.52465e-05	1.80421	168.887
8.71141	4.52603e-05	1.80421	168.886
8.71846	4.52741e-05	1.80421	168.886
8.72476	4.52865e-05	1.80421	168.886
8.73032	4.52975e-05	1.80421	168.886
8.74243	4.53215e-05	1.80421	168.885
8.75581	4.5348e-05	1.80421	168.885
8.75784	4.5352e-05	1.80421	168.885
8.75987	4.5356e-05	1.80421	168.885
8.76421	4.53646e-05	1.80421	168.885
8.76873	4.53735e-05	1.80421	168.884
8.7735	4.53829e-05	1.80421	168.884
8.78111	4.5398e-05	1.80421	168.884
8.78468	4.54051e-05	1.80421	168.884
8.78826	4.54122e-05	1.80421	168.884
8.79203	4.54197e-05	1.80421	168.884
8.80457	4.54446e-05	1.80421	168.883
8.81787	4.5471e-05	1.80421	168.883
8.83011	4.54956e-05	1.80421	168.882
8.83329	4.55019e-05	1.80421	168.882
8.83647	4.55082e-05	1.80421	168.882
8.84002	4.55152e-05	1.80421	168.882
8.84743	4.55301e-05	1.80421	168.882
8.85384	4.55429e-05	1.80421	168.882
8.86026	4.55557e-05	1.80421	168.882
8.86546	4.55661e-05	1.80421	168.881
8.87214	4.55794e-05	1.80421	168.881
8.87949	4.55942e-05	1.80421	168.881
8.8904	4.5616e-05	1.80421	168.881
8.9014	4.56382e-05	1.80421	168.88
8.90293	4.56412e-05	1.80421	168.88
8.90446	4.56443e-05	1.80421	168.88
8.90939	4.56541e-05	1.80421	168.88
8.91619	4.56677e-05	1.80421	168.88
8.92177	4.56789e-05	1.80421	168.88
8.92767	4.56909e-05	1.80421	168.879
8.93431	4.57043e-05	1.80421	168.879
8.94026	4.57162e-05	1.80421	168.879
8.94793	4.57317e-05	1.80421	168.879
8.95458	4.57451e-05	1.80421	168.878
8.96472	4.57657e-05	1.80421	168.878
8.97131	4.57789e-05	1.80421	168.878
8.97789	4.57922e-05	1.80421	168.878
8.98362	4.58038e-05	1.80421	168.877
8.99093	4.58186e-05	1.80421	168.877
9.00157	4.58402e-05	1.80421	168.877
9.00607	4.58493e-05	1.80421	168.877
9.01058	4.58584e-05	1.80421	168.877
9.01974	4.5877e-05	1.80421	168.876
9.03115	4.59003e-05	1.80421	168.876
9.03496	4.5908e-05	1.80421	168.876
9.03877	4.59157e-05	1.80421	168.876
9.04309	4.59245e-05	1.80421	168.876
9.04711	4.59327e-05	1.80421	168.875
9.05334	4.59454e-05	1.80421	168.875
9.061	4.5961e-05	1.80421	168.875
9.06953	4.59784e-05	1.80421	168.875
9.07987	4.59995e-05	1.80421	168.874
9.09224	4.60247e-05	1.80421	168.874
9.09455	4.60294e-05	1.80421	168.874
9.09685	4.60342e-05	1.80421	168.874
9.10058	4.60418e-05	1.80421	168.874
9.10842	4.60579e-05	1.80421	168.873
9.11374	4.60688e-05	1.80421	168.873
9.11906	4.60797e-05	1.80421	168.873
9.12462	4.60912e-05	1.80421	168.873
9.13009	4.61024e-05	1.80421	168.873
9.13645	4.61155e-05	1.80421	168.872
9.14345	4.61299e-05	1.80421	168.872
9.14958	4.61425e-05	1.80421	168.872
9.15565	4.6155e-05	1.80421	168.872
9.16267	4.61694e-05	1.80421	168.872
9.17095	4.61865e-05	1.80421	168.871
9.18198	4.62092e-05	1.80421	168.871
9.19034	4.62266e-05	1.80421	168.871
9.19326	4.62326e-05	1.80421	168.87
9.19618	4.62386e-05	1.80421	168.87
9.19962	4.62457e-05	1.80421	168.87
9.20481	4.62564e-05	1.80421	168.87
9.21131	4.62699e-05	1.80421	168.87
9.22184	4.62917e-05	1.80421	168.87
9.23113	4.63109e-05	1.80421	168.869
9.24149	4.63325e-05	1.80421	168.869
9.25343	4.63573e-05	1.80421	168.868
9.26512	4.63816e-05	1.80421	168.868
9.2774	4.64073e-05	1.80421	168.868
9.27985	4.64123e-05	1.80421	168.868
9.28229	4.64174e-05	1.80421	168.867
9.28641	4.64259e-05	1.80421	168.867
9.29819	4.64506e-05	1.80421	168.867
9.30556	4.64659e-05	1.80421	168.867
9.31293	4.64813e-05	1.80421	168.866
9.32297	4.65024e-05	1.80421	168.866
9.32788	4.65127e-05	1.80421	168.866
9.33279	4.65229e-05	1.80421	168.866
9.33745	4.65326e-05	1.80421	168.866
9.34274	4.65437e-05	1.80421	168.865
9.34815	4.65551e-05	1.80421	168.865
9.36088	4.65818e-05	1.80421	168.865
9.37245	4.66061e-05	1.80421	168.864
9.37769	4.66172e-05	1.80421	168.864
9.38294	4.66282e-05	1.80421	168.864
9.39107	4.66453e-05	1.80421	168.864
9.40068	4.66656e-05	1.80421	168.863
9.40497	4.66747e-05	1.80421	168.863
9.40925	4.66837e-05	1.80421	168.863
9.41309	4.66918e-05	1.80421	168.863
9.41943	4.67052e-05	1.80421	168.863
9.42823	4.67238e-05	1.80421	168.862
9.43889	4.67466e-05	1.80421	168.862
9.44099	4.67509e-05	1.80421	168.862
9.44309	4.67553e-05	1.80421	168.862
9.44746	4.67645e-05	1.80421	168.862
9.4513	4.67727e-05	1.80421	168.862
9.45525	4.67811e-05	1.80421	168.862
9.45967	4.67904e-05	1.80421	168.861
9.46455	4.68008e-05	1.80421	168.861
9.47119	4.68148e-05	1.80421	168.861
9.47762	4.68285e-05	1.80421	168.861
9.48306	4.68401e-05	1.80421	168.861
9.49001	4.68548e-05	1.80421	168.86
9.49459	4.68646e-05	1.80421	168.86
9.49916	4.68744e-05	1.80421	168.86
9.50452	4.68858e-05	1.80421	168.86
9.51062	4.68988e-05	1.80421	168.86
9.51846	4.69154e-05	1.80421	168.859
9.52451	4.69284e-05	1.80421	168.859
9.53056	4.69413e-05	1.80421	168.859
9.54202	4.69659e-05	1.80421	168.858
9.55198	4.69873e-05	1.80421	168.858
9.56194	4.70085e-05	1.80421	168.858
9.56442	4.70138e-05	1.80421	168.858
9.5669	4.70192e-05	1.80421	168.858
9.57068	4.70273e-05	1.80421	168.857
9.57722	4.70413e-05	1.80421	168.857
9.588	4.70645e-05	1.80421	168.857
9.59168	4.70724e-05	1.80421	168.857
9.59536	4.70803e-05	1.80421	168.857
9.59885	4.70878e-05	1.80421	168.856
9.60403	4.70989e-05	1.80421	168.856
9.61324	4.71188e-05	1.80421	168.856
9.62489	4.71439e-05	1.80421	168.856
9.63669	4.71694e-05	1.80421	168.855
9.65064	4.71995e-05	1.80421	168.855
9.66699	4.72349e-05	1.80421	168.854
9.69667	4.72993e-05	1.80421	168.853
9.72187	4.7354e-05	1.80421	168.852
9.74113	4.73963e-05	1.80421	168.851
9.74895	4.74133e-05	1.80421	168.851
9.75677	4.74302e-05	1.80421	168.851
9.76383	4.74457e-05	1.80421	168.851
9.77362	4.74672e-05	1.80421	168.85
9.77825	4.74773e-05	1.80421	168.85
9.78288	4.74874e-05	1.80421	168.85
9.78717	4.74968e-05	1.80421	168.85
9.7926	4.75087e-05	1.80421	168.85
9.79927	4.75234e-05	1.80421	168.849
9.80454	4.75349e-05	1.80421	168.849
9.8098	4.75464e-05	1.80421	168.849
9.81935	4.75675e-05	1.80421	168.849
9.83313	4.75978e-05	1.80421	168.848
9.84552	4.76252e-05	1.80421	168.848
9.84779	4.76302e-05	1.80421	168.848
9.85005	4.76351e-05	1.80421	168.847
9.85314	4.76419e-05	1.80421	168.847
9.86206	4.76616e-05	1.80421	168.847
9.87343	4.76867e-05	1.80421	168.847
9.88648	4.77157e-05	1.80421	168.846
9.88955	4.77224e-05	1.80421	168.846
9.89261	4.77291e-05	1.80421	168.846
9.89736	4.77397e-05	1.80421	168.846
9.90383	4.7754e-05	1.80421	168.845
9.91369	4.77757e-05	1.80421	168.845
9.91941	4.77885e-05	1.80421	168.845
9.92514	4.78013e-05	1.80421	168.845
9.9354	4.78241e-05	1.80421	168.844
9.93759	4.78289e-05	1.80421	168.844
9.93977	4.78338e-05	1.80421	168.844
9.94257	4.78401e-05	1.80421	168.844
9.94901	4.78543e-05	1.80421	168.844
9.95344	4.78642e-05	1.80421	168.844
9.95786	4.78741e-05	1.80421	168.844
9.96872	4.78982e-05	1.80421	168.843
9.97139	4.79043e-05	1.80421	168.843
9.97406	4.79102e-05	1.80421	168.843
9.97743	4.79178e-05	1.80421	168.843
9.98119	4.79262e-05	1.80421	168.843
9.99125	4.79488e-05	1.80421	168.842
9.99652	4.79606e-05	1.80421	168.842
10.0018	4.79724e-05	1.80421	168.842
10.006	4.79818e-05	1.80421	168.842
10.01	4.79907e-05	1.80421	168.842
10.0156	4.80033e-05	1.80421	168.841
10.0217	4.8017e-05	1.80421	168.841
10.0246	4.80235e-05	1.80421	168.841
10.0275	4.803e-05	1.80421	168.841
10.0318	4.80397e-05	1.80421	168.841
10.0369	4.80511e-05	1.80421	168.841
10.0416	4.80617e-05	1.80421	168.84
10.046	4.80715e-05	1.80421	168.84
10.0508	4.80822e-05	1.80421	168.84
10.0553	4.80925e-05	1.80421	168.84
10.0597	4.81023e-05	1.80421	168.84
10.0653	4.81151e-05	1.80421	168.84
10.0704	4.81264e-05	1.80421	168.839
10.0745	4.81357e-05	1.80421	168.839
10.0786	4.81449e-05	1.80421	168.839
10.0826	4.81539e-05	1.80421	168.839
10.0866	4.81629e-05	1.80421	168.839
10.0902	4.81711e-05	1.80421	168.839
10.0996	4.81926e-05	1.80421	168.838
10.1034	4.8201e-05	1.80421	168.838
10.1072	4.82095e-05	1.80421	168.838
10.1126	4.82219e-05	1.80421	168.838
10.123	4.82453e-05	1.80421	168.837
10.1305	4.82624e-05	1.80421	168.837
10.135	4.82725e-05	1.80421	168.837
10.1395	4.82827e-05	1.80421	168.837
10.1456	4.82967e-05	1.80421	168.837
10.1511	4.83091e-05	1.80421	168.836
10.1578	4.83244e-05	1.80421	168.836
10.1656	4.83421e-05	1.80421	168.836
10.1739	4.8361e-05	1.80421	168.835
10.1816	4.83786e-05	1.80421	168.835
10.1879	4.83929e-05	1.80421	168.835
10.1974	4.84147e-05	1.80421	168.835
10.2056	4.84334e-05	1.80421	168.834
10.2137	4.84519e-05	1.80421	168.834
10.2213	4.84691e-05	1.80421	168.834
10.2273	4.8483e-05	1.80421	168.833
10.2328	4.84955e-05	1.80421	168.833
10.2389	4.85096e-05	1.80421	168.833
10.2455	4.85248e-05	1.80421	168.833
10.2533	4.85425e-05	1.80421	168.832
10.2707	4.85826e-05	1.80421	168.832
10.2771	4.85975e-05	1.80421	168.832
10.2836	4.86123e-05	1.80421	168.831
10.2894	4.86258e-05	1.80421	168.831
10.2965	4.86421e-05	1.80421	168.831
10.3026	4.86562e-05	1.80421	168.831
10.3082	4.86689e-05	1.80421	168.83
10.3138	4.8682e-05	1.80421	168.83
10.3176	4.86907e-05	1.80421	168.83
10.3214	4.86994e-05	1.80421	168.83
10.3256	4.87092e-05	1.80421	168.83
10.3331	4.87265e-05	1.80421	168.829
10.343	4.87495e-05	1.80421	168.829
10.3572	4.87822e-05	1.80421	168.828
10.3604	4.87896e-05	1.80421	168.828
10.3635	4.8797e-05	1.80421	168.828
10.3677	4.88068e-05	1.80421	168.828
10.3725	4.88179e-05	1.80421	168.828
10.3798	4.8835e-05	1.80421	168.828
10.3874	4.88526e-05	1.80421	168.827
10.3943	4.88686e-05	1.80421	168.827
10.4006	4.88833e-05	1.80421	168.827
10.407	4.88983e-05	1.80421	168.827
10.4161	4.89195e-05	1.80421	168.826
10.4291	4.89497e-05	1.80421	168.826
10.4348	4.89631e-05	1.80421	168.825
10.4406	4.89767e-05	1.80421	168.825
10.4478	4.89936e-05	1.8042	168.825
10.4569	4.9015e-05	1.8042	168.825
10.4627	4.90285e-05	1.8042	168.824
10.4685	4.9042e-05	1.8042	168.824
10.4734	4.90536e-05	1.8042	168.824
10.4795	4.90678e-05	1.8042	168.824
10.4859	4.90829e-05	1.8042	168.823
10.4924	4.90982e-05	1.8042	168.823
10.4979	4.91112e-05	1.8042	168.823
10.5049	4.91276e-05	1.8042	168.823
10.5079	4.91347e-05	1.8042	168.823
10.5109	4.91419e-05	1.8042	168.822
10.5162	4.91541e-05	1.8042	168.822
10.5223	4.91687e-05	1.8042	168.822
10.5281	4.91822e-05	1.8042	168.822
10.5338	4.91958e-05	1.8042	168.822
10.5388	4.92075e-05	1.8042	168.821
10.5442	4.92204e-05	1.8042	168.821
10.5501	4.92341e-05	1.8042	168.821
10.5548	4.92452e-05	1.8042	168.821
10.5589	4.9255e-05	1.8042	168.821
10.564	4.92671e-05	1.8042	168.82
10.5685	4.92779e-05	1.8042	168.82
10.5723	4.92868e-05	1.8042	168.82
10.5768	4.92974e-05	1.8042	168.82
10.5818	4.93093e-05	1.8042	168.82
10.5904	4.93298e-05	1.8042	168.819
10.5989	4.93499e-05	1.8042	168.819
10.6037	4.93614e-05	1.8042	168.819
10.6086	4.9373e-05	1.8042	168.819
10.6138	4.93853e-05	1.8042	168.818
10.6185	4.93966e-05	1.8042	168.818
10.6233	4.94079e-05	1.8042	168.818
10.6271	4.94171e-05	1.8042	168.818
10.6307	4.94257e-05	1.8042	168.818
10.6374	4.94414e-05	1.8042	168.817
10.641	4.94502e-05	1.8042	168.817
10.6447	4.9459e-05	1.8042	168.817
10.6485	4.94681e-05	1.8042	168.817
10.6536	4.94803e-05	1.8042	168.817
10.6596	4.94947e-05	1.8042	168.817
10.6648	4.95072e-05	1.8042	168.816
10.6701	4.95197e-05	1.8042	168.816
10.6744	4.95301e-05	1.8042	168.816
10.6788	4.95405e-05	1.8042	168.816
10.6837	4.95524e-05	1.8042	168.816
10.691	4.95699e-05	1.8042	168.815
10.6948	4.95789e-05	1.8042	168.815
10.6985	4.95878e-05	1.8042	168.815
10.7036	4.96001e-05	1.8042	168.815
10.7129	4.96224e-05	1.8042	168.814
10.7227	4.96459e-05	1.8042	168.814
10.7278	4.96583e-05	1.8042	168.814
10.732	4.96682e-05	1.8042	168.814
10.7361	4.96781e-05	1.8042	168.814
10.7395	4.96864e-05	1.8042	168.813
10.7433	4.96955e-05	1.8042	168.813
10.7476	4.97059e-05	1.8042	168.813
10.7547	4.97231e-05	1.8042	168.813
10.761	4.97382e-05	1.8042	168.813
10.7664	4.97513e-05	1.8042	168.812
10.7715	4.97635e-05	1.8042	168.812
10.7765	4.97758e-05	1.8042	168.812
10.7835	4.97926e-05	1.8042	168.812
10.7906	4.98099e-05	1.8042	168.811
10.7973	4.98262e-05	1.8042	168.811
10.804	4.98424e-05	1.8042	168.811
10.8074	4.98508e-05	1.8042	168.811
10.8109	4.98591e-05	1.8042	168.811
10.815	4.98691e-05	1.8042	168.81
10.823	4.98885e-05	1.8042	168.81
10.8307	4.99073e-05	1.8042	168.81
10.8336	4.99144e-05	1.8042	168.81
10.8366	4.99215e-05	1.8042	168.809
10.8402	4.99304e-05	1.8042	168.809
10.8456	4.99435e-05	1.8042	168.809
10.8543	4.99646e-05	1.8042	168.809
10.8637	4.99876e-05	1.8042	168.808
10.87	5.00029e-05	1.8042	168.808
10.8762	5.00182e-05	1.8042	168.808
10.8859	5.00419e-05	1.8042	168.807
10.8983	5.00725e-05	1.8042	168.807
10.9099	5.01006e-05	1.8042	168.807
10.9196	5.01244e-05	1.8042	168.806
10.9229	5.01325e-05	1.8042	168.806
10.9262	5.01406e-05	1.8042	168.806
10.9308	5.01518e-05	1.8042	168.806
10.9369	5.01669e-05	1.8042	168.805
10.9427	5.01811e-05	1.8042	168.805
10.9484	5.01952e-05	1.8042	168.805
10.9536	5.02078e-05	1.8042	168.805
10.9597	5.02228e-05	1.8042	168.804
10.9671	5.02412e-05	1.8042	168.804
10.9729	5.02555e-05	1.8042	168.804
10.9787	5.02699e-05	1.8042	168.804
10.9847	5.02847e-05	1.8042	168.803
10.9902	5.02981e-05	1.8042	168.803
10.9957	5.03117e-05	1.8042	168.803
11.0008	5.03243e-05	1.8042	168.803
11.009	5.03448e-05	1.8042	168.802
11.0251	5.03846e-05	1.8042	168.802
11.0302	5.03971e-05	1.8042	168.802
11.0352	5.04097e-05	1.8042	168.801
11.0405	5.04227e-05	1.8042	168.801
11.0486	5.0443e-05	1.8042	168.801
11.0525	5.04526e-05	1.8042	168.801
11.0564	5.04623e-05	1.8042	168.8
11.0605	5.04726e-05	1.8042	168.8
11.0656	5.04852e-05	1.8042	168.8
11.0745	5.05075e-05	1.8042	168.8
11.0854	5.05347e-05	1.8042	168.799
11.0953	5.05594e-05	1.8042	168.799
11.1062	5.05865e-05	1.8042	168.798
11.1204	5.06221e-05	1.8042	168.798
11.134	5.06562e-05	1.8042	168.797
11.1446	5.06827e-05	1.8042	168.797
11.149	5.06937e-05	1.8042	168.797
11.1534	5.07048e-05	1.8042	168.796
11.16	5.07214e-05	1.8042	168.796
11.1659	5.07362e-05	1.8042	168.796
11.1738	5.07561e-05	1.8042	168.796
11.1816	5.07758e-05	1.8042	168.795
11.1859	5.07866e-05	1.8042	168.795
11.1903	5.07975e-05	1.8042	168.795
11.1962	5.08127e-05	1.8042	168.795
11.202	5.08271e-05	1.8042	168.794
11.2068	5.08393e-05	1.8042	168.794
11.2116	5.08515e-05	1.8042	168.794
11.2189	5.08698e-05	1.8042	168.794
11.2255	5.08865e-05	1.8042	168.793
11.2321	5.09032e-05	1.8042	168.793
11.2455	5.09372e-05	1.8042	168.793
11.2503	5.09493e-05	1.8042	168.792
11.255	5.09614e-05	1.8042	168.792
11.2604	5.0975e-05	1.8042	168.792
11.2657	5.09882e-05	1.8042	168.792
11.2704	5.10005e-05	1.8042	168.791
11.277	5.10171e-05	1.8042	168.791
11.2835	5.10336e-05	1.8042	168.791
11.29	5.10502e-05	1.8042	168.791
11.2965	5.10668e-05	1.8042	168.79
11.3023	5.10816e-05	1.8042	168.79
11.3081	5.10964e-05	1.8042	168.79
11.3138	5.11109e-05	1.8042	168.79
11.322	5.1132e-05	1.8042	168.789
11.3247	5.11387e-05	1.8042	168.789
11.3273	5.11454e-05	1.8042	168.789
11.3312	5.11553e-05	1.8042	168.789
11.3353	5.11659e-05	1.8042	168.789
11.3416	5.11818e-05	1.8042	168.788
11.3513	5.12069e-05	1.8042	168.788
11.3629	5.12365e-05	1.8042	168.788
11.3773	5.12734e-05	1.8042	168.787
11.3924	5.13124e-05	1.8042	168.786
11.4006	5.13335e-05	1.8042	168.786
11.4088	5.13546e-05	1.8042	168.786
11.4193	5.13814e-05	1.8042	168.785
11.4279	5.14036e-05	1.8042	168.785
11.4369	5.14272e-05	1.8042	168.784
11.4422	5.14406e-05	1.8042	168.784
11.4474	5.1454e-05	1.8042	168.784
11.4576	5.14806e-05	1.8042	168.783
11.4693	5.15108e-05	1.8042	168.783
11.48	5.15384e-05	1.8042	168.782
11.4823	5.15444e-05	1.8042	168.782
11.4845	5.15503e-05	1.8042	168.782
11.4872	5.15573e-05	1.8042	168.782
11.4907	5.15664e-05	1.8042	168.782
11.4959	5.15798e-05	1.8042	168.782
11.5006	5.15921e-05	1.8042	168.782
11.5044	5.1602e-05	1.8042	168.781
11.5087	5.16133e-05	1.8042	168.781
11.5196	5.16415e-05	1.8042	168.781
11.5248	5.16551e-05	1.8042	168.781
11.53	5.16687e-05	1.8042	168.78
11.5343	5.16799e-05	1.8042	168.78
11.5418	5.16994e-05	1.8042	168.78
11.5466	5.17119e-05	1.8042	168.78
11.5514	5.17244e-05	1.8042	168.779
11.5563	5.17372e-05	1.8042	168.779
11.5616	5.17511e-05	1.8042	168.779
11.5676	5.17668e-05	1.8042	168.779
11.5767	5.17907e-05	1.8042	168.778
11.58	5.17994e-05	1.8042	168.778
11.5833	5.18081e-05	1.8042	168.778
11.587	5.18177e-05	1.8042	168.778
11.5924	5.1832e-05	1.8042	168.778
11.5984	5.18475e-05	1.8042	168.777
11.6043	5.1863e-05	1.8042	168.777
11.6091	5.18757e-05	1.8042	168.777
11.6156	5.18929e-05	1.8042	168.777
11.6224	5.19109e-05	1.8042	168.776
11.6304	5.19318e-05	1.8042	168.776
11.637	5.19493e-05	1.8042	168.776
11.6424	5.19634e-05	1.8042	168.775
11.6484	5.19793e-05	1.8042	168.775
11.6559	5.1999e-05	1.8042	168.775
11.664	5.20204e-05	1.8042	168.774
11.6689	5.20334e-05	1.8042	168.774
11.6738	5.20464e-05	1.8042	168.774
11.6794	5.20612e-05	1.8042	168.774
11.6852	5.20767e-05	1.8042	168.773
11.6905	5.20907e-05	1.8042	168.773
11.6965	5.21066e-05	1.8042	168.773
11.7033	5.21247e-05	1.8042	168.773
11.709	5.21398e-05	1.8042	168.772
11.714	5.2153e-05	1.8042	168.772
11.7196	5.21677e-05	1.8042	168.772
11.7231	5.21772e-05	1.8042	168.772
11.7267	5.21867e-05	1.8042	168.772
11.7314	5.21992e-05	1.8042	168.771
11.74	5.22222e-05	1.8042	168.771
11.747	5.22408e-05	1.8042	168.771
11.7542	5.22601e-05	1.8042	168.77
11.7571	5.22678e-05	1.8042	168.77
11.76	5.22755e-05	1.8042	168.77
11.7638	5.22855e-05	1.8042	168.77
11.7677	5.2296e-05	1.8042	168.77
11.7735	5.23114e-05	1.8042	168.77
11.7813	5.23323e-05	1.8042	168.769
11.7862	5.23453e-05	1.8042	168.769
11.7911	5.23584e-05	1.8042	168.769
11.7963	5.23724e-05	1.8042	168.769
11.8015	5.23863e-05	1.8042	168.768
11.8109	5.24115e-05	1.8042	168.768
11.815	5.24227e-05	1.8042	168.768
11.8192	5.2434e-05	1.8042	168.768
11.8236	5.24457e-05	1.8042	168.767
11.8282	5.24582e-05	1.8042	168.767
11.8337	5.24729e-05	1.8042	168.767
11.839	5.24872e-05	1.8042	168.767
11.8436	5.24994e-05	1.8042	168.766
11.8481	5.25117e-05	1.8042	168.766
11.8532	5.25254e-05	1.8042	168.766
11.8575	5.2537e-05	1.8042	168.766
11.8618	5.25485e-05	1.8042	168.766
11.8699	5.25703e-05	1.8042	168.765
11.8791	5.25953e-05	1.8042	168.765
11.8854	5.26122e-05	1.8042	168.765
11.8903	5.26255e-05	1.8042	168.764
11.8952	5.26389e-05	1.8042	168.764
11.9006	5.26534e-05	1.8042	168.764
11.9069	5.26706e-05	1.8042	168.764
11.9129	5.26867e-05	1.8042	168.763
11.9189	5.27029e-05	1.8042	168.763
11.925	5.27194e-05	1.8042	168.763
11.9319	5.27381e-05	1.8042	168.762
11.9342	5.27444e-05	1.8042	168.762
11.9365	5.27508e-05	1.8042	168.762
11.9395	5.27588e-05	1.8042	168.762
11.9432	5.27688e-05	1.8042	168.762
11.9471	5.27795e-05	1.8042	168.762
11.9524	5.2794e-05	1.8042	168.762
11.9556	5.28027e-05	1.8042	168.761
11.9589	5.28114e-05	1.8042	168.761
11.9653	5.28289e-05	1.8042	168.761
11.9745	5.28542e-05	1.8042	168.76
11.9769	5.28608e-05	1.8042	168.76
11.9794	5.28675e-05	1.8042	168.76
11.983	5.28772e-05	1.8042	168.76
11.9869	5.2888e-05	1.8042	168.76
11.9916	5.29007e-05	1.8042	168.76
11.9958	5.29122e-05	1.8042	168.76
12.0001	5.29239e-05	1.8042	168.759
12.0051	5.29377e-05	1.8042	168.759
12.01	5.2951e-05	1.8042	168.759
12.0148	5.29643e-05	1.8042	168.759
12.0194	5.29768e-05	1.8042	168.758
12.0236	5.29883e-05	1.8042	168.758
12.0291	5.30034e-05	1.8042	168.758
12.0375	5.30264e-05	1.8042	168.758
12.0459	5.30497e-05	1.8042	168.757
12.0575	5.30816e-05	1.8042	168.757
12.0593	5.30864e-05	1.8042	168.757
12.0611	5.30913e-05	1.8042	168.757
12.0646	5.31011e-05	1.8042	168.756
12.0697	5.31149e-05	1.8042	168.756
12.0744	5.31279e-05	1.8042	168.756
12.0842	5.31549e-05	1.8042	168.755
12.0951	5.31849e-05	1.8042	168.755
12.1067	5.32171e-05	1.8042	168.754
12.1103	5.32269e-05	1.8042	168.754
12.1138	5.32367e-05	1.8042	168.754
12.1185	5.32498e-05	1.8042	168.754
12.1229	5.32619e-05	1.8042	168.754
12.1272	5.32736e-05	1.8042	168.753
12.1335	5.32913e-05	1.8042	168.753
12.1406	5.3311e-05	1.8042	168.753
12.1495	5.33355e-05	1.8042	168.752
12.1545	5.33492e-05	1.8042	168.752
12.1594	5.33631e-05	1.8042	168.752
12.1641	5.3376e-05	1.80419	168.752
12.1721	5.33983e-05	1.80419	168.751
12.1839	5.34313e-05	1.80419	168.751
12.1874	5.3441e-05	1.80419	168.751
12.1909	5.34507e-05	1.80419	168.751
12.1961	5.34651e-05	1.80419	168.75
12.2013	5.34797e-05	1.80419	168.75
12.2066	5.34945e-05	1.80419	168.75
12.2141	5.35154e-05	1.80419	168.749
12.2182	5.35269e-05	1.80419	168.749
12.2223	5.35384e-05	1.80419	168.749
12.228	5.35543e-05	1.80419	168.749
12.2359	5.35763e-05	1.80419	168.748
12.2467	5.36066e-05	1.80419	168.748
12.2539	5.36269e-05	1.80419	168.748
12.2564	5.36338e-05	1.80419	168.747
12.2588	5.36407e-05	1.80419	168.747
12.2622	5.36502e-05	1.80419	168.747
12.2685	5.36677e-05	1.80419	168.747
12.2762	5.36896e-05	1.80419	168.747
12.2783	5.36953e-05	1.80419	168.746
12.2803	5.3701e-05	1.80419	168.746
12.283	5.37084e-05	1.80419	168.746
12.2888	5.37248e-05	1.80419	168.746
12.2947	5.37413e-05	1.80419	168.746
12.3001	5.37566e-05	1.80419	168.745
12.3055	5.3772e-05	1.80419	168.745
12.3102	5.37852e-05	1.80419	168.745
12.3151	5.37989e-05	1.80419	168.745
12.3204	5.38139e-05	1.80419	168.744
12.3268	5.38319e-05	1.80419	168.744
12.3334	5.38506e-05	1.80419	168.744
12.3422	5.38757e-05	1.80419	168.743
12.3509	5.39002e-05	1.80419	168.743
12.3621	5.39319e-05	1.80419	168.742
12.3728	5.39623e-05	1.80419	168.742
12.3815	5.39869e-05	1.80419	168.742
12.3867	5.40018e-05	1.80419	168.741
12.3919	5.40167e-05	1.80419	168.741
12.3963	5.40291e-05	1.80419	168.741
12.4025	5.40469e-05	1.80419	168.741
[truncated: 35,118 more rows]

## Sheet: 60stp_60sdt
Time	Vesicularity	H2Ot	CO2
(s)	(vol frac)	(wt%)	(ppm)
0	3.39292e-05	1.80424	169.024
7.62584e-05	3.39292e-05	1.80424	169.024
0.000457551	3.39292e-05	1.80424	169.024
0.00185452	3.39294e-05	1.80424	169.024
0.00507158	3.39301e-05	1.80424	169.024
0.0158588	3.39343e-05	1.80424	169.024
0.0190144	3.39359e-05	1.80424	169.024
0.0213701	3.39372e-05	1.80424	169.024
0.0237258	3.39384e-05	1.80424	169.024
0.0265658	3.39401e-05	1.80424	169.024
0.0289722	3.39415e-05	1.80424	169.024
0.0313408	3.39429e-05	1.80424	169.024
0.0333861	3.39441e-05	1.80424	169.024
0.0353003	3.39453e-05	1.80424	169.024
0.0373763	3.39465e-05	1.80424	169.024
0.0407627	3.39487e-05	1.80424	169.024
0.0431358	3.39502e-05	1.80424	169.024
0.0455089	3.39517e-05	1.80424	169.024
0.0475993	3.39531e-05	1.80424	169.024
0.0498341	3.39546e-05	1.80424	169.024
0.0520735	3.39561e-05	1.80424	169.024
0.0539765	3.39573e-05	1.80424	169.024
0.0554316	3.39583e-05	1.80424	169.024
0.0568866	3.39593e-05	1.80424	169.024
0.058996	3.39607e-05	1.80424	169.024
0.0615037	3.39624e-05	1.80424	169.024
0.0638789	3.3964e-05	1.80424	169.024
0.0659597	3.39655e-05	1.80424	169.024
0.0679397	3.39668e-05	1.80424	169.024
0.0702934	3.39685e-05	1.80424	169.024
0.0719547	3.39696e-05	1.80424	169.024
0.073616	3.39708e-05	1.80424	169.024
0.0762592	3.39727e-05	1.80424	169.024
0.0783967	3.39742e-05	1.80424	169.024
0.0805591	3.39757e-05	1.80424	169.024
0.0839368	3.39782e-05	1.80424	169.024
0.0859914	3.39796e-05	1.80424	169.024
0.0869051	3.39802e-05	1.80424	169.024
0.0878187	3.39809e-05	1.80424	169.024
0.0896644	3.39822e-05	1.80424	169.024
0.0931058	3.39848e-05	1.80424	169.024
0.0953524	3.39863e-05	1.80424	169.024
0.0975989	3.3988e-05	1.80424	169.024
0.0998205	3.39896e-05	1.80424	169.024
0.102042	3.39912e-05	1.80424	169.024
0.104168	3.39928e-05	1.80424	169.024
0.105737	3.39939e-05	1.80424	169.024
0.107306	3.39951e-05	1.80424	169.024
0.108744	3.39962e-05	1.80424	169.024
0.111116	3.39979e-05	1.80424	169.024
0.113618	3.39998e-05	1.80424	169.024
0.116346	3.40018e-05	1.80424	169.024
0.118324	3.40033e-05	1.80424	169.024
0.120301	3.40048e-05	1.80424	169.024
0.122741	3.40066e-05	1.80424	169.024
0.125046	3.40083e-05	1.80424	169.024
0.127351	3.401e-05	1.80424	169.024
0.129596	3.40117e-05	1.80424	169.024
0.132014	3.40135e-05	1.80424	169.024
0.13601	3.40166e-05	1.80424	169.024
0.137824	3.40179e-05	1.80424	169.024
0.139638	3.40193e-05	1.80424	169.024
0.141328	3.40206e-05	1.80424	169.024
0.144712	3.40231e-05	1.80424	169.024
0.148199	3.40258e-05	1.80424	169.024
0.150766	3.40277e-05	1.80424	169.024
0.153333	3.40297e-05	1.80424	169.024
0.155676	3.40315e-05	1.80424	169.024
0.157575	3.40329e-05	1.80424	169.024
0.159499	3.40343e-05	1.80424	169.024
0.161781	3.40361e-05	1.80424	169.024
0.163617	3.40375e-05	1.80424	169.024
0.165454	3.40388e-05	1.80424	169.024
0.167328	3.40403e-05	1.80424	169.024
0.169871	3.40423e-05	1.80424	169.024
0.172866	3.40446e-05	1.80424	169.024
0.17507	3.40462e-05	1.80424	169.024
0.177274	3.40479e-05	1.80424	169.024
0.179043	3.40493e-05	1.80424	169.024
0.181561	3.40513e-05	1.80424	169.024
0.184071	3.40532e-05	1.80424	169.024
0.18656	3.40551e-05	1.80424	169.024
0.189417	3.40573e-05	1.80424	169.024
0.192412	3.40597e-05	1.80424	169.024
0.195407	3.4062e-05	1.80424	169.024
0.19881	3.40646e-05	1.80424	169.024
0.203055	3.40679e-05	1.80424	169.024
0.206808	3.40707e-05	1.80424	169.024
0.209816	3.40731e-05	1.80424	169.024
0.212457	3.40752e-05	1.80424	169.024
0.215098	3.40773e-05	1.80424	169.024
0.218041	3.40796e-05	1.80424	169.024
0.221031	3.40819e-05	1.80424	169.024
0.223157	3.40835e-05	1.80424	169.024
0.225283	3.40852e-05	1.80424	169.024
0.227414	3.40869e-05	1.80424	169.024
0.229976	3.40889e-05	1.80424	169.024
0.235647	3.40934e-05	1.80424	169.024
0.237442	3.40948e-05	1.80424	169.024
0.239237	3.40962e-05	1.80424	169.024
0.241479	3.40979e-05	1.80424	169.024
0.244428	3.41003e-05	1.80424	169.024
0.247196	3.41024e-05	1.80424	169.024
0.249978	3.41046e-05	1.80424	169.024
0.253031	3.4107e-05	1.80424	169.024
0.256806	3.411e-05	1.80424	169.024
0.260459	3.41129e-05	1.80424	169.024
0.267052	3.41181e-05	1.80424	169.023
0.269619	3.41201e-05	1.80424	169.023
0.272186	3.41221e-05	1.80424	169.023
0.274519	3.4124e-05	1.80424	169.023
0.277214	3.41261e-05	1.80424	169.023
0.279917	3.41282e-05	1.80424	169.023
0.284161	3.41316e-05	1.80424	169.023
0.288495	3.41351e-05	1.80424	169.023
0.290432	3.41366e-05	1.80424	169.023
0.29237	3.41381e-05	1.80424	169.023
0.294576	3.41399e-05	1.80424	169.023
0.297392	3.41421e-05	1.80424	169.023
0.300985	3.4145e-05	1.80424	169.023
0.304786	3.4148e-05	1.80424	169.023
0.308382	3.41509e-05	1.80424	169.023
0.311886	3.41537e-05	1.80424	169.023
0.314438	3.41557e-05	1.80424	169.023
0.316989	3.41577e-05	1.80424	169.023
0.321048	3.4161e-05	1.80424	169.023
0.325097	3.41642e-05	1.80424	169.023
0.329925	3.41681e-05	1.80424	169.023
0.336308	3.41731e-05	1.80424	169.023
0.339387	3.41756e-05	1.80424	169.023
0.342465	3.41781e-05	1.80424	169.023
0.347589	3.41823e-05	1.80424	169.023
0.350859	3.41849e-05	1.80424	169.023
0.354129	3.41875e-05	1.80424	169.023
0.35696	3.41897e-05	1.80424	169.023
0.362669	3.41944e-05	1.80424	169.023
0.369195	3.41996e-05	1.80424	169.023
0.372216	3.4202e-05	1.80424	169.023
0.375237	3.42044e-05	1.80424	169.023
0.378096	3.42068e-05	1.80424	169.023
0.381806	3.42097e-05	1.80424	169.023
0.38495	3.42122e-05	1.80424	169.023
0.388094	3.42148e-05	1.80424	169.023
0.390772	3.4217e-05	1.80424	169.023
0.392962	3.42188e-05	1.80424	169.023
0.396512	3.42216e-05	1.80424	169.023
0.403814	3.42276e-05	1.80424	169.023
0.408677	3.42315e-05	1.80424	169.023
0.413541	3.42355e-05	1.80424	169.023
0.417591	3.42388e-05	1.80424	169.023
0.421	3.42415e-05	1.80424	169.023
0.424553	3.42444e-05	1.80424	169.023
0.427432	3.42468e-05	1.80424	169.023
0.431097	3.42497e-05	1.80424	169.023
0.435961	3.42537e-05	1.80424	169.023
0.444153	3.42603e-05	1.80424	169.023
0.452345	3.42672e-05	1.80424	169.023
0.45478	3.42691e-05	1.80424	169.023
0.457215	3.42711e-05	1.80424	169.023
0.46065	3.42739e-05	1.80424	169.023
0.464525	3.42771e-05	1.80424	169.023
0.467639	3.42796e-05	1.80424	169.023
0.471675	3.42829e-05	1.80424	169.023
0.47571	3.42862e-05	1.80424	169.023
0.479163	3.4289e-05	1.80424	169.023
0.482616	3.42918e-05	1.80424	169.023
0.489737	3.42978e-05	1.80424	169.023
0.491474	3.42992e-05	1.80424	169.023
0.49321	3.43006e-05	1.80424	169.023
0.497809	3.43043e-05	1.80424	169.023
0.502408	3.43081e-05	1.80424	169.023
0.506948	3.43118e-05	1.80424	169.023
0.511536	3.43156e-05	1.80424	169.023
0.51526	3.43187e-05	1.80424	169.023
0.519054	3.43218e-05	1.80424	169.023
0.524392	3.43262e-05	1.80424	169.023
0.529303	3.43302e-05	1.80424	169.023
0.53301	3.43333e-05	1.80424	169.023
0.536716	3.43364e-05	1.80424	169.023
0.541497	3.43404e-05	1.80424	169.023
0.546277	3.43442e-05	1.80424	169.023
0.550963	3.43481e-05	1.80424	169.023
0.555046	3.43516e-05	1.80424	169.023
0.558449	3.43544e-05	1.80424	169.023
0.561342	3.43568e-05	1.80424	169.023
0.564099	3.43591e-05	1.80424	169.023
0.567421	3.43618e-05	1.80424	169.023
0.571615	3.43653e-05	1.80424	169.023
0.57586	3.43688e-05	1.80424	169.023
0.582418	3.43742e-05	1.80424	169.023
0.58831	3.43792e-05	1.80424	169.023
0.59496	3.43848e-05	1.80424	169.023
0.600516	3.43894e-05	1.80424	169.023
0.607063	3.43949e-05	1.80424	169.023
0.609128	3.43966e-05	1.80424	169.023
0.611194	3.43983e-05	1.80424	169.023
0.613668	3.44004e-05	1.80424	169.023
0.616617	3.44028e-05	1.80424	169.023
0.620277	3.44059e-05	1.80424	169.023
0.624698	3.44096e-05	1.80424	169.023
0.628199	3.44125e-05	1.80424	169.023
0.631699	3.44154e-05	1.80424	169.023
0.639239	3.44217e-05	1.80424	169.023
0.645952	3.44274e-05	1.80424	169.023
0.648905	3.44299e-05	1.80424	169.023
0.651857	3.44323e-05	1.80424	169.023
0.655715	3.44356e-05	1.80424	169.023
0.662336	3.44412e-05	1.80424	169.023
0.667833	3.44458e-05	1.80424	169.023
0.67231	3.44495e-05	1.80424	169.023
0.676651	3.44532e-05	1.80424	169.023
0.68058	3.44565e-05	1.80424	169.023
0.686149	3.44611e-05	1.80424	169.023
0.68946	3.44639e-05	1.80424	169.023
0.69277	3.44667e-05	1.80424	169.023
0.697455	3.44706e-05	1.80424	169.023
0.701702	3.44743e-05	1.80424	169.023
0.705601	3.44776e-05	1.80424	169.023
0.711021	3.44822e-05	1.80424	169.023
0.717472	3.44877e-05	1.80424	169.023
0.722186	3.44916e-05	1.80424	169.023
0.724801	3.44938e-05	1.80424	169.023
0.727416	3.44961e-05	1.80424	169.023
0.731878	3.44999e-05	1.80424	169.023
0.739346	3.45063e-05	1.80424	169.022
0.742218	3.45087e-05	1.80424	169.022
0.74509	3.45111e-05	1.80424	169.022
0.749768	3.45151e-05	1.80424	169.022
0.755704	3.45202e-05	1.80424	169.022
0.760771	3.45244e-05	1.80424	169.022
0.765733	3.45287e-05	1.80424	169.022
0.773692	3.45355e-05	1.80424	169.022
0.78165	3.45422e-05	1.80424	169.022
0.787381	3.45471e-05	1.80424	169.022
0.793112	3.4552e-05	1.80424	169.022
0.798734	3.45568e-05	1.80424	169.022
0.805501	3.45626e-05	1.80424	169.022
0.815836	3.45714e-05	1.80424	169.022
0.821672	3.45764e-05	1.80424	169.022
0.827508	3.45815e-05	1.80424	169.022
0.834956	3.45879e-05	1.80424	169.022
0.84309	3.45949e-05	1.80424	169.022
0.853706	3.46041e-05	1.80424	169.022
0.85915	3.46088e-05	1.80424	169.022
0.864595	3.46135e-05	1.80424	169.022
0.868984	3.46173e-05	1.80424	169.022
0.87251	3.46203e-05	1.80424	169.022
0.875405	3.46228e-05	1.80424	169.022
0.878829	3.46257e-05	1.80424	169.022
0.881888	3.46284e-05	1.80424	169.022
0.887881	3.46335e-05	1.80424	169.022
0.894428	3.46392e-05	1.80424	169.022
0.902147	3.4646e-05	1.80424	169.022
0.912841	3.46551e-05	1.80424	169.022
0.916501	3.46583e-05	1.80424	169.022
0.920162	3.46615e-05	1.80424	169.022
0.928819	3.46691e-05	1.80424	169.022
0.933704	3.46733e-05	1.80424	169.022
0.93859	3.46776e-05	1.80424	169.022
0.947185	3.46852e-05	1.80424	169.022
0.949604	3.46872e-05	1.80424	169.022
0.952022	3.46893e-05	1.80424	169.022
0.955548	3.46924e-05	1.80424	169.022
0.963948	3.46996e-05	1.80424	169.022
0.97612	3.47103e-05	1.80424	169.022
0.990184	3.47227e-05	1.80424	169.022
1.01294	3.47424e-05	1.80424	169.022
1.02871	3.47567e-05	1.80424	169.021
1.03034	3.4758e-05	1.80424	169.021
1.03196	3.47594e-05	1.80424	169.021
1.03521	3.47622e-05	1.80424	169.021
1.03955	3.4766e-05	1.80424	169.021
1.0434	3.47694e-05	1.80424	169.021
1.04753	3.4773e-05	1.80424	169.021
1.05119	3.47762e-05	1.80424	169.021
1.05474	3.47794e-05	1.80424	169.021
1.05918	3.47833e-05	1.80424	169.021
1.0642	3.47878e-05	1.80424	169.021
1.06904	3.47921e-05	1.80424	169.021
1.07311	3.47957e-05	1.80424	169.021
1.0768	3.47989e-05	1.80424	169.021
1.08296	3.48043e-05	1.80424	169.021
1.09096	3.48114e-05	1.80424	169.021
1.09884	3.48185e-05	1.80424	169.021
1.10304	3.48222e-05	1.80424	169.021
1.10724	3.48259e-05	1.80424	169.021
1.11195	3.48301e-05	1.80424	169.021
1.11867	3.48361e-05	1.80424	169.021
1.12635	3.4843e-05	1.80424	169.021
1.13046	3.48466e-05	1.80424	169.021
1.13458	3.48503e-05	1.80424	169.021
1.1382	3.48535e-05	1.80424	169.021
1.14219	3.48571e-05	1.80424	169.021
1.14812	3.48623e-05	1.80424	169.021
1.15405	3.48676e-05	1.80424	169.021
1.15935	3.48724e-05	1.80424	169.021
1.16568	3.48781e-05	1.80424	169.021
1.17387	3.48854e-05	1.80424	169.021
1.18103	3.48918e-05	1.80424	169.021
1.18899	3.4899e-05	1.80424	169.021
1.19491	3.49043e-05	1.80424	169.021
1.20084	3.49096e-05	1.80424	169.021
1.20565	3.49139e-05	1.80424	169.021
1.21043	3.49182e-05	1.80424	169.021
1.21683	3.49239e-05	1.80424	169.021
1.22327	3.49298e-05	1.80424	169.021
1.22836	3.49344e-05	1.80424	169.021
1.23345	3.4939e-05	1.80424	169.021
1.23879	3.49438e-05	1.80424	169.021
1.24591	3.49502e-05	1.80424	169.02
1.24968	3.49536e-05	1.80424	169.02
1.25346	3.4957e-05	1.80424	169.02
1.25748	3.49607e-05	1.80424	169.02
1.26181	3.49646e-05	1.80424	169.02
1.26635	3.49687e-05	1.80424	169.02
1.27298	3.49747e-05	1.80424	169.02
1.28665	3.49872e-05	1.80424	169.02
1.29916	3.49984e-05	1.80424	169.02
1.31171	3.50098e-05	1.80424	169.02
1.32439	3.50215e-05	1.80424	169.02
1.32843	3.50252e-05	1.80424	169.02
1.33246	3.50288e-05	1.80424	169.02
1.33722	3.50331e-05	1.80424	169.02
1.34027	3.50359e-05	1.80424	169.02
1.34332	3.50387e-05	1.80424	169.02
1.34772	3.50427e-05	1.80424	169.02
1.35344	3.50479e-05	1.80424	169.02
1.35903	3.50531e-05	1.80424	169.02
1.36405	3.50577e-05	1.80424	169.02
1.36884	3.50621e-05	1.80424	169.02
1.37574	3.50684e-05	1.80424	169.02
1.3865	3.50784e-05	1.80424	169.02
1.39052	3.5082e-05	1.80424	169.02
1.39454	3.50857e-05	1.80424	169.02
1.39871	3.50895e-05	1.80424	169.02
1.40744	3.50975e-05	1.80424	169.02
1.41507	3.51045e-05	1.80424	169.02
1.41782	3.51071e-05	1.80424	169.02
1.42057	3.51096e-05	1.80424	169.02
1.42699	3.51156e-05	1.80424	169.02
1.43169	3.512e-05	1.80424	169.02
1.43639	3.51243e-05	1.80424	169.02
1.44181	3.51293e-05	1.80424	169.019
1.45158	3.51382e-05	1.80424	169.019
1.45917	3.51453e-05	1.80424	169.019
1.46676	3.51523e-05	1.80424	169.019
1.47018	3.51555e-05	1.80424	169.019
1.4736	3.51587e-05	1.80424	169.019
1.47718	3.5162e-05	1.80424	169.019
1.48607	3.51703e-05	1.80424	169.019
1.49074	3.51747e-05	1.80424	169.019
1.49542	3.5179e-05	1.80424	169.019
1.50019	3.51834e-05	1.80424	169.019
1.50641	3.51892e-05	1.80424	169.019
1.51285	3.51953e-05	1.80424	169.019
1.51533	3.51976e-05	1.80424	169.019
1.51781	3.51999e-05	1.80424	169.019
1.52075	3.52026e-05	1.80424	169.019
1.52481	3.52064e-05	1.80424	169.019
1.53149	3.52126e-05	1.80424	169.019
1.5392	3.52198e-05	1.80424	169.019
1.55135	3.52312e-05	1.80424	169.019
1.55378	3.52335e-05	1.80424	169.019
1.5562	3.52357e-05	1.80424	169.019
1.56152	3.52407e-05	1.80424	169.019
1.57515	3.52537e-05	1.80424	169.019
1.57716	3.52555e-05	1.80424	169.019
1.57916	3.52573e-05	1.80424	169.019
1.58262	3.52605e-05	1.80424	169.019
1.58706	3.52647e-05	1.80424	169.019
1.59671	3.52739e-05	1.80424	169.019
1.60179	3.52786e-05	1.80424	169.019
1.60686	3.52833e-05	1.80424	169.019
1.61784	3.52936e-05	1.80424	169.018
1.62915	3.53045e-05	1.80424	169.018
1.63111	3.53063e-05	1.80424	169.018
1.63308	3.53081e-05	1.80424	169.018
1.6363	3.53111e-05	1.80424	169.018
1.64052	3.53151e-05	1.80424	169.018
1.64473	3.53191e-05	1.80424	169.018
1.64878	3.53229e-05	1.80424	169.018
1.65299	3.53269e-05	1.80424	169.018
1.65964	3.53332e-05	1.80424	169.018
1.66676	3.534e-05	1.80424	169.018
1.6693	3.53424e-05	1.80424	169.018
1.67184	3.53448e-05	1.80424	169.018
1.67522	3.5348e-05	1.80424	169.018
1.68006	3.53526e-05	1.80424	169.018
1.69058	3.53626e-05	1.80424	169.018
1.69976	3.53713e-05	1.80424	169.018
1.71319	3.53843e-05	1.80424	169.018
1.71472	3.53856e-05	1.80424	169.018
1.71625	3.53871e-05	1.80424	169.018
1.72073	3.53913e-05	1.80424	169.018
1.72849	3.53987e-05	1.80424	169.018
1.73706	3.54068e-05	1.80424	169.018
1.74508	3.54145e-05	1.80424	169.018
1.75261	3.54217e-05	1.80424	169.018
1.75857	3.54274e-05	1.80424	169.018
1.76452	3.54332e-05	1.80424	169.018
1.7695	3.5438e-05	1.80424	169.017
1.77686	3.5445e-05	1.80424	169.017
1.78422	3.54521e-05	1.80424	169.017
1.79051	3.54582e-05	1.80424	169.017
1.80387	3.54712e-05	1.80424	169.017
1.8063	3.54735e-05	1.80424	169.017
1.80873	3.54758e-05	1.80424	169.017
1.81301	3.54799e-05	1.80424	169.017
1.81831	3.5485e-05	1.80424	169.017
1.82531	3.54918e-05	1.80424	169.017
1.83229	3.54985e-05	1.80424	169.017
1.83792	3.55039e-05	1.80424	169.017
1.84338	3.55092e-05	1.80424	169.017
1.85103	3.55167e-05	1.80424	169.017
1.86339	3.55286e-05	1.80424	169.017
1.87422	3.5539e-05	1.80424	169.017
1.87816	3.55429e-05	1.80424	169.017
1.8821	3.55467e-05	1.80424	169.017
1.8873	3.55518e-05	1.80424	169.017
1.89416	3.55585e-05	1.80424	169.017
1.90307	3.55672e-05	1.80424	169.017
1.91254	3.55765e-05	1.80424	169.017
1.91565	3.55795e-05	1.80424	169.016
1.91877	3.55825e-05	1.80424	169.016
1.92248	3.55861e-05	1.80424	169.016
1.92823	3.55917e-05	1.80424	169.016
1.93584	3.55991e-05	1.80424	169.016
1.94916	3.56123e-05	1.80424	169.016
1.96243	3.56253e-05	1.80424	169.016
1.97555	3.56381e-05	1.80424	169.016
1.99149	3.56539e-05	1.80424	169.016
1.99532	3.56576e-05	1.80424	169.016
1.99915	3.56613e-05	1.80424	169.016
2.00587	3.56679e-05	1.80424	169.016
2.01558	3.56774e-05	1.80424	169.016
2.02692	3.56886e-05	1.80424	169.016
2.03601	3.56976e-05	1.80424	169.016
2.04541	3.57069e-05	1.80424	169.016
2.05611	3.57176e-05	1.80424	169.015
2.06015	3.57216e-05	1.80424	169.015
2.06419	3.57256e-05	1.80424	169.015
2.06797	3.57294e-05	1.80424	169.015
2.07194	3.57333e-05	1.80424	169.015
2.07809	3.57394e-05	1.80424	169.015
2.08627	3.57475e-05	1.80424	169.015
2.09606	3.57573e-05	1.80424	169.015
2.10192	3.57631e-05	1.80424	169.015
2.10779	3.5769e-05	1.80424	169.015
2.11331	3.57745e-05	1.80424	169.015
2.11978	3.57809e-05	1.80424	169.015
2.13268	3.5794e-05	1.80424	169.015
2.13464	3.57958e-05	1.80424	169.015
2.13661	3.57978e-05	1.80424	169.015
2.1403	3.58014e-05	1.80423	169.015
2.14582	3.58069e-05	1.80423	169.015
2.15165	3.58128e-05	1.80423	169.015
2.15662	3.58177e-05	1.80423	169.015
2.16158	3.58227e-05	1.80423	169.015
2.16643	3.58276e-05	1.80423	169.015
2.17326	3.58344e-05	1.80423	169.015
2.17913	3.58403e-05	1.80423	169.014
2.18501	3.58463e-05	1.80423	169.014
2.19233	3.58537e-05	1.80423	169.014
2.19934	3.58607e-05	1.80423	169.014
2.21094	3.58724e-05	1.80423	169.014
2.22716	3.58888e-05	1.80423	169.014
2.24305	3.5905e-05	1.80423	169.014
2.25809	3.59201e-05	1.80423	169.014
2.27026	3.59325e-05	1.80423	169.014
2.28323	3.59456e-05	1.80423	169.014
2.29368	3.59563e-05	1.80423	169.014
2.29662	3.59593e-05	1.80423	169.014
2.29956	3.59622e-05	1.80423	169.013
2.30327	3.5966e-05	1.80423	169.013
2.30835	3.59712e-05	1.80423	169.013
2.31376	3.59767e-05	1.80423	169.013
2.32098	3.59841e-05	1.80423	169.013
2.33406	3.59975e-05	1.80423	169.013
2.33745	3.60009e-05	1.80423	169.013
2.34084	3.60044e-05	1.80423	169.013
2.3446	3.60082e-05	1.80423	169.013
2.35018	3.60139e-05	1.80423	169.013
2.3579	3.60218e-05	1.80423	169.013
2.36509	3.60292e-05	1.80423	169.013
2.37229	3.60365e-05	1.80423	169.013
2.38107	3.60455e-05	1.80423	169.013
2.38984	3.60546e-05	1.80423	169.013
2.39784	3.60629e-05	1.80423	169.013
2.41056	3.6076e-05	1.80423	169.013
2.42739	3.60931e-05	1.80423	169.012
2.43035	3.60963e-05	1.80423	169.012
2.43331	3.60994e-05	1.80423	169.012
2.4382	3.61045e-05	1.80423	169.012
2.44376	3.61103e-05	1.80423	169.012
2.44849	3.61152e-05	1.80423	169.012
2.45301	3.61198e-05	1.80423	169.012
2.45993	3.61271e-05	1.80423	169.012
2.46872	3.61362e-05	1.80423	169.012
2.4727	3.61403e-05	1.80423	169.012
2.47667	3.61444e-05	1.80423	169.012
2.48074	3.61486e-05	1.80423	169.012
2.48646	3.61545e-05	1.80423	169.012
2.49879	3.61675e-05	1.80423	169.012
2.50132	3.61701e-05	1.80423	169.012
2.50385	3.61727e-05	1.80423	169.012
2.50762	3.61766e-05	1.80423	169.012
2.51368	3.61829e-05	1.80423	169.012
2.52109	3.61906e-05	1.80423	169.012
2.53388	3.62039e-05	1.80423	169.011
2.54607	3.62167e-05	1.80423	169.011
2.55714	3.62283e-05	1.80423	169.011
2.56782	3.62396e-05	1.80423	169.011
2.57211	3.62441e-05	1.80423	169.011
2.57641	3.62486e-05	1.80423	169.011
2.58173	3.62541e-05	1.80423	169.011
2.58797	3.62607e-05	1.80423	169.011
2.59571	3.62688e-05	1.80423	169.011
2.60326	3.62768e-05	1.80423	169.011
2.60976	3.62836e-05	1.80423	169.011
2.61554	3.62897e-05	1.80423	169.011
2.62307	3.62977e-05	1.80423	169.011
2.62861	3.63036e-05	1.80423	169.011
2.63416	3.63094e-05	1.80423	169.01
2.64366	3.63194e-05	1.80423	169.01
2.65426	3.63306e-05	1.80423	169.01
2.66369	3.63406e-05	1.80423	169.01
2.67184	3.63492e-05	1.80423	169.01
2.69011	3.63687e-05	1.80423	169.01
2.69309	3.63718e-05	1.80423	169.01
2.69607	3.6375e-05	1.80423	169.01
2.69975	3.63789e-05	1.80423	169.01
2.71004	3.63898e-05	1.80423	169.01
2.72228	3.64029e-05	1.80423	169.01
2.73422	3.64158e-05	1.80423	169.009
2.73883	3.64207e-05	1.80423	169.009
2.74344	3.64255e-05	1.80423	169.009
2.75149	3.64341e-05	1.80423	169.009
2.7595	3.64426e-05	1.80423	169.009
2.76643	3.64501e-05	1.80423	169.009
2.77233	3.64564e-05	1.80423	169.009
2.77845	3.6463e-05	1.80423	169.009
2.78932	3.64748e-05	1.80423	169.009
2.79486	3.64807e-05	1.80423	169.009
2.80041	3.64867e-05	1.80423	169.009
2.80486	3.64915e-05	1.80423	169.009
2.80858	3.64954e-05	1.80423	169.009
2.81237	3.64995e-05	1.80423	169.009
2.81957	3.65072e-05	1.80423	169.009
2.82728	3.65156e-05	1.80423	169.009
2.83866	3.65279e-05	1.80423	169.008
2.84267	3.65322e-05	1.80423	169.008
2.84668	3.65366e-05	1.80423	169.008
2.85126	3.65415e-05	1.80423	169.008
2.86196	3.6553e-05	1.80423	169.008
2.88069	3.65737e-05	1.80423	169.008
2.88274	3.65758e-05	1.80423	169.008
2.8848	3.6578e-05	1.80423	169.008
2.88838	3.65818e-05	1.80423	169.008
2.89991	3.65941e-05	1.80423	169.008
2.9099	3.66051e-05	1.80423	169.008
2.91854	3.66146e-05	1.80423	169.008
2.92779	3.66248e-05	1.80423	169.008
2.93107	3.66283e-05	1.80423	169.007
2.93434	3.66318e-05	1.80423	169.007
2.93978	3.66377e-05	1.80423	169.007
2.94946	3.66484e-05	1.80423	169.007
2.95235	3.66515e-05	1.80423	169.007
2.95525	3.66546e-05	1.80423	169.007
2.96199	3.6662e-05	1.80423	169.007
2.97043	3.66713e-05	1.80423	169.007
2.97776	3.66794e-05	1.80423	169.007
2.98133	3.66832e-05	1.80423	169.007
2.98489	3.66871e-05	1.80423	169.007
2.98861	3.66912e-05	1.80423	169.007
2.99366	3.66967e-05	1.80423	169.007
3.00065	3.67044e-05	1.80423	169.007
3.01066	3.67155e-05	1.80423	169.007
3.01457	3.67198e-05	1.80423	169.007
3.01848	3.6724e-05	1.80423	169.007
3.02245	3.67284e-05	1.80423	169.006
3.03038	3.67372e-05	1.80423	169.006
3.03637	3.67438e-05	1.80423	169.006
3.04089	3.67488e-05	1.80423	169.006
3.0454	3.67537e-05	1.80423	169.006
3.05056	3.67594e-05	1.80423	169.006
3.05939	3.67692e-05	1.80423	169.006
3.06976	3.67808e-05	1.80423	169.006
3.07464	3.67861e-05	1.80423	169.006
3.07952	3.67915e-05	1.80423	169.006
3.08404	3.67965e-05	1.80423	169.006
3.08832	3.68013e-05	1.80423	169.006
3.09289	3.68063e-05	1.80423	169.006
3.09994	3.68141e-05	1.80423	169.006
3.10683	3.68218e-05	1.80423	169.006
3.1142	3.683e-05	1.80423	169.005
3.12229	3.68391e-05	1.80423	169.005
3.13039	3.68481e-05	1.80423	169.005
3.13723	3.68557e-05	1.80423	169.005
3.14366	3.68629e-05	1.80423	169.005
3.15117	3.68712e-05	1.80423	169.005
3.15729	3.6878e-05	1.80423	169.005
3.16342	3.68849e-05	1.80423	169.005
3.16998	3.68923e-05	1.80423	169.005
3.17615	3.68992e-05	1.80423	169.005
3.18415	3.69082e-05	1.80423	169.005
3.19658	3.69223e-05	1.80423	169.005
3.19947	3.69254e-05	1.80423	169.004
3.20236	3.69286e-05	1.80423	169.004
3.20726	3.69341e-05	1.80423	169.004
3.21776	3.6946e-05	1.80423	169.004
3.22141	3.69501e-05	1.80423	169.004
3.22506	3.69542e-05	1.80423	169.004
3.22869	3.69582e-05	1.80423	169.004
3.23319	3.69633e-05	1.80423	169.004
3.24148	3.69726e-05	1.80423	169.004
3.25045	3.69828e-05	1.80423	169.004
3.26058	3.69943e-05	1.80423	169.004
3.26625	3.70007e-05	1.80423	169.004
3.27192	3.70071e-05	1.80423	169.004
3.27665	3.70124e-05	1.80423	169.004
3.28106	3.70174e-05	1.80423	169.004
3.28638	3.70234e-05	1.80423	169.003
3.29632	3.70348e-05	1.80423	169.003
3.30375	3.70432e-05	1.80423	169.003
3.31118	3.70516e-05	1.80423	169.003
3.32129	3.70631e-05	1.80423	169.003
3.33288	3.70762e-05	1.80423	169.003
3.33616	3.708e-05	1.80423	169.003
3.33945	3.70837e-05	1.80423	169.003
3.34385	3.70888e-05	1.80423	169.003
3.35488	3.71014e-05	1.80423	169.003
3.36818	3.71166e-05	1.80423	169.002
3.37254	3.71216e-05	1.80423	169.002
3.37691	3.71265e-05	1.80423	169.002
3.38476	3.71356e-05	1.80423	169.002
3.39094	3.71427e-05	1.80423	169.002
3.39713	3.71498e-05	1.80423	169.002
3.40222	3.71556e-05	1.80423	169.002
3.40873	3.7163e-05	1.80423	169.002
3.41615	3.71715e-05	1.80423	169.002
3.42477	3.71815e-05	1.80423	169.002
3.43508	3.71933e-05	1.80423	169.002
3.44581	3.72057e-05	1.80423	169.002
3.45725	3.72189e-05	1.80423	169.001
3.46744	3.72306e-05	1.80423	169.001
3.47763	3.72425e-05	1.80423	169.001
3.48991	3.72568e-05	1.80423	169.001
3.49296	3.72602e-05	1.80423	169.001
3.496	3.72638e-05	1.80423	169.001
3.50055	3.7269e-05	1.80423	169.001
3.50791	3.72776e-05	1.80423	169.001
3.51292	3.72834e-05	1.80423	169.001
3.51794	3.72893e-05	1.80423	169.001
3.52258	3.72946e-05	1.80423	169.001
3.52736	3.73002e-05	1.80423	169.001
3.53402	3.73079e-05	1.80423	169
3.54746	3.73235e-05	1.80423	169
3.55323	3.73302e-05	1.80423	169
3.55899	3.7337e-05	1.80423	169
3.56536	3.73445e-05	1.80423	169
3.5707	3.73508e-05	1.80423	169
3.57604	3.7357e-05	1.80423	169
3.58145	3.73633e-05	1.80423	169
3.591	3.73745e-05	1.80423	169
3.60045	3.73855e-05	1.80423	169
3.60886	3.73955e-05	1.80423	168.999
3.6145	3.7402e-05	1.80423	168.999
3.62014	3.74086e-05	1.80423	168.999
3.62592	3.74154e-05	1.80423	168.999
3.63235	3.7423e-05	1.80423	168.999
3.64377	3.74365e-05	1.80423	168.999
3.65582	3.74506e-05	1.80423	168.999
3.66702	3.74637e-05	1.80423	168.999
3.67076	3.74682e-05	1.80423	168.999
3.6745	3.74726e-05	1.80423	168.999
3.68195	3.74815e-05	1.80423	168.999
3.68903	3.74899e-05	1.80423	168.998
3.69621	3.74983e-05	1.80423	168.998
3.70492	3.75086e-05	1.80423	168.998
3.71172	3.75166e-05	1.80423	168.998
3.71852	3.75248e-05	1.80423	168.998
3.72702	3.7535e-05	1.80423	168.998
3.73086	3.75395e-05	1.80423	168.998
3.73469	3.7544e-05	1.80423	168.998
3.73941	3.75496e-05	1.80423	168.998
3.74803	3.75599e-05	1.80423	168.998
3.76313	3.75778e-05	1.80423	168.997
3.77637	3.75935e-05	1.80423	168.997
3.77892	3.75966e-05	1.80423	168.997
3.78147	3.75997e-05	1.80423	168.997
3.78507	3.76041e-05	1.80423	168.997
3.78964	3.76095e-05	1.80423	168.997
3.79665	3.76179e-05	1.80423	168.997
3.80582	3.76289e-05	1.80423	168.997
3.81784	3.76432e-05	1.80423	168.997
3.82794	3.76554e-05	1.80423	168.997
3.83158	3.76597e-05	1.80423	168.996
3.83522	3.76641e-05	1.80423	168.996
3.84018	3.76702e-05	1.80423	168.996
3.84525	3.76762e-05	1.80423	168.996
3.85222	3.76846e-05	1.80423	168.996
3.85835	3.7692e-05	1.80423	168.996
3.86446	3.76993e-05	1.80423	168.996
3.87181	3.77083e-05	1.80423	168.996
3.87794	3.77157e-05	1.80423	168.996
3.88407	3.77231e-05	1.80423	168.996
3.88944	3.77295e-05	1.80423	168.996
3.89399	3.7735e-05	1.80423	168.996
3.89843	3.77404e-05	1.80423	168.996
3.90308	3.7746e-05	1.80423	168.996
3.9078	3.77517e-05	1.80423	168.995
3.91262	3.77575e-05	1.80423	168.995
3.91923	3.77656e-05	1.80423	168.995
3.92609	3.77739e-05	1.80423	168.995
3.93178	3.77808e-05	1.80423	168.995
3.93724	3.77874e-05	1.80423	168.995
3.94383	3.77954e-05	1.80423	168.995
3.94675	3.77989e-05	1.80423	168.995
3.94967	3.78025e-05	1.80423	168.995
3.95385	3.78076e-05	1.80423	168.995
3.96062	3.78159e-05	1.80423	168.995
3.96588	3.78223e-05	1.80423	168.995
3.97114	3.78287e-05	1.80423	168.995
3.97574	3.78343e-05	1.80423	168.994
3.98018	3.78397e-05	1.80423	168.994
3.98524	3.78459e-05	1.80423	168.994
3.99088	3.78527e-05	1.80423	168.994
4.00144	3.78657e-05	1.80423	168.994
4.01339	3.78803e-05	1.80423	168.994
4.02046	3.78889e-05	1.80423	168.994
4.02754	3.78975e-05	1.80423	168.994
4.03339	3.79048e-05	1.80423	168.994
4.03959	3.79124e-05	1.80423	168.994
4.04933	3.79243e-05	1.80423	168.993
4.06178	3.79397e-05	1.80423	168.993
4.07619	3.79574e-05	1.80423	168.993
4.08788	3.79718e-05	1.80423	168.993
4.09098	3.79756e-05	1.80423	168.993
4.09408	3.79795e-05	1.80423	168.993
4.09762	3.79838e-05	1.80423	168.993
4.10229	3.79896e-05	1.80423	168.993
4.11441	3.80047e-05	1.80423	168.992
4.12847	3.8022e-05	1.80423	168.992
4.14233	3.80393e-05	1.80423	168.992
4.14538	3.8043e-05	1.80423	168.992
4.14843	3.80468e-05	1.80423	168.992
4.15265	3.8052e-05	1.80423	168.992
4.166	3.80687e-05	1.80423	168.992
4.16901	3.80724e-05	1.80423	168.992
4.17201	3.80761e-05	1.80423	168.992
4.1755	3.80804e-05	1.80423	168.992
4.18072	3.80869e-05	1.80423	168.991
4.18633	3.80939e-05	1.80423	168.991
4.19314	3.81024e-05	1.80423	168.991
4.20208	3.81135e-05	1.80423	168.991
4.21347	3.81277e-05	1.80423	168.991
4.21831	3.81338e-05	1.80423	168.991
4.22191	3.81383e-05	1.80423	168.991
4.22551	3.81428e-05	1.80423	168.991
4.2294	3.81477e-05	1.80423	168.991
4.23716	3.81575e-05	1.80423	168.991
4.24088	3.81622e-05	1.80423	168.991
4.2446	3.81668e-05	1.80423	168.991
4.24949	3.81729e-05	1.80423	168.99
4.25701	3.81824e-05	1.80423	168.99
4.26429	3.81915e-05	1.80423	168.99
4.27049	3.81993e-05	1.80423	168.99
4.27659	3.8207e-05	1.80423	168.99
4.28479	3.82173e-05	1.80423	168.99
4.29943	3.82358e-05	1.80423	168.99
4.31334	3.82535e-05	1.80423	168.989
4.31574	3.82564e-05	1.80423	168.989
4.31814	3.82594e-05	1.80423	168.989
4.32169	3.82639e-05	1.80423	168.989
4.32629	3.82697e-05	1.80423	168.989
4.3329	3.8278e-05	1.80423	168.989
4.34718	3.82963e-05	1.80423	168.989
4.34885	3.82983e-05	1.80423	168.989
4.35052	3.83004e-05	1.80423	168.989
4.35535	3.83065e-05	1.80423	168.989
4.36267	3.83158e-05	1.80423	168.989
4.37731	3.83343e-05	1.80423	168.988
4.38407	3.83429e-05	1.80423	168.988
4.38924	3.83495e-05	1.80423	168.988
4.39442	3.83561e-05	1.80423	168.988
4.40116	3.83647e-05	1.80423	168.988
4.41144	3.83778e-05	1.80423	168.988
4.42366	3.83936e-05	1.80423	168.988
4.42562	3.83961e-05	1.80423	168.988
4.42759	3.83985e-05	1.80423	168.988
4.43141	3.84034e-05	1.80423	168.988
4.43671	3.84101e-05	1.80423	168.988
4.44178	3.84166e-05	1.80423	168.987
4.44861	3.84254e-05	1.80423	168.987
4.4553	3.8434e-05	1.80423	168.987
4.46091	3.84412e-05	1.80423	168.987
4.46553	3.84471e-05	1.80423	168.987
4.47074	3.84538e-05	1.80423	168.987
4.48087	3.84667e-05	1.80423	168.987
4.4906	3.84793e-05	1.80423	168.987
4.49921	3.84905e-05	1.80423	168.987
4.50308	3.84954e-05	1.80423	168.986
4.50695	3.85004e-05	1.80423	168.986
4.51133	3.8506e-05	1.80423	168.986
4.51643	3.85126e-05	1.80423	168.986
4.52148	3.85191e-05	1.80423	168.986
4.5267	3.85258e-05	1.80423	168.986
4.53292	3.85339e-05	1.80423	168.986
4.53922	3.8542e-05	1.80423	168.986
4.54866	3.85542e-05	1.80423	168.986
4.55968	3.85686e-05	1.80423	168.986
4.57259	3.85853e-05	1.80423	168.985
4.58347	3.85994e-05	1.80423	168.985
4.59764	3.86179e-05	1.80423	168.985
4.61319	3.86383e-05	1.80423	168.985
4.61513	3.86408e-05	1.80423	168.985
4.61708	3.86432e-05	1.80423	168.985
4.61898	3.86457e-05	1.80423	168.985
4.62213	3.86497e-05	1.80423	168.985
4.62592	3.86547e-05	1.80423	168.984
4.63133	3.86617e-05	1.80423	168.984
4.6368	3.86689e-05	1.80423	168.984
4.64158	3.86751e-05	1.80423	168.984
4.6459	3.86808e-05	1.80423	168.984
4.65039	3.86866e-05	1.80423	168.984
4.65571	3.86936e-05	1.80423	168.984
4.66245	3.87024e-05	1.80423	168.984
4.67176	3.87146e-05	1.80423	168.984
4.68573	3.87329e-05	1.80423	168.983
4.69836	3.87496e-05	1.80423	168.983
4.71481	3.87713e-05	1.80423	168.983
4.73123	3.87929e-05	1.80423	168.983
4.73597	3.87992e-05	1.80423	168.983
4.74072	3.88054e-05	1.80423	168.983
4.74605	3.88123e-05	1.80423	168.982
4.75043	3.88181e-05	1.80423	168.982
4.75548	3.88249e-05	1.80423	168.982
4.76126	3.88325e-05	1.80423	168.982
4.77041	3.88446e-05	1.80423	168.982
4.77879	3.88558e-05	1.80423	168.982
4.78312	3.88615e-05	1.80423	168.982
4.78744	3.88672e-05	1.80423	168.982
4.79288	3.88744e-05	1.80423	168.982
4.80092	3.88851e-05	1.80423	168.982
4.80998	3.88971e-05	1.80423	168.981
4.82049	3.89111e-05	1.80423	168.981
4.83059	3.89245e-05	1.80423	168.981
4.846	3.89452e-05	1.80423	168.981
4.87236	3.89804e-05	1.80423	168.98
4.8881	3.90013e-05	1.80423	168.98
4.90383	3.90227e-05	1.80423	168.98
4.91823	3.90419e-05	1.80423	168.979
4.93175	3.90603e-05	1.80423	168.979
4.93495	3.90645e-05	1.80423	168.979
4.93815	3.90688e-05	1.80423	168.979
4.94308	3.90754e-05	1.80423	168.979
4.95191	3.90874e-05	1.80423	168.979
4.95459	3.90909e-05	1.80423	168.979
4.95726	3.90945e-05	1.80423	168.979
4.96155	3.91003e-05	1.80423	168.979
4.97158	3.91139e-05	1.80423	168.979
4.98359	3.91301e-05	1.80423	168.978
4.99587	3.91468e-05	1.80423	168.978
5.00887	3.91645e-05	1.80423	168.978
5.01949	3.91788e-05	1.80423	168.978
5.02863	3.91912e-05	1.80423	168.978
5.04016	3.92069e-05	1.80423	168.977
5.05194	3.92229e-05	1.80423	168.977
5.06342	3.92387e-05	1.80423	168.977
5.06867	3.92458e-05	1.80423	168.977
5.07391	3.9253e-05	1.80423	168.977
5.07996	3.92612e-05	1.80423	168.977
5.08969	3.92746e-05	1.80423	168.976
5.09224	3.92781e-05	1.80423	168.976
5.0948	3.92816e-05	1.80423	168.976
5.10116	3.92903e-05	1.80423	168.976
5.10917	3.93013e-05	1.80423	168.976
5.11609	3.93108e-05	1.80423	168.976
5.12061	3.9317e-05	1.80423	168.976
5.12513	3.93232e-05	1.80423	168.976
5.13015	3.933e-05	1.80423	168.976
5.13638	3.93386e-05	1.80423	168.976
5.14703	3.93533e-05	1.80423	168.975
5.15804	3.93685e-05	1.80423	168.975
5.16179	3.93736e-05	1.80423	168.975
5.16553	3.93788e-05	1.80423	168.975
5.16967	3.93845e-05	1.80423	168.975
5.17656	3.9394e-05	1.80423	168.975
5.18817	3.94102e-05	1.80423	168.975
5.19773	3.94232e-05	1.80423	168.974
5.19959	3.94258e-05	1.80423	168.974
5.20144	3.94284e-05	1.80423	168.974
5.20397	3.94319e-05	1.80423	168.974
5.20858	3.94382e-05	1.80423	168.974
5.21295	3.94443e-05	1.80423	168.974
5.21732	3.94504e-05	1.80423	168.974
5.2225	3.94576e-05	1.80423	168.974
5.22841	3.94658e-05	1.80423	168.974
5.23491	3.94748e-05	1.80423	168.974
5.24316	3.94863e-05	1.80423	168.974
5.2531	3.95002e-05	1.80423	168.973
5.26334	3.95143e-05	1.80423	168.973
5.26687	3.95192e-05	1.80423	168.973
5.2704	3.95242e-05	1.80423	168.973
5.2738	3.95289e-05	1.80423	168.973
5.27843	3.95354e-05	1.80423	168.973
5.28497	3.95446e-05	1.80423	168.973
5.29066	3.95525e-05	1.80423	168.973
5.29635	3.95604e-05	1.80423	168.973
5.30323	3.957e-05	1.80423	168.972
5.31051	3.95803e-05	1.80423	168.972
5.31511	3.95867e-05	1.80423	168.972
5.31971	3.95932e-05	1.80423	168.972
5.32429	3.95996e-05	1.80423	168.972
5.33042	3.96082e-05	1.80423	168.972
5.33584	3.96158e-05	1.80423	168.972
5.33991	3.96215e-05	1.80423	168.972
5.34397	3.96272e-05	1.80423	168.972
5.34873	3.96339e-05	1.80423	168.972
5.35492	3.96426e-05	1.80423	168.971
5.36017	3.965e-05	1.80423	168.971
5.36498	3.96567e-05	1.80423	168.971
5.3693	3.96628e-05	1.80423	168.971
5.37379	3.96691e-05	1.80423	168.971
5.38154	3.96801e-05	1.80423	168.971
5.39029	3.96923e-05	1.80423	168.971
5.39384	3.96974e-05	1.80423	168.971
5.39739	3.97024e-05	1.80423	168.971
5.40207	3.97091e-05	1.80423	168.971
5.41066	3.97211e-05	1.80423	168.97
5.41337	3.9725e-05	1.80423	168.97
5.41608	3.97288e-05	1.80423	168.97
5.42039	3.9735e-05	1.80423	168.97
5.42959	3.9748e-05	1.80423	168.97
5.44502	3.977e-05	1.80423	168.97
5.45026	3.97774e-05	1.80423	168.97
5.45435	3.97832e-05	1.80423	168.97
5.45844	3.9789e-05	1.80423	168.969
5.46243	3.97946e-05	1.80423	168.969
5.46851	3.98033e-05	1.80423	168.969
5.47775	3.98164e-05	1.80423	168.969
5.48531	3.98272e-05	1.80423	168.969
5.49261	3.98376e-05	1.80423	168.969
5.49882	3.98465e-05	1.80423	168.969
5.50501	3.98554e-05	1.80423	168.969
5.51044	3.98631e-05	1.80423	168.968
5.51507	3.98697e-05	1.80423	168.968
5.51922	3.98756e-05	1.80423	168.968
5.5242	3.98827e-05	1.80423	168.968
5.53143	3.98931e-05	1.80423	168.968
5.53916	3.99041e-05	1.80423	168.968
5.54108	3.99068e-05	1.80423	168.968
5.543	3.99096e-05	1.80423	168.968
5.54595	3.99138e-05	1.80423	168.968
5.55004	3.99197e-05	1.80423	168.968
5.55386	3.99252e-05	1.80423	168.968
5.55882	3.99323e-05	1.80423	168.967
5.56751	3.99449e-05	1.80423	168.967
5.57589	3.99569e-05	1.80423	168.967
5.58333	3.99676e-05	1.80423	168.967
5.591	3.99787e-05	1.80423	168.967
5.59834	3.99893e-05	1.80423	168.967
5.6059	4.00002e-05	1.80423	168.967
5.61935	4.00194e-05	1.80423	168.966
5.62619	4.00293e-05	1.80423	168.966
5.63165	4.00373e-05	1.80423	168.966
5.63711	4.00452e-05	1.80423	168.966
5.64405	4.00552e-05	1.80423	168.966
5.65394	4.00696e-05	1.80423	168.966
5.66706	4.00886e-05	1.80423	168.965
5.67891	4.0106e-05	1.80423	168.965
5.6811	4.01091e-05	1.80423	168.965
5.68329	4.01123e-05	1.80423	168.965
5.68747	4.01183e-05	1.80423	168.965
5.69707	4.01324e-05	1.80423	168.965
5.70093	4.01379e-05	1.80423	168.965
5.70478	4.01435e-05	1.80423	168.965
5.70909	4.01498e-05	1.80423	168.964
5.71347	4.01562e-05	1.80423	168.964
5.71945	4.01649e-05	1.80423	168.964
5.72684	4.01757e-05	1.80423	168.964
5.73615	4.01894e-05	1.80423	168.964
5.7391	4.01937e-05	1.80423	168.964
5.74206	4.0198e-05	1.80423	168.964
5.74578	4.02034e-05	1.80423	168.964
5.75086	4.02108e-05	1.80423	168.964
5.75971	4.02238e-05	1.80422	168.963
5.76849	4.02368e-05	1.80422	168.963
5.77727	4.02496e-05	1.80422	168.963
5.78759	4.02649e-05	1.80422	168.963
5.79013	4.02685e-05	1.80422	168.963
5.79267	4.02722e-05	1.80422	168.963
5.79552	4.02764e-05	1.80422	168.963
5.80006	4.02831e-05	1.80422	168.963
5.80682	4.02929e-05	1.80422	168.962
5.81001	4.02976e-05	1.80422	168.962
5.8132	4.03024e-05	1.80422	168.962
5.8174	4.03086e-05	1.80422	168.962
5.82656	4.03222e-05	1.80422	168.962
5.83588	4.0336e-05	1.80422	168.962
5.84531	4.03498e-05	1.80422	168.962
5.85338	4.03618e-05	1.80422	168.961
5.86343	4.03765e-05	1.80422	168.961
5.8662	4.03807e-05	1.80422	168.961
5.86897	4.03848e-05	1.80422	168.961
5.87296	4.03907e-05	1.80422	168.961
5.87707	4.03968e-05	1.80422	168.961
5.88657	4.0411e-05	1.80422	168.961
5.89207	4.04192e-05	1.80422	168.961
5.89756	4.04273e-05	1.80422	168.961
5.90253	4.04347e-05	1.80422	168.96
5.90772	4.04424e-05	1.80422	168.96
5.91489	4.04531e-05	1.80422	168.96
5.92434	4.04671e-05	1.80422	168.96
5.93555	4.0484e-05	1.80422	168.96
5.93741	4.04867e-05	1.80422	168.96
5.93927	4.04894e-05	1.80422	168.96
5.94257	4.04943e-05	1.80422	168.96
5.94737	4.05015e-05	1.80422	168.959
5.95849	4.05181e-05	1.80422	168.959
5.97326	4.05401e-05	1.80422	168.959
5.98385	4.05559e-05	1.80422	168.959
5.99038	4.05658e-05	1.80422	168.959
5.99691	4.05756e-05	1.80422	168.958
6.00464	4.05874e-05	1.80422	168.958
6.01234	4.05989e-05	1.80422	168.958
6.01954	4.06097e-05	1.80422	168.958
6.02815	4.06227e-05	1.80422	168.958
6.03424	4.06319e-05	1.80422	168.958
6.04032	4.0641e-05	1.80422	168.957
6.0457	4.06491e-05	1.80422	168.957
6.05033	4.06561e-05	1.80422	168.957
6.05458	4.06625e-05	1.80422	168.957
6.06021	4.0671e-05	1.80422	168.957
6.0713	4.06878e-05	1.80422	168.957
6.08384	4.07068e-05	1.80422	168.957
6.0994	4.07304e-05	1.80422	168.956
6.11463	4.07534e-05	1.80422	168.956
6.1274	4.0773e-05	1.80422	168.956
6.1302	4.07772e-05	1.80422	168.956
6.13301	4.07814e-05	1.80422	168.955
6.13666	4.07869e-05	1.80422	168.955
6.14202	4.07951e-05	1.80422	168.955
6.14811	4.08044e-05	1.80422	168.955
6.15324	4.08122e-05	1.80422	168.955
6.1576	4.08189e-05	1.80422	168.955
6.16635	4.08322e-05	1.80422	168.955
6.175	4.08454e-05	1.80422	168.955
6.18249	4.08569e-05	1.80422	168.954
6.18889	4.08668e-05	1.80422	168.954
6.1953	4.08766e-05	1.80422	168.954
6.20073	4.08849e-05	1.80422	168.954
6.20638	4.08935e-05	1.80422	168.954
6.21457	4.09061e-05	1.80422	168.954
6.22049	4.09152e-05	1.80422	168.954
6.22641	4.09243e-05	1.80422	168.953
6.23303	4.09344e-05	1.80422	168.953
6.23891	4.09435e-05	1.80422	168.953
6.24522	4.09532e-05	1.80422	168.953
6.25422	4.09671e-05	1.80422	168.953
6.25708	4.09715e-05	1.80422	168.953
6.25994	4.09759e-05	1.80422	168.953
6.26437	4.09827e-05	1.80422	168.953
6.27082	4.09926e-05	1.80422	168.952
6.27983	4.10065e-05	1.80422	168.952
6.28938	4.10214e-05	1.80422	168.952
6.29876	4.10358e-05	1.80422	168.952
6.30903	4.10517e-05	1.80422	168.952
6.31827	4.10661e-05	1.80422	168.951
6.32284	4.10732e-05	1.80422	168.951
6.3274	4.10803e-05	1.80422	168.951
6.33142	4.10865e-05	1.80422	168.951
6.3358	4.10933e-05	1.80422	168.951
6.34604	4.11093e-05	1.80422	168.951
6.34972	4.1115e-05	1.80422	168.951
6.35341	4.11207e-05	1.80422	168.951
6.35864	4.11288e-05	1.80422	168.95
6.36438	4.11378e-05	1.80422	168.95
6.36902	4.1145e-05	1.80422	168.95
6.37368	4.11523e-05	1.80422	168.95
6.37937	4.11611e-05	1.80422	168.95
6.38476	4.11695e-05	1.80422	168.95
6.3924	4.11814e-05	1.80422	168.95
6.39715	4.11888e-05	1.80422	168.95
6.40189	4.11963e-05	1.80422	168.949
6.40681	4.1204e-05	1.80422	168.949
6.41474	4.12163e-05	1.80422	168.949
6.42217	4.1228e-05	1.80422	168.949
6.42895	4.12387e-05	1.80422	168.949
6.43781	4.12526e-05	1.80422	168.949
6.44712	4.12671e-05	1.80422	168.948
6.45679	4.12824e-05	1.80422	168.948
6.46783	4.12998e-05	1.80422	168.948
6.4804	4.13196e-05	1.80422	168.948
6.49563	4.13435e-05	1.80422	168.947
6.4989	4.13487e-05	1.80422	168.947
6.50216	4.13539e-05	1.80422	168.947
6.50638	4.13606e-05	1.80422	168.947
6.5146	4.13736e-05	1.80422	168.947
6.52605	4.13918e-05	1.80422	168.947
6.53325	4.14032e-05	1.80422	168.946
6.54046	4.14146e-05	1.80422	168.946
6.54627	4.14238e-05	1.80422	168.946
6.55156	4.14322e-05	1.80422	168.946
6.55647	4.144e-05	1.80422	168.946
6.56046	4.14463e-05	1.80422	168.946
6.56456	4.14528e-05	1.80422	168.946
6.56953	4.14607e-05	1.80422	168.946
6.57979	4.14771e-05	1.80422	168.945
6.59549	4.15019e-05	1.80422	168.945
6.60037	4.15098e-05	1.80422	168.945
6.60524	4.15176e-05	1.80422	168.945
6.61078	4.15265e-05	1.80422	168.945
6.61934	4.15401e-05	1.80422	168.944
6.63746	4.15691e-05	1.80422	168.944
6.65304	4.15942e-05	1.80422	168.944
6.67003	4.16215e-05	1.80422	168.943
6.68054	4.16384e-05	1.80422	168.943
6.68281	4.1642e-05	1.80422	168.943
6.68508	4.16456e-05	1.80422	168.943
6.69139	4.16558e-05	1.80422	168.943
6.6985	4.16672e-05	1.80422	168.942
6.70261	4.16738e-05	1.80422	168.942
6.70672	4.16804e-05	1.80422	168.942
6.71167	4.16884e-05	1.80422	168.942
6.71925	4.17007e-05	1.80422	168.942
6.73084	4.17194e-05	1.80422	168.942
6.73923	4.17329e-05	1.80422	168.941
6.74763	4.17465e-05	1.80422	168.941
6.75449	4.17577e-05	1.80422	168.941
6.76146	4.1769e-05	1.80422	168.941
6.77082	4.17842e-05	1.80422	168.941
6.78347	4.18047e-05	1.80422	168.94
6.8029	4.18364e-05	1.80422	168.94
6.8093	4.18468e-05	1.80422	168.94
6.8157	4.18572e-05	1.80422	168.94
6.82358	4.18701e-05	1.80422	168.939
6.8325	4.18846e-05	1.80422	168.939
6.83915	4.18954e-05	1.80422	168.939
6.84441	4.1904e-05	1.80422	168.939
6.84967	4.19126e-05	1.80422	168.939
6.85628	4.19234e-05	1.80422	168.939
6.86381	4.19358e-05	1.80422	168.938
6.87077	4.19472e-05	1.80422	168.938
6.87995	4.19623e-05	1.80422	168.938
6.88788	4.19753e-05	1.80422	168.938
6.89174	4.19817e-05	1.80422	168.938
6.89561	4.1988e-05	1.80422	168.938
6.89942	4.19943e-05	1.80422	168.938
6.90758	4.20076e-05	1.80422	168.937
6.91618	4.20218e-05	1.80422	168.937
6.92524	4.20368e-05	1.80422	168.937
6.93028	4.20451e-05	1.80422	168.937
6.93421	4.20516e-05	1.80422	168.937
6.93815	4.20581e-05	1.80422	168.937
6.94224	4.20648e-05	1.80422	168.936
6.94698	4.20727e-05	1.80422	168.936
6.95284	4.20824e-05	1.80422	168.936
6.95964	4.20936e-05	1.80422	168.936
6.96574	4.21037e-05	1.80422	168.936
6.97321	4.21161e-05	1.80422	168.936
6.98151	4.21298e-05	1.80422	168.935
6.99301	4.21489e-05	1.80422	168.935
6.99795	4.21571e-05	1.80422	168.935
7.00288	4.21653e-05	1.80422	168.935
7.00734	4.21727e-05	1.80422	168.935
7.01288	4.21819e-05	1.80422	168.935
7.02026	4.21942e-05	1.80422	168.935
7.02855	4.22079e-05	1.80422	168.934
7.03885	4.22252e-05	1.80422	168.934
7.04419	4.22341e-05	1.80422	168.934
7.04953	4.2243e-05	1.80422	168.934
7.05724	4.22558e-05	1.80422	168.934
7.07724	4.22895e-05	1.80422	168.933
7.07999	4.2294e-05	1.80422	168.933
7.08274	4.22985e-05	1.80422	168.933
7.08806	4.23074e-05	1.80422	168.933
7.09859	4.2325e-05	1.80422	168.933
7.11297	4.23492e-05	1.80422	168.932
7.12304	4.23663e-05	1.80422	168.932
7.1256	4.23705e-05	1.80422	168.932
7.12817	4.23748e-05	1.80422	168.932
7.13173	4.23808e-05	1.80422	168.932
7.13591	4.23878e-05	1.80422	168.932
7.14177	4.23976e-05	1.80422	168.931
7.14969	4.2411e-05	1.80422	168.931
7.1582	4.24254e-05	1.80422	168.931
7.16721	4.24406e-05	1.80422	168.931
7.17644	4.24562e-05	1.80422	168.931
7.18845	4.24764e-05	1.80422	168.93
7.19881	4.24939e-05	1.80422	168.93
7.20999	4.25128e-05	1.80422	168.93
7.21901	4.25282e-05	1.80422	168.929
7.22851	4.25444e-05	1.80422	168.929
7.23967	4.25635e-05	1.80422	168.929
7.24381	4.25705e-05	1.80422	168.929
7.24795	4.25775e-05	1.80422	168.929
7.25259	4.25854e-05	1.80422	168.929
7.25937	4.2597e-05	1.80422	168.928
7.26554	4.26074e-05	1.80422	168.928
7.27281	4.26198e-05	1.80422	168.928
7.28178	4.26351e-05	1.80422	168.928
7.29252	4.26536e-05	1.80422	168.927
7.30864	4.26809e-05	1.80422	168.927
7.3132	4.26888e-05	1.80422	168.927
7.31777	4.26967e-05	1.80422	168.927
7.32213	4.27042e-05	1.80422	168.927
7.32622	4.27112e-05	1.80422	168.927
7.33175	4.27208e-05	1.80422	168.926
7.33844	4.27323e-05	1.80422	168.926
7.34475	4.27431e-05	1.80422	168.926
7.3527	4.27568e-05	1.80422	168.926
7.36404	4.27762e-05	1.80422	168.926
7.37681	4.27983e-05	1.80422	168.925
7.38871	4.28188e-05	1.80422	168.925
7.40536	4.28474e-05	1.80422	168.924
7.42081	4.28744e-05	1.80422	168.924
7.4336	4.28965e-05	1.80422	168.924
7.4429	4.29128e-05	1.80422	168.923
7.44555	4.29173e-05	1.80422	168.923
7.44819	4.29219e-05	1.80422	168.923
7.45175	4.2928e-05	1.80422	168.923
7.45748	4.2938e-05	1.80422	168.923
7.46378	4.29489e-05	1.80422	168.923
7.47062	4.29609e-05	1.80422	168.923
7.47745	4.29728e-05	1.80422	168.923
7.48318	4.29827e-05	1.80422	168.922
7.49439	4.30023e-05	1.80422	168.922
7.49863	4.30097e-05	1.80422	168.922
7.50286	4.30171e-05	1.80422	168.922
7.50712	4.30245e-05	1.80422	168.922
7.51254	4.3034e-05	1.80422	168.922
7.5179	4.30434e-05	1.80422	168.921
7.5228	4.30519e-05	1.80422	168.921
7.53102	4.30663e-05	1.80422	168.921
7.54231	4.30861e-05	1.80422	168.921
7.55459	4.31078e-05	1.80422	168.92
7.55707	4.31121e-05	1.80422	168.92
7.55954	4.31164e-05	1.80422	168.92
7.56292	4.31223e-05	1.80422	168.92
7.56769	4.31307e-05	1.80422	168.92
7.57264	4.31394e-05	1.80422	168.92
7.57837	4.31494e-05	1.80422	168.92
7.58557	4.31621e-05	1.80422	168.92
7.59833	4.31846e-05	1.80422	168.919
7.61209	4.32089e-05	1.80422	168.919
7.62516	4.32318e-05	1.80422	168.919
7.63591	4.32509e-05	1.80422	168.918
7.64556	4.32682e-05	1.80422	168.918
7.64942	4.3275e-05	1.80422	168.918
7.65328	4.32818e-05	1.80422	168.918
7.65848	4.3291e-05	1.80422	168.918
7.66587	4.33041e-05	1.80422	168.917
7.67712	4.33242e-05	1.80422	168.917
7.68128	4.33315e-05	1.80422	168.917
7.68543	4.33389e-05	1.80422	168.917
7.68913	4.33455e-05	1.80422	168.917
7.69292	4.33522e-05	1.80422	168.917
7.69911	4.33632e-05	1.80422	168.916
7.71195	4.33862e-05	1.80422	168.916
7.72439	4.34083e-05	1.80422	168.916
7.73526	4.34277e-05	1.80422	168.915
7.7475	4.34495e-05	1.80422	168.915
7.76037	4.34728e-05	1.80422	168.915
7.76212	4.34759e-05	1.80422	168.915
7.76386	4.3479e-05	1.80422	168.915
7.76579	4.34824e-05	1.80422	168.915
7.76862	4.34874e-05	1.80422	168.915
7.77404	4.34972e-05	1.80422	168.914
7.78338	4.35139e-05	1.80422	168.914
7.79314	4.35316e-05	1.80422	168.914
7.79526	4.35354e-05	1.80422	168.914
7.79738	4.35391e-05	1.80422	168.914
7.80313	4.35495e-05	1.80422	168.914
7.80984	4.35615e-05	1.80422	168.913
7.81572	4.3572e-05	1.80422	168.913
7.8216	4.35827e-05	1.80422	168.913
7.8276	4.35935e-05	1.80422	168.913
7.83492	4.36067e-05	1.80422	168.913
7.84532	4.36255e-05	1.80422	168.912
7.85504	4.36431e-05	1.80422	168.912
7.87067	4.36715e-05	1.80422	168.912
7.88224	4.36924e-05	1.80422	168.911
7.8938	4.37135e-05	1.80422	168.911
7.89649	4.37184e-05	1.80422	168.911
7.89918	4.37232e-05	1.80422	168.911
7.90263	4.37294e-05	1.80422	168.911
7.90695	4.37373e-05	1.80422	168.911
7.91598	4.37537e-05	1.80422	168.91
7.92732	4.37742e-05	1.80422	168.91
7.94217	4.38013e-05	1.80422	168.91
7.94594	4.38082e-05	1.80422	168.909
7.94971	4.38151e-05	1.80422	168.909
7.95383	4.38227e-05	1.80422	168.909
7.9586	4.38314e-05	1.80422	168.909
7.96651	4.3846e-05	1.80422	168.909
7.97363	4.38589e-05	1.80422	168.909
7.97996	4.38705e-05	1.80422	168.908
7.98895	4.3887e-05	1.80422	168.908
7.99797	4.39035e-05	1.80422	168.908
8.00712	4.39203e-05	1.80422	168.908
8.01782	4.394e-05	1.80422	168.907
8.03206	4.39662e-05	1.80422	168.907
8.04614	4.39921e-05	1.80422	168.907
8.06412	4.40254e-05	1.80422	168.906
8.06856	4.40336e-05	1.80422	168.906
8.073	4.40417e-05	1.80422	168.906
8.07813	4.40512e-05	1.80422	168.906
8.08449	4.4063e-05	1.80422	168.905
8.09502	4.40826e-05	1.80422	168.905
8.10395	4.4099e-05	1.80422	168.905
8.10833	4.41071e-05	1.80422	168.905
8.11271	4.41152e-05	1.80422	168.905
8.11626	4.41218e-05	1.80422	168.905
8.1198	4.41284e-05	1.80422	168.904
8.12715	4.41421e-05	1.80422	168.904
8.13672	4.416e-05	1.80422	168.904
8.1403	4.41666e-05	1.80422	168.904
8.14389	4.41732e-05	1.80422	168.904
8.1487	4.41822e-05	1.80422	168.904
8.15457	4.41931e-05	1.80422	168.903
8.16377	4.42102e-05	1.80422	168.903
8.17886	4.42387e-05	1.80422	168.903
8.18503	4.425e-05	1.80422	168.902
8.18712	4.42539e-05	1.80422	168.902
8.18921	4.42578e-05	1.80422	168.902
8.19159	4.42622e-05	1.80422	168.902
8.19599	4.42704e-05	1.80422	168.902
8.20067	4.42792e-05	1.80422	168.902
8.20798	4.42929e-05	1.80422	168.902
8.21536	4.43067e-05	1.80422	168.902
8.22274	4.43206e-05	1.80422	168.901
8.22931	4.4333e-05	1.80422	168.901
8.23752	4.43484e-05	1.80422	168.901
8.24876	4.43693e-05	1.80422	168.901
8.25867	4.43881e-05	1.80422	168.9
8.26726	4.44043e-05	1.80422	168.9
8.27443	4.44178e-05	1.80422	168.9
8.28303	4.44342e-05	1.80422	168.9
8.28656	4.44408e-05	1.80422	168.899
8.29009	4.44474e-05	1.80422	168.899
8.29473	4.44562e-05	1.80422	168.899
8.29936	4.44649e-05	1.80422	168.899
8.30339	4.44725e-05	1.80422	168.899
8.30701	4.44794e-05	1.80422	168.899
8.31079	4.44866e-05	1.80422	168.899
8.31874	4.45016e-05	1.80422	168.898
8.32818	4.45194e-05	1.80422	168.898
8.33761	4.45374e-05	1.80422	168.898
8.34373	4.45491e-05	1.80422	168.898
8.34985	4.45606e-05	1.80422	168.898
8.35645	4.45731e-05	1.80422	168.897
8.36223	4.45842e-05	1.80422	168.897
8.36846	4.45961e-05	1.80422	168.897
8.37146	4.46018e-05	1.80422	168.897
8.37446	4.46075e-05	1.80421	168.897
8.37766	4.46136e-05	1.80421	168.897
8.38142	4.46207e-05	1.80421	168.897
8.38509	4.46277e-05	1.80421	168.896
8.38909	4.46354e-05	1.80421	168.896
8.39327	4.46434e-05	1.80421	168.896
8.3975	4.46514e-05	1.80421	168.896
8.4031	4.46621e-05	1.80421	168.896
8.41172	4.46786e-05	1.80421	168.896
8.41958	4.46936e-05	1.80421	168.895
8.42859	4.47108e-05	1.80421	168.895
8.43682	4.47266e-05	1.80421	168.895
8.4447	4.47417e-05	1.80421	168.895
8.45389	4.47593e-05	1.80421	168.894
8.46718	4.4785e-05	1.80421	168.894
8.48153	4.48126e-05	1.80421	168.893
8.49389	4.48362e-05	1.80421	168.893
8.50009	4.48482e-05	1.80421	168.893
8.50629	4.48602e-05	1.80421	168.893
8.51231	4.48719e-05	1.80421	168.893
8.51946	4.48857e-05	1.80421	168.892
8.52835	4.49028e-05	1.80421	168.892
8.53723	4.492e-05	1.80421	168.892
8.54531	4.49357e-05	1.80421	168.892
8.55228	4.49493e-05	1.80421	168.891
8.55925	4.49628e-05	1.80421	168.891
8.56195	4.4968e-05	1.80421	168.891
8.56465	4.49732e-05	1.80421	168.891
8.56827	4.49803e-05	1.80421	168.891
8.57411	4.49916e-05	1.80421	168.891
8.58494	4.50126e-05	1.80421	168.89
8.59314	4.50286e-05	1.80421	168.89
8.60135	4.50446e-05	1.80421	168.89
8.60991	4.50614e-05	1.80421	168.889
8.61564	4.50726e-05	1.80421	168.889
8.62004	4.50811e-05	1.80421	168.889
8.62444	4.50897e-05	1.80421	168.889
8.63034	4.51012e-05	1.80421	168.889
8.63784	4.51159e-05	1.80421	168.889
8.64192	4.51239e-05	1.80421	168.888
8.646	4.51318e-05	1.80421	168.888
8.65098	4.51416e-05	1.80421	168.888
8.65694	4.51533e-05	1.80421	168.888
8.664	4.51671e-05	1.80421	168.888
8.67159	4.5182e-05	1.80421	168.888
8.67899	4.51966e-05	1.80421	168.887
8.68291	4.52042e-05	1.80421	168.887
8.68683	4.52119e-05	1.80421	168.887
8.69161	4.52213e-05	1.80421	168.887
8.69745	4.52328e-05	1.80421	168.887
8.70442	4.52465e-05	1.80421	168.887
8.71141	4.52603e-05	1.80421	168.886
8.71846	4.52741e-05	1.80421	168.886
8.72476	4.52865e-05	1.80421	168.886
8.73032	4.52975e-05	1.80421	168.886
8.74243	4.53215e-05	1.80421	168.885
8.75581	4.5348e-05	1.80421	168.885
8.75784	4.5352e-05	1.80421	168.885
8.75987	4.5356e-05	1.80421	168.885
8.76421	4.53646e-05	1.80421	168.885
8.76873	4.53735e-05	1.80421	168.884
8.7735	4.53829e-05	1.80421	168.884
8.78111	4.5398e-05	1.80421	168.884
8.78468	4.54051e-05	1.80421	168.884
8.78826	4.54122e-05	1.80421	168.884
8.79203	4.54197e-05	1.80421	168.884
8.80457	4.54446e-05	1.80421	168.883
8.81787	4.5471e-05	1.80421	168.883
8.83011	4.54956e-05	1.80421	168.882
8.83329	4.55019e-05	1.80421	168.882
8.83647	4.55082e-05	1.80421	168.882
8.84002	4.55152e-05	1.80421	168.882
8.84743	4.55301e-05	1.80421	168.882
8.85384	4.55429e-05	1.80421	168.882
8.86026	4.55557e-05	1.80421	168.882
8.86546	4.55661e-05	1.80421	168.881
8.87214	4.55794e-05	1.80421	168.881
8.87949	4.55942e-05	1.80421	168.881
8.8904	4.5616e-05	1.80421	168.881
8.9014	4.56382e-05	1.80421	168.88
8.90293	4.56412e-05	1.80421	168.88
8.90446	4.56443e-05	1.80421	168.88
8.90939	4.56541e-05	1.80421	168.88
8.91619	4.56677e-05	1.80421	168.88
8.92177	4.56789e-05	1.80421	168.88
8.92767	4.56909e-05	1.80421	168.879
8.93431	4.57043e-05	1.80421	168.879
8.94026	4.57162e-05	1.80421	168.879
8.94793	4.57317e-05	1.80421	168.879
8.95458	4.57451e-05	1.80421	168.878
8.96472	4.57657e-05	1.80421	168.878
8.97131	4.57789e-05	1.80421	168.878
8.97789	4.57922e-05	1.80421	168.878
8.98362	4.58038e-05	1.80421	168.877
8.99093	4.58186e-05	1.80421	168.877
9.00157	4.58402e-05	1.80421	168.877
9.00607	4.58493e-05	1.80421	168.877
9.01058	4.58584e-05	1.80421	168.877
9.01974	4.5877e-05	1.80421	168.876
9.03115	4.59003e-05	1.80421	168.876
9.03496	4.5908e-05	1.80421	168.876
9.03877	4.59157e-05	1.80421	168.876
9.04309	4.59245e-05	1.80421	168.876
9.04711	4.59327e-05	1.80421	168.875
9.05334	4.59454e-05	1.80421	168.875
9.061	4.5961e-05	1.80421	168.875
9.06953	4.59784e-05	1.80421	168.875
9.07987	4.59995e-05	1.80421	168.874
9.09224	4.60247e-05	1.80421	168.874
9.09455	4.60294e-05	1.80421	168.874
9.09685	4.60342e-05	1.80421	168.874
9.10058	4.60418e-05	1.80421	168.874
9.10842	4.60579e-05	1.80421	168.873
9.11374	4.60688e-05	1.80421	168.873
9.11906	4.60797e-05	1.80421	168.873
9.12462	4.60912e-05	1.80421	168.873
9.13009	4.61024e-05	1.80421	168.873
9.13645	4.61155e-05	1.80421	168.872
9.14345	4.61299e-05	1.80421	168.872
9.14958	4.61425e-05	1.80421	168.872
9.15565	4.6155e-05	1.80421	168.872
9.16267	4.61694e-05	1.80421	168.872
9.17095	4.61865e-05	1.80421	168.871
9.18198	4.62092e-05	1.80421	168.871
9.19034	4.62266e-05	1.80421	168.871
9.19326	4.62326e-05	1.80421	168.87
9.19618	4.62386e-05	1.80421	168.87
9.19962	4.62457e-05	1.80421	168.87
9.20481	4.62564e-05	1.80421	168.87
9.21131	4.62699e-05	1.80421	168.87
9.22184	4.62917e-05	1.80421	168.87
9.23113	4.63109e-05	1.80421	168.869
9.24149	4.63325e-05	1.80421	168.869
9.25343	4.63573e-05	1.80421	168.868
9.26512	4.63816e-05	1.80421	168.868
9.2774	4.64073e-05	1.80421	168.868
9.27985	4.64123e-05	1.80421	168.868
9.28229	4.64174e-05	1.80421	168.867
9.28641	4.64259e-05	1.80421	168.867
9.29819	4.64506e-05	1.80421	168.867
9.30556	4.64659e-05	1.80421	168.867
9.31293	4.64813e-05	1.80421	168.866
9.32297	4.65024e-05	1.80421	168.866
9.32788	4.65127e-05	1.80421	168.866
9.33279	4.65229e-05	1.80421	168.866
9.33745	4.65326e-05	1.80421	168.866
9.34274	4.65437e-05	1.80421	168.865
9.34815	4.65551e-05	1.80421	168.865
9.36088	4.65818e-05	1.80421	168.865
9.37245	4.66061e-05	1.80421	168.864
9.37769	4.66172e-05	1.80421	168.864
9.38294	4.66282e-05	1.80421	168.864
9.39107	4.66453e-05	1.80421	168.864
9.40068	4.66656e-05	1.80421	168.863
9.40497	4.66747e-05	1.80421	168.863
9.40925	4.66837e-05	1.80421	168.863
9.41309	4.66918e-05	1.80421	168.863
9.41943	4.67052e-05	1.80421	168.863
9.42823	4.67238e-05	1.80421	168.862
9.43889	4.67466e-05	1.80421	168.862
9.44099	4.67509e-05	1.80421	168.862
9.44309	4.67553e-05	1.80421	168.862
9.44746	4.67645e-05	1.80421	168.862
9.4513	4.67727e-05	1.80421	168.862
9.45525	4.67811e-05	1.80421	168.862
9.45967	4.67904e-05	1.80421	168.861
9.46455	4.68008e-05	1.80421	168.861
9.47119	4.68148e-05	1.80421	168.861
9.47762	4.68285e-05	1.80421	168.861
9.48306	4.68401e-05	1.80421	168.861
9.49001	4.68548e-05	1.80421	168.86
9.49459	4.68646e-05	1.80421	168.86
9.49916	4.68744e-05	1.80421	168.86
9.50452	4.68858e-05	1.80421	168.86
9.51062	4.68988e-05	1.80421	168.86
9.51846	4.69154e-05	1.80421	168.859
9.52451	4.69284e-05	1.80421	168.859
9.53056	4.69413e-05	1.80421	168.859
9.54202	4.69659e-05	1.80421	168.858
9.55198	4.69873e-05	1.80421	168.858
9.56194	4.70085e-05	1.80421	168.858
9.56442	4.70138e-05	1.80421	168.858
9.5669	4.70192e-05	1.80421	168.858
9.57068	4.70273e-05	1.80421	168.857
9.57722	4.70413e-05	1.80421	168.857
9.588	4.70645e-05	1.80421	168.857
9.59168	4.70724e-05	1.80421	168.857
9.59536	4.70803e-05	1.80421	168.857
9.59885	4.70878e-05	1.80421	168.856
9.60403	4.70989e-05	1.80421	168.856
9.61324	4.71188e-05	1.80421	168.856
9.62489	4.71439e-05	1.80421	168.856
9.63669	4.71694e-05	1.80421	168.855
9.65064	4.71995e-05	1.80421	168.855
9.66699	4.72349e-05	1.80421	168.854
9.69667	4.72993e-05	1.80421	168.853
9.72187	4.7354e-05	1.80421	168.852
9.74113	4.73963e-05	1.80421	168.851
9.74895	4.74133e-05	1.80421	168.851
9.75677	4.74302e-05	1.80421	168.851
9.76383	4.74457e-05	1.80421	168.851
9.77362	4.74672e-05	1.80421	168.85
9.77825	4.74773e-05	1.80421	168.85
9.78288	4.74874e-05	1.80421	168.85
9.78717	4.74968e-05	1.80421	168.85
9.7926	4.75087e-05	1.80421	168.85
9.79927	4.75234e-05	1.80421	168.849
9.80454	4.75349e-05	1.80421	168.849
9.8098	4.75464e-05	1.80421	168.849
9.81935	4.75675e-05	1.80421	168.849
9.83313	4.75978e-05	1.80421	168.848
9.84552	4.76252e-05	1.80421	168.848
9.84779	4.76302e-05	1.80421	168.848
9.85005	4.76351e-05	1.80421	168.847
9.85314	4.76419e-05	1.80421	168.847
9.86206	4.76616e-05	1.80421	168.847
9.87343	4.76867e-05	1.80421	168.847
9.88648	4.77157e-05	1.80421	168.846
9.88955	4.77224e-05	1.80421	168.846
9.89261	4.77291e-05	1.80421	168.846
9.89736	4.77397e-05	1.80421	168.846
9.90383	4.7754e-05	1.80421	168.845
9.91369	4.77757e-05	1.80421	168.845
9.91941	4.77885e-05	1.80421	168.845
9.92514	4.78013e-05	1.80421	168.845
9.9354	4.78241e-05	1.80421	168.844
9.93759	4.78289e-05	1.80421	168.844
9.93977	4.78338e-05	1.80421	168.844
9.94257	4.78401e-05	1.80421	168.844
9.94901	4.78543e-05	1.80421	168.844
9.95344	4.78642e-05	1.80421	168.844
9.95786	4.78741e-05	1.80421	168.844
9.96872	4.78982e-05	1.80421	168.843
9.97139	4.79043e-05	1.80421	168.843
9.97406	4.79102e-05	1.80421	168.843
9.97743	4.79178e-05	1.80421	168.843
9.98119	4.79262e-05	1.80421	168.843
9.99125	4.79488e-05	1.80421	168.842
9.99652	4.79606e-05	1.80421	168.842
10.0018	4.79724e-05	1.80421	168.842
10.006	4.79818e-05	1.80421	168.842
10.01	4.79907e-05	1.80421	168.842
10.0156	4.80033e-05	1.80421	168.841
10.0217	4.8017e-05	1.80421	168.841
10.0246	4.80235e-05	1.80421	168.841
10.0275	4.803e-05	1.80421	168.841
10.0318	4.80397e-05	1.80421	168.841
10.0369	4.80511e-05	1.80421	168.841
10.0416	4.80617e-05	1.80421	168.84
10.046	4.80715e-05	1.80421	168.84
10.0508	4.80822e-05	1.80421	168.84
10.0553	4.80925e-05	1.80421	168.84
10.0597	4.81023e-05	1.80421	168.84
10.0653	4.81151e-05	1.80421	168.84
10.0704	4.81264e-05	1.80421	168.839
10.0745	4.81357e-05	1.80421	168.839
10.0786	4.81449e-05	1.80421	168.839
10.0826	4.81539e-05	1.80421	168.839
10.0866	4.81629e-05	1.80421	168.839
10.0902	4.81711e-05	1.80421	168.839
10.0996	4.81926e-05	1.80421	168.838
10.1034	4.8201e-05	1.80421	168.838
10.1072	4.82095e-05	1.80421	168.838
10.1126	4.82219e-05	1.80421	168.838
10.123	4.82453e-05	1.80421	168.837
10.1305	4.82624e-05	1.80421	168.837
10.135	4.82725e-05	1.80421	168.837
10.1395	4.82827e-05	1.80421	168.837
10.1456	4.82967e-05	1.80421	168.837
10.1511	4.83091e-05	1.80421	168.836
10.1578	4.83244e-05	1.80421	168.836
10.1656	4.83421e-05	1.80421	168.836
10.1739	4.8361e-05	1.80421	168.835
10.1816	4.83786e-05	1.80421	168.835
10.1879	4.83929e-05	1.80421	168.835
10.1974	4.84147e-05	1.80421	168.835
10.2056	4.84334e-05	1.80421	168.834
10.2137	4.84519e-05	1.80421	168.834
10.2213	4.84691e-05	1.80421	168.834
10.2273	4.8483e-05	1.80421	168.833
10.2328	4.84955e-05	1.80421	168.833
10.2389	4.85096e-05	1.80421	168.833
10.2455	4.85248e-05	1.80421	168.833
10.2533	4.85425e-05	1.80421	168.832
10.2707	4.85826e-05	1.80421	168.832
10.2771	4.85975e-05	1.80421	168.832
10.2836	4.86123e-05	1.80421	168.831
10.2894	4.86258e-05	1.80421	168.831
10.2965	4.86421e-05	1.80421	168.831
10.3026	4.86562e-05	1.80421	168.831
10.3082	4.86689e-05	1.80421	168.83
10.3138	4.8682e-05	1.80421	168.83
10.3176	4.86907e-05	1.80421	168.83
10.3214	4.86994e-05	1.80421	168.83
10.3256	4.87092e-05	1.80421	168.83
10.3331	4.87265e-05	1.80421	168.829
10.343	4.87495e-05	1.80421	168.829
10.3572	4.87822e-05	1.80421	168.828
10.3604	4.87896e-05	1.80421	168.828
10.3635	4.8797e-05	1.80421	168.828
10.3677	4.88068e-05	1.80421	168.828
10.3725	4.88179e-05	1.80421	168.828
10.3798	4.8835e-05	1.80421	168.828
10.3874	4.88526e-05	1.80421	168.827
10.3943	4.88686e-05	1.80421	168.827
10.4006	4.88833e-05	1.80421	168.827
10.407	4.88983e-05	1.80421	168.827
10.4161	4.89195e-05	1.80421	168.826
10.4291	4.89497e-05	1.80421	168.826
10.4348	4.89631e-05	1.80421	168.825
10.4406	4.89767e-05	1.80421	168.825
10.4478	4.89936e-05	1.8042	168.825
10.4569	4.9015e-05	1.8042	168.825
10.4627	4.90285e-05	1.8042	168.824
10.4685	4.9042e-05	1.8042	168.824
10.4734	4.90536e-05	1.8042	168.824
10.4795	4.90678e-05	1.8042	168.824
10.4859	4.90829e-05	1.8042	168.823
10.4924	4.90982e-05	1.8042	168.823
10.4979	4.91112e-05	1.8042	168.823
10.5049	4.91276e-05	1.8042	168.823
10.5079	4.91347e-05	1.8042	168.823
10.5109	4.91419e-05	1.8042	168.822
10.5162	4.91541e-05	1.8042	168.822
10.5223	4.91687e-05	1.8042	168.822
10.5281	4.91822e-05	1.8042	168.822
10.5338	4.91958e-05	1.8042	168.822
10.5388	4.92075e-05	1.8042	168.821
10.5442	4.92204e-05	1.8042	168.821
10.5501	4.92341e-05	1.8042	168.821
10.5548	4.92452e-05	1.8042	168.821
10.5589	4.9255e-05	1.8042	168.821
10.564	4.92671e-05	1.8042	168.82
10.5685	4.92779e-05	1.8042	168.82
10.5723	4.92868e-05	1.8042	168.82
10.5768	4.92974e-05	1.8042	168.82
10.5818	4.93093e-05	1.8042	168.82
10.5904	4.93298e-05	1.8042	168.819
10.5989	4.93499e-05	1.8042	168.819
10.6037	4.93614e-05	1.8042	168.819
10.6086	4.9373e-05	1.8042	168.819
10.6138	4.93853e-05	1.8042	168.818
10.6185	4.93966e-05	1.8042	168.818
10.6233	4.94079e-05	1.8042	168.818
10.6271	4.94171e-05	1.8042	168.818
10.6307	4.94257e-05	1.8042	168.818
10.6374	4.94414e-05	1.8042	168.817
10.641	4.94502e-05	1.8042	168.817
10.6447	4.9459e-05	1.8042	168.817
10.6485	4.94681e-05	1.8042	168.817
10.6536	4.94803e-05	1.8042	168.817
10.6596	4.94947e-05	1.8042	168.817
10.6648	4.95072e-05	1.8042	168.816
10.6701	4.95197e-05	1.8042	168.816
10.6744	4.95301e-05	1.8042	168.816
10.6788	4.95405e-05	1.8042	168.816
10.6837	4.95524e-05	1.8042	168.816
10.691	4.95699e-05	1.8042	168.815
10.6948	4.95789e-05	1.8042	168.815
10.6985	4.95878e-05	1.8042	168.815
10.7036	4.96001e-05	1.8042	168.815
10.7129	4.96224e-05	1.8042	168.814
10.7227	4.96459e-05	1.8042	168.814
10.7278	4.96583e-05	1.8042	168.814
10.732	4.96682e-05	1.8042	168.814
10.7361	4.96781e-05	1.8042	168.814
10.7395	4.96864e-05	1.8042	168.813
10.7433	4.96955e-05	1.8042	168.813
10.7476	4.97059e-05	1.8042	168.813
10.7547	4.97231e-05	1.8042	168.813
10.761	4.97382e-05	1.8042	168.813
10.7664	4.97513e-05	1.8042	168.812
10.7715	4.97635e-05	1.8042	168.812
10.7765	4.97758e-05	1.8042	168.812
10.7835	4.97926e-05	1.8042	168.812
10.7906	4.98099e-05	1.8042	168.811
10.7973	4.98262e-05	1.8042	168.811
10.804	4.98424e-05	1.8042	168.811
10.8074	4.98508e-05	1.8042	168.811
10.8109	4.98591e-05	1.8042	168.811
10.815	4.98691e-05	1.8042	168.81
10.823	4.98885e-05	1.8042	168.81
10.8307	4.99073e-05	1.8042	168.81
10.8336	4.99144e-05	1.8042	168.81
10.8366	4.99215e-05	1.8042	168.809
10.8402	4.99304e-05	1.8042	168.809
10.8456	4.99435e-05	1.8042	168.809
10.8543	4.99646e-05	1.8042	168.809
10.8637	4.99876e-05	1.8042	168.808
10.87	5.00029e-05	1.8042	168.808
10.8762	5.00182e-05	1.8042	168.808
10.8859	5.00419e-05	1.8042	168.807
10.8983	5.00725e-05	1.8042	168.807
10.9099	5.01006e-05	1.8042	168.807
10.9196	5.01244e-05	1.8042	168.806
10.9229	5.01325e-05	1.8042	168.806
10.9262	5.01406e-05	1.8042	168.806
10.9308	5.01518e-05	1.8042	168.806
10.9369	5.01669e-05	1.8042	168.805
10.9427	5.01811e-05	1.8042	168.805
10.9484	5.01952e-05	1.8042	168.805
10.9536	5.02078e-05	1.8042	168.805
10.9597	5.02228e-05	1.8042	168.804
10.9671	5.02412e-05	1.8042	168.804
10.9729	5.02555e-05	1.8042	168.804
10.9787	5.02699e-05	1.8042	168.804
10.9847	5.02847e-05	1.8042	168.803
10.9902	5.02981e-05	1.8042	168.803
10.9957	5.03117e-05	1.8042	168.803
11.0008	5.03243e-05	1.8042	168.803
11.009	5.03448e-05	1.8042	168.802
11.0251	5.03846e-05	1.8042	168.802
11.0302	5.03971e-05	1.8042	168.802
11.0352	5.04097e-05	1.8042	168.801
11.0405	5.04227e-05	1.8042	168.801
11.0486	5.0443e-05	1.8042	168.801
11.0525	5.04526e-05	1.8042	168.801
11.0564	5.04623e-05	1.8042	168.8
11.0605	5.04726e-05	1.8042	168.8
11.0656	5.04852e-05	1.8042	168.8
11.0745	5.05075e-05	1.8042	168.8
11.0854	5.05347e-05	1.8042	168.799
11.0953	5.05594e-05	1.8042	168.799
11.1062	5.05865e-05	1.8042	168.798
11.1204	5.06221e-05	1.8042	168.798
11.134	5.06562e-05	1.8042	168.797
11.1446	5.06827e-05	1.8042	168.797
11.149	5.06937e-05	1.8042	168.797
11.1534	5.07048e-05	1.8042	168.796
11.16	5.07214e-05	1.8042	168.796
11.1659	5.07362e-05	1.8042	168.796
11.1738	5.07561e-05	1.8042	168.796
11.1816	5.07758e-05	1.8042	168.795
11.1859	5.07866e-05	1.8042	168.795
11.1903	5.07975e-05	1.8042	168.795
11.1962	5.08127e-05	1.8042	168.795
11.202	5.08271e-05	1.8042	168.794
11.2068	5.08393e-05	1.8042	168.794
11.2116	5.08515e-05	1.8042	168.794
11.2189	5.08698e-05	1.8042	168.794
11.2255	5.08865e-05	1.8042	168.793
11.2321	5.09032e-05	1.8042	168.793
11.2455	5.09372e-05	1.8042	168.793
11.2503	5.09493e-05	1.8042	168.792
11.255	5.09614e-05	1.8042	168.792
11.2604	5.0975e-05	1.8042	168.792
11.2657	5.09882e-05	1.8042	168.792
11.2704	5.10005e-05	1.8042	168.791
11.277	5.10171e-05	1.8042	168.791
11.2835	5.10336e-05	1.8042	168.791
11.29	5.10502e-05	1.8042	168.791
11.2965	5.10668e-05	1.8042	168.79
11.3023	5.10816e-05	1.8042	168.79
11.3081	5.10964e-05	1.8042	168.79
11.3138	5.11109e-05	1.8042	168.79
11.322	5.1132e-05	1.8042	168.789
11.3247	5.11387e-05	1.8042	168.789
11.3273	5.11454e-05	1.8042	168.789
11.3312	5.11553e-05	1.8042	168.789
11.3353	5.11659e-05	1.8042	168.789
11.3416	5.11818e-05	1.8042	168.788
11.3513	5.12069e-05	1.8042	168.788
11.3629	5.12365e-05	1.8042	168.788
11.3773	5.12734e-05	1.8042	168.787
11.3924	5.13124e-05	1.8042	168.786
11.4006	5.13335e-05	1.8042	168.786
11.4088	5.13546e-05	1.8042	168.786
11.4193	5.13814e-05	1.8042	168.785
11.4279	5.14036e-05	1.8042	168.785
11.4369	5.14272e-05	1.8042	168.784
11.4422	5.14406e-05	1.8042	168.784
11.4474	5.1454e-05	1.8042	168.784
11.4576	5.14806e-05	1.8042	168.783
11.4693	5.15108e-05	1.8042	168.783
11.48	5.15384e-05	1.8042	168.782
11.4823	5.15444e-05	1.8042	168.782
11.4845	5.15503e-05	1.8042	168.782
11.4872	5.15573e-05	1.8042	168.782
11.4907	5.15664e-05	1.8042	168.782
11.4959	5.15798e-05	1.8042	168.782
11.5006	5.15921e-05	1.8042	168.782
11.5044	5.1602e-05	1.8042	168.781
11.5087	5.16133e-05	1.8042	168.781
11.5196	5.16415e-05	1.8042	168.781
11.5248	5.16551e-05	1.8042	168.781
11.53	5.16687e-05	1.8042	168.78
11.5343	5.16799e-05	1.8042	168.78
11.5418	5.16994e-05	1.8042	168.78
11.5466	5.17119e-05	1.8042	168.78
11.5514	5.17244e-05	1.8042	168.779
11.5563	5.17372e-05	1.8042	168.779
11.5616	5.17511e-05	1.8042	168.779
11.5676	5.17668e-05	1.8042	168.779
11.5767	5.17907e-05	1.8042	168.778
11.58	5.17994e-05	1.8042	168.778
11.5833	5.18081e-05	1.8042	168.778
11.587	5.18177e-05	1.8042	168.778
11.5924	5.1832e-05	1.8042	168.778
11.5984	5.18475e-05	1.8042	168.777
11.6043	5.1863e-05	1.8042	168.777
11.6091	5.18757e-05	1.8042	168.777
11.6156	5.18929e-05	1.8042	168.777
11.6224	5.19109e-05	1.8042	168.776
11.6304	5.19318e-05	1.8042	168.776
11.637	5.19493e-05	1.8042	168.776
11.6424	5.19634e-05	1.8042	168.775
11.6484	5.19793e-05	1.8042	168.775
11.6559	5.1999e-05	1.8042	168.775
11.664	5.20204e-05	1.8042	168.774
11.6689	5.20334e-05	1.8042	168.774
11.6738	5.20464e-05	1.8042	168.774
11.6794	5.20612e-05	1.8042	168.774
11.6852	5.20767e-05	1.8042	168.773
11.6905	5.20907e-05	1.8042	168.773
11.6965	5.21066e-05	1.8042	168.773
11.7033	5.21247e-05	1.8042	168.773
11.709	5.21398e-05	1.8042	168.772
11.714	5.2153e-05	1.8042	168.772
11.7196	5.21677e-05	1.8042	168.772
11.7231	5.21772e-05	1.8042	168.772
11.7267	5.21867e-05	1.8042	168.772
11.7314	5.21992e-05	1.8042	168.771
11.74	5.22222e-05	1.8042	168.771
11.747	5.22408e-05	1.8042	168.771
11.7542	5.22601e-05	1.8042	168.77
11.7571	5.22678e-05	1.8042	168.77
11.76	5.22755e-05	1.8042	168.77
11.7638	5.22855e-05	1.8042	168.77
11.7677	5.2296e-05	1.8042	168.77
11.7735	5.23114e-05	1.8042	168.77
11.7813	5.23323e-05	1.8042	168.769
11.7862	5.23453e-05	1.8042	168.769
11.7911	5.23584e-05	1.8042	168.769
11.7963	5.23724e-05	1.8042	168.769
11.8015	5.23863e-05	1.8042	168.768
11.8109	5.24115e-05	1.8042	168.768
11.815	5.24227e-05	1.8042	168.768
11.8192	5.2434e-05	1.8042	168.768
11.8236	5.24457e-05	1.8042	168.767
11.8282	5.24582e-05	1.8042	168.767
11.8337	5.24729e-05	1.8042	168.767
11.839	5.24872e-05	1.8042	168.767
11.8436	5.24994e-05	1.8042	168.766
11.8481	5.25117e-05	1.8042	168.766
11.8532	5.25254e-05	1.8042	168.766
11.8575	5.2537e-05	1.8042	168.766
11.8618	5.25485e-05	1.8042	168.766
11.8699	5.25703e-05	1.8042	168.765
11.8791	5.25953e-05	1.8042	168.765
11.8854	5.26122e-05	1.8042	168.765
11.8903	5.26255e-05	1.8042	168.764
11.8952	5.26389e-05	1.8042	168.764
11.9006	5.26534e-05	1.8042	168.764
11.9069	5.26706e-05	1.8042	168.764
11.9129	5.26867e-05	1.8042	168.763
11.9189	5.27029e-05	1.8042	168.763
11.925	5.27194e-05	1.8042	168.763
11.9319	5.27381e-05	1.8042	168.762
11.9342	5.27444e-05	1.8042	168.762
11.9365	5.27508e-05	1.8042	168.762
11.9395	5.27588e-05	1.8042	168.762
11.9432	5.27688e-05	1.8042	168.762
11.9471	5.27795e-05	1.8042	168.762
11.9524	5.2794e-05	1.8042	168.762
11.9556	5.28027e-05	1.8042	168.761
11.9589	5.28114e-05	1.8042	168.761
11.9653	5.28289e-05	1.8042	168.761
11.9745	5.28542e-05	1.8042	168.76
11.9769	5.28608e-05	1.8042	168.76
11.9794	5.28675e-05	1.8042	168.76
11.983	5.28772e-05	1.8042	168.76
11.9869	5.2888e-05	1.8042	168.76
11.9916	5.29007e-05	1.8042	168.76
11.9958	5.29122e-05	1.8042	168.76
12.0001	5.29239e-05	1.8042	168.759
12.0051	5.29377e-05	1.8042	168.759
12.01	5.2951e-05	1.8042	168.759
12.0148	5.29643e-05	1.8042	168.759
12.0194	5.29768e-05	1.8042	168.758
12.0236	5.29883e-05	1.8042	168.758
12.0291	5.30034e-05	1.8042	168.758
12.0375	5.30264e-05	1.8042	168.758
12.0459	5.30497e-05	1.8042	168.757
12.0575	5.30816e-05	1.8042	168.757
12.0593	5.30864e-05	1.8042	168.757
12.0611	5.30913e-05	1.8042	168.757
12.0646	5.31011e-05	1.8042	168.756
12.0697	5.31149e-05	1.8042	168.756
12.0744	5.31279e-05	1.8042	168.756
12.0842	5.31549e-05	1.8042	168.755
12.0951	5.31849e-05	1.8042	168.755
12.1067	5.32171e-05	1.8042	168.754
12.1103	5.32269e-05	1.8042	168.754
12.1138	5.32367e-05	1.8042	168.754
12.1185	5.32498e-05	1.8042	168.754
12.1229	5.32619e-05	1.8042	168.754
12.1272	5.32736e-05	1.8042	168.753
12.1335	5.32913e-05	1.8042	168.753
12.1406	5.3311e-05	1.8042	168.753
12.1495	5.33355e-05	1.8042	168.752
12.1545	5.33492e-05	1.8042	168.752
12.1594	5.33631e-05	1.8042	168.752
12.1641	5.3376e-05	1.80419	168.752
12.1721	5.33983e-05	1.80419	168.751
12.1839	5.34313e-05	1.80419	168.751
12.1874	5.3441e-05	1.80419	168.751
12.1909	5.34507e-05	1.80419	168.751
12.1961	5.34651e-05	1.80419	168.75
12.2013	5.34797e-05	1.80419	168.75
12.2066	5.34945e-05	1.80419	168.75
12.2141	5.35154e-05	1.80419	168.749
12.2182	5.35269e-05	1.80419	168.749
12.2223	5.35384e-05	1.80419	168.749
12.228	5.35543e-05	1.80419	168.749
12.2359	5.35763e-05	1.80419	168.748
12.2467	5.36066e-05	1.80419	168.748
12.2539	5.36269e-05	1.80419	168.748
12.2564	5.36338e-05	1.80419	168.747
12.2588	5.36407e-05	1.80419	168.747
12.2622	5.36502e-05	1.80419	168.747
12.2685	5.36677e-05	1.80419	168.747
12.2762	5.36896e-05	1.80419	168.747
12.2783	5.36953e-05	1.80419	168.746
12.2803	5.3701e-05	1.80419	168.746
12.283	5.37084e-05	1.80419	168.746
12.2888	5.37248e-05	1.80419	168.746
12.2947	5.37413e-05	1.80419	168.746
12.3001	5.37566e-05	1.80419	168.745
12.3055	5.3772e-05	1.80419	168.745
12.3102	5.37852e-05	1.80419	168.745
12.3151	5.37989e-05	1.80419	168.745
12.3204	5.38139e-05	1.80419	168.744
12.3268	5.38319e-05	1.80419	168.744
12.3334	5.38506e-05	1.80419	168.744
12.3422	5.38757e-05	1.80419	168.743
12.3509	5.39002e-05	1.80419	168.743
12.3621	5.39319e-05	1.80419	168.742
12.3728	5.39623e-05	1.80419	168.742
12.3815	5.39869e-05	1.80419	168.742
12.3867	5.40018e-05	1.80419	168.741
12.3919	5.40167e-05	1.80419	168.741
12.3963	5.40291e-05	1.80419	168.741
12.4025	5.40469e-05	1.80419	168.741
[truncated: 36,453 more rows]

## Sheet: 120stp_70sdt
Time	Vesicularity	H2Ot	CO2
(s)	(vol frac)	(wt%)	(ppm)
0	3.39292e-05	1.80424	169.024
7.62584e-05	3.39292e-05	1.80424	169.024
0.000457551	3.39292e-05	1.80424	169.024
0.00185072	3.39293e-05	1.80424	169.024
0.00507841	3.39297e-05	1.80424	169.024
0.014957	3.39316e-05	1.80424	169.024
0.019963	3.39329e-05	1.80424	169.024
0.0249691	3.39343e-05	1.80424	169.024
0.0290896	3.39354e-05	1.80424	169.024
0.033345	3.39367e-05	1.80424	169.024
0.0376004	3.3938e-05	1.80424	169.024
0.0441906	3.39402e-05	1.80424	169.024
0.0457375	3.39406e-05	1.80424	169.024
0.0472844	3.39411e-05	1.80424	169.024
0.0496522	3.39419e-05	1.80424	169.024
0.0523903	3.39428e-05	1.80424	169.024
0.0550578	3.39437e-05	1.80424	169.024
0.0596975	3.39453e-05	1.80424	169.024
0.062914	3.39464e-05	1.80424	169.024
0.0661304	3.39474e-05	1.80424	169.024
0.0688364	3.39484e-05	1.80424	169.024
0.0714422	3.39493e-05	1.80424	169.024
0.0740916	3.39501e-05	1.80424	169.024
0.0763897	3.3951e-05	1.80424	169.024
0.0788783	3.39519e-05	1.80424	169.024
0.0816388	3.39529e-05	1.80424	169.024
0.0846373	3.39539e-05	1.80424	169.024
0.0874529	3.39549e-05	1.80424	169.024
0.0911372	3.39563e-05	1.80424	169.024
0.0954571	3.39578e-05	1.80424	169.024
0.0998096	3.39593e-05	1.80424	169.024
0.103464	3.39607e-05	1.80424	169.024
0.107113	3.39621e-05	1.80424	169.024
0.110257	3.39633e-05	1.80424	169.024
0.114031	3.39647e-05	1.80424	169.024
0.117216	3.39658e-05	1.80424	169.024
0.121554	3.39674e-05	1.80424	169.024
0.126025	3.39691e-05	1.80424	169.024
0.130547	3.39708e-05	1.80424	169.024
0.134243	3.39722e-05	1.80424	169.024
0.140485	3.39746e-05	1.80424	169.024
0.144029	3.39758e-05	1.80424	169.024
0.147574	3.39772e-05	1.80424	169.024
0.150421	3.39783e-05	1.80424	169.024
0.153269	3.39794e-05	1.80424	169.024
0.155823	3.39803e-05	1.80424	169.024
0.158282	3.39813e-05	1.80424	169.024
0.160854	3.39822e-05	1.80424	169.024
0.163625	3.39833e-05	1.80424	169.024
0.166418	3.39844e-05	1.80424	169.024
0.169482	3.39855e-05	1.80424	169.024
0.173126	3.39869e-05	1.80424	169.024
0.177562	3.39886e-05	1.80424	169.024
0.182796	3.39906e-05	1.80424	169.024
0.188031	3.39926e-05	1.80424	169.024
0.193079	3.39945e-05	1.80424	169.024
0.195219	3.39953e-05	1.80424	169.024
0.19736	3.39962e-05	1.80424	169.024
0.202117	3.3998e-05	1.80424	169.024
0.207085	3.4e-05	1.80424	169.024
0.211497	3.40017e-05	1.80424	169.024
0.21591	3.40035e-05	1.80424	169.024
0.219565	3.40048e-05	1.80424	169.024
0.224687	3.40069e-05	1.80424	169.024
0.228935	3.40085e-05	1.80424	169.024
0.231915	3.40097e-05	1.80424	169.024
0.234894	3.40108e-05	1.80424	169.024
0.239951	3.40128e-05	1.80424	169.024
0.246441	3.40153e-05	1.80424	169.024
0.257515	3.40199e-05	1.80424	169.024
0.258808	3.40203e-05	1.80424	169.024
0.2601	3.40208e-05	1.80424	169.024
0.262419	3.40216e-05	1.80424	169.024
0.265437	3.40228e-05	1.80424	169.024
0.271814	3.40253e-05	1.80424	169.024
0.27486	3.40265e-05	1.80424	169.024
0.277906	3.40277e-05	1.80424	169.024
0.283156	3.40298e-05	1.80424	169.024
0.28802	3.40317e-05	1.80424	169.024
0.291715	3.40331e-05	1.80424	169.024
0.295409	3.40346e-05	1.80424	169.024
0.298844	3.40359e-05	1.80424	169.024
0.302939	3.40376e-05	1.80424	169.024
0.306984	3.40392e-05	1.80424	169.024
0.311138	3.40408e-05	1.80424	169.024
0.314826	3.40423e-05	1.80424	169.024
0.318513	3.40437e-05	1.80424	169.024
0.321752	3.4045e-05	1.80424	169.024
0.325478	3.40465e-05	1.80424	169.024
0.332529	3.40493e-05	1.80424	169.024
0.337685	3.40514e-05	1.80424	169.024
0.342841	3.40534e-05	1.80424	169.024
0.34844	3.40556e-05	1.80424	169.024
0.352809	3.40574e-05	1.80424	169.024
0.357177	3.40591e-05	1.80424	169.024
0.361392	3.40608e-05	1.80424	169.024
0.368026	3.40635e-05	1.80424	169.024
0.3798	3.40682e-05	1.80424	169.023
0.385497	3.40705e-05	1.80424	169.023
0.391195	3.40727e-05	1.80424	169.023
0.396597	3.40749e-05	1.80424	169.023
0.407434	3.40794e-05	1.80424	169.023
0.409733	3.40803e-05	1.80424	169.023
0.412033	3.40811e-05	1.80424	169.023
0.416655	3.4083e-05	1.80424	169.023
0.424148	3.40859e-05	1.80424	169.023
0.42782	3.40874e-05	1.80424	169.023
0.431492	3.40889e-05	1.80424	169.023
0.4358	3.40907e-05	1.80424	169.023
0.440788	3.40927e-05	1.80424	169.023
0.445883	3.40948e-05	1.80424	169.023
0.452235	3.40973e-05	1.80424	169.023
0.463548	3.4102e-05	1.80424	169.023
0.467287	3.41035e-05	1.80424	169.023
0.471025	3.41049e-05	1.80424	169.023
0.478997	3.41082e-05	1.80424	169.023
0.486102	3.41111e-05	1.80424	169.023
0.493208	3.41139e-05	1.80424	169.023
0.505438	3.4119e-05	1.80424	169.023
0.516513	3.41235e-05	1.80424	169.023
0.529309	3.41287e-05	1.80424	169.023
0.537551	3.41321e-05	1.80424	169.023
0.545792	3.41354e-05	1.80424	169.023
0.552695	3.41382e-05	1.80424	169.023
0.562935	3.41424e-05	1.80424	169.023
0.5734	3.41468e-05	1.80424	169.023
0.583865	3.41509e-05	1.80424	169.023
0.594695	3.41554e-05	1.80424	169.023
0.603957	3.41593e-05	1.80424	169.023
0.614945	3.41639e-05	1.80424	169.023
0.617936	3.41651e-05	1.80424	169.023
0.620926	3.41663e-05	1.80424	169.023
0.624901	3.41679e-05	1.80424	169.023
0.630425	3.41702e-05	1.80424	169.023
0.635522	3.41723e-05	1.80424	169.023
0.641685	3.41748e-05	1.80424	169.023
0.651466	3.41789e-05	1.80424	169.023
0.660991	3.41829e-05	1.80424	169.023
0.666869	3.41853e-05	1.80424	169.023
0.672747	3.41878e-05	1.80424	169.023
0.676692	3.41894e-05	1.80424	169.023
0.680638	3.4191e-05	1.80424	169.023
0.685487	3.4193e-05	1.80424	169.023
0.694158	3.41967e-05	1.80424	169.023
0.70281	3.42002e-05	1.80424	169.023
0.710274	3.42034e-05	1.80424	169.023
0.714979	3.42053e-05	1.80424	169.023
0.719685	3.42073e-05	1.80424	169.023
0.728043	3.42107e-05	1.80424	169.023
0.746887	3.42188e-05	1.80424	169.023
0.751031	3.42204e-05	1.80424	169.023
0.755175	3.42221e-05	1.80424	169.023
0.762216	3.4225e-05	1.80424	169.023
0.773327	3.42296e-05	1.80424	169.023
0.793648	3.42384e-05	1.80424	169.023
0.79624	3.42394e-05	1.80424	169.023
0.798832	3.42405e-05	1.80424	169.023
0.802367	3.42419e-05	1.80424	169.023
0.809393	3.42448e-05	1.80424	169.023
0.827782	3.42528e-05	1.80424	169.023
0.844583	3.42595e-05	1.80424	169.023
0.846912	3.42606e-05	1.80424	169.023
0.849241	3.42616e-05	1.80424	169.023
0.853245	3.42633e-05	1.80424	169.023
0.860981	3.42666e-05	1.80424	169.023
0.870465	3.42707e-05	1.80424	169.023
0.87922	3.42743e-05	1.80424	169.023
0.889321	3.42787e-05	1.80424	169.023
0.892697	3.42801e-05	1.80424	169.023
0.896073	3.42815e-05	1.80424	169.023
0.900394	3.42833e-05	1.80424	169.023
0.907674	3.42864e-05	1.80424	169.023
0.913587	3.42889e-05	1.80424	169.023
0.919146	3.42913e-05	1.80424	169.023
0.926093	3.42943e-05	1.80424	169.023
0.932756	3.42971e-05	1.80424	169.023
0.938846	3.42997e-05	1.80424	169.023
0.944426	3.43021e-05	1.80424	169.023
0.949564	3.43043e-05	1.80424	169.023
0.955416	3.43068e-05	1.80424	169.023
0.963863	3.43103e-05	1.80424	169.023
0.968524	3.43123e-05	1.80424	169.023
0.973186	3.43144e-05	1.80424	169.023
0.97811	3.43165e-05	1.80424	169.023
0.987706	3.43206e-05	1.80424	169.023
0.999166	3.43256e-05	1.80424	169.023
1.00361	3.43275e-05	1.80424	169.023
1.00806	3.43294e-05	1.80424	169.023
1.01403	3.43319e-05	1.80424	169.023
1.02597	3.43372e-05	1.80424	169.023
1.0288	3.43383e-05	1.80424	169.023
1.03163	3.43395e-05	1.80424	169.023
1.03514	3.4341e-05	1.80424	169.023
1.04359	3.43446e-05	1.80424	169.023
1.05637	3.43501e-05	1.80424	169.023
1.0729	3.43575e-05	1.80424	169.022
1.07519	3.43584e-05	1.80424	169.022
1.07748	3.43593e-05	1.80424	169.022
1.08194	3.43612e-05	1.80424	169.022
1.08588	3.43628e-05	1.80424	169.022
1.08922	3.43643e-05	1.80424	169.022
1.0941	3.43664e-05	1.80424	169.022
1.10107	3.43694e-05	1.80424	169.022
1.10691	3.4372e-05	1.80424	169.022
1.11257	3.43745e-05	1.80424	169.022
1.12173	3.43785e-05	1.80424	169.022
1.1254	3.43801e-05	1.80424	169.022
1.12907	3.43817e-05	1.80424	169.022
1.13319	3.43834e-05	1.80424	169.022
1.13924	3.43861e-05	1.80424	169.022
1.14623	3.43891e-05	1.80424	169.022
1.1542	3.43926e-05	1.80424	169.022
1.16073	3.43954e-05	1.80424	169.022
1.16621	3.43978e-05	1.80424	169.022
1.17189	3.44003e-05	1.80424	169.022
1.18584	3.44064e-05	1.80424	169.022
1.20668	3.44154e-05	1.80424	169.022
1.21099	3.44173e-05	1.80424	169.022
1.21531	3.44192e-05	1.80424	169.022
1.21947	3.44211e-05	1.80424	169.022
1.22489	3.44235e-05	1.80424	169.022
1.23317	3.44271e-05	1.80424	169.022
1.24748	3.44333e-05	1.80424	169.022
1.25095	3.44348e-05	1.80424	169.022
1.25442	3.44364e-05	1.80424	169.022
1.25865	3.44383e-05	1.80424	169.022
1.26743	3.44422e-05	1.80424	169.022
1.27881	3.44472e-05	1.80424	169.022
1.29086	3.44525e-05	1.80424	169.022
1.30664	3.44594e-05	1.80424	169.022
1.32197	3.44663e-05	1.80424	169.022
1.33403	3.44717e-05	1.80424	169.022
1.33664	3.44728e-05	1.80424	169.022
1.33926	3.44739e-05	1.80424	169.022
1.34385	3.4476e-05	1.80424	169.022
1.35113	3.44792e-05	1.80424	169.022
1.3588	3.44826e-05	1.80424	169.022
1.36585	3.44857e-05	1.80424	169.022
1.37356	3.44891e-05	1.80424	169.022
1.38248	3.44931e-05	1.80424	169.022
1.39145	3.44971e-05	1.80424	169.022
1.39735	3.44998e-05	1.80424	169.022
1.40325	3.45024e-05	1.80424	169.022
1.40818	3.45046e-05	1.80424	169.022
1.41238	3.45064e-05	1.80424	169.022
1.41677	3.45084e-05	1.80424	169.022
1.42754	3.45132e-05	1.80424	169.022
1.44427	3.45208e-05	1.80424	169.022
1.44686	3.45219e-05	1.80424	169.022
1.44945	3.4523e-05	1.80424	169.022
1.45365	3.45249e-05	1.80424	169.022
1.46117	3.45282e-05	1.80424	169.022
1.46983	3.45322e-05	1.80424	169.022
1.47757	3.45357e-05	1.80424	169.021
1.48187	3.45376e-05	1.80424	169.021
1.48618	3.45395e-05	1.80424	169.021
1.49127	3.45418e-05	1.80424	169.021
1.50073	3.45459e-05	1.80424	169.021
1.51209	3.45511e-05	1.80424	169.021
1.52215	3.45556e-05	1.80424	169.021
1.53071	3.45596e-05	1.80424	169.021
1.54359	3.45654e-05	1.80424	169.021
1.5526	3.45695e-05	1.80424	169.021
1.558	3.45719e-05	1.80424	169.021
1.5634	3.45743e-05	1.80424	169.021
1.56948	3.45771e-05	1.80424	169.021
1.57781	3.45808e-05	1.80424	169.021
1.58735	3.45852e-05	1.80424	169.021
1.59648	3.45893e-05	1.80424	169.021
1.60399	3.45927e-05	1.80424	169.021
1.62033	3.46002e-05	1.80424	169.021
1.64548	3.46114e-05	1.80424	169.021
1.64811	3.46127e-05	1.80424	169.021
1.65073	3.4614e-05	1.80424	169.021
1.65514	3.4616e-05	1.80424	169.021
1.66133	3.46188e-05	1.80424	169.021
1.67022	3.46229e-05	1.80424	169.021
1.68269	3.46286e-05	1.80424	169.021
1.69567	3.46346e-05	1.80424	169.021
1.71253	3.46423e-05	1.80424	169.021
1.73125	3.4651e-05	1.80424	169.021
1.73804	3.4654e-05	1.80424	169.021
1.74482	3.46571e-05	1.80424	169.021
1.75079	3.46598e-05	1.80424	169.021
1.757	3.46627e-05	1.80424	169.021
1.766	3.46668e-05	1.80424	169.021
1.77924	3.4673e-05	1.80424	169.021
1.80654	3.46859e-05	1.80424	169.02
1.80791	3.46863e-05	1.80424	169.02
1.80927	3.46869e-05	1.80424	169.02
1.81244	3.46883e-05	1.80424	169.02
1.81771	3.46907e-05	1.80424	169.02
1.83064	3.46966e-05	1.80424	169.02
1.83489	3.46986e-05	1.80424	169.02
1.83914	3.47006e-05	1.80424	169.02
1.84657	3.47041e-05	1.80424	169.02
1.85418	3.47077e-05	1.80424	169.02
1.86056	3.47106e-05	1.80424	169.02
1.86755	3.47138e-05	1.80424	169.02
1.88322	3.4721e-05	1.80424	169.02
1.88623	3.47225e-05	1.80424	169.02
1.88924	3.47239e-05	1.80424	169.02
1.89354	3.4726e-05	1.80424	169.02
1.90216	3.473e-05	1.80424	169.02
1.91471	3.47358e-05	1.80424	169.02
1.92803	3.47421e-05	1.80424	169.02
1.93367	3.47448e-05	1.80424	169.02
1.93931	3.47474e-05	1.80424	169.02
1.9443	3.47497e-05	1.80424	169.02
1.94994	3.47523e-05	1.80424	169.02
1.96152	3.47578e-05	1.80424	169.02
1.97862	3.47659e-05	1.80424	169.02
1.99773	3.47749e-05	1.80424	169.02
2.00117	3.47764e-05	1.80424	169.02
2.0046	3.4778e-05	1.80424	169.02
2.00896	3.478e-05	1.80424	169.02
2.0182	3.47844e-05	1.80424	169.02
2.03729	3.47936e-05	1.80424	169.02
2.03875	3.47942e-05	1.80424	169.02
2.04022	3.47949e-05	1.80424	169.02
2.04321	3.47962e-05	1.80424	169.02
2.04813	3.47985e-05	1.80424	169.02
2.05432	3.48014e-05	1.80424	169.02
2.06148	3.48048e-05	1.80424	169.02
2.07311	3.48103e-05	1.80424	169.02
2.08551	3.48162e-05	1.80424	169.019
2.09726	3.48218e-05	1.80424	169.019
2.10774	3.48268e-05	1.80424	169.019
2.12284	3.48339e-05	1.80424	169.019
2.12662	3.48357e-05	1.80424	169.019
2.1304	3.48375e-05	1.80424	169.019
2.13443	3.48395e-05	1.80424	169.019
2.14228	3.48432e-05	1.80424	169.019
2.15371	3.48486e-05	1.80424	169.019
2.1623	3.48527e-05	1.80424	169.019
2.1657	3.48543e-05	1.80424	169.019
2.1691	3.4856e-05	1.80424	169.019
2.17312	3.48579e-05	1.80424	169.019
2.1788	3.48607e-05	1.80424	169.019
2.19052	3.48663e-05	1.80424	169.019
2.20445	3.48729e-05	1.80424	169.019
2.21854	3.48798e-05	1.80424	169.019
2.22081	3.48808e-05	1.80424	169.019
2.22309	3.48819e-05	1.80424	169.019
2.22742	3.48839e-05	1.80424	169.019
2.23796	3.48889e-05	1.80424	169.019
2.2458	3.48927e-05	1.80424	169.019
2.25365	3.48965e-05	1.80424	169.019
2.26026	3.48997e-05	1.80424	169.019
2.26892	3.49039e-05	1.80424	169.019
2.28574	3.4912e-05	1.80424	169.019
2.30497	3.49211e-05	1.80424	169.019
2.30718	3.49223e-05	1.80424	169.019
2.3094	3.49234e-05	1.80424	169.019
2.31325	3.49253e-05	1.80424	169.019
2.31882	3.4928e-05	1.80424	169.019
2.32887	3.49329e-05	1.80424	169.019
2.34048	3.49386e-05	1.80424	169.018
2.34431	3.49404e-05	1.80424	169.018
2.34815	3.49422e-05	1.80424	169.018
2.3536	3.49449e-05	1.80424	169.018
2.36028	3.49481e-05	1.80424	169.018
2.37054	3.49532e-05	1.80424	169.018
2.37413	3.49549e-05	1.80424	169.018
2.37771	3.49566e-05	1.80424	169.018
2.38319	3.49592e-05	1.80424	169.018
2.39584	3.49654e-05	1.80424	169.018
2.41538	3.49752e-05	1.80424	169.018
2.41731	3.4976e-05	1.80424	169.018
2.41924	3.49769e-05	1.80424	169.018
2.42314	3.49787e-05	1.80424	169.018
2.4295	3.49818e-05	1.80424	169.018
2.43872	3.49863e-05	1.80424	169.018
2.452	3.49928e-05	1.80424	169.018
2.48571	3.50095e-05	1.80424	169.018
2.49057	3.50118e-05	1.80424	169.018
2.49544	3.50141e-05	1.80424	169.018
2.49993	3.50163e-05	1.80424	169.018
2.50635	3.50194e-05	1.80424	169.018
2.51888	3.50257e-05	1.80424	169.018
2.52406	3.50282e-05	1.80424	169.018
2.52924	3.50308e-05	1.80424	169.018
2.53394	3.5033e-05	1.80424	169.018
2.54106	3.50366e-05	1.80424	169.018
2.55194	3.50419e-05	1.80424	169.018
2.5713	3.50514e-05	1.80424	169.017
2.59079	3.50613e-05	1.80424	169.017
2.5931	3.50624e-05	1.80424	169.017
2.59542	3.50635e-05	1.80424	169.017
2.59882	3.50651e-05	1.80424	169.017
2.60701	3.50691e-05	1.80424	169.017
2.61712	3.50741e-05	1.80424	169.017
2.63258	3.5082e-05	1.80424	169.017
2.63596	3.50836e-05	1.80424	169.017
2.63935	3.50852e-05	1.80424	169.017
2.64378	3.50874e-05	1.80424	169.017
2.65325	3.50921e-05	1.80424	169.017
2.66563	3.50983e-05	1.80424	169.017
2.68059	3.51057e-05	1.80424	169.017
2.69474	3.51128e-05	1.80424	169.017
2.71335	3.51221e-05	1.80424	169.017
2.73752	3.51345e-05	1.80424	169.017
2.73889	3.51351e-05	1.80424	169.017
2.74026	3.51357e-05	1.80424	169.017
2.74382	3.51374e-05	1.80424	169.017
2.74895	3.514e-05	1.80424	169.017
2.75424	3.51426e-05	1.80424	169.017
2.76023	3.51456e-05	1.80424	169.017
2.77606	3.51536e-05	1.80424	169.016
2.78997	3.51607e-05	1.80424	169.016
2.7921	3.51617e-05	1.80424	169.016
2.79423	3.51628e-05	1.80424	169.016
2.79852	3.51649e-05	1.80424	169.016
2.80659	3.5169e-05	1.80424	169.016
2.81786	3.51746e-05	1.80424	169.016
2.82938	3.51805e-05	1.80424	169.016
2.84047	3.51861e-05	1.80424	169.016
2.84757	3.51897e-05	1.80424	169.016
2.85466	3.51933e-05	1.80424	169.016
2.8609	3.51964e-05	1.80424	169.016
2.87193	3.5202e-05	1.80424	169.016
2.88622	3.52093e-05	1.80424	169.016
2.91292	3.52226e-05	1.80424	169.016
2.94274	3.52378e-05	1.80424	169.016
2.96684	3.52505e-05	1.80424	169.015
2.9959	3.52654e-05	1.80424	169.015
3.02057	3.52777e-05	1.80424	169.015
3.0413	3.52886e-05	1.80424	169.015
3.05247	3.52944e-05	1.80424	169.015
3.05513	3.52957e-05	1.80424	169.015
3.0578	3.5297e-05	1.80424	169.015
3.06258	3.52994e-05	1.80424	169.015
3.06929	3.53029e-05	1.80424	169.015
3.0776	3.53072e-05	1.80424	169.015
3.09651	3.53172e-05	1.80424	169.015
3.09871	3.53182e-05	1.80424	169.015
3.10091	3.53193e-05	1.80424	169.015
3.10451	3.53211e-05	1.80424	169.015
3.1107	3.53243e-05	1.80424	169.015
3.11891	3.53285e-05	1.80424	169.015
3.1278	3.53331e-05	1.80424	169.015
3.13925	3.53391e-05	1.80424	169.015
3.14549	3.53424e-05	1.80424	169.015
3.15173	3.53456e-05	1.80424	169.014
3.15681	3.53482e-05	1.80424	169.014
3.16234	3.5351e-05	1.80424	169.014
3.17055	3.53553e-05	1.80424	169.014
3.18002	3.53602e-05	1.80424	169.014
3.18848	3.53646e-05	1.80424	169.014
3.19659	3.53688e-05	1.80424	169.014
3.2049	3.53732e-05	1.80424	169.014
3.2139	3.53779e-05	1.80424	169.014
3.22169	3.5382e-05	1.80424	169.014
3.23266	3.53878e-05	1.80424	169.014
3.23691	3.53899e-05	1.80424	169.014
3.24115	3.53921e-05	1.80424	169.014
3.246	3.53947e-05	1.80424	169.014
3.25237	3.5398e-05	1.80424	169.014
3.26009	3.5402e-05	1.80424	169.014
3.27114	3.54078e-05	1.80424	169.014
3.29196	3.54188e-05	1.80424	169.014
3.31732	3.54324e-05	1.80424	169.014
3.31976	3.54335e-05	1.80424	169.014
3.32221	3.54347e-05	1.80424	169.014
3.32809	3.54377e-05	1.80424	169.013
3.34189	3.5445e-05	1.80424	169.013
3.34778	3.54481e-05	1.80424	169.013
3.35367	3.54512e-05	1.80424	169.013
3.3591	3.54541e-05	1.80424	169.013
3.36594	3.54576e-05	1.80424	169.013
3.37732	3.54637e-05	1.80424	169.013
3.38928	3.54701e-05	1.80424	169.013
3.39255	3.54718e-05	1.80424	169.013
3.39582	3.54735e-05	1.80424	169.013
3.40085	3.54761e-05	1.80424	169.013
3.40758	3.54797e-05	1.80424	169.013
3.41674	3.54845e-05	1.80424	169.013
3.43455	3.54941e-05	1.80424	169.013
3.4447	3.54995e-05	1.80424	169.013
3.44874	3.55016e-05	1.80424	169.013
3.45278	3.55037e-05	1.80424	169.013
3.45786	3.55064e-05	1.80424	169.013
3.46402	3.55097e-05	1.80424	169.013
3.47338	3.55147e-05	1.80424	169.013
3.48885	3.5523e-05	1.80424	169.013
3.49216	3.55247e-05	1.80424	169.012
3.49548	3.55265e-05	1.80424	169.012
3.50041	3.55291e-05	1.80424	169.012
3.51258	3.55356e-05	1.80424	169.012
3.52417	3.55416e-05	1.80424	169.012
3.53116	3.55454e-05	1.80424	169.012
3.53816	3.55492e-05	1.80424	169.012
3.54436	3.55526e-05	1.80424	169.012
3.55155	3.55564e-05	1.80424	169.012
3.56215	3.55621e-05	1.80424	169.012
3.57731	3.55703e-05	1.80424	169.012
3.59227	3.55783e-05	1.80424	169.012
3.61108	3.55885e-05	1.80424	169.012
3.6148	3.55905e-05	1.80424	169.012
3.61852	3.55924e-05	1.80424	169.012
3.62311	3.55949e-05	1.80424	169.012
3.63823	3.5603e-05	1.80424	169.012
3.66037	3.56151e-05	1.80424	169.011
3.68862	3.56302e-05	1.80424	169.011
3.6915	3.56318e-05	1.80424	169.011
3.69437	3.56334e-05	1.80424	169.011
3.69812	3.56355e-05	1.80424	169.011
3.70844	3.56411e-05	1.80424	169.011
3.72775	3.56516e-05	1.80424	169.011
3.75208	3.5665e-05	1.80424	169.011
3.75596	3.5667e-05	1.80424	169.011
3.75985	3.56691e-05	1.80424	169.011
3.76503	3.56719e-05	1.80424	169.011
3.78022	3.56802e-05	1.80424	169.011
3.80132	3.56919e-05	1.80424	169.011
3.81617	3.56996e-05	1.80424	169.01
3.81803	3.57007e-05	1.80424	169.01
3.81989	3.57017e-05	1.80424	169.01
3.82525	3.57047e-05	1.80424	169.01
3.83861	3.57121e-05	1.80424	169.01
3.85565	3.57214e-05	1.80424	169.01
3.87595	3.57327e-05	1.80424	169.01
3.89559	3.57436e-05	1.80424	169.01
3.89831	3.5745e-05	1.80424	169.01
3.90103	3.57464e-05	1.80424	169.01
3.90624	3.57493e-05	1.80424	169.01
3.91198	3.57524e-05	1.80424	169.01
3.91823	3.57559e-05	1.80424	169.01
3.92524	3.57598e-05	1.80424	169.01
3.93617	3.57658e-05	1.80424	169.01
3.94982	3.57735e-05	1.80424	169.01
3.96171	3.57799e-05	1.80424	169.009
3.97299	3.57862e-05	1.80424	169.009
3.98656	3.57937e-05	1.80423	169.009
4.00002	3.58011e-05	1.80423	169.009
4.00287	3.58027e-05	1.80423	169.009
4.00573	3.58043e-05	1.80423	169.009
4.01097	3.58073e-05	1.80423	169.009
4.01964	3.58122e-05	1.80423	169.009
4.0291	3.58174e-05	1.80423	169.009
4.03965	3.58233e-05	1.80423	169.009
4.05349	3.5831e-05	1.80423	169.009
4.06675	3.58384e-05	1.80423	169.009
4.0749	3.58429e-05	1.80423	169.009
4.07814	3.58447e-05	1.80423	169.009
4.08137	3.58465e-05	1.80423	169.009
4.08535	3.58488e-05	1.80423	169.009
4.09308	3.58531e-05	1.80423	169.009
4.10242	3.58583e-05	1.80423	169.008
4.1123	3.58639e-05	1.80423	169.008
4.12394	3.58704e-05	1.80423	169.008
4.14068	3.58798e-05	1.80423	169.008
4.16346	3.58927e-05	1.80423	169.008
4.16662	3.58944e-05	1.80423	169.008
4.16978	3.58962e-05	1.80423	169.008
4.17389	3.58985e-05	1.80423	169.008
4.18134	3.59026e-05	1.80423	169.008
4.19121	3.59082e-05	1.80423	169.008
4.19743	3.59117e-05	1.80423	169.008
4.20366	3.59152e-05	1.80423	169.008
4.20948	3.59185e-05	1.80423	169.008
4.21545	3.59219e-05	1.80423	169.008
4.22452	3.5927e-05	1.80423	169.008
4.23887	3.59351e-05	1.80423	169.007
4.25206	3.59425e-05	1.80423	169.007
4.25514	3.59443e-05	1.80423	169.007
4.25822	3.59461e-05	1.80423	169.007
4.26155	3.5948e-05	1.80423	169.007
4.26851	3.5952e-05	1.80423	169.007
4.28429	3.59609e-05	1.80423	169.007
4.30438	3.59723e-05	1.80423	169.007
4.32365	3.59833e-05	1.80423	169.007
4.33023	3.5987e-05	1.80423	169.007
4.33681	3.59908e-05	1.80423	169.007
4.34214	3.59939e-05	1.80423	169.007
4.34785	3.59971e-05	1.80423	169.007
4.35646	3.6002e-05	1.80423	169.007
4.36948	3.60094e-05	1.80423	169.006
4.38407	3.60178e-05	1.80423	169.006
4.40384	3.60293e-05	1.80423	169.006
4.4252	3.60416e-05	1.80423	169.006
4.4301	3.60443e-05	1.80423	169.006
4.43499	3.60471e-05	1.80423	169.006
4.43972	3.60498e-05	1.80423	169.006
4.44811	3.60546e-05	1.80423	169.006
4.46084	3.60619e-05	1.80423	169.006
4.47843	3.6072e-05	1.80423	169.006
4.49413	3.60811e-05	1.80423	169.006
4.52641	3.60997e-05	1.80423	169.005
4.52929	3.61015e-05	1.80423	169.005
4.53218	3.61032e-05	1.80423	169.005
4.53902	3.61071e-05	1.80423	169.005
4.55598	3.61168e-05	1.80423	169.005
4.57268	3.61266e-05	1.80423	169.005
4.57974	3.61307e-05	1.80423	169.005
4.58681	3.61348e-05	1.80423	169.005
4.59419	3.61391e-05	1.80423	169.005
4.61087	3.61488e-05	1.80423	169.005
4.64324	3.61677e-05	1.80423	169.004
4.68268	3.61906e-05	1.80423	169.004
4.68551	3.61923e-05	1.80423	169.004
4.68835	3.61941e-05	1.80423	169.004
4.69168	3.6196e-05	1.80423	169.004
4.69954	3.62007e-05	1.80423	169.004
4.71184	3.62079e-05	1.80423	169.004
4.72804	3.62176e-05	1.80423	169.004
4.73137	3.62194e-05	1.80423	169.004
4.7347	3.62214e-05	1.80423	169.004
4.74111	3.62251e-05	1.80423	169.004
4.75005	3.62304e-05	1.80423	169.003
4.75908	3.62357e-05	1.80423	169.003
4.76844	3.62412e-05	1.80423	169.003
4.77985	3.62479e-05	1.80423	169.003
4.7959	3.62575e-05	1.80423	169.003
4.80243	3.62613e-05	1.80423	169.003
4.80897	3.62652e-05	1.80423	169.003
4.81437	3.62683e-05	1.80423	169.003
4.82127	3.62724e-05	1.80423	169.003
4.83137	3.62784e-05	1.80423	169.003
4.84374	3.62857e-05	1.80423	169.003
4.85945	3.6295e-05	1.80423	169.003
4.8791	3.63069e-05	1.80423	169.002
4.89635	3.6317e-05	1.80423	169.002
4.91688	3.63293e-05	1.80423	169.002
4.94115	3.63439e-05	1.80423	169.002
4.94498	3.63461e-05	1.80423	169.002
4.94881	3.63483e-05	1.80423	169.002
4.95402	3.63514e-05	1.80423	169.002
4.96273	3.63566e-05	1.80423	169.002
4.97939	3.63667e-05	1.80423	169.002
4.98841	3.63721e-05	1.80423	169.001
4.99744	3.63775e-05	1.80423	169.001
5.01118	3.63857e-05	1.80423	169.001
5.01545	3.63883e-05	1.80423	169.001
5.01973	3.63908e-05	1.80423	169.001
5.02423	3.63935e-05	1.80423	169.001
5.02976	3.63968e-05	1.80423	169.001
5.03967	3.64028e-05	1.80423	169.001
5.05627	3.64128e-05	1.80423	169.001
5.07993	3.6427e-05	1.80423	169.001
5.11227	3.64467e-05	1.80423	169
5.11779	3.645e-05	1.80423	169
5.1233	3.64533e-05	1.80423	169
5.12889	3.64567e-05	1.80423	169
5.13782	3.64621e-05	1.80423	169
5.14757	3.6468e-05	1.80423	169
5.15584	3.6473e-05	1.80423	169
5.16395	3.6478e-05	1.80423	169
5.18055	3.64881e-05	1.80423	169
5.20993	3.65061e-05	1.80423	169
5.24603	3.65285e-05	1.80423	168.999
5.24742	3.65292e-05	1.80423	168.999
5.24881	3.65299e-05	1.80423	168.999
5.25236	3.65319e-05	1.80423	168.999
5.25609	3.65341e-05	1.80423	168.999
5.2596	3.65362e-05	1.80423	168.999
5.26439	3.65392e-05	1.80423	168.999
5.27132	3.65434e-05	1.80423	168.999
5.28696	3.65531e-05	1.80423	168.999
5.30762	3.65659e-05	1.80423	168.999
5.31254	3.65688e-05	1.80423	168.999
5.31746	3.65718e-05	1.80423	168.999
5.32229	3.65747e-05	1.80423	168.999
5.33409	3.6582e-05	1.80423	168.998
5.34951	3.65916e-05	1.80423	168.998
5.35585	3.65955e-05	1.80423	168.998
5.3622	3.65994e-05	1.80423	168.998
5.36775	3.66028e-05	1.80423	168.998
5.37293	3.6606e-05	1.80423	168.998
5.37844	3.66094e-05	1.80423	168.998
5.38774	3.66151e-05	1.80423	168.998
5.3984	3.66217e-05	1.80423	168.998
5.41465	3.66317e-05	1.80423	168.998
5.41786	3.66337e-05	1.80423	168.998
5.42107	3.66357e-05	1.80423	168.998
5.4247	3.6638e-05	1.80423	168.998
5.43194	3.66425e-05	1.80423	168.997
5.44391	3.665e-05	1.80423	168.997
5.45816	3.66589e-05	1.80423	168.997
5.46254	3.66615e-05	1.80423	168.997
5.46691	3.66642e-05	1.80423	168.997
5.47182	3.66672e-05	1.80423	168.997
5.48142	3.66732e-05	1.80423	168.997
5.49713	3.6683e-05	1.80423	168.997
5.51557	3.66947e-05	1.80423	168.997
5.51765	3.66959e-05	1.80423	168.997
5.51972	3.66971e-05	1.80423	168.997
5.52361	3.66995e-05	1.80423	168.997
5.52926	3.6703e-05	1.80423	168.997
5.5435	3.67118e-05	1.80423	168.996
5.55861	3.67213e-05	1.80423	168.996
5.57427	3.67313e-05	1.80423	168.996
5.5932	3.6743e-05	1.80423	168.996
5.60307	3.67492e-05	1.80423	168.996
5.60924	3.67531e-05	1.80423	168.996
5.61541	3.6757e-05	1.80423	168.996
5.62499	3.6763e-05	1.80423	168.996
5.64109	3.67731e-05	1.80423	168.995
5.66371	3.67873e-05	1.80423	168.995
5.68768	3.68025e-05	1.80423	168.995
5.71102	3.68174e-05	1.80423	168.995
5.72899	3.68285e-05	1.80423	168.995
5.74695	3.684e-05	1.80423	168.994
5.75471	3.6845e-05	1.80423	168.994
5.76247	3.68499e-05	1.80423	168.994
5.76933	3.68543e-05	1.80423	168.994
5.77779	3.68597e-05	1.80423	168.994
5.78974	3.68673e-05	1.80423	168.994
5.8075	3.68786e-05	1.80423	168.994
5.83005	3.6893e-05	1.80423	168.994
5.85468	3.69088e-05	1.80423	168.993
5.86953	3.69184e-05	1.80423	168.993
5.87168	3.69197e-05	1.80423	168.993
5.87384	3.6921e-05	1.80423	168.993
5.87812	3.69237e-05	1.80423	168.993
5.89118	3.6932e-05	1.80423	168.993
5.90507	3.69409e-05	1.80423	168.993
5.90889	3.69434e-05	1.80423	168.993
5.9127	3.69459e-05	1.80423	168.993
5.91668	3.69485e-05	1.80423	168.993
5.92267	3.69523e-05	1.80423	168.993
5.93102	3.69577e-05	1.80423	168.993
5.94332	3.69657e-05	1.80423	168.992
5.95983	3.69762e-05	1.80423	168.992
5.98051	3.69895e-05	1.80423	168.992
6.00029	3.70024e-05	1.80423	168.992
6.02089	3.70159e-05	1.80423	168.992
6.02375	3.70177e-05	1.80423	168.992
6.02661	3.70195e-05	1.80423	168.992
6.0325	3.70232e-05	1.80423	168.992
6.03777	3.70266e-05	1.80423	168.992
6.04204	3.70294e-05	1.80423	168.991
6.04575	3.70318e-05	1.80423	168.991
6.04943	3.70342e-05	1.80423	168.991
6.05434	3.70374e-05	1.80423	168.991
6.06085	3.70416e-05	1.80423	168.991
6.07339	3.70498e-05	1.80423	168.991
6.09249	3.70622e-05	1.80423	168.991
6.09996	3.70671e-05	1.80423	168.991
6.10586	3.70709e-05	1.80423	168.991
6.11176	3.70748e-05	1.80423	168.991
6.11705	3.70782e-05	1.80423	168.991
6.12321	3.70822e-05	1.80423	168.991
6.13748	3.70916e-05	1.80423	168.99
6.15515	3.71033e-05	1.80423	168.99
6.15769	3.71048e-05	1.80423	168.99
6.16023	3.71064e-05	1.80423	168.99
6.16372	3.71087e-05	1.80423	168.99
6.16756	3.71112e-05	1.80423	168.99
6.17248	3.71144e-05	1.80423	168.99
6.18149	3.71203e-05	1.80423	168.99
6.1927	3.71276e-05	1.80423	168.99
6.20701	3.71371e-05	1.80423	168.99
6.21033	3.71393e-05	1.80423	168.99
6.21365	3.71414e-05	1.80423	168.99
6.21916	3.7145e-05	1.80423	168.99
6.22658	3.71499e-05	1.80423	168.99
6.23578	3.7156e-05	1.80423	168.989
6.24507	3.71621e-05	1.80423	168.989
6.25275	3.7167e-05	1.80423	168.989
6.25899	3.71711e-05	1.80423	168.989
6.26522	3.71753e-05	1.80423	168.989
6.27061	3.71788e-05	1.80423	168.989
6.27641	3.71827e-05	1.80423	168.989
6.28501	3.71884e-05	1.80423	168.989
6.29507	3.71951e-05	1.80423	168.989
6.31499	3.72084e-05	1.80423	168.989
6.31716	3.72098e-05	1.80423	168.989
6.31932	3.72111e-05	1.80423	168.989
6.32237	3.72131e-05	1.80423	168.989
6.32668	3.72159e-05	1.80423	168.988
6.33534	3.72217e-05	1.80423	168.988
6.34871	3.72305e-05	1.80423	168.988
6.36809	3.72434e-05	1.80423	168.988
6.39107	3.72588e-05	1.80423	168.988
6.39781	3.72632e-05	1.80423	168.988
6.40313	3.72667e-05	1.80423	168.988
6.40845	3.72703e-05	1.80423	168.988
6.41338	3.72735e-05	1.80423	168.988
6.41901	3.72773e-05	1.80423	168.987
6.43206	3.72859e-05	1.80423	168.987
6.44708	3.72959e-05	1.80423	168.987
6.45036	3.72981e-05	1.80423	168.987
6.45364	3.73003e-05	1.80423	168.987
6.45729	3.73028e-05	1.80423	168.987
6.46368	3.73071e-05	1.80423	168.987
6.47214	3.73127e-05	1.80423	168.987
6.48841	3.73236e-05	1.80423	168.987
6.50413	3.7334e-05	1.80423	168.987
6.51985	3.73448e-05	1.80423	168.986
6.52285	3.73468e-05	1.80423	168.986
6.52586	3.73488e-05	1.80423	168.986
6.53074	3.73521e-05	1.80423	168.986
6.53915	3.73577e-05	1.80423	168.986
6.55006	3.7365e-05	1.80423	168.986
6.56955	3.73781e-05	1.80423	168.986
6.5894	3.73914e-05	1.80423	168.986
6.60925	3.7405e-05	1.80423	168.985
6.61482	3.74088e-05	1.80423	168.985
6.6204	3.74125e-05	1.80423	168.985
6.62529	3.74158e-05	1.80423	168.985
6.63074	3.74195e-05	1.80423	168.985
6.63682	3.74236e-05	1.80423	168.985
6.6447	3.74289e-05	1.80423	168.985
6.65836	3.74382e-05	1.80423	168.985
6.66182	3.74405e-05	1.80423	168.985
6.66529	3.74429e-05	1.80423	168.985
6.66977	3.74459e-05	1.80423	168.985
6.68122	3.74537e-05	1.80423	168.985
6.69479	3.74629e-05	1.80423	168.984
6.70869	3.74723e-05	1.80423	168.984
6.72081	3.74806e-05	1.80423	168.984
6.72791	3.74854e-05	1.80423	168.984
6.73501	3.74903e-05	1.80423	168.984
6.74104	3.74944e-05	1.80423	168.984
6.74663	3.74982e-05	1.80423	168.984
6.75395	3.75032e-05	1.80423	168.984
6.76668	3.7512e-05	1.80423	168.984
6.78239	3.75227e-05	1.80423	168.983
6.79752	3.7533e-05	1.80423	168.983
6.81884	3.75476e-05	1.80423	168.983
6.84397	3.75651e-05	1.80423	168.983
6.84523	3.75659e-05	1.80423	168.983
6.84649	3.75667e-05	1.80423	168.983
6.84921	3.75685e-05	1.80423	168.983
6.85298	3.7571e-05	1.80423	168.983
6.85799	3.75744e-05	1.80423	168.982
6.86369	3.75784e-05	1.80423	168.982
6.87071	3.75832e-05	1.80423	168.982
6.87871	3.75888e-05	1.80423	168.982
6.88683	3.75944e-05	1.80423	168.982
6.89437	3.75996e-05	1.80423	168.982
6.90102	3.76041e-05	1.80423	168.982
6.90741	3.76085e-05	1.80423	168.982
6.91617	3.76146e-05	1.80423	168.982
6.92596	3.76213e-05	1.80423	168.982
6.93769	3.76295e-05	1.80423	168.982
6.94424	3.76341e-05	1.80423	168.981
6.95079	3.76386e-05	1.80423	168.981
6.95635	3.76424e-05	1.80423	168.981
6.96157	3.7646e-05	1.80423	168.981
6.967	3.76498e-05	1.80423	168.981
6.9728	3.76538e-05	1.80423	168.981
6.98111	3.76595e-05	1.80423	168.981
6.99715	3.76706e-05	1.80423	168.981
7.00861	3.76786e-05	1.80423	168.981
7.01535	3.76833e-05	1.80423	168.981
7.02209	3.7688e-05	1.80423	168.981
7.02859	3.76926e-05	1.80423	168.98
7.03813	3.76992e-05	1.80423	168.98
7.05383	3.77101e-05	1.80423	168.98
7.07577	3.77255e-05	1.80423	168.98
7.0791	3.77278e-05	1.80423	168.98
7.08243	3.77301e-05	1.80423	168.98
7.08625	3.77328e-05	1.80423	168.98
7.09229	3.7737e-05	1.80423	168.98
7.10953	3.77492e-05	1.80423	168.979
7.11205	3.77509e-05	1.80423	168.979
7.11458	3.77526e-05	1.80423	168.979
7.11881	3.77556e-05	1.80423	168.979
7.12737	3.77615e-05	1.80423	168.979
7.14185	3.77717e-05	1.80423	168.979
7.1663	3.77889e-05	1.80423	168.979
7.17365	3.77941e-05	1.80423	168.979
7.181	3.77992e-05	1.80423	168.979
7.18718	3.78036e-05	1.80423	168.979
7.19343	3.7808e-05	1.80423	168.978
7.19987	3.78125e-05	1.80423	168.978
7.21313	3.78219e-05	1.80423	168.978
7.23185	3.78351e-05	1.80423	168.978
7.25073	3.78484e-05	1.80423	168.978
7.27074	3.78625e-05	1.80423	168.977
7.29075	3.78768e-05	1.80423	168.977
7.32194	3.78992e-05	1.80423	168.977
7.34696	3.79165e-05	1.80423	168.977
7.34974	3.79186e-05	1.80423	168.977
7.35251	3.79206e-05	1.80423	168.976
7.35552	3.79227e-05	1.80423	168.976
7.35963	3.79257e-05	1.80423	168.976
7.37241	3.79349e-05	1.80423	168.976
7.38495	3.79438e-05	1.80423	168.976
7.39612	3.79518e-05	1.80423	168.976
7.40119	3.79554e-05	1.80423	168.976
7.40626	3.7959e-05	1.80423	168.976
7.41245	3.79634e-05	1.80423	168.976
7.42015	3.79689e-05	1.80423	168.976
7.43444	3.79791e-05	1.80423	168.975
7.4507	3.79907e-05	1.80423	168.975
7.46696	3.80024e-05	1.80423	168.975
7.48687	3.80169e-05	1.80423	168.975
7.49274	3.80211e-05	1.80423	168.975
7.49862	3.80253e-05	1.80423	168.975
7.50372	3.80289e-05	1.80423	168.975
7.50945	3.8033e-05	1.80423	168.974
7.526	3.8045e-05	1.80423	168.974
7.53029	3.80481e-05	1.80423	168.974
7.53458	3.80512e-05	1.80423	168.974
7.53906	3.80544e-05	1.80423	168.974
7.55706	3.80674e-05	1.80423	168.974
7.58053	3.80844e-05	1.80423	168.974
7.60306	3.81008e-05	1.80423	168.973
7.60534	3.81023e-05	1.80423	168.973
7.60763	3.8104e-05	1.80423	168.973
7.6138	3.81084e-05	1.80423	168.973
7.62935	3.81198e-05	1.80423	168.973
7.64612	3.81319e-05	1.80423	168.973
7.66401	3.81449e-05	1.80423	168.972
7.69019	3.8164e-05	1.80423	168.972
7.71723	3.81837e-05	1.80423	168.972
7.7451	3.82042e-05	1.80423	168.971
7.77501	3.82259e-05	1.80423	168.971
7.77702	3.82275e-05	1.80423	168.971
7.77902	3.8229e-05	1.80423	168.971
7.78186	3.82311e-05	1.80423	168.971
7.78631	3.82344e-05	1.80423	168.971
7.79429	3.82403e-05	1.80423	168.971
7.80947	3.82513e-05	1.80423	168.971
7.81329	3.82541e-05	1.80423	168.971
7.8171	3.8257e-05	1.80423	168.97
7.82128	3.82601e-05	1.80423	168.97
7.83029	3.82667e-05	1.80423	168.97
7.84384	3.82767e-05	1.80423	168.97
7.85206	3.82828e-05	1.80423	168.97
7.85861	3.82876e-05	1.80423	168.97
7.86517	3.82924e-05	1.80423	168.97
7.87119	3.82969e-05	1.80423	168.97
7.87742	3.83015e-05	1.80423	168.97
7.88384	3.83062e-05	1.80423	168.97
7.89019	3.83109e-05	1.80423	168.969
7.89929	3.83176e-05	1.80423	168.969
7.91663	3.83305e-05	1.80423	168.969
7.92081	3.83336e-05	1.80423	168.969
7.925	3.83366e-05	1.80423	168.969
7.93292	3.83425e-05	1.80423	168.969
7.95175	3.83566e-05	1.80423	168.969
7.95478	3.83588e-05	1.80423	168.969
7.95781	3.8361e-05	1.80423	168.969
7.96161	3.83638e-05	1.80423	168.969
7.96751	3.83682e-05	1.80423	168.968
7.97467	3.83735e-05	1.80423	168.968
7.98243	3.83792e-05	1.80423	168.968
7.99431	3.83881e-05	1.80423	168.968
8.01018	3.84001e-05	1.80423	168.968
8.01331	3.84023e-05	1.80423	168.968
8.01643	3.84046e-05	1.80423	168.968
8.02086	3.84079e-05	1.80423	168.968
8.02586	3.84116e-05	1.80423	168.968
8.03414	3.84178e-05	1.80423	168.968
8.04621	3.84268e-05	1.80423	168.967
8.05817	3.84358e-05	1.80423	168.967
8.0714	3.84458e-05	1.80423	168.967
8.08225	3.84538e-05	1.80423	168.967
8.0911	3.84604e-05	1.80423	168.967
8.10818	3.84733e-05	1.80423	168.967
8.12859	3.84886e-05	1.80423	168.966
8.15282	3.85071e-05	1.80423	168.966
8.1542	3.8508e-05	1.80423	168.966
8.15559	3.8509e-05	1.80423	168.966
8.1593	3.85117e-05	1.80423	168.966
8.17041	3.852e-05	1.80423	168.966
8.18506	3.85311e-05	1.80423	168.965
8.2021	3.85439e-05	1.80423	168.965
8.20656	3.85473e-05	1.80423	168.965
8.21103	3.85507e-05	1.80423	168.965
8.21772	3.85557e-05	1.80423	168.965
8.23195	3.85666e-05	1.80423	168.965
8.24552	3.85768e-05	1.80423	168.965
8.25686	3.85854e-05	1.80423	168.964
8.27631	3.86003e-05	1.80423	168.964
8.27841	3.86018e-05	1.80423	168.964
8.2805	3.86034e-05	1.80423	168.964
8.28448	3.86064e-05	1.80423	168.964
8.29097	3.86113e-05	1.80423	168.964
8.29983	3.8618e-05	1.80423	168.964
8.31151	3.86269e-05	1.80423	168.964
8.32978	3.86408e-05	1.80423	168.963
8.36009	3.86638e-05	1.80423	168.963
8.36241	3.86657e-05	1.80423	168.963
8.36472	3.86675e-05	1.80423	168.963
8.36928	3.8671e-05	1.80423	168.963
8.37437	3.86749e-05	1.80423	168.963
8.38367	3.8682e-05	1.80423	168.963
8.39866	3.86934e-05	1.80423	168.962
8.41645	3.8707e-05	1.80423	168.962
8.42037	3.87101e-05	1.80423	168.962
8.42429	3.87131e-05	1.80423	168.962
8.42906	3.87168e-05	1.80423	168.962
8.445	3.8729e-05	1.80423	168.962
8.46617	3.87453e-05	1.80423	168.961
8.49111	3.87648e-05	1.80423	168.961
8.49281	3.8766e-05	1.80423	168.961
8.49452	3.87672e-05	1.80423	168.961
8.49783	3.87697e-05	1.80423	168.961
8.5022	3.8773e-05	1.80423	168.961
8.51013	3.87791e-05	1.80423	168.961
8.52283	3.8789e-05	1.80423	168.961
8.52946	3.87941e-05	1.80423	168.961
8.53608	3.87992e-05	1.80423	168.96
8.54178	3.88035e-05	1.80423	168.96
8.54718	3.88077e-05	1.80423	168.96
8.55688	3.88152e-05	1.80423	168.96
8.57447	3.8829e-05	1.80423	168.96
8.57998	3.88332e-05	1.80423	168.96
8.58548	3.88374e-05	1.80423	168.96
8.59042	3.88412e-05	1.80423	168.96
8.59568	3.88453e-05	1.80423	168.96
8.60197	3.88502e-05	1.80423	168.959
8.60955	3.8856e-05	1.80423	168.959
8.61906	3.88634e-05	1.80423	168.959
8.63306	3.88742e-05	1.80423	168.959
8.64269	3.88817e-05	1.80423	168.959
8.64569	3.88841e-05	1.80423	168.959
8.64868	3.88864e-05	1.80423	168.959
8.65278	3.88897e-05	1.80423	168.959
8.66328	3.88979e-05	1.80423	168.959
8.67709	3.89086e-05	1.80423	168.958
8.69276	3.89209e-05	1.80423	168.958
8.72197	3.89441e-05	1.80423	168.958
8.72427	3.89457e-05	1.80423	168.958
8.72658	3.89475e-05	1.80423	168.958
8.7301	3.89501e-05	1.80423	168.958
8.73574	3.89545e-05	1.80423	168.957
8.74387	3.89608e-05	1.80423	168.957
8.75579	3.89702e-05	1.80423	168.957
8.77167	3.89827e-05	1.80423	168.957
8.79597	3.90017e-05	1.80423	168.957
8.80057	3.90053e-05	1.80423	168.957
8.80517	3.9009e-05	1.80423	168.956
8.81039	3.90131e-05	1.80423	168.956
8.81853	3.90195e-05	1.80423	168.956
8.83178	3.903e-05	1.80423	168.956
8.84668	3.90418e-05	1.80423	168.956
8.8488	3.90434e-05	1.80423	168.956
8.85092	3.90451e-05	1.80423	168.956
8.85547	3.90486e-05	1.80423	168.956
8.862	3.90538e-05	1.80423	168.956
8.86865	3.90591e-05	1.80423	168.956
8.87512	3.90642e-05	1.80423	168.955
8.88115	3.90689e-05	1.80423	168.955
8.88716	3.90737e-05	1.80423	168.955
8.90036	3.90841e-05	1.80423	168.955
8.91843	3.90985e-05	1.80423	168.955
8.93585	3.91122e-05	1.80423	168.954
8.95327	3.9126e-05	1.80423	168.954
8.96804	3.91379e-05	1.80423	168.954
8.98597	3.91523e-05	1.80423	168.954
8.99316	3.9158e-05	1.80423	168.954
9.00036	3.91636e-05	1.80423	168.953
9.00687	3.91688e-05	1.80423	168.953
9.01378	3.91743e-05	1.80423	168.953
9.02194	3.91808e-05	1.80423	168.953
9.03307	3.91897e-05	1.80423	168.953
9.05384	3.92063e-05	1.80423	168.953
9.08105	3.92282e-05	1.80423	168.952
9.10511	3.92478e-05	1.80423	168.952
9.12623	3.92639e-05	1.80423	168.952
9.12761	3.92652e-05	1.80423	168.952
9.129	3.92664e-05	1.80423	168.952
9.13237	3.92692e-05	1.80423	168.951
9.13772	3.92736e-05	1.80423	168.951
9.14347	3.92782e-05	1.80423	168.951
9.15076	3.92841e-05	1.80423	168.951
9.16516	3.92958e-05	1.80423	168.951
9.18902	3.9315e-05	1.80423	168.951
9.21551	3.93365e-05	1.80423	168.95
9.23898	3.93554e-05	1.80423	168.95
9.25587	3.9369e-05	1.80423	168.95
9.27276	3.93828e-05	1.80423	168.949
9.29457	3.94005e-05	1.80423	168.949
9.30876	3.94119e-05	1.80423	168.949
9.31304	3.94155e-05	1.80423	168.949
9.31733	3.9419e-05	1.80423	168.949
9.32238	3.94232e-05	1.80423	168.948
9.331	3.94302e-05	1.80423	168.948
9.34767	3.94439e-05	1.80423	168.948
9.36491	3.94579e-05	1.80423	168.948
9.38629	3.94753e-05	1.80423	168.947
9.41067	3.94953e-05	1.80423	168.947
9.44143	3.95209e-05	1.80423	168.947
9.44317	3.95222e-05	1.80423	168.947
9.44491	3.95235e-05	1.80423	168.947
9.44682	3.95251e-05	1.80423	168.946
9.45202	3.95292e-05	1.80423	168.946
9.46027	3.95359e-05	1.80423	168.946
9.466	3.95407e-05	1.80423	168.946
9.47173	3.95454e-05	1.80423	168.946
9.47845	3.95509e-05	1.80423	168.946
9.49014	3.95606e-05	1.80423	168.946
9.50654	3.95741e-05	1.80423	168.946
9.52971	3.95935e-05	1.80423	168.945
9.55289	3.96123e-05	1.80423	168.945
9.55575	3.96147e-05	1.80423	168.945
9.55862	3.96171e-05	1.80423	168.945
9.56362	3.96213e-05	1.80423	168.945
9.56975	3.96263e-05	1.80423	168.944
9.57608	3.96316e-05	1.80423	168.944
9.58293	3.96372e-05	1.80423	168.944
9.60005	3.96515e-05	1.80423	168.944
9.62037	3.96683e-05	1.80423	168.944
9.64251	3.96866e-05	1.80423	168.943
9.6585	3.97e-05	1.80423	168.943
9.67075	3.97104e-05	1.80423	168.943
9.683	3.97205e-05	1.80423	168.943
9.69391	3.97296e-05	1.80423	168.942
9.7048	3.97386e-05	1.80423	168.942
9.7144	3.97467e-05	1.80423	168.942
9.72244	3.97534e-05	1.80423	168.942
9.7297	3.97595e-05	1.80423	168.942
9.74223	3.97701e-05	1.80423	168.942
9.75605	3.97816e-05	1.80423	168.941
9.76825	3.97918e-05	1.80423	168.941
9.78345	3.98046e-05	1.80423	168.941
9.79894	3.98177e-05	1.80423	168.941
9.81759	3.98332e-05	1.80423	168.94
9.84048	3.98526e-05	1.80423	168.94
9.86434	3.98726e-05	1.80423	168.94
9.8671	3.9875e-05	1.80423	168.94
9.86986	3.98774e-05	1.80423	168.94
9.87427	3.98812e-05	1.80423	168.939
9.88018	3.98862e-05	1.80423	168.939
9.89459	3.98983e-05	1.80423	168.939
9.91072	3.99119e-05	1.80423	168.939
9.92521	3.99242e-05	1.80423	168.939
9.93764	3.99349e-05	1.80423	168.938
9.95592	3.99504e-05	1.80423	168.938
9.95862	3.99527e-05	1.80423	168.938
9.96131	3.99549e-05	1.80423	168.938
9.96528	3.99583e-05	1.80423	168.938
9.97116	3.99633e-05	1.80423	168.938
9.98107	3.99717e-05	1.80423	168.938
9.99289	3.99817e-05	1.80423	168.937
9.99711	3.99853e-05	1.80423	168.937
10.0013	3.99889e-05	1.80423	168.937
10.0073	3.9994e-05	1.80423	168.937
10.0141	3.99998e-05	1.80423	168.937
10.0293	4.00128e-05	1.80423	168.937
10.0498	4.00302e-05	1.80423	168.936
10.0671	4.0045e-05	1.80423	168.936
10.0841	4.00597e-05	1.80423	168.936
10.0987	4.00722e-05	1.80423	168.936
10.1138	4.00851e-05	1.80423	168.935
10.1261	4.00956e-05	1.80423	168.935
10.1291	4.00982e-05	1.80423	168.935
10.132	4.01008e-05	1.80423	168.935
10.137	4.01051e-05	1.80423	168.935
10.1436	4.01107e-05	1.80423	168.935
10.1589	4.01239e-05	1.80423	168.935
10.17	4.01334e-05	1.80423	168.934
10.1751	4.01379e-05	1.80423	168.934
10.1802	4.01423e-05	1.80423	168.934
10.1864	4.01477e-05	1.80423	168.934
10.1979	4.01576e-05	1.80423	168.934
10.2102	4.01682e-05	1.80423	168.934
10.2206	4.01772e-05	1.80423	168.933
10.2246	4.01807e-05	1.80423	168.933
10.2287	4.01841e-05	1.80423	168.933
10.2334	4.01882e-05	1.80423	168.933
10.2415	4.01952e-05	1.80423	168.933
10.2545	4.02065e-05	1.80422	168.933
10.262	4.0213e-05	1.80422	168.933
10.2695	4.02195e-05	1.80422	168.933
10.2758	4.02249e-05	1.80422	168.933
10.2828	4.0231e-05	1.80422	168.932
10.2906	4.02378e-05	1.80422	168.932
10.2979	4.02442e-05	1.80422	168.932
10.3041	4.02495e-05	1.80422	168.932
10.3101	4.02547e-05	1.80422	168.932
10.3174	4.02611e-05	1.80422	168.932
10.3248	4.02676e-05	1.80422	168.932
10.3315	4.02734e-05	1.80422	168.932
10.3377	4.02787e-05	1.80422	168.931
10.3439	4.02842e-05	1.80422	168.931
10.3554	4.02942e-05	1.80422	168.931
10.3731	4.03097e-05	1.80422	168.931
10.399	4.03325e-05	1.80422	168.93
10.4199	4.03508e-05	1.80422	168.93
10.4382	4.03663e-05	1.80422	168.93
10.4405	4.03684e-05	1.80422	168.93
10.4428	4.03705e-05	1.80422	168.93
10.4448	4.03723e-05	1.80422	168.93
10.4479	4.0375e-05	1.80422	168.929
10.4598	4.03856e-05	1.80422	168.929
10.4799	4.04031e-05	1.80422	168.929
10.5114	4.0431e-05	1.80422	168.928
10.5252	4.04429e-05	1.80422	168.928
10.5319	4.04489e-05	1.80422	168.928
10.5387	4.04549e-05	1.80422	168.928
10.5463	4.04617e-05	1.80422	168.928
10.557	4.04712e-05	1.80422	168.928
10.5683	4.04812e-05	1.80422	168.927
10.5763	4.04883e-05	1.80422	168.927
10.5813	4.04927e-05	1.80422	168.927
10.5863	4.04971e-05	1.80422	168.927
10.5914	4.05016e-05	1.80422	168.927
10.5976	4.0507e-05	1.80422	168.927
10.6112	4.05191e-05	1.80422	168.927
10.6275	4.05335e-05	1.80422	168.926
10.651	4.05547e-05	1.80422	168.926
10.6531	4.05565e-05	1.80422	168.926
10.6552	4.05583e-05	1.80422	168.926
10.6576	4.05604e-05	1.80422	168.926
10.6608	4.05632e-05	1.80422	168.926
10.6664	4.05681e-05	1.80422	168.926
10.676	4.05767e-05	1.80422	168.925
10.6882	4.05875e-05	1.80422	168.925
10.6995	4.05975e-05	1.80422	168.925
10.705	4.06025e-05	1.80422	168.925
10.7106	4.06075e-05	1.80422	168.925
10.7156	4.0612e-05	1.80422	168.925
10.7255	4.06209e-05	1.80422	168.924
10.74	4.06338e-05	1.80422	168.924
10.7579	4.065e-05	1.80422	168.924
10.7609	4.06526e-05	1.80422	168.924
10.7638	4.06552e-05	1.80422	168.924
10.7679	4.06587e-05	1.80422	168.924
10.7753	4.06654e-05	1.80422	168.924
10.7877	4.06766e-05	1.80422	168.923
10.7952	4.06833e-05	1.80422	168.923
10.801	4.06885e-05	1.80422	168.923
10.8069	4.06938e-05	1.80422	168.923
10.8125	4.06988e-05	1.80422	168.923
10.8189	4.07045e-05	1.80422	168.923
10.826	4.07109e-05	1.80422	168.923
10.8334	4.07175e-05	1.80422	168.922
10.8433	4.07264e-05	1.80422	168.922
10.8521	4.07344e-05	1.80422	168.922
10.8594	4.0741e-05	1.80422	168.922
10.8695	4.07501e-05	1.80422	168.922
10.8785	4.07582e-05	1.80422	168.922
10.8875	4.07663e-05	1.80422	168.921
10.9012	4.07787e-05	1.80422	168.921
10.9173	4.07934e-05	1.80422	168.921
10.9352	4.08094e-05	1.80422	168.921
10.9586	4.08306e-05	1.80422	168.92
10.9806	4.08505e-05	1.80422	168.92
10.9833	4.0853e-05	1.80422	168.92
10.986	4.08556e-05	1.80422	168.92
10.9905	4.08596e-05	1.80422	168.92
11.0006	4.08688e-05	1.80422	168.919
11.0148	4.08816e-05	1.80422	168.919
11.027	4.08929e-05	1.80422	168.919
11.0301	4.08957e-05	1.80422	168.919
11.0332	4.08985e-05	1.80422	168.919
11.0386	4.09035e-05	1.80422	168.919
11.0486	4.09126e-05	1.80422	168.918
11.0586	4.09218e-05	1.80422	168.918
11.0671	4.09295e-05	1.80422	168.918
11.074	4.09358e-05	1.80422	168.918
11.08	4.09412e-05	1.80422	168.918
11.0854	4.09462e-05	1.80422	168.918
11.0911	4.09513e-05	1.80422	168.918
11.0986	4.09583e-05	1.80422	168.918
11.1072	4.09661e-05	1.80422	168.917
11.1201	4.09778e-05	1.80422	168.917
11.134	4.09906e-05	1.80422	168.917
11.151	4.10062e-05	1.80422	168.917
11.156	4.10108e-05	1.80422	168.916
11.161	4.10154e-05	1.80422	168.916
11.1664	4.10204e-05	1.80422	168.916
11.1738	4.10272e-05	1.80422	168.916
11.1827	4.10354e-05	1.80422	168.916
11.1878	4.10401e-05	1.80422	168.916
11.1929	4.10448e-05	1.80422	168.916
11.1979	4.10494e-05	1.80422	168.916
11.2036	4.10546e-05	1.80422	168.916
11.2109	4.10613e-05	1.80422	168.915
11.2311	4.10801e-05	1.80422	168.915
11.2584	4.11051e-05	1.80422	168.914
11.283	4.11279e-05	1.80422	168.914
11.2955	4.11394e-05	1.80422	168.914
11.2978	4.11416e-05	1.80422	168.914
11.3001	4.11437e-05	1.80422	168.914
11.3028	4.11462e-05	1.80422	168.914
11.3096	4.11526e-05	1.80422	168.913
11.3197	4.1162e-05	1.80422	168.913
11.3256	4.11675e-05	1.80422	168.913
11.3315	4.11729e-05	1.80422	168.913
11.3369	4.1178e-05	1.80422	168.913
11.3426	4.11832e-05	1.80422	168.913
11.351	4.11911e-05	1.80422	168.913
11.3644	4.12035e-05	1.80422	168.912
11.3797	4.12178e-05	1.80422	168.912
11.3933	4.12305e-05	1.80422	168.912
11.405	4.12414e-05	1.80422	168.912
11.4122	4.12481e-05	1.80422	168.911
11.4193	4.12548e-05	1.80422	168.911
11.4255	4.12605e-05	1.80422	168.911
11.4316	4.12662e-05	1.80422	168.911
11.4396	4.12736e-05	1.80422	168.911
11.4484	4.12819e-05	1.80422	168.911
11.458	4.1291e-05	1.80422	168.911
11.4691	4.13013e-05	1.80422	168.91
11.4807	4.13121e-05	1.80422	168.91
11.4969	4.13272e-05	1.80422	168.91
11.5014	4.13315e-05	1.80422	168.91
11.5059	4.13358e-05	1.80422	168.91
11.5104	4.134e-05	1.80422	168.91
11.5158	4.13451e-05	1.80422	168.909
11.5259	4.13546e-05	1.80422	168.909
11.5441	4.13716e-05	1.80422	168.909
11.5636	4.13902e-05	1.80422	168.909
11.5941	4.14192e-05	1.80422	168.908
11.5955	4.14203e-05	1.80422	168.908
11.5968	4.14215e-05	1.80422	168.908
11.6006	4.14249e-05	1.80422	168.908
11.6054	4.14295e-05	1.80422	168.908
11.6153	4.14388e-05	1.80422	168.907
11.626	4.1449e-05	1.80422	168.907
11.6386	4.14611e-05	1.80422	168.907
11.643	4.14651e-05	1.80422	168.907
11.6473	4.14692e-05	1.80422	168.907
11.6517	4.14734e-05	1.80422	168.907
11.662	4.14832e-05	1.80422	168.907
11.6748	4.14953e-05	1.80422	168.906
11.6926	4.15122e-05	1.80422	168.906
11.7083	4.15271e-05	1.80422	168.906
11.7163	4.15346e-05	1.80422	168.905
11.7225	4.15406e-05	1.80422	168.905
11.7288	4.15467e-05	1.80422	168.905
11.7377	4.15552e-05	1.80422	168.905
11.7458	4.15628e-05	1.80422	168.905
11.7544	4.15711e-05	1.80422	168.905
11.7617	4.1578e-05	1.80422	168.905
11.7705	4.15865e-05	1.80422	168.904
11.7754	4.15912e-05	1.80422	168.904
11.7803	4.15959e-05	1.80422	168.904
11.7851	4.16004e-05	1.80422	168.904
11.7911	4.16061e-05	1.80422	168.904
11.8005	4.16152e-05	1.80422	168.904
11.812	4.16262e-05	1.80422	168.904
11.8157	4.16297e-05	1.80422	168.903
11.8194	4.16332e-05	1.80422	168.903
11.8241	4.16377e-05	1.80422	168.903
11.8325	4.16458e-05	1.80422	168.903
11.8454	4.16582e-05	1.80422	168.903
11.8615	4.16735e-05	1.80422	168.903
11.8804	4.16916e-05	1.80422	168.902
11.8826	4.16938e-05	1.80422	168.902
11.8848	4.1696e-05	1.80422	168.902
11.8877	4.16988e-05	1.80422	168.902
11.8968	4.17075e-05	1.80422	168.902
11.9137	4.1724e-05	1.80422	168.901
11.9162	4.17264e-05	1.80422	168.901
11.9187	4.17287e-05	1.80422	168.901
11.9221	4.1732e-05	1.80422	168.901
11.9297	4.17393e-05	1.80422	168.901
11.9412	4.17503e-05	1.80422	168.901
11.9596	4.17683e-05	1.80422	168.901
11.9614	4.177e-05	1.80422	168.9
11.9632	4.17717e-05	1.80422	168.9
11.9687	4.17769e-05	1.80422	168.9
11.9768	4.17848e-05	1.80422	168.9
11.9859	4.17936e-05	1.80422	168.9
11.994	4.18014e-05	1.80422	168.9
12.0055	4.18125e-05	1.80422	168.9
12.0158	4.18225e-05	1.80422	168.899
12.028	4.18344e-05	1.80422	168.899
12.0394	4.18454e-05	1.80422	168.899
12.0499	4.18557e-05	1.80422	168.899
12.0599	4.18654e-05	1.80422	168.898
12.0696	4.18748e-05	1.80422	168.898
12.0829	4.18878e-05	1.80422	168.898
12.1084	4.1913e-05	1.80422	168.897
12.1105	4.19149e-05	1.80422	168.897
12.1125	4.19168e-05	1.80422	168.897
12.1161	4.19203e-05	1.80422	168.897
12.1214	4.19254e-05	1.80422	168.897
12.13	4.19337e-05	1.80422	168.897
12.1509	4.19541e-05	1.80422	168.897
12.1553	4.19585e-05	1.80422	168.896
12.1597	4.19628e-05	1.80422	168.896
12.164	4.1967e-05	1.80422	168.896
12.1695	4.19724e-05	1.80422	168.896
12.1759	4.19786e-05	1.80422	168.896
12.1897	4.19921e-05	1.80422	168.896
12.2062	4.20083e-05	1.80422	168.895
12.2098	4.20118e-05	1.80422	168.895
12.2133	4.20154e-05	1.80422	168.895
12.2182	4.20202e-05	1.80422	168.895
12.2282	4.20301e-05	1.80422	168.895
12.2392	4.2041e-05	1.80422	168.895
12.2489	4.20505e-05	1.80422	168.895
12.2572	4.20586e-05	1.80422	168.894
12.2651	4.20664e-05	1.80422	168.894
12.2707	4.20719e-05	1.80422	168.894
12.2763	4.20774e-05	1.80422	168.894
12.2816	4.20826e-05	1.80422	168.894
12.2936	4.20945e-05	1.80422	168.894
12.3198	4.21203e-05	1.80422	168.893
12.3553	4.21554e-05	1.80422	168.892
12.3582	4.21583e-05	1.80422	168.892
12.361	4.21612e-05	1.80422	168.892
12.3649	4.2165e-05	1.80422	168.892
12.3775	4.21776e-05	1.80422	168.892
12.396	4.21959e-05	1.80422	168.891
12.4165	4.22162e-05	1.80422	168.891
12.4192	4.22189e-05	1.80422	168.891
12.4219	4.22216e-05	1.80422	168.891
12.425	4.22247e-05	1.80422	168.891
12.4286	4.22283e-05	1.80422	168.891
12.4363	4.2236e-05	1.80422	168.891
12.4516	4.22512e-05	1.80422	168.89
12.4645	4.22642e-05	1.80422	168.89
12.4781	4.22778e-05	1.80422	168.89
12.4963	4.22957e-05	1.80422	168.889
12.5162	4.23157e-05	1.80422	168.889
12.5337	4.23333e-05	1.80422	168.888
12.5495	4.23491e-05	1.80422	168.888
12.5533	4.23529e-05	1.80422	168.888
12.557	4.23567e-05	1.80422	168.888
12.563	4.23627e-05	1.80422	168.888
12.5712	4.2371e-05	1.80422	168.888
12.5871	4.23869e-05	1.80422	168.887
12.5934	4.23932e-05	1.80422	168.887
12.5997	4.23996e-05	1.80422	168.887
12.6049	4.24049e-05	1.80422	168.887
12.6127	4.24127e-05	1.80422	168.887
12.6213	4.24214e-05	1.80422	168.887
12.6328	4.2433e-05	1.80422	168.886
12.6514	4.24516e-05	1.80422	168.886
12.6681	4.24688e-05	1.80422	168.886
12.6917	4.24925e-05	1.80422	168.885
12.7121	4.2513e-05	1.80422	168.885
12.7324	4.25338e-05	1.80422	168.884
12.7503	4.25522e-05	1.80422	168.884
12.7681	4.25701e-05	1.80422	168.883
12.785	4.25873e-05	1.80422	168.883
12.805	4.26077e-05	1.80422	168.883
12.8245	4.26277e-05	1.80422	168.882
12.8263	4.26294e-05	1.80422	168.882
12.8281	4.26312e-05	1.80422	168.882
12.8323	4.26354e-05	1.80422	168.882
12.8427	4.2646e-05	1.80422	168.882
12.8514	4.26549e-05	1.80422	168.882
12.8615	4.26652e-05	1.80422	168.881
12.883	4.26873e-05	1.80422	168.881
12.9	4.27048e-05	1.80422	168.88
12.9023	4.27072e-05	1.80422	168.88
12.9047	4.27095e-05	1.80422	168.88
12.9077	4.27126e-05	1.80422	168.88
12.9139	4.27189e-05	1.80422	168.88
12.9218	4.27271e-05	1.80422	168.88
12.9293	4.27348e-05	1.80422	168.88
12.941	4.27468e-05	1.80422	168.88
12.958	4.27643e-05	1.80422	168.879
12.9741	4.27808e-05	1.80422	168.879
12.9901	4.27973e-05	1.80422	168.878
12.9931	4.28004e-05	1.80422	168.878
12.996	4.28035e-05	1.80422	168.878
13.0029	4.28106e-05	1.80422	168.878
13.012	4.282e-05	1.80422	168.878
13.0247	4.28332e-05	1.80422	168.878
13.0517	4.2861e-05	1.80422	168.877
13.0763	4.28866e-05	1.80422	168.877
13.0991	4.29103e-05	1.80422	168.876
13.1178	4.29298e-05	1.80422	168.876
13.1198	4.29318e-05	1.80422	168.876
13.1218	4.29338e-05	1.80422	168.876
13.1255	4.29376e-05	1.80422	168.875
13.144	4.29567e-05	1.80422	168.875
13.1632	4.29769e-05	1.80422	168.875
13.1822	4.29969e-05	1.80422	168.874
13.1987	4.30138e-05	1.80422	168.874
13.2174	4.30335e-05	1.80422	168.873
13.2425	4.30597e-05	1.80422	168.873
13.2498	4.30675e-05	1.80422	168.873
13.2572	4.30753e-05	1.80422	168.872
13.2657	4.30842e-05	1.80422	168.872
13.275	4.30939e-05	1.80422	168.872
13.2838	4.31031e-05	1.80422	168.872
13.2941	4.3114e-05	1.80422	168.872
13.3056	4.31261e-05	1.80422	168.871
13.3124	4.31333e-05	1.80422	168.871
13.3192	4.31404e-05	1.80422	168.871
13.3256	4.31472e-05	1.80422	168.871
13.3313	4.31531e-05	1.80422	168.871
13.3364	4.31584e-05	1.80422	168.871
13.3439	4.31663e-05	1.80422	168.87
13.3506	4.31735e-05	1.80422	168.87
13.3583	4.31815e-05	1.80422	168.87
13.3717	4.31957e-05	1.80422	168.87
13.3873	4.32123e-05	1.80422	168.869
13.4078	4.32339e-05	1.80422	168.869
13.4275	4.32548e-05	1.80422	168.869
13.4476	4.3276e-05	1.80422	168.868
13.4668	4.32964e-05	1.80422	168.868
13.4849	4.33158e-05	1.80422	168.867
13.5018	4.33336e-05	1.80422	168.867
13.5187	4.33517e-05	1.80422	168.866
13.5306	4.33644e-05	1.80422	168.866
13.5333	4.33673e-05	1.80422	168.866
13.5361	4.33703e-05	1.80422	168.866
13.541	4.33755e-05	1.80422	168.866
13.5517	4.33868e-05	1.80422	168.866
13.5668	4.34031e-05	1.80422	168.865
13.5815	4.34189e-05	1.80422	168.865
13.5962	4.34344e-05	1.80422	168.865
13.6128	4.34524e-05	1.80422	168.864
13.6206	4.34607e-05	1.80422	168.864
13.6284	4.34691e-05	1.80422	168.864
13.6348	4.34759e-05	1.80422	168.864
13.6405	4.3482e-05	1.80422	168.864
13.6468	4.34888e-05	1.80422	168.863
13.6543	4.34969e-05	1.80422	168.863
13.663	4.35063e-05	1.80422	168.863
13.6721	4.3516e-05	1.80422	168.863
13.681	4.35256e-05	1.80422	168.863
13.6869	4.35319e-05	1.80422	168.862
13.6928	4.35382e-05	1.80422	168.862
13.6993	4.35453e-05	1.80422	168.862
13.7069	4.35535e-05	1.80422	168.862
13.7152	4.35625e-05	1.80422	168.862
13.7246	4.35726e-05	1.80422	168.862
13.7325	4.3581e-05	1.80422	168.861
13.7427	4.3592e-05	1.80422	168.861
13.7526	4.36027e-05	1.80422	168.861
13.7647	4.36159e-05	1.80422	168.861
13.7773	4.36295e-05	1.80422	168.86
13.7825	4.36352e-05	1.80422	168.86
13.7877	4.36408e-05	1.80422	168.86
13.7929	4.36465e-05	1.80422	168.86
13.7989	4.3653e-05	1.80422	168.86
13.8053	4.366e-05	1.80422	168.86
13.8113	4.36663e-05	1.80422	168.86
13.8183	4.3674e-05	1.80422	168.859
13.8324	4.36892e-05	1.80422	168.859
13.8448	4.37027e-05	1.80422	168.859
13.8563	4.37153e-05	1.80422	168.858
13.8669	4.37269e-05	1.80422	168.858
13.881	4.37422e-05	1.80422	168.858
13.9023	4.37655e-05	1.80422	168.857
13.9273	4.37927e-05	1.80422	168.857
13.9365	4.38028e-05	1.80422	168.857
13.9438	4.38107e-05	1.80422	168.856
13.951	4.38187e-05	1.80422	168.856
13.9573	4.38255e-05	1.80422	168.856
13.9639	4.38328e-05	1.80422	168.856
13.9743	4.38442e-05	1.80422	168.856
13.9886	4.38599e-05	1.80422	168.855
14.0116	4.38853e-05	1.80422	168.855
14.0129	4.38867e-05	1.80422	168.855
14.0143	4.38881e-05	1.80422	168.855
14.0171	4.38912e-05	1.80422	168.855
14.0227	4.38973e-05	1.80422	168.854
14.0309	4.39063e-05	1.80422	168.854
14.0382	4.39144e-05	1.80422	168.854
14.0448	4.39216e-05	1.80422	168.854
14.052	4.39296e-05	1.80422	168.854
14.0653	4.39442e-05	1.80422	168.853
14.0713	4.39509e-05	1.80422	168.853
14.0773	4.39576e-05	1.80422	168.853
14.0826	4.39633e-05	1.80422	168.853
14.0898	4.39713e-05	1.80422	168.853
14.099	4.39815e-05	1.80422	168.853
14.1072	4.39905e-05	1.80422	168.852
14.1143	4.39984e-05	1.80422	168.852
14.1217	4.40065e-05	1.80422	168.852
14.1326	4.40186e-05	1.80422	168.852
14.1468	4.40343e-05	1.80422	168.851
14.1599	4.40489e-05	1.80422	168.851
14.1747	4.40654e-05	1.80422	168.851
14.1782	4.40692e-05	1.80422	168.851
14.1817	4.4073e-05	1.80422	168.851
14.1857	4.40775e-05	1.80422	168.85
14.1916	4.40841e-05	1.80422	168.85
14.1986	4.40918e-05	1.80422	168.85
14.2064	4.41005e-05	1.80422	168.85
14.2289	4.41256e-05	1.80422	168.849
14.2506	4.41499e-05	1.80422	168.849
14.2685	4.41699e-05	1.80422	168.848
14.2865	4.41896e-05	1.80422	168.848
14.2888	4.41922e-05	1.80422	168.848
14.291	4.41947e-05	1.80422	168.848
14.2942	4.41983e-05	1.80422	168.848
14.299	4.42038e-05	1.80422	168.848
14.3044	4.42098e-05	1.80422	168.848
14.3117	4.4218e-05	1.80422	168.847
14.3263	4.42344e-05	1.80422	168.847
14.3313	4.424e-05	1.80422	168.847
14.3363	4.42456e-05	1.80422	168.847
14.341	4.42507e-05	1.80422	168.847
14.3465	4.42569e-05	1.80422	168.847
14.3529	4.42641e-05	1.80422	168.846
14.3706	4.42842e-05	1.80422	168.846
14.3727	4.42864e-05	1.80422	168.846
14.3747	4.42887e-05	1.80422	168.846
14.3795	4.4294e-05	1.80422	168.846
14.3885	4.43041e-05	1.80422	168.845
14.3954	4.43118e-05	1.80422	168.845
14.4022	4.43195e-05	1.80422	168.845
14.409	4.43271e-05	1.80422	168.845
14.4233	4.43435e-05	1.80422	168.845
14.4268	4.43473e-05	1.80422	168.845
14.4302	4.43512e-05	1.80422	168.844
14.4342	4.43556e-05	1.80422	168.844
14.4396	4.43617e-05	1.80422	168.844
14.4484	4.43717e-05	1.80422	168.844
14.4604	4.43853e-05	1.80422	168.844
14.4667	4.43923e-05	1.80422	168.844
14.4729	4.43993e-05	1.80422	168.843
14.4785	4.44057e-05	1.80422	168.843
14.4842	4.44121e-05	1.80422	168.843
14.4896	4.44182e-05	1.80422	168.843
14.4951	4.44244e-05	1.80422	168.843
14.5026	4.44329e-05	1.80422	168.843
14.5151	4.44471e-05	1.80422	168.842
14.5319	4.44662e-05	1.80422	168.842
14.5382	4.44733e-05	1.80422	168.842
14.5445	4.44805e-05	1.80422	168.842
14.5503	4.4487e-05	1.80422	168.841
14.5576	4.44953e-05	1.80422	168.841
14.5673	4.45064e-05	1.80422	168.841
14.5791	4.45198e-05	1.80422	168.841
14.5918	4.45344e-05	1.80422	168.84
14.5941	4.45369e-05	1.80422	168.84
14.5964	4.45395e-05	1.80422	168.84
14.6	4.45435e-05	1.80422	168.84
14.6063	4.45508e-05	1.80422	168.84
14.6136	4.45591e-05	1.80422	168.84
14.6219	4.45686e-05	1.80422	168.84
14.6308	4.45786e-05	1.80422	168.839
14.6395	4.45886e-05	1.80422	168.839
14.6476	4.45978e-05	1.80421	168.839
14.6562	4.46076e-05	1.80421	168.839
14.6641	4.46168e-05	1.80421	168.839
14.6717	4.46254e-05	1.80421	168.838
14.6796	4.46344e-05	1.80421	168.838
14.6927	4.46493e-05	1.80421	168.838
14.6966	4.46539e-05	1.80421	168.838
14.7006	4.46584e-05	1.80421	168.838
14.7048	4.46633e-05	1.80421	168.838
14.7118	4.46714e-05	1.80421	168.837
14.7265	4.46883e-05	1.80421	168.837
14.7431	4.47073e-05	1.80421	168.837
14.7616	4.47284e-05	1.80421	168.836
14.7785	4.47479e-05	1.80421	168.836
14.7929	4.47647e-05	1.80421	168.835
14.7993	4.4772e-05	1.80421	168.835
14.8057	4.47794e-05	1.80421	168.835
14.8109	4.47854e-05	1.80421	168.835
14.8162	4.47915e-05	1.80421	168.835
14.8243	4.48007e-05	1.80421	168.834
14.8347	4.48128e-05	1.80421	168.834
14.8453	4.4825e-05	1.80421	168.834
14.859	4.48409e-05	1.80421	168.834
14.8812	4.48669e-05	1.80421	168.833
14.8825	4.48684e-05	1.80421	168.833
14.8838	4.48698e-05	1.80421	168.833
14.8875	4.4874e-05	1.80421	168.833
14.8934	4.48808e-05	1.80421	168.833
14.9005	4.4889e-05	1.80421	168.832
14.9149	4.49058e-05	1.80421	168.832
14.9326	4.49263e-05	1.80421	168.832
14.9402	4.49352e-05	1.80421	168.831
14.9478	4.49441e-05	1.80421	168.831
14.955	4.49524e-05	1.80421	168.831
14.961	4.49594e-05	1.80421	168.831
14.9689	4.49686e-05	1.80421	168.831
14.9764	4.49774e-05	1.80421	168.831
14.9852	4.49876e-05	1.80421	168.83
14.9952	4.49993e-05	1.80421	168.83
15.0038	4.50093e-05	1.80421	168.83
15.0108	4.50175e-05	1.80421	168.83
15.0169	4.50246e-05	1.80421	168.829
15.0238	4.50327e-05	1.80421	168.829
15.0329	4.50433e-05	1.80421	168.829
15.0369	4.50481e-05	1.80421	168.829
15.041	4.50528e-05	1.80421	168.829
15.0462	4.50589e-05	1.80421	168.829
15.0576	4.50723e-05	1.80421	168.828
15.0716	4.50887e-05	1.80421	168.828
15.0875	4.51074e-05	1.80421	168.828
15.0919	4.51125e-05	1.80421	168.828
15.0963	4.51176e-05	1.80421	168.827
15.1006	4.51226e-05	1.80421	168.827
15.1078	4.51311e-05	1.80421	168.827
15.1205	4.51461e-05	1.80421	168.827
15.1414	4.51706e-05	1.80421	168.826
15.1675	4.52013e-05	1.80421	168.826
15.1962	4.52352e-05	1.80421	168.825
15.1991	4.52387e-05	1.80421	168.825
15.202	4.52421e-05	1.80421	168.825
15.2055	4.52463e-05	1.80421	168.825
15.2106	4.52523e-05	1.80421	168.824
15.2167	4.52595e-05	1.80421	168.824
15.2266	4.52713e-05	1.80421	168.824
15.2387	4.52855e-05	1.80421	168.824
15.2496	4.52984e-05	1.80421	168.823
15.26	4.53107e-05	1.80421	168.823
15.2688	4.53212e-05	1.80421	168.823
15.2791	4.53335e-05	1.80421	168.823
15.2896	4.5346e-05	1.80421	168.822
15.2994	4.53576e-05	1.80421	168.822
15.3108	4.53712e-05	1.80421	168.822
15.3261	4.53895e-05	1.80421	168.821
15.3375	4.5403e-05	1.80421	168.821
15.3416	4.54079e-05	1.80421	168.821
15.3457	4.54128e-05	1.80421	168.821
15.3504	4.54184e-05	1.80421	168.821
15.3577	4.5427e-05	1.80421	168.82
15.367	4.54381e-05	1.80421	168.82
15.3817	4.54557e-05	1.80421	168.82
15.4019	4.548e-05	1.80421	168.819
15.4035	4.54819e-05	1.80421	168.819
15.4052	4.54839e-05	1.80421	168.819
15.4101	4.54897e-05	1.80421	168.819
15.4165	4.54973e-05	1.80421	168.819
15.4236	4.55058e-05	1.80421	168.819
15.4313	4.55151e-05	1.80421	168.819
15.4385	4.55237e-05	1.80421	168.818
15.4459	4.55325e-05	1.80421	168.818
15.459	4.55483e-05	1.80421	168.818
15.48	4.55735e-05	1.80421	168.817
15.4838	4.5578e-05	1.80421	168.817
15.4875	4.55825e-05	1.80421	168.817
15.4913	4.5587e-05	1.80421	168.817
15.5029	4.56011e-05	1.80421	168.817
15.5147	4.56153e-05	1.80421	168.816
15.5245	4.5627e-05	1.80421	168.816
15.5362	4.56412e-05	1.80421	168.816
15.5566	4.5666e-05	1.80421	168.815
15.5767	4.56902e-05	1.80421	168.815
15.5935	4.57105e-05	1.80421	168.814
15.6098	4.57302e-05	1.80421	168.814
15.6397	4.57665e-05	1.80421	168.813
15.667	4.57993e-05	1.80421	168.812
15.6696	4.58025e-05	1.80421	168.812
15.6721	4.58057e-05	1.80421	168.812
15.6761	4.58105e-05	1.80421	168.812
15.6815	4.58172e-05	1.80421	168.812
15.6883	4.58255e-05	1.80421	168.812
15.6977	4.58369e-05	1.80421	168.811
15.7112	4.58534e-05	1.80421	168.811
15.7304	4.58769e-05	1.80421	168.81
15.7415	4.58905e-05	1.80421	168.81
15.7525	4.59038e-05	1.80421	168.81
15.7619	4.59152e-05	1.80421	168.81
15.7682	4.59229e-05	1.80421	168.809
15.7746	4.59307e-05	1.80421	168.809
15.7797	4.5937e-05	1.80421	168.809
15.7841	4.59424e-05	1.80421	168.809
15.7891	4.59485e-05	1.80421	168.809
15.7968	4.5958e-05	1.80421	168.809
15.8095	4.59736e-05	1.80421	168.808
15.8241	4.59916e-05	1.80421	168.808
15.8279	4.59962e-05	1.80421	168.808
15.8317	4.60008e-05	1.80421	168.808
15.8362	4.60063e-05	1.80421	168.807
15.8476	4.60204e-05	1.80421	168.807
15.8619	4.60379e-05	1.80421	168.807
15.8772	4.60567e-05	1.80421	168.806
15.8962	4.608e-05	1.80421	168.806
15.9121	4.60996e-05	1.80421	168.805
15.9167	4.61054e-05	1.80421	168.805
15.9213	4.61111e-05	1.80421	168.805
15.9264	4.61174e-05	1.80421	168.805
15.9311	4.61232e-05	1.80421	168.805
15.9377	4.61313e-05	1.80421	168.805
15.9505	4.61472e-05	1.80421	168.804
15.9664	4.61669e-05	1.80421	168.804
15.9801	4.61837e-05	1.80421	168.804
15.9822	4.61864e-05	1.80421	168.803
15.9844	4.61891e-05	1.80421	168.803
15.9871	4.61925e-05	1.80421	168.803
15.9919	4.61985e-05	1.80421	168.803
15.9976	4.62056e-05	1.80421	168.803
16.0039	4.62133e-05	1.80421	168.803
16.0211	4.62346e-05	1.80421	168.802
16.0292	4.62447e-05	1.80421	168.802
16.0373	4.62548e-05	1.80421	168.802
16.0448	4.62641e-05	1.80421	168.802
16.052	4.62731e-05	1.80421	168.801
16.0664	4.62911e-05	1.80421	168.801
16.0844	4.63137e-05	1.80421	168.801
16.0863	4.63159e-05	1.80421	168.801
16.0881	4.63181e-05	1.80421	168.8
16.0923	4.63233e-05	1.80421	168.8
16.1038	4.63377e-05	1.80421	168.8
16.1113	4.63471e-05	1.80421	168.8
16.1172	4.63544e-05	1.80421	168.8
16.123	4.63617e-05	1.80421	168.799
16.1288	4.63689e-05	1.80421	168.799
16.1367	4.63788e-05	1.80421	168.799
16.1473	4.63921e-05	1.80421	168.799
16.1508	4.63965e-05	1.80421	168.799
16.1544	4.64009e-05	1.80421	168.799
16.1588	4.64065e-05	1.80421	168.798
16.1658	4.64152e-05	1.80421	168.798
16.1793	4.64321e-05	1.80421	168.798
16.1916	4.64476e-05	1.80421	168.798
16.2118	4.6473e-05	1.80421	168.797
16.2295	4.64952e-05	1.80421	168.796
16.2326	4.64991e-05	1.80421	168.796
16.2357	4.6503e-05	1.80421	168.796
16.2424	4.65113e-05	1.80421	168.796
16.2532	4.6525e-05	1.80421	168.796
16.2593	4.65327e-05	1.80421	168.796
16.2655	4.65404e-05	1.80421	168.795
16.2711	4.65475e-05	1.80421	168.795
16.2771	4.65551e-05	1.80421	168.795
16.2897	4.65711e-05	1.80421	168.795
16.2922	4.65742e-05	1.80421	168.795
16.2947	4.65774e-05	1.80421	168.795
16.3018	4.65864e-05	1.80421	168.794
16.317	4.66054e-05	1.80421	168.794
16.3279	4.66192e-05	1.80421	168.794
16.3325	4.6625e-05	1.80421	168.794
16.337	4.66308e-05	1.80421	168.793
16.3424	4.66377e-05	1.80421	168.793
16.3502	4.66475e-05	1.80421	168.793
16.3626	4.66632e-05	1.80421	168.793
16.369	4.66713e-05	1.80421	168.793
16.3754	4.66794e-05	1.80421	168.792
16.3834	4.66896e-05	1.80421	168.792
16.398	4.67084e-05	1.80421	168.792
16.4147	4.67294e-05	1.80421	168.791
16.4305	4.67493e-05	1.80421	168.791
16.4339	4.67537e-05	1.80421	168.791
16.4373	4.67581e-05	1.80421	168.791
16.4426	4.67649e-05	1.80421	168.79
16.4562	4.67823e-05	1.80421	168.79
16.4756	4.68071e-05	1.80421	168.789
16.4828	4.68162e-05	1.80421	168.789
16.49	4.68254e-05	1.80421	168.789
16.4996	4.68376e-05	1.80421	168.789
16.508	4.68484e-05	1.80421	168.789
16.515	4.68574e-05	1.80421	168.788
16.5219	4.68661e-05	1.80421	168.788
16.5287	4.68749e-05	1.80421	168.788
16.5356	4.68838e-05	1.80421	168.788
16.5443	4.6895e-05	1.80421	168.787
16.5527	4.69056e-05	1.80421	168.787
16.5687	4.69262e-05	1.80421	168.787
16.5909	4.69549e-05	1.80421	168.786
16.6131	4.69833e-05	1.80421	168.785
16.6337	4.701e-05	1.80421	168.785
16.636	4.70128e-05	1.80421	168.785
16.6382	4.70157e-05	1.80421	168.785
16.6425	4.70211e-05	1.80421	168.785
16.6484	4.70287e-05	1.80421	168.784
16.6542	4.70362e-05	1.80421	168.784
16.661	4.7045e-05	1.80421	168.784
16.6684	4.70546e-05	1.80421	168.784
16.6796	4.7069e-05	1.80421	168.784
16.6908	4.70835e-05	1.80421	168.783
16.7041	4.71006e-05	1.80421	168.783
16.7236	4.71261e-05	1.80421	168.782
16.7262	4.71295e-05	1.80421	168.782
16.7289	4.7133e-05	1.80421	168.782
16.7336	4.71389e-05	1.80421	168.782
16.7394	4.71465e-05	1.80421	168.782
16.7527	4.71636e-05	1.80421	168.781
16.7582	4.71708e-05	1.80421	168.781
16.7638	4.7178e-05	1.80421	168.781
16.7686	4.71844e-05	1.80421	168.781
16.7739	4.71913e-05	1.80421	168.781
16.7818	4.72016e-05	1.80421	168.781
16.7974	4.72219e-05	1.80421	168.78
16.8003	4.72257e-05	1.80421	168.78
16.8033	4.72295e-05	1.80421	168.78
16.8076	4.72352e-05	1.80421	168.78
16.8149	4.72446e-05	1.80421	168.78
16.8219	4.72536e-05	1.80421	168.779
16.8284	4.72622e-05	1.80421	168.779
16.8357	4.72718e-05	1.80421	168.779
16.8479	4.72877e-05	1.80421	168.779
16.8592	4.73025e-05	1.80421	168.778
16.8624	4.73067e-05	1.80421	168.778
16.8657	4.73109e-05	1.80421	168.778
16.8704	4.73171e-05	1.80421	168.778
16.8848	4.73359e-05	1.80421	168.778
16.9006	4.73566e-05	1.80421	168.777
16.907	4.7365e-05	1.80421	168.777
16.9134	4.73733e-05	1.80421	168.777
16.9197	4.73816e-05	1.80421	168.776
16.9277	4.73921e-05	1.80421	168.776
16.9364	4.74035e-05	1.80421	168.776
16.9453	4.74152e-05	1.80421	168.776
16.9494	4.74206e-05	1.80421	168.776
16.9536	4.74261e-05	1.80421	168.775
16.9583	4.74323e-05	1.80421	168.775
16.9719	4.745e-05	1.80421	168.775
16.9759	4.74554e-05	1.80421	168.775
16.98	4.74608e-05	1.80421	168.775
16.9843	4.74664e-05	1.80421	168.775
16.9919	4.74765e-05	1.80421	168.774
17.0005	4.74878e-05	1.80421	168.774
17.0161	4.75082e-05	1.80421	168.774
17.0301	4.75269e-05	1.80421	168.773
17.0449	4.75465e-05	1.80421	168.773
17.0576	4.7563e-05	1.80421	168.772
17.0602	4.75664e-05	1.80421	168.772
17.0627	4.75699e-05	1.80421	168.772
17.0663	4.75746e-05	1.80421	168.772
17.0722	4.75824e-05	1.80421	168.772
17.0809	4.7594e-05	1.80421	168.772
17.0987	4.76176e-05	1.80421	168.771
17.1168	4.76415e-05	1.80421	168.771
17.1358	4.76667e-05	1.80421	168.77
17.1525	4.7689e-05	1.80421	168.77
17.1663	4.77071e-05	1.80421	168.769
17.18	4.77255e-05	1.80421	168.769
17.1951	4.77457e-05	1.80421	168.768
17.2088	4.77639e-05	1.80421	168.768
17.2269	4.77884e-05	1.80421	168.767
17.2286	4.77904e-05	1.80421	168.767
17.2302	4.77926e-05	1.80421	168.767
17.2346	4.77984e-05	1.80421	168.767
17.2401	4.78057e-05	1.80421	168.767
17.2457	4.78132e-05	1.80421	168.767
17.2522	4.78218e-05	1.80421	168.766
17.2644	4.78382e-05	1.80421	168.766
17.285	4.7866e-05	1.80421	168.765
17.2881	4.787e-05	1.80421	168.765
17.2911	4.7874e-05	1.80421	168.765
17.2954	4.78797e-05	1.80421	168.765
17.3065	4.78946e-05	1.80421	168.765
17.3206	4.79136e-05	1.80421	168.764
17.3376	4.79364e-05	1.80421	168.764
17.3428	4.79433e-05	1.80421	168.764
17.348	4.79503e-05	1.80421	168.764
17.3526	4.79566e-05	1.80421	168.763
17.3605	4.79672e-05	1.80421	168.763
17.3693	4.79792e-05	1.80421	168.763
17.3777	4.79904e-05	1.80421	168.763
17.3877	4.80038e-05	1.80421	168.762
17.3987	4.80188e-05	1.80421	168.762
17.4082	4.80315e-05	1.80421	168.762
17.4173	4.80438e-05	1.80421	168.761
17.4272	4.80571e-05	1.80421	168.761
17.4421	4.80772e-05	1.80421	168.761
17.456	4.8096e-05	1.80421	168.76
17.47	4.81151e-05	1.80421	168.76
17.4918	4.81448e-05	1.80421	168.759
17.4944	4.81482e-05	1.80421	168.759
17.497	4.81517e-05	1.80421	168.759
17.5007	4.81567e-05	1.80421	168.759
17.5066	4.81647e-05	1.80421	168.759
17.5155	4.81768e-05	1.80421	168.758
17.5244	4.81889e-05	1.80421	168.758
17.5356	4.82041e-05	1.80421	168.758
17.5406	4.82109e-05	1.80421	168.758
17.5456	4.82177e-05	1.80421	168.758
17.55	4.82237e-05	1.80421	168.757
17.5551	4.82307e-05	1.80421	168.757
17.573	4.82549e-05	1.80421	168.757
17.5904	4.82788e-05	1.80421	168.756
17.6082	4.83034e-05	1.80421	168.756
17.6126	4.83093e-05	1.80421	168.755
17.617	4.83152e-05	1.80421	168.755
17.6213	4.83211e-05	1.80421	168.755
17.626	4.83275e-05	1.80421	168.755
17.6339	4.83383e-05	1.80421	168.755
17.6446	4.8353e-05	1.80421	168.754
17.6542	4.83661e-05	1.80421	168.754
17.6643	4.83798e-05	1.80421	168.754
17.6763	4.83964e-05	1.80421	168.753
17.6912	4.84168e-05	1.80421	168.753
17.7053	4.84362e-05	1.80421	168.753
17.7216	4.84587e-05	1.80421	168.752
17.7272	4.84664e-05	1.80421	168.752
17.7329	4.84741e-05	1.80421	168.752
17.7391	4.84827e-05	1.80421	168.751
17.7587	4.85097e-05	1.80421	168.751
17.7864	4.85479e-05	1.80421	168.75
17.8064	4.85759e-05	1.80421	168.749
17.8078	4.85777e-05	1.80421	168.749
17.8092	4.85796e-05	1.80421	168.749
17.8126	4.85841e-05	1.80421	168.749
17.818	4.85916e-05	1.80421	168.749
17.8269	4.8604e-05	1.80421	168.749
17.8361	4.86166e-05	1.80421	168.748
17.8477	4.86327e-05	1.80421	168.748
17.8596	4.86492e-05	1.80421	168.748
17.8697	4.86633e-05	1.80421	168.747
17.8736	4.86686e-05	1.80421	168.747
17.8775	4.8674e-05	1.80421	168.747
17.8818	4.868e-05	1.80421	168.747
17.8905	4.86922e-05	1.80421	168.747
17.9044	4.87115e-05	1.80421	168.746
17.9198	4.87329e-05	1.80421	168.746
17.9319	4.87498e-05	1.80421	168.745
17.9441	4.87667e-05	1.80421	168.745
17.951	4.87763e-05	1.80421	168.745
17.9579	4.87859e-05	1.80421	168.745
17.9638	4.87941e-05	1.80421	168.744
17.9731	4.88071e-05	1.80421	168.744
17.9858	4.88249e-05	1.80421	168.744
18.0086	4.88567e-05	1.80421	168.743
18.0302	4.88874e-05	1.80421	168.742
18.0314	4.88889e-05	1.80421	168.742
18.0325	4.88904e-05	1.80421	168.742
18.0359	4.88951e-05	1.80421	168.742
18.0401	4.89009e-05	1.80421	168.742
18.0448	4.89074e-05	1.80421	168.742
18.0511	4.89163e-05	1.80421	168.742
18.0595	4.89281e-05	1.80421	168.741
18.0685	4.89408e-05	1.80421	168.741
[truncated: 22,596 more rows]

## Sheet: 120stp_75sdt
Time	Vesicularity	H2Ot	CO2
(s)	(vol frac)	(wt%)	(ppm)
0	3.39292e-05	1.80424	169.024
7.62584e-05	3.39292e-05	1.80424	169.024
0.000457551	3.39292e-05	1.80424	169.024
0.00185072	3.39293e-05	1.80424	169.024
0.00507841	3.39297e-05	1.80424	169.024
0.014957	3.39316e-05	1.80424	169.024
0.019963	3.39329e-05	1.80424	169.024
0.0249691	3.39343e-05	1.80424	169.024
0.0290896	3.39354e-05	1.80424	169.024
0.033345	3.39367e-05	1.80424	169.024
0.0376004	3.3938e-05	1.80424	169.024
0.0441906	3.39402e-05	1.80424	169.024
0.0457375	3.39406e-05	1.80424	169.024
0.0472844	3.39411e-05	1.80424	169.024
0.0496522	3.39419e-05	1.80424	169.024
0.0523903	3.39428e-05	1.80424	169.024
0.0550578	3.39437e-05	1.80424	169.024
0.0596975	3.39453e-05	1.80424	169.024
0.062914	3.39464e-05	1.80424	169.024
0.0661304	3.39474e-05	1.80424	169.024
0.0688364	3.39484e-05	1.80424	169.024
0.0714422	3.39493e-05	1.80424	169.024
0.0740916	3.39501e-05	1.80424	169.024
0.0763897	3.3951e-05	1.80424	169.024
0.0788783	3.39519e-05	1.80424	169.024
0.0816388	3.39529e-05	1.80424	169.024
0.0846373	3.39539e-05	1.80424	169.024
0.0874529	3.39549e-05	1.80424	169.024
0.0911372	3.39563e-05	1.80424	169.024
0.0954571	3.39578e-05	1.80424	169.024
0.0998096	3.39593e-05	1.80424	169.024
0.103464	3.39607e-05	1.80424	169.024
0.107113	3.39621e-05	1.80424	169.024
0.110257	3.39633e-05	1.80424	169.024
0.114031	3.39647e-05	1.80424	169.024
0.117216	3.39658e-05	1.80424	169.024
0.121554	3.39674e-05	1.80424	169.024
0.126025	3.39691e-05	1.80424	169.024
0.130547	3.39708e-05	1.80424	169.024
0.134243	3.39722e-05	1.80424	169.024
0.140485	3.39746e-05	1.80424	169.024
0.144029	3.39758e-05	1.80424	169.024
0.147574	3.39772e-05	1.80424	169.024
0.150421	3.39783e-05	1.80424	169.024
0.153269	3.39794e-05	1.80424	169.024
0.155823	3.39803e-05	1.80424	169.024
0.158282	3.39813e-05	1.80424	169.024
0.160854	3.39822e-05	1.80424	169.024
0.163625	3.39833e-05	1.80424	169.024
0.166418	3.39844e-05	1.80424	169.024
0.169482	3.39855e-05	1.80424	169.024
0.173126	3.39869e-05	1.80424	169.024
0.177562	3.39886e-05	1.80424	169.024
0.182796	3.39906e-05	1.80424	169.024
0.188031	3.39926e-05	1.80424	169.024
0.193079	3.39945e-05	1.80424	169.024
0.195219	3.39953e-05	1.80424	169.024
0.19736	3.39962e-05	1.80424	169.024
0.202117	3.3998e-05	1.80424	169.024
0.207085	3.4e-05	1.80424	169.024
0.211497	3.40017e-05	1.80424	169.024
0.21591	3.40035e-05	1.80424	169.024
0.219565	3.40048e-05	1.80424	169.024
0.224687	3.40069e-05	1.80424	169.024
0.228935	3.40085e-05	1.80424	169.024
0.231915	3.40097e-05	1.80424	169.024
0.234894	3.40108e-05	1.80424	169.024
0.239951	3.40128e-05	1.80424	169.024
0.246441	3.40153e-05	1.80424	169.024
0.257515	3.40199e-05	1.80424	169.024
0.258808	3.40203e-05	1.80424	169.024
0.2601	3.40208e-05	1.80424	169.024
0.262419	3.40216e-05	1.80424	169.024
0.265437	3.40228e-05	1.80424	169.024
0.271814	3.40253e-05	1.80424	169.024
0.27486	3.40265e-05	1.80424	169.024
0.277906	3.40277e-05	1.80424	169.024
0.283156	3.40298e-05	1.80424	169.024
0.28802	3.40317e-05	1.80424	169.024
0.291715	3.40331e-05	1.80424	169.024
0.295409	3.40346e-05	1.80424	169.024
0.298844	3.40359e-05	1.80424	169.024
0.302939	3.40376e-05	1.80424	169.024
0.306984	3.40392e-05	1.80424	169.024
0.311138	3.40408e-05	1.80424	169.024
0.314826	3.40423e-05	1.80424	169.024
0.318513	3.40437e-05	1.80424	169.024
0.321752	3.4045e-05	1.80424	169.024
0.325478	3.40465e-05	1.80424	169.024
0.332529	3.40493e-05	1.80424	169.024
0.337685	3.40514e-05	1.80424	169.024
0.342841	3.40534e-05	1.80424	169.024
0.34844	3.40556e-05	1.80424	169.024
0.352809	3.40574e-05	1.80424	169.024
0.357177	3.40591e-05	1.80424	169.024
0.361392	3.40608e-05	1.80424	169.024
0.368026	3.40635e-05	1.80424	169.024
0.3798	3.40682e-05	1.80424	169.023
0.385497	3.40705e-05	1.80424	169.023
0.391195	3.40727e-05	1.80424	169.023
0.396597	3.40749e-05	1.80424	169.023
0.407434	3.40794e-05	1.80424	169.023
0.409733	3.40803e-05	1.80424	169.023
0.412033	3.40811e-05	1.80424	169.023
0.416655	3.4083e-05	1.80424	169.023
0.424148	3.40859e-05	1.80424	169.023
0.42782	3.40874e-05	1.80424	169.023
0.431492	3.40889e-05	1.80424	169.023
0.4358	3.40907e-05	1.80424	169.023
0.440788	3.40927e-05	1.80424	169.023
0.445883	3.40948e-05	1.80424	169.023
0.452235	3.40973e-05	1.80424	169.023
0.463548	3.4102e-05	1.80424	169.023
0.467287	3.41035e-05	1.80424	169.023
0.471025	3.41049e-05	1.80424	169.023
0.478997	3.41082e-05	1.80424	169.023
0.486102	3.41111e-05	1.80424	169.023
0.493208	3.41139e-05	1.80424	169.023
0.505438	3.4119e-05	1.80424	169.023
0.516513	3.41235e-05	1.80424	169.023
0.529309	3.41287e-05	1.80424	169.023
0.537551	3.41321e-05	1.80424	169.023
0.545792	3.41354e-05	1.80424	169.023
0.552695	3.41382e-05	1.80424	169.023
0.562935	3.41424e-05	1.80424	169.023
0.5734	3.41468e-05	1.80424	169.023
0.583865	3.41509e-05	1.80424	169.023
0.594695	3.41554e-05	1.80424	169.023
0.603957	3.41593e-05	1.80424	169.023
0.614945	3.41639e-05	1.80424	169.023
0.617936	3.41651e-05	1.80424	169.023
0.620926	3.41663e-05	1.80424	169.023
0.624901	3.41679e-05	1.80424	169.023
0.630425	3.41702e-05	1.80424	169.023
0.635522	3.41723e-05	1.80424	169.023
0.641685	3.41748e-05	1.80424	169.023
0.651466	3.41789e-05	1.80424	169.023
0.660991	3.41829e-05	1.80424	169.023
0.666869	3.41853e-05	1.80424	169.023
0.672747	3.41878e-05	1.80424	169.023
0.676692	3.41894e-05	1.80424	169.023
0.680638	3.4191e-05	1.80424	169.023
0.685487	3.4193e-05	1.80424	169.023
0.694158	3.41967e-05	1.80424	169.023
0.70281	3.42002e-05	1.80424	169.023
0.710274	3.42034e-05	1.80424	169.023
0.714979	3.42053e-05	1.80424	169.023
0.719685	3.42073e-05	1.80424	169.023
0.728043	3.42107e-05	1.80424	169.023
0.746887	3.42188e-05	1.80424	169.023
0.751031	3.42204e-05	1.80424	169.023
0.755175	3.42221e-05	1.80424	169.023
0.762216	3.4225e-05	1.80424	169.023
0.773327	3.42296e-05	1.80424	169.023
0.793648	3.42384e-05	1.80424	169.023
0.79624	3.42394e-05	1.80424	169.023
0.798832	3.42405e-05	1.80424	169.023
0.802367	3.42419e-05	1.80424	169.023
0.809393	3.42448e-05	1.80424	169.023
0.827782	3.42528e-05	1.80424	169.023
0.844583	3.42595e-05	1.80424	169.023
0.846912	3.42606e-05	1.80424	169.023
0.849241	3.42616e-05	1.80424	169.023
0.853245	3.42633e-05	1.80424	169.023
0.860981	3.42666e-05	1.80424	169.023
0.870465	3.42707e-05	1.80424	169.023
0.87922	3.42743e-05	1.80424	169.023
0.889321	3.42787e-05	1.80424	169.023
0.892697	3.42801e-05	1.80424	169.023
0.896073	3.42815e-05	1.80424	169.023
0.900394	3.42833e-05	1.80424	169.023
0.907674	3.42864e-05	1.80424	169.023
0.913587	3.42889e-05	1.80424	169.023
0.919146	3.42913e-05	1.80424	169.023
0.926093	3.42943e-05	1.80424	169.023
0.932756	3.42971e-05	1.80424	169.023
0.938846	3.42997e-05	1.80424	169.023
0.944426	3.43021e-05	1.80424	169.023
0.949564	3.43043e-05	1.80424	169.023
0.955416	3.43068e-05	1.80424	169.023
0.963863	3.43103e-05	1.80424	169.023
0.968524	3.43123e-05	1.80424	169.023
0.973186	3.43144e-05	1.80424	169.023
0.97811	3.43165e-05	1.80424	169.023
0.987706	3.43206e-05	1.80424	169.023
0.999166	3.43256e-05	1.80424	169.023
1.00361	3.43275e-05	1.80424	169.023
1.00806	3.43294e-05	1.80424	169.023
1.01403	3.43319e-05	1.80424	169.023
1.02597	3.43372e-05	1.80424	169.023
1.0288	3.43383e-05	1.80424	169.023
1.03163	3.43395e-05	1.80424	169.023
1.03514	3.4341e-05	1.80424	169.023
1.04359	3.43446e-05	1.80424	169.023
1.05637	3.43501e-05	1.80424	169.023
1.0729	3.43575e-05	1.80424	169.022
1.07519	3.43584e-05	1.80424	169.022
1.07748	3.43593e-05	1.80424	169.022
1.08194	3.43612e-05	1.80424	169.022
1.08588	3.43628e-05	1.80424	169.022
1.08922	3.43643e-05	1.80424	169.022
1.0941	3.43664e-05	1.80424	169.022
1.10107	3.43694e-05	1.80424	169.022
1.10691	3.4372e-05	1.80424	169.022
1.11257	3.43745e-05	1.80424	169.022
1.12173	3.43785e-05	1.80424	169.022
1.1254	3.43801e-05	1.80424	169.022
1.12907	3.43817e-05	1.80424	169.022
1.13319	3.43834e-05	1.80424	169.022
1.13924	3.43861e-05	1.80424	169.022
1.14623	3.43891e-05	1.80424	169.022
1.1542	3.43926e-05	1.80424	169.022
1.16073	3.43954e-05	1.80424	169.022
1.16621	3.43978e-05	1.80424	169.022
1.17189	3.44003e-05	1.80424	169.022
1.18584	3.44064e-05	1.80424	169.022
1.20668	3.44154e-05	1.80424	169.022
1.21099	3.44173e-05	1.80424	169.022
1.21531	3.44192e-05	1.80424	169.022
1.21947	3.44211e-05	1.80424	169.022
1.22489	3.44235e-05	1.80424	169.022
1.23317	3.44271e-05	1.80424	169.022
1.24748	3.44333e-05	1.80424	169.022
1.25095	3.44348e-05	1.80424	169.022
1.25442	3.44364e-05	1.80424	169.022
1.25865	3.44383e-05	1.80424	169.022
1.26743	3.44422e-05	1.80424	169.022
1.27881	3.44472e-05	1.80424	169.022
1.29086	3.44525e-05	1.80424	169.022
1.30664	3.44594e-05	1.80424	169.022
1.32197	3.44663e-05	1.80424	169.022
1.33403	3.44717e-05	1.80424	169.022
1.33664	3.44728e-05	1.80424	169.022
1.33926	3.44739e-05	1.80424	169.022
1.34385	3.4476e-05	1.80424	169.022
1.35113	3.44792e-05	1.80424	169.022
1.3588	3.44826e-05	1.80424	169.022
1.36585	3.44857e-05	1.80424	169.022
1.37356	3.44891e-05	1.80424	169.022
1.38248	3.44931e-05	1.80424	169.022
1.39145	3.44971e-05	1.80424	169.022
1.39735	3.44998e-05	1.80424	169.022
1.40325	3.45024e-05	1.80424	169.022
1.40818	3.45046e-05	1.80424	169.022
1.41238	3.45064e-05	1.80424	169.022
1.41677	3.45084e-05	1.80424	169.022
1.42754	3.45132e-05	1.80424	169.022
1.44427	3.45208e-05	1.80424	169.022
1.44686	3.45219e-05	1.80424	169.022
1.44945	3.4523e-05	1.80424	169.022
1.45365	3.45249e-05	1.80424	169.022
1.46117	3.45282e-05	1.80424	169.022
1.46983	3.45322e-05	1.80424	169.022
1.47757	3.45357e-05	1.80424	169.021
1.48187	3.45376e-05	1.80424	169.021
1.48618	3.45395e-05	1.80424	169.021
1.49127	3.45418e-05	1.80424	169.021
1.50073	3.45459e-05	1.80424	169.021
1.51209	3.45511e-05	1.80424	169.021
1.52215	3.45556e-05	1.80424	169.021
1.53071	3.45596e-05	1.80424	169.021
1.54359	3.45654e-05	1.80424	169.021
1.5526	3.45695e-05	1.80424	169.021
1.558	3.45719e-05	1.80424	169.021
1.5634	3.45743e-05	1.80424	169.021
1.56948	3.45771e-05	1.80424	169.021
1.57781	3.45808e-05	1.80424	169.021
1.58735	3.45852e-05	1.80424	169.021
1.59648	3.45893e-05	1.80424	169.021
1.60399	3.45927e-05	1.80424	169.021
1.62033	3.46002e-05	1.80424	169.021
1.64548	3.46114e-05	1.80424	169.021
1.64811	3.46127e-05	1.80424	169.021
1.65073	3.4614e-05	1.80424	169.021
1.65514	3.4616e-05	1.80424	169.021
1.66133	3.46188e-05	1.80424	169.021
1.67022	3.46229e-05	1.80424	169.021
1.68269	3.46286e-05	1.80424	169.021
1.69567	3.46346e-05	1.80424	169.021
1.71253	3.46423e-05	1.80424	169.021
1.73125	3.4651e-05	1.80424	169.021
1.73804	3.4654e-05	1.80424	169.021
1.74482	3.46571e-05	1.80424	169.021
1.75079	3.46598e-05	1.80424	169.021
1.757	3.46627e-05	1.80424	169.021
1.766	3.46668e-05	1.80424	169.021
1.77924	3.4673e-05	1.80424	169.021
1.80654	3.46859e-05	1.80424	169.02
1.80791	3.46863e-05	1.80424	169.02
1.80927	3.46869e-05	1.80424	169.02
1.81244	3.46883e-05	1.80424	169.02
1.81771	3.46907e-05	1.80424	169.02
1.83064	3.46966e-05	1.80424	169.02
1.83489	3.46986e-05	1.80424	169.02
1.83914	3.47006e-05	1.80424	169.02
1.84657	3.47041e-05	1.80424	169.02
1.85418	3.47077e-05	1.80424	169.02
1.86056	3.47106e-05	1.80424	169.02
1.86755	3.47138e-05	1.80424	169.02
1.88322	3.4721e-05	1.80424	169.02
1.88623	3.47225e-05	1.80424	169.02
1.88924	3.47239e-05	1.80424	169.02
1.89354	3.4726e-05	1.80424	169.02
1.90216	3.473e-05	1.80424	169.02
1.91471	3.47358e-05	1.80424	169.02
1.92803	3.47421e-05	1.80424	169.02
1.93367	3.47448e-05	1.80424	169.02
1.93931	3.47474e-05	1.80424	169.02
1.9443	3.47497e-05	1.80424	169.02
1.94994	3.47523e-05	1.80424	169.02
1.96152	3.47578e-05	1.80424	169.02
1.97862	3.47659e-05	1.80424	169.02
1.99773	3.47749e-05	1.80424	169.02
2.00117	3.47764e-05	1.80424	169.02
2.0046	3.4778e-05	1.80424	169.02
2.00896	3.478e-05	1.80424	169.02
2.0182	3.47844e-05	1.80424	169.02
2.03729	3.47936e-05	1.80424	169.02
2.03875	3.47942e-05	1.80424	169.02
2.04022	3.47949e-05	1.80424	169.02
2.04321	3.47962e-05	1.80424	169.02
2.04813	3.47985e-05	1.80424	169.02
2.05432	3.48014e-05	1.80424	169.02
2.06148	3.48048e-05	1.80424	169.02
2.07311	3.48103e-05	1.80424	169.02
2.08551	3.48162e-05	1.80424	169.019
2.09726	3.48218e-05	1.80424	169.019
2.10774	3.48268e-05	1.80424	169.019
2.12284	3.48339e-05	1.80424	169.019
2.12662	3.48357e-05	1.80424	169.019
2.1304	3.48375e-05	1.80424	169.019
2.13443	3.48395e-05	1.80424	169.019
2.14228	3.48432e-05	1.80424	169.019
2.15371	3.48486e-05	1.80424	169.019
2.1623	3.48527e-05	1.80424	169.019
2.1657	3.48543e-05	1.80424	169.019
2.1691	3.4856e-05	1.80424	169.019
2.17312	3.48579e-05	1.80424	169.019
2.1788	3.48607e-05	1.80424	169.019
2.19052	3.48663e-05	1.80424	169.019
2.20445	3.48729e-05	1.80424	169.019
2.21854	3.48798e-05	1.80424	169.019
2.22081	3.48808e-05	1.80424	169.019
2.22309	3.48819e-05	1.80424	169.019
2.22742	3.48839e-05	1.80424	169.019
2.23796	3.48889e-05	1.80424	169.019
2.2458	3.48927e-05	1.80424	169.019
2.25365	3.48965e-05	1.80424	169.019
2.26026	3.48997e-05	1.80424	169.019
2.26892	3.49039e-05	1.80424	169.019
2.28574	3.4912e-05	1.80424	169.019
2.30497	3.49211e-05	1.80424	169.019
2.30718	3.49223e-05	1.80424	169.019
2.3094	3.49234e-05	1.80424	169.019
2.31325	3.49253e-05	1.80424	169.019
2.31882	3.4928e-05	1.80424	169.019
2.32887	3.49329e-05	1.80424	169.019
2.34048	3.49386e-05	1.80424	169.018
2.34431	3.49404e-05	1.80424	169.018
2.34815	3.49422e-05	1.80424	169.018
2.3536	3.49449e-05	1.80424	169.018
2.36028	3.49481e-05	1.80424	169.018
2.37054	3.49532e-05	1.80424	169.018
2.37413	3.49549e-05	1.80424	169.018
2.37771	3.49566e-05	1.80424	169.018
2.38319	3.49592e-05	1.80424	169.018
2.39584	3.49654e-05	1.80424	169.018
2.41538	3.49752e-05	1.80424	169.018
2.41731	3.4976e-05	1.80424	169.018
2.41924	3.49769e-05	1.80424	169.018
2.42314	3.49787e-05	1.80424	169.018
2.4295	3.49818e-05	1.80424	169.018
2.43872	3.49863e-05	1.80424	169.018
2.452	3.49928e-05	1.80424	169.018
2.48571	3.50095e-05	1.80424	169.018
2.49057	3.50118e-05	1.80424	169.018
2.49544	3.50141e-05	1.80424	169.018
2.49993	3.50163e-05	1.80424	169.018
2.50635	3.50194e-05	1.80424	169.018
2.51888	3.50257e-05	1.80424	169.018
2.52406	3.50282e-05	1.80424	169.018
2.52924	3.50308e-05	1.80424	169.018
2.53394	3.5033e-05	1.80424	169.018
2.54106	3.50366e-05	1.80424	169.018
2.55194	3.50419e-05	1.80424	169.018
2.5713	3.50514e-05	1.80424	169.017
2.59079	3.50613e-05	1.80424	169.017
2.5931	3.50624e-05	1.80424	169.017
2.59542	3.50635e-05	1.80424	169.017
2.59882	3.50651e-05	1.80424	169.017
2.60701	3.50691e-05	1.80424	169.017
2.61712	3.50741e-05	1.80424	169.017
2.63258	3.5082e-05	1.80424	169.017
2.63596	3.50836e-05	1.80424	169.017
2.63935	3.50852e-05	1.80424	169.017
2.64378	3.50874e-05	1.80424	169.017
2.65325	3.50921e-05	1.80424	169.017
2.66563	3.50983e-05	1.80424	169.017
2.68059	3.51057e-05	1.80424	169.017
2.69474	3.51128e-05	1.80424	169.017
2.71335	3.51221e-05	1.80424	169.017
2.73752	3.51345e-05	1.80424	169.017
2.73889	3.51351e-05	1.80424	169.017
2.74026	3.51357e-05	1.80424	169.017
2.74382	3.51374e-05	1.80424	169.017
2.74895	3.514e-05	1.80424	169.017
2.75424	3.51426e-05	1.80424	169.017
2.76023	3.51456e-05	1.80424	169.017
2.77606	3.51536e-05	1.80424	169.016
2.78997	3.51607e-05	1.80424	169.016
2.7921	3.51617e-05	1.80424	169.016
2.79423	3.51628e-05	1.80424	169.016
2.79852	3.51649e-05	1.80424	169.016
2.80659	3.5169e-05	1.80424	169.016
2.81786	3.51746e-05	1.80424	169.016
2.82938	3.51805e-05	1.80424	169.016
2.84047	3.51861e-05	1.80424	169.016
2.84757	3.51897e-05	1.80424	169.016
2.85466	3.51933e-05	1.80424	169.016
2.8609	3.51964e-05	1.80424	169.016
2.87193	3.5202e-05	1.80424	169.016
2.88622	3.52093e-05	1.80424	169.016
2.91292	3.52226e-05	1.80424	169.016
2.94274	3.52378e-05	1.80424	169.016
2.96684	3.52505e-05	1.80424	169.015
2.9959	3.52654e-05	1.80424	169.015
3.02057	3.52777e-05	1.80424	169.015
3.0413	3.52886e-05	1.80424	169.015
3.05247	3.52944e-05	1.80424	169.015
3.05513	3.52957e-05	1.80424	169.015
3.0578	3.5297e-05	1.80424	169.015
3.06258	3.52994e-05	1.80424	169.015
3.06929	3.53029e-05	1.80424	169.015
3.0776	3.53072e-05	1.80424	169.015
3.09651	3.53172e-05	1.80424	169.015
3.09871	3.53182e-05	1.80424	169.015
3.10091	3.53193e-05	1.80424	169.015
3.10451	3.53211e-05	1.80424	169.015
3.1107	3.53243e-05	1.80424	169.015
3.11891	3.53285e-05	1.80424	169.015
3.1278	3.53331e-05	1.80424	169.015
3.13925	3.53391e-05	1.80424	169.015
3.14549	3.53424e-05	1.80424	169.015
3.15173	3.53456e-05	1.80424	169.014
3.15681	3.53482e-05	1.80424	169.014
3.16234	3.5351e-05	1.80424	169.014
3.17055	3.53553e-05	1.80424	169.014
3.18002	3.53602e-05	1.80424	169.014
3.18848	3.53646e-05	1.80424	169.014
3.19659	3.53688e-05	1.80424	169.014
3.2049	3.53732e-05	1.80424	169.014
3.2139	3.53779e-05	1.80424	169.014
3.22169	3.5382e-05	1.80424	169.014
3.23266	3.53878e-05	1.80424	169.014
3.23691	3.53899e-05	1.80424	169.014
3.24115	3.53921e-05	1.80424	169.014
3.246	3.53947e-05	1.80424	169.014
3.25237	3.5398e-05	1.80424	169.014
3.26009	3.5402e-05	1.80424	169.014
3.27114	3.54078e-05	1.80424	169.014
3.29196	3.54188e-05	1.80424	169.014
3.31732	3.54324e-05	1.80424	169.014
3.31976	3.54335e-05	1.80424	169.014
3.32221	3.54347e-05	1.80424	169.014
3.32809	3.54377e-05	1.80424	169.013
3.34189	3.5445e-05	1.80424	169.013
3.34778	3.54481e-05	1.80424	169.013
3.35367	3.54512e-05	1.80424	169.013
3.3591	3.54541e-05	1.80424	169.013
3.36594	3.54576e-05	1.80424	169.013
3.37732	3.54637e-05	1.80424	169.013
3.38928	3.54701e-05	1.80424	169.013
3.39255	3.54718e-05	1.80424	169.013
3.39582	3.54735e-05	1.80424	169.013
3.40085	3.54761e-05	1.80424	169.013
3.40758	3.54797e-05	1.80424	169.013
3.41674	3.54845e-05	1.80424	169.013
3.43455	3.54941e-05	1.80424	169.013
3.4447	3.54995e-05	1.80424	169.013
3.44874	3.55016e-05	1.80424	169.013
3.45278	3.55037e-05	1.80424	169.013
3.45786	3.55064e-05	1.80424	169.013
3.46402	3.55097e-05	1.80424	169.013
3.47338	3.55147e-05	1.80424	169.013
3.48885	3.5523e-05	1.80424	169.013
3.49216	3.55247e-05	1.80424	169.012
3.49548	3.55265e-05	1.80424	169.012
3.50041	3.55291e-05	1.80424	169.012
3.51258	3.55356e-05	1.80424	169.012
3.52417	3.55416e-05	1.80424	169.012
3.53116	3.55454e-05	1.80424	169.012
3.53816	3.55492e-05	1.80424	169.012
3.54436	3.55526e-05	1.80424	169.012
3.55155	3.55564e-05	1.80424	169.012
3.56215	3.55621e-05	1.80424	169.012
3.57731	3.55703e-05	1.80424	169.012
3.59227	3.55783e-05	1.80424	169.012
3.61108	3.55885e-05	1.80424	169.012
3.6148	3.55905e-05	1.80424	169.012
3.61852	3.55924e-05	1.80424	169.012
3.62311	3.55949e-05	1.80424	169.012
3.63823	3.5603e-05	1.80424	169.012
3.66037	3.56151e-05	1.80424	169.011
3.68862	3.56302e-05	1.80424	169.011
3.6915	3.56318e-05	1.80424	169.011
3.69437	3.56334e-05	1.80424	169.011
3.69812	3.56355e-05	1.80424	169.011
3.70844	3.56411e-05	1.80424	169.011
3.72775	3.56516e-05	1.80424	169.011
3.75208	3.5665e-05	1.80424	169.011
3.75596	3.5667e-05	1.80424	169.011
3.75985	3.56691e-05	1.80424	169.011
3.76503	3.56719e-05	1.80424	169.011
3.78022	3.56802e-05	1.80424	169.011
3.80132	3.56919e-05	1.80424	169.011
3.81617	3.56996e-05	1.80424	169.01
3.81803	3.57007e-05	1.80424	169.01
3.81989	3.57017e-05	1.80424	169.01
3.82525	3.57047e-05	1.80424	169.01
3.83861	3.57121e-05	1.80424	169.01
3.85565	3.57214e-05	1.80424	169.01
3.87595	3.57327e-05	1.80424	169.01
3.89559	3.57436e-05	1.80424	169.01
3.89831	3.5745e-05	1.80424	169.01
3.90103	3.57464e-05	1.80424	169.01
3.90624	3.57493e-05	1.80424	169.01
3.91198	3.57524e-05	1.80424	169.01
3.91823	3.57559e-05	1.80424	169.01
3.92524	3.57598e-05	1.80424	169.01
3.93617	3.57658e-05	1.80424	169.01
3.94982	3.57735e-05	1.80424	169.01
3.96171	3.57799e-05	1.80424	169.009
3.97299	3.57862e-05	1.80424	169.009
3.98656	3.57937e-05	1.80423	169.009
4.00002	3.58011e-05	1.80423	169.009
4.00287	3.58027e-05	1.80423	169.009
4.00573	3.58043e-05	1.80423	169.009
4.01097	3.58073e-05	1.80423	169.009
4.01964	3.58122e-05	1.80423	169.009
4.0291	3.58174e-05	1.80423	169.009
4.03965	3.58233e-05	1.80423	169.009
4.05349	3.5831e-05	1.80423	169.009
4.06675	3.58384e-05	1.80423	169.009
4.0749	3.58429e-05	1.80423	169.009
4.07814	3.58447e-05	1.80423	169.009
4.08137	3.58465e-05	1.80423	169.009
4.08535	3.58488e-05	1.80423	169.009
4.09308	3.58531e-05	1.80423	169.009
4.10242	3.58583e-05	1.80423	169.008
4.1123	3.58639e-05	1.80423	169.008
4.12394	3.58704e-05	1.80423	169.008
4.14068	3.58798e-05	1.80423	169.008
4.16346	3.58927e-05	1.80423	169.008
4.16662	3.58944e-05	1.80423	169.008
4.16978	3.58962e-05	1.80423	169.008
4.17389	3.58985e-05	1.80423	169.008
4.18134	3.59026e-05	1.80423	169.008
4.19121	3.59082e-05	1.80423	169.008
4.19743	3.59117e-05	1.80423	169.008
4.20366	3.59152e-05	1.80423	169.008
4.20948	3.59185e-05	1.80423	169.008
4.21545	3.59219e-05	1.80423	169.008
4.22452	3.5927e-05	1.80423	169.008
4.23887	3.59351e-05	1.80423	169.007
4.25206	3.59425e-05	1.80423	169.007
4.25514	3.59443e-05	1.80423	169.007
4.25822	3.59461e-05	1.80423	169.007
4.26155	3.5948e-05	1.80423	169.007
4.26851	3.5952e-05	1.80423	169.007
4.28429	3.59609e-05	1.80423	169.007
4.30438	3.59723e-05	1.80423	169.007
4.32365	3.59833e-05	1.80423	169.007
4.33023	3.5987e-05	1.80423	169.007
4.33681	3.59908e-05	1.80423	169.007
4.34214	3.59939e-05	1.80423	169.007
4.34785	3.59971e-05	1.80423	169.007
4.35646	3.6002e-05	1.80423	169.007
4.36948	3.60094e-05	1.80423	169.006
4.38407	3.60178e-05	1.80423	169.006
4.40384	3.60293e-05	1.80423	169.006
4.4252	3.60416e-05	1.80423	169.006
4.4301	3.60443e-05	1.80423	169.006
4.43499	3.60471e-05	1.80423	169.006
4.43972	3.60498e-05	1.80423	169.006
4.44811	3.60546e-05	1.80423	169.006
4.46084	3.60619e-05	1.80423	169.006
4.47843	3.6072e-05	1.80423	169.006
4.49413	3.60811e-05	1.80423	169.006
4.52641	3.60997e-05	1.80423	169.005
4.52929	3.61015e-05	1.80423	169.005
4.53218	3.61032e-05	1.80423	169.005
4.53902	3.61071e-05	1.80423	169.005
4.55598	3.61168e-05	1.80423	169.005
4.57268	3.61266e-05	1.80423	169.005
4.57974	3.61307e-05	1.80423	169.005
4.58681	3.61348e-05	1.80423	169.005
4.59419	3.61391e-05	1.80423	169.005
4.61087	3.61488e-05	1.80423	169.005
4.64324	3.61677e-05	1.80423	169.004
4.68268	3.61906e-05	1.80423	169.004
4.68551	3.61923e-05	1.80423	169.004
4.68835	3.61941e-05	1.80423	169.004
4.69168	3.6196e-05	1.80423	169.004
4.69954	3.62007e-05	1.80423	169.004
4.71184	3.62079e-05	1.80423	169.004
4.72804	3.62176e-05	1.80423	169.004
4.73137	3.62194e-05	1.80423	169.004
4.7347	3.62214e-05	1.80423	169.004
4.74111	3.62251e-05	1.80423	169.004
4.75005	3.62304e-05	1.80423	169.003
4.75908	3.62357e-05	1.80423	169.003
4.76844	3.62412e-05	1.80423	169.003
4.77985	3.62479e-05	1.80423	169.003
4.7959	3.62575e-05	1.80423	169.003
4.80243	3.62613e-05	1.80423	169.003
4.80897	3.62652e-05	1.80423	169.003
4.81437	3.62683e-05	1.80423	169.003
4.82127	3.62724e-05	1.80423	169.003
4.83137	3.62784e-05	1.80423	169.003
4.84374	3.62857e-05	1.80423	169.003
4.85945	3.6295e-05	1.80423	169.003
4.8791	3.63069e-05	1.80423	169.002
4.89635	3.6317e-05	1.80423	169.002
4.91688	3.63293e-05	1.80423	169.002
4.94115	3.63439e-05	1.80423	169.002
4.94498	3.63461e-05	1.80423	169.002
4.94881	3.63483e-05	1.80423	169.002
4.95402	3.63514e-05	1.80423	169.002
4.96273	3.63566e-05	1.80423	169.002
4.97939	3.63667e-05	1.80423	169.002
4.98841	3.63721e-05	1.80423	169.001
4.99744	3.63775e-05	1.80423	169.001
5.01118	3.63857e-05	1.80423	169.001
5.01545	3.63883e-05	1.80423	169.001
5.01973	3.63908e-05	1.80423	169.001
5.02423	3.63935e-05	1.80423	169.001
5.02976	3.63968e-05	1.80423	169.001
5.03967	3.64028e-05	1.80423	169.001
5.05627	3.64128e-05	1.80423	169.001
5.07993	3.6427e-05	1.80423	169.001
5.11227	3.64467e-05	1.80423	169
5.11779	3.645e-05	1.80423	169
5.1233	3.64533e-05	1.80423	169
5.12889	3.64567e-05	1.80423	169
5.13782	3.64621e-05	1.80423	169
5.14757	3.6468e-05	1.80423	169
5.15584	3.6473e-05	1.80423	169
5.16395	3.6478e-05	1.80423	169
5.18055	3.64881e-05	1.80423	169
5.20993	3.65061e-05	1.80423	169
5.24603	3.65285e-05	1.80423	168.999
5.24742	3.65292e-05	1.80423	168.999
5.24881	3.65299e-05	1.80423	168.999
5.25236	3.65319e-05	1.80423	168.999
5.25609	3.65341e-05	1.80423	168.999
5.2596	3.65362e-05	1.80423	168.999
5.26439	3.65392e-05	1.80423	168.999
5.27132	3.65434e-05	1.80423	168.999
5.28696	3.65531e-05	1.80423	168.999
5.30762	3.65659e-05	1.80423	168.999
5.31254	3.65688e-05	1.80423	168.999
5.31746	3.65718e-05	1.80423	168.999
5.32229	3.65747e-05	1.80423	168.999
5.33409	3.6582e-05	1.80423	168.998
5.34951	3.65916e-05	1.80423	168.998
5.35585	3.65955e-05	1.80423	168.998
5.3622	3.65994e-05	1.80423	168.998
5.36775	3.66028e-05	1.80423	168.998
5.37293	3.6606e-05	1.80423	168.998
5.37844	3.66094e-05	1.80423	168.998
5.38774	3.66151e-05	1.80423	168.998
5.3984	3.66217e-05	1.80423	168.998
5.41465	3.66317e-05	1.80423	168.998
5.41786	3.66337e-05	1.80423	168.998
5.42107	3.66357e-05	1.80423	168.998
5.4247	3.6638e-05	1.80423	168.998
5.43194	3.66425e-05	1.80423	168.997
5.44391	3.665e-05	1.80423	168.997
5.45816	3.66589e-05	1.80423	168.997
5.46254	3.66615e-05	1.80423	168.997
5.46691	3.66642e-05	1.80423	168.997
5.47182	3.66672e-05	1.80423	168.997
5.48142	3.66732e-05	1.80423	168.997
5.49713	3.6683e-05	1.80423	168.997
5.51557	3.66947e-05	1.80423	168.997
5.51765	3.66959e-05	1.80423	168.997
5.51972	3.66971e-05	1.80423	168.997
5.52361	3.66995e-05	1.80423	168.997
5.52926	3.6703e-05	1.80423	168.997
5.5435	3.67118e-05	1.80423	168.996
5.55861	3.67213e-05	1.80423	168.996
5.57427	3.67313e-05	1.80423	168.996
5.5932	3.6743e-05	1.80423	168.996
5.60307	3.67492e-05	1.80423	168.996
5.60924	3.67531e-05	1.80423	168.996
5.61541	3.6757e-05	1.80423	168.996
5.62499	3.6763e-05	1.80423	168.996
5.64109	3.67731e-05	1.80423	168.995
5.66371	3.67873e-05	1.80423	168.995
5.68768	3.68025e-05	1.80423	168.995
5.71102	3.68174e-05	1.80423	168.995
5.72899	3.68285e-05	1.80423	168.995
5.74695	3.684e-05	1.80423	168.994
5.75471	3.6845e-05	1.80423	168.994
5.76247	3.68499e-05	1.80423	168.994
5.76933	3.68543e-05	1.80423	168.994
5.77779	3.68597e-05	1.80423	168.994
5.78974	3.68673e-05	1.80423	168.994
5.8075	3.68786e-05	1.80423	168.994
5.83005	3.6893e-05	1.80423	168.994
5.85468	3.69088e-05	1.80423	168.993
5.86953	3.69184e-05	1.80423	168.993
5.87168	3.69197e-05	1.80423	168.993
5.87384	3.6921e-05	1.80423	168.993
5.87812	3.69237e-05	1.80423	168.993
5.89118	3.6932e-05	1.80423	168.993
5.90507	3.69409e-05	1.80423	168.993
5.90889	3.69434e-05	1.80423	168.993
5.9127	3.69459e-05	1.80423	168.993
5.91668	3.69485e-05	1.80423	168.993
5.92267	3.69523e-05	1.80423	168.993
5.93102	3.69577e-05	1.80423	168.993
5.94332	3.69657e-05	1.80423	168.992
5.95983	3.69762e-05	1.80423	168.992
5.98051	3.69895e-05	1.80423	168.992
6.00029	3.70024e-05	1.80423	168.992
6.02089	3.70159e-05	1.80423	168.992
6.02375	3.70177e-05	1.80423	168.992
6.02661	3.70195e-05	1.80423	168.992
6.0325	3.70232e-05	1.80423	168.992
6.03777	3.70266e-05	1.80423	168.992
6.04204	3.70294e-05	1.80423	168.991
6.04575	3.70318e-05	1.80423	168.991
6.04943	3.70342e-05	1.80423	168.991
6.05434	3.70374e-05	1.80423	168.991
6.06085	3.70416e-05	1.80423	168.991
6.07339	3.70498e-05	1.80423	168.991
6.09249	3.70622e-05	1.80423	168.991
6.09996	3.70671e-05	1.80423	168.991
6.10586	3.70709e-05	1.80423	168.991
6.11176	3.70748e-05	1.80423	168.991
6.11705	3.70782e-05	1.80423	168.991
6.12321	3.70822e-05	1.80423	168.991
6.13748	3.70916e-05	1.80423	168.99
6.15515	3.71033e-05	1.80423	168.99
6.15769	3.71048e-05	1.80423	168.99
6.16023	3.71064e-05	1.80423	168.99
6.16372	3.71087e-05	1.80423	168.99
6.16756	3.71112e-05	1.80423	168.99
6.17248	3.71144e-05	1.80423	168.99
6.18149	3.71203e-05	1.80423	168.99
6.1927	3.71276e-05	1.80423	168.99
6.20701	3.71371e-05	1.80423	168.99
6.21033	3.71393e-05	1.80423	168.99
6.21365	3.71414e-05	1.80423	168.99
6.21916	3.7145e-05	1.80423	168.99
6.22658	3.71499e-05	1.80423	168.99
6.23578	3.7156e-05	1.80423	168.989
6.24507	3.71621e-05	1.80423	168.989
6.25275	3.7167e-05	1.80423	168.989
6.25899	3.71711e-05	1.80423	168.989
6.26522	3.71753e-05	1.80423	168.989
6.27061	3.71788e-05	1.80423	168.989
6.27641	3.71827e-05	1.80423	168.989
6.28501	3.71884e-05	1.80423	168.989
6.29507	3.71951e-05	1.80423	168.989
6.31499	3.72084e-05	1.80423	168.989
6.31716	3.72098e-05	1.80423	168.989
6.31932	3.72111e-05	1.80423	168.989
6.32237	3.72131e-05	1.80423	168.989
6.32668	3.72159e-05	1.80423	168.988
6.33534	3.72217e-05	1.80423	168.988
6.34871	3.72305e-05	1.80423	168.988
6.36809	3.72434e-05	1.80423	168.988
6.39107	3.72588e-05	1.80423	168.988
6.39781	3.72632e-05	1.80423	168.988
6.40313	3.72667e-05	1.80423	168.988
6.40845	3.72703e-05	1.80423	168.988
6.41338	3.72735e-05	1.80423	168.988
6.41901	3.72773e-05	1.80423	168.987
6.43206	3.72859e-05	1.80423	168.987
6.44708	3.72959e-05	1.80423	168.987
6.45036	3.72981e-05	1.80423	168.987
6.45364	3.73003e-05	1.80423	168.987
6.45729	3.73028e-05	1.80423	168.987
6.46368	3.73071e-05	1.80423	168.987
6.47214	3.73127e-05	1.80423	168.987
6.48841	3.73236e-05	1.80423	168.987
6.50413	3.7334e-05	1.80423	168.987
6.51985	3.73448e-05	1.80423	168.986
6.52285	3.73468e-05	1.80423	168.986
6.52586	3.73488e-05	1.80423	168.986
6.53074	3.73521e-05	1.80423	168.986
6.53915	3.73577e-05	1.80423	168.986
6.55006	3.7365e-05	1.80423	168.986
6.56955	3.73781e-05	1.80423	168.986
6.5894	3.73914e-05	1.80423	168.986
6.60925	3.7405e-05	1.80423	168.985
6.61482	3.74088e-05	1.80423	168.985
6.6204	3.74125e-05	1.80423	168.985
6.62529	3.74158e-05	1.80423	168.985
6.63074	3.74195e-05	1.80423	168.985
6.63682	3.74236e-05	1.80423	168.985
6.6447	3.74289e-05	1.80423	168.985
6.65836	3.74382e-05	1.80423	168.985
6.66182	3.74405e-05	1.80423	168.985
6.66529	3.74429e-05	1.80423	168.985
6.66977	3.74459e-05	1.80423	168.985
6.68122	3.74537e-05	1.80423	168.985
6.69479	3.74629e-05	1.80423	168.984
6.70869	3.74723e-05	1.80423	168.984
6.72081	3.74806e-05	1.80423	168.984
6.72791	3.74854e-05	1.80423	168.984
6.73501	3.74903e-05	1.80423	168.984
6.74104	3.74944e-05	1.80423	168.984
6.74663	3.74982e-05	1.80423	168.984
6.75395	3.75032e-05	1.80423	168.984
6.76668	3.7512e-05	1.80423	168.984
6.78239	3.75227e-05	1.80423	168.983
6.79752	3.7533e-05	1.80423	168.983
6.81884	3.75476e-05	1.80423	168.983
6.84397	3.75651e-05	1.80423	168.983
6.84523	3.75659e-05	1.80423	168.983
6.84649	3.75667e-05	1.80423	168.983
6.84921	3.75685e-05	1.80423	168.983
6.85298	3.7571e-05	1.80423	168.983
6.85799	3.75744e-05	1.80423	168.982
6.86369	3.75784e-05	1.80423	168.982
6.87071	3.75832e-05	1.80423	168.982
6.87871	3.75888e-05	1.80423	168.982
6.88683	3.75944e-05	1.80423	168.982
6.89437	3.75996e-05	1.80423	168.982
6.90102	3.76041e-05	1.80423	168.982
6.90741	3.76085e-05	1.80423	168.982
6.91617	3.76146e-05	1.80423	168.982
6.92596	3.76213e-05	1.80423	168.982
6.93769	3.76295e-05	1.80423	168.982
6.94424	3.76341e-05	1.80423	168.981
6.95079	3.76386e-05	1.80423	168.981
6.95635	3.76424e-05	1.80423	168.981
6.96157	3.7646e-05	1.80423	168.981
6.967	3.76498e-05	1.80423	168.981
6.9728	3.76538e-05	1.80423	168.981
6.98111	3.76595e-05	1.80423	168.981
6.99715	3.76706e-05	1.80423	168.981
7.00861	3.76786e-05	1.80423	168.981
7.01535	3.76833e-05	1.80423	168.981
7.02209	3.7688e-05	1.80423	168.981
7.02859	3.76926e-05	1.80423	168.98
7.03813	3.76992e-05	1.80423	168.98
7.05383	3.77101e-05	1.80423	168.98
7.07577	3.77255e-05	1.80423	168.98
7.0791	3.77278e-05	1.80423	168.98
7.08243	3.77301e-05	1.80423	168.98
7.08625	3.77328e-05	1.80423	168.98
7.09229	3.7737e-05	1.80423	168.98
7.10953	3.77492e-05	1.80423	168.979
7.11205	3.77509e-05	1.80423	168.979
7.11458	3.77526e-05	1.80423	168.979
7.11881	3.77556e-05	1.80423	168.979
7.12737	3.77615e-05	1.80423	168.979
7.14185	3.77717e-05	1.80423	168.979
7.1663	3.77889e-05	1.80423	168.979
7.17365	3.77941e-05	1.80423	168.979
7.181	3.77992e-05	1.80423	168.979
7.18718	3.78036e-05	1.80423	168.979
7.19343	3.7808e-05	1.80423	168.978
7.19987	3.78125e-05	1.80423	168.978
7.21313	3.78219e-05	1.80423	168.978
7.23185	3.78351e-05	1.80423	168.978
7.25073	3.78484e-05	1.80423	168.978
7.27074	3.78625e-05	1.80423	168.977
7.29075	3.78768e-05	1.80423	168.977
7.32194	3.78992e-05	1.80423	168.977
7.34696	3.79165e-05	1.80423	168.977
7.34974	3.79186e-05	1.80423	168.977
7.35251	3.79206e-05	1.80423	168.976
7.35552	3.79227e-05	1.80423	168.976
7.35963	3.79257e-05	1.80423	168.976
7.37241	3.79349e-05	1.80423	168.976
7.38495	3.79438e-05	1.80423	168.976
7.39612	3.79518e-05	1.80423	168.976
7.40119	3.79554e-05	1.80423	168.976
7.40626	3.7959e-05	1.80423	168.976
7.41245	3.79634e-05	1.80423	168.976
7.42015	3.79689e-05	1.80423	168.976
7.43444	3.79791e-05	1.80423	168.975
7.4507	3.79907e-05	1.80423	168.975
7.46696	3.80024e-05	1.80423	168.975
7.48687	3.80169e-05	1.80423	168.975
7.49274	3.80211e-05	1.80423	168.975
7.49862	3.80253e-05	1.80423	168.975
7.50372	3.80289e-05	1.80423	168.975
7.50945	3.8033e-05	1.80423	168.974
7.526	3.8045e-05	1.80423	168.974
7.53029	3.80481e-05	1.80423	168.974
7.53458	3.80512e-05	1.80423	168.974
7.53906	3.80544e-05	1.80423	168.974
7.55706	3.80674e-05	1.80423	168.974
7.58053	3.80844e-05	1.80423	168.974
7.60306	3.81008e-05	1.80423	168.973
7.60534	3.81023e-05	1.80423	168.973
7.60763	3.8104e-05	1.80423	168.973
7.6138	3.81084e-05	1.80423	168.973
7.62935	3.81198e-05	1.80423	168.973
7.64612	3.81319e-05	1.80423	168.973
7.66401	3.81449e-05	1.80423	168.972
7.69019	3.8164e-05	1.80423	168.972
7.71723	3.81837e-05	1.80423	168.972
7.7451	3.82042e-05	1.80423	168.971
7.77501	3.82259e-05	1.80423	168.971
7.77702	3.82275e-05	1.80423	168.971
7.77902	3.8229e-05	1.80423	168.971
7.78186	3.82311e-05	1.80423	168.971
7.78631	3.82344e-05	1.80423	168.971
7.79429	3.82403e-05	1.80423	168.971
7.80947	3.82513e-05	1.80423	168.971
7.81329	3.82541e-05	1.80423	168.971
7.8171	3.8257e-05	1.80423	168.97
7.82128	3.82601e-05	1.80423	168.97
7.83029	3.82667e-05	1.80423	168.97
7.84384	3.82767e-05	1.80423	168.97
7.85206	3.82828e-05	1.80423	168.97
7.85861	3.82876e-05	1.80423	168.97
7.86517	3.82924e-05	1.80423	168.97
7.87119	3.82969e-05	1.80423	168.97
7.87742	3.83015e-05	1.80423	168.97
7.88384	3.83062e-05	1.80423	168.97
7.89019	3.83109e-05	1.80423	168.969
7.89929	3.83176e-05	1.80423	168.969
7.91663	3.83305e-05	1.80423	168.969
7.92081	3.83336e-05	1.80423	168.969
7.925	3.83366e-05	1.80423	168.969
7.93292	3.83425e-05	1.80423	168.969
7.95175	3.83566e-05	1.80423	168.969
7.95478	3.83588e-05	1.80423	168.969
7.95781	3.8361e-05	1.80423	168.969
7.96161	3.83638e-05	1.80423	168.969
7.96751	3.83682e-05	1.80423	168.968
7.97467	3.83735e-05	1.80423	168.968
7.98243	3.83792e-05	1.80423	168.968
7.99431	3.83881e-05	1.80423	168.968
8.01018	3.84001e-05	1.80423	168.968
8.01331	3.84023e-05	1.80423	168.968
8.01643	3.84046e-05	1.80423	168.968
8.02086	3.84079e-05	1.80423	168.968
8.02586	3.84116e-05	1.80423	168.968
8.03414	3.84178e-05	1.80423	168.968
8.04621	3.84268e-05	1.80423	168.967
8.05817	3.84358e-05	1.80423	168.967
8.0714	3.84458e-05	1.80423	168.967
8.08225	3.84538e-05	1.80423	168.967
8.0911	3.84604e-05	1.80423	168.967
8.10818	3.84733e-05	1.80423	168.967
8.12859	3.84886e-05	1.80423	168.966
8.15282	3.85071e-05	1.80423	168.966
8.1542	3.8508e-05	1.80423	168.966
8.15559	3.8509e-05	1.80423	168.966
8.1593	3.85117e-05	1.80423	168.966
8.17041	3.852e-05	1.80423	168.966
8.18506	3.85311e-05	1.80423	168.965
8.2021	3.85439e-05	1.80423	168.965
8.20656	3.85473e-05	1.80423	168.965
8.21103	3.85507e-05	1.80423	168.965
8.21772	3.85557e-05	1.80423	168.965
8.23195	3.85666e-05	1.80423	168.965
8.24552	3.85768e-05	1.80423	168.965
8.25686	3.85854e-05	1.80423	168.964
8.27631	3.86003e-05	1.80423	168.964
8.27841	3.86018e-05	1.80423	168.964
8.2805	3.86034e-05	1.80423	168.964
8.28448	3.86064e-05	1.80423	168.964
8.29097	3.86113e-05	1.80423	168.964
8.29983	3.8618e-05	1.80423	168.964
8.31151	3.86269e-05	1.80423	168.964
8.32978	3.86408e-05	1.80423	168.963
8.36009	3.86638e-05	1.80423	168.963
8.36241	3.86657e-05	1.80423	168.963
8.36472	3.86675e-05	1.80423	168.963
8.36928	3.8671e-05	1.80423	168.963
8.37437	3.86749e-05	1.80423	168.963
8.38367	3.8682e-05	1.80423	168.963
8.39866	3.86934e-05	1.80423	168.962
8.41645	3.8707e-05	1.80423	168.962
8.42037	3.87101e-05	1.80423	168.962
8.42429	3.87131e-05	1.80423	168.962
8.42906	3.87168e-05	1.80423	168.962
8.445	3.8729e-05	1.80423	168.962
8.46617	3.87453e-05	1.80423	168.961
8.49111	3.87648e-05	1.80423	168.961
8.49281	3.8766e-05	1.80423	168.961
8.49452	3.87672e-05	1.80423	168.961
8.49783	3.87697e-05	1.80423	168.961
8.5022	3.8773e-05	1.80423	168.961
8.51013	3.87791e-05	1.80423	168.961
8.52283	3.8789e-05	1.80423	168.961
8.52946	3.87941e-05	1.80423	168.961
8.53608	3.87992e-05	1.80423	168.96
8.54178	3.88035e-05	1.80423	168.96
8.54718	3.88077e-05	1.80423	168.96
8.55688	3.88152e-05	1.80423	168.96
8.57447	3.8829e-05	1.80423	168.96
8.57998	3.88332e-05	1.80423	168.96
8.58548	3.88374e-05	1.80423	168.96
8.59042	3.88412e-05	1.80423	168.96
8.59568	3.88453e-05	1.80423	168.96
8.60197	3.88502e-05	1.80423	168.959
8.60955	3.8856e-05	1.80423	168.959
8.61906	3.88634e-05	1.80423	168.959
8.63306	3.88742e-05	1.80423	168.959
8.64269	3.88817e-05	1.80423	168.959
8.64569	3.88841e-05	1.80423	168.959
8.64868	3.88864e-05	1.80423	168.959
8.65278	3.88897e-05	1.80423	168.959
8.66328	3.88979e-05	1.80423	168.959
8.67709	3.89086e-05	1.80423	168.958
8.69276	3.89209e-05	1.80423	168.958
8.72197	3.89441e-05	1.80423	168.958
8.72427	3.89457e-05	1.80423	168.958
8.72658	3.89475e-05	1.80423	168.958
8.7301	3.89501e-05	1.80423	168.958
8.73574	3.89545e-05	1.80423	168.957
8.74387	3.89608e-05	1.80423	168.957
8.75579	3.89702e-05	1.80423	168.957
8.77167	3.89827e-05	1.80423	168.957
8.79597	3.90017e-05	1.80423	168.957
8.80057	3.90053e-05	1.80423	168.957
8.80517	3.9009e-05	1.80423	168.956
8.81039	3.90131e-05	1.80423	168.956
8.81853	3.90195e-05	1.80423	168.956
8.83178	3.903e-05	1.80423	168.956
8.84668	3.90418e-05	1.80423	168.956
8.8488	3.90434e-05	1.80423	168.956
8.85092	3.90451e-05	1.80423	168.956
8.85547	3.90486e-05	1.80423	168.956
8.862	3.90538e-05	1.80423	168.956
8.86865	3.90591e-05	1.80423	168.956
8.87512	3.90642e-05	1.80423	168.955
8.88115	3.90689e-05	1.80423	168.955
8.88716	3.90737e-05	1.80423	168.955
8.90036	3.90841e-05	1.80423	168.955
8.91843	3.90985e-05	1.80423	168.955
8.93585	3.91122e-05	1.80423	168.954
8.95327	3.9126e-05	1.80423	168.954
8.96804	3.91379e-05	1.80423	168.954
8.98597	3.91523e-05	1.80423	168.954
8.99316	3.9158e-05	1.80423	168.954
9.00036	3.91636e-05	1.80423	168.953
9.00687	3.91688e-05	1.80423	168.953
9.01378	3.91743e-05	1.80423	168.953
9.02194	3.91808e-05	1.80423	168.953
9.03307	3.91897e-05	1.80423	168.953
9.05384	3.92063e-05	1.80423	168.953
9.08105	3.92282e-05	1.80423	168.952
9.10511	3.92478e-05	1.80423	168.952
9.12623	3.92639e-05	1.80423	168.952
9.12761	3.92652e-05	1.80423	168.952
9.129	3.92664e-05	1.80423	168.952
9.13237	3.92692e-05	1.80423	168.951
9.13772	3.92736e-05	1.80423	168.951
9.14347	3.92782e-05	1.80423	168.951
9.15076	3.92841e-05	1.80423	168.951
9.16516	3.92958e-05	1.80423	168.951
9.18902	3.9315e-05	1.80423	168.951
9.21551	3.93365e-05	1.80423	168.95
9.23898	3.93554e-05	1.80423	168.95
9.25587	3.9369e-05	1.80423	168.95
9.27276	3.93828e-05	1.80423	168.949
9.29457	3.94005e-05	1.80423	168.949
9.30876	3.94119e-05	1.80423	168.949
9.31304	3.94155e-05	1.80423	168.949
9.31733	3.9419e-05	1.80423	168.949
9.32238	3.94232e-05	1.80423	168.948
9.331	3.94302e-05	1.80423	168.948
9.34767	3.94439e-05	1.80423	168.948
9.36491	3.94579e-05	1.80423	168.948
9.38629	3.94753e-05	1.80423	168.947
9.41067	3.94953e-05	1.80423	168.947
9.44143	3.95209e-05	1.80423	168.947
9.44317	3.95222e-05	1.80423	168.947
9.44491	3.95235e-05	1.80423	168.947
9.44682	3.95251e-05	1.80423	168.946
9.45202	3.95292e-05	1.80423	168.946
9.46027	3.95359e-05	1.80423	168.946
9.466	3.95407e-05	1.80423	168.946
9.47173	3.95454e-05	1.80423	168.946
9.47845	3.95509e-05	1.80423	168.946
9.49014	3.95606e-05	1.80423	168.946
9.50654	3.95741e-05	1.80423	168.946
9.52971	3.95935e-05	1.80423	168.945
9.55289	3.96123e-05	1.80423	168.945
9.55575	3.96147e-05	1.80423	168.945
9.55862	3.96171e-05	1.80423	168.945
9.56362	3.96213e-05	1.80423	168.945
9.56975	3.96263e-05	1.80423	168.944
9.57608	3.96316e-05	1.80423	168.944
9.58293	3.96372e-05	1.80423	168.944
9.60005	3.96515e-05	1.80423	168.944
9.62037	3.96683e-05	1.80423	168.944
9.64251	3.96866e-05	1.80423	168.943
9.6585	3.97e-05	1.80423	168.943
9.67075	3.97104e-05	1.80423	168.943
9.683	3.97205e-05	1.80423	168.943
9.69391	3.97296e-05	1.80423	168.942
9.7048	3.97386e-05	1.80423	168.942
9.7144	3.97467e-05	1.80423	168.942
9.72244	3.97534e-05	1.80423	168.942
9.7297	3.97595e-05	1.80423	168.942
9.74223	3.97701e-05	1.80423	168.942
9.75605	3.97816e-05	1.80423	168.941
9.76825	3.97918e-05	1.80423	168.941
9.78345	3.98046e-05	1.80423	168.941
9.79894	3.98177e-05	1.80423	168.941
9.81759	3.98332e-05	1.80423	168.94
9.84048	3.98526e-05	1.80423	168.94
9.86434	3.98726e-05	1.80423	168.94
9.8671	3.9875e-05	1.80423	168.94
9.86986	3.98774e-05	1.80423	168.94
9.87427	3.98812e-05	1.80423	168.939
9.88018	3.98862e-05	1.80423	168.939
9.89459	3.98983e-05	1.80423	168.939
9.91072	3.99119e-05	1.80423	168.939
9.92521	3.99242e-05	1.80423	168.939
9.93764	3.99349e-05	1.80423	168.938
9.95592	3.99504e-05	1.80423	168.938
9.95862	3.99527e-05	1.80423	168.938
9.96131	3.99549e-05	1.80423	168.938
9.96528	3.99583e-05	1.80423	168.938
9.97116	3.99633e-05	1.80423	168.938
9.98107	3.99717e-05	1.80423	168.938
9.99289	3.99817e-05	1.80423	168.937
9.99711	3.99853e-05	1.80423	168.937
10.0013	3.99889e-05	1.80423	168.937
10.0073	3.9994e-05	1.80423	168.937
10.0141	3.99998e-05	1.80423	168.937
10.0293	4.00128e-05	1.80423	168.937
10.0498	4.00302e-05	1.80423	168.936
10.0671	4.0045e-05	1.80423	168.936
10.0841	4.00597e-05	1.80423	168.936
10.0987	4.00722e-05	1.80423	168.936
10.1138	4.00851e-05	1.80423	168.935
10.1261	4.00956e-05	1.80423	168.935
10.1291	4.00982e-05	1.80423	168.935
10.132	4.01008e-05	1.80423	168.935
10.137	4.01051e-05	1.80423	168.935
10.1436	4.01107e-05	1.80423	168.935
10.1589	4.01239e-05	1.80423	168.935
10.17	4.01334e-05	1.80423	168.934
10.1751	4.01379e-05	1.80423	168.934
10.1802	4.01423e-05	1.80423	168.934
10.1864	4.01477e-05	1.80423	168.934
10.1979	4.01576e-05	1.80423	168.934
10.2102	4.01682e-05	1.80423	168.934
10.2206	4.01772e-05	1.80423	168.933
10.2246	4.01807e-05	1.80423	168.933
10.2287	4.01841e-05	1.80423	168.933
10.2334	4.01882e-05	1.80423	168.933
10.2415	4.01952e-05	1.80423	168.933
10.2545	4.02065e-05	1.80422	168.933
10.262	4.0213e-05	1.80422	168.933
10.2695	4.02195e-05	1.80422	168.933
10.2758	4.02249e-05	1.80422	168.933
10.2828	4.0231e-05	1.80422	168.932
10.2906	4.02378e-05	1.80422	168.932
10.2979	4.02442e-05	1.80422	168.932
10.3041	4.02495e-05	1.80422	168.932
10.3101	4.02547e-05	1.80422	168.932
10.3174	4.02611e-05	1.80422	168.932
10.3248	4.02676e-05	1.80422	168.932
10.3315	4.02734e-05	1.80422	168.932
10.3377	4.02787e-05	1.80422	168.931
10.3439	4.02842e-05	1.80422	168.931
10.3554	4.02942e-05	1.80422	168.931
10.3731	4.03097e-05	1.80422	168.931
10.399	4.03325e-05	1.80422	168.93
10.4199	4.03508e-05	1.80422	168.93
10.4382	4.03663e-05	1.80422	168.93
10.4405	4.03684e-05	1.80422	168.93
10.4428	4.03705e-05	1.80422	168.93
10.4448	4.03723e-05	1.80422	168.93
10.4479	4.0375e-05	1.80422	168.929
10.4598	4.03856e-05	1.80422	168.929
10.4799	4.04031e-05	1.80422	168.929
10.5114	4.0431e-05	1.80422	168.928
10.5252	4.04429e-05	1.80422	168.928
10.5319	4.04489e-05	1.80422	168.928
10.5387	4.04549e-05	1.80422	168.928
10.5463	4.04617e-05	1.80422	168.928
10.557	4.04712e-05	1.80422	168.928
10.5683	4.04812e-05	1.80422	168.927
10.5763	4.04883e-05	1.80422	168.927
10.5813	4.04927e-05	1.80422	168.927
10.5863	4.04971e-05	1.80422	168.927
10.5914	4.05016e-05	1.80422	168.927
10.5976	4.0507e-05	1.80422	168.927
10.6112	4.05191e-05	1.80422	168.927
10.6275	4.05335e-05	1.80422	168.926
10.651	4.05547e-05	1.80422	168.926
10.6531	4.05565e-05	1.80422	168.926
10.6552	4.05583e-05	1.80422	168.926
10.6576	4.05604e-05	1.80422	168.926
10.6608	4.05632e-05	1.80422	168.926
10.6664	4.05681e-05	1.80422	168.926
10.676	4.05767e-05	1.80422	168.925
10.6882	4.05875e-05	1.80422	168.925
10.6995	4.05975e-05	1.80422	168.925
10.705	4.06025e-05	1.80422	168.925
10.7106	4.06075e-05	1.80422	168.925
10.7156	4.0612e-05	1.80422	168.925
10.7255	4.06209e-05	1.80422	168.924
10.74	4.06338e-05	1.80422	168.924
10.7579	4.065e-05	1.80422	168.924
10.7609	4.06526e-05	1.80422	168.924
10.7638	4.06552e-05	1.80422	168.924
10.7679	4.06587e-05	1.80422	168.924
10.7753	4.06654e-05	1.80422	168.924
10.7877	4.06766e-05	1.80422	168.923
10.7952	4.06833e-05	1.80422	168.923
10.801	4.06885e-05	1.80422	168.923
10.8069	4.06938e-05	1.80422	168.923
10.8125	4.06988e-05	1.80422	168.923
10.8189	4.07045e-05	1.80422	168.923
10.826	4.07109e-05	1.80422	168.923
10.8334	4.07175e-05	1.80422	168.922
10.8433	4.07264e-05	1.80422	168.922
10.8521	4.07344e-05	1.80422	168.922
10.8594	4.0741e-05	1.80422	168.922
10.8695	4.07501e-05	1.80422	168.922
10.8785	4.07582e-05	1.80422	168.922
10.8875	4.07663e-05	1.80422	168.921
10.9012	4.07787e-05	1.80422	168.921
10.9173	4.07934e-05	1.80422	168.921
10.9352	4.08094e-05	1.80422	168.921
10.9586	4.08306e-05	1.80422	168.92
10.9806	4.08505e-05	1.80422	168.92
10.9833	4.0853e-05	1.80422	168.92
10.986	4.08556e-05	1.80422	168.92
10.9905	4.08596e-05	1.80422	168.92
11.0006	4.08688e-05	1.80422	168.919
11.0148	4.08816e-05	1.80422	168.919
11.027	4.08929e-05	1.80422	168.919
11.0301	4.08957e-05	1.80422	168.919
11.0332	4.08985e-05	1.80422	168.919
11.0386	4.09035e-05	1.80422	168.919
11.0486	4.09126e-05	1.80422	168.918
11.0586	4.09218e-05	1.80422	168.918
11.0671	4.09295e-05	1.80422	168.918
11.074	4.09358e-05	1.80422	168.918
11.08	4.09412e-05	1.80422	168.918
11.0854	4.09462e-05	1.80422	168.918
11.0911	4.09513e-05	1.80422	168.918
11.0986	4.09583e-05	1.80422	168.918
11.1072	4.09661e-05	1.80422	168.917
11.1201	4.09778e-05	1.80422	168.917
11.134	4.09906e-05	1.80422	168.917
11.151	4.10062e-05	1.80422	168.917
11.156	4.10108e-05	1.80422	168.916
11.161	4.10154e-05	1.80422	168.916
11.1664	4.10204e-05	1.80422	168.916
11.1738	4.10272e-05	1.80422	168.916
11.1827	4.10354e-05	1.80422	168.916
11.1878	4.10401e-05	1.80422	168.916
11.1929	4.10448e-05	1.80422	168.916
11.1979	4.10494e-05	1.80422	168.916
11.2036	4.10546e-05	1.80422	168.916
11.2109	4.10613e-05	1.80422	168.915
11.2311	4.10801e-05	1.80422	168.915
11.2584	4.11051e-05	1.80422	168.914
11.283	4.11279e-05	1.80422	168.914
11.2955	4.11394e-05	1.80422	168.914
11.2978	4.11416e-05	1.80422	168.914
11.3001	4.11437e-05	1.80422	168.914
11.3028	4.11462e-05	1.80422	168.914
11.3096	4.11526e-05	1.80422	168.913
11.3197	4.1162e-05	1.80422	168.913
11.3256	4.11675e-05	1.80422	168.913
11.3315	4.11729e-05	1.80422	168.913
11.3369	4.1178e-05	1.80422	168.913
11.3426	4.11832e-05	1.80422	168.913
11.351	4.11911e-05	1.80422	168.913
11.3644	4.12035e-05	1.80422	168.912
11.3797	4.12178e-05	1.80422	168.912
11.3933	4.12305e-05	1.80422	168.912
11.405	4.12414e-05	1.80422	168.912
11.4122	4.12481e-05	1.80422	168.911
11.4193	4.12548e-05	1.80422	168.911
11.4255	4.12605e-05	1.80422	168.911
11.4316	4.12662e-05	1.80422	168.911
11.4396	4.12736e-05	1.80422	168.911
11.4484	4.12819e-05	1.80422	168.911
11.458	4.1291e-05	1.80422	168.911
11.4691	4.13013e-05	1.80422	168.91
11.4807	4.13121e-05	1.80422	168.91
11.4969	4.13272e-05	1.80422	168.91
11.5014	4.13315e-05	1.80422	168.91
11.5059	4.13358e-05	1.80422	168.91
11.5104	4.134e-05	1.80422	168.91
11.5158	4.13451e-05	1.80422	168.909
11.5259	4.13546e-05	1.80422	168.909
11.5441	4.13716e-05	1.80422	168.909
11.5636	4.13902e-05	1.80422	168.909
11.5941	4.14192e-05	1.80422	168.908
11.5955	4.14203e-05	1.80422	168.908
11.5968	4.14215e-05	1.80422	168.908
11.6006	4.14249e-05	1.80422	168.908
11.6054	4.14295e-05	1.80422	168.908
11.6153	4.14388e-05	1.80422	168.907
11.626	4.1449e-05	1.80422	168.907
11.6386	4.14611e-05	1.80422	168.907
11.643	4.14651e-05	1.80422	168.907
11.6473	4.14692e-05	1.80422	168.907
11.6517	4.14734e-05	1.80422	168.907
11.662	4.14832e-05	1.80422	168.907
11.6748	4.14953e-05	1.80422	168.906
11.6926	4.15122e-05	1.80422	168.906
11.7083	4.15271e-05	1.80422	168.906
11.7163	4.15346e-05	1.80422	168.905
11.7225	4.15406e-05	1.80422	168.905
11.7288	4.15467e-05	1.80422	168.905
11.7377	4.15552e-05	1.80422	168.905
11.7458	4.15628e-05	1.80422	168.905
11.7544	4.15711e-05	1.80422	168.905
11.7617	4.1578e-05	1.80422	168.905
11.7705	4.15865e-05	1.80422	168.904
11.7754	4.15912e-05	1.80422	168.904
11.7803	4.15959e-05	1.80422	168.904
11.7851	4.16004e-05	1.80422	168.904
11.7911	4.16061e-05	1.80422	168.904
11.8005	4.16152e-05	1.80422	168.904
11.812	4.16262e-05	1.80422	168.904
11.8157	4.16297e-05	1.80422	168.903
11.8194	4.16332e-05	1.80422	168.903
11.8241	4.16377e-05	1.80422	168.903
11.8325	4.16458e-05	1.80422	168.903
11.8454	4.16582e-05	1.80422	168.903
11.8615	4.16735e-05	1.80422	168.903
11.8804	4.16916e-05	1.80422	168.902
11.8826	4.16938e-05	1.80422	168.902
11.8848	4.1696e-05	1.80422	168.902
11.8877	4.16988e-05	1.80422	168.902
11.8968	4.17075e-05	1.80422	168.902
11.9137	4.1724e-05	1.80422	168.901
11.9162	4.17264e-05	1.80422	168.901
11.9187	4.17287e-05	1.80422	168.901
11.9221	4.1732e-05	1.80422	168.901
11.9297	4.17393e-05	1.80422	168.901
11.9412	4.17503e-05	1.80422	168.901
11.9596	4.17683e-05	1.80422	168.901
11.9614	4.177e-05	1.80422	168.9
11.9632	4.17717e-05	1.80422	168.9
11.9687	4.17769e-05	1.80422	168.9
11.9768	4.17848e-05	1.80422	168.9
11.9859	4.17936e-05	1.80422	168.9
11.994	4.18014e-05	1.80422	168.9
12.0055	4.18125e-05	1.80422	168.9
12.0158	4.18225e-05	1.80422	168.899
12.028	4.18344e-05	1.80422	168.899
12.0394	4.18454e-05	1.80422	168.899
12.0499	4.18557e-05	1.80422	168.899
12.0599	4.18654e-05	1.80422	168.898
12.0696	4.18748e-05	1.80422	168.898
12.0829	4.18878e-05	1.80422	168.898
12.1084	4.1913e-05	1.80422	168.897
12.1105	4.19149e-05	1.80422	168.897
12.1125	4.19168e-05	1.80422	168.897
12.1161	4.19203e-05	1.80422	168.897
12.1214	4.19254e-05	1.80422	168.897
12.13	4.19337e-05	1.80422	168.897
12.1509	4.19541e-05	1.80422	168.897
12.1553	4.19585e-05	1.80422	168.896
12.1597	4.19628e-05	1.80422	168.896
12.164	4.1967e-05	1.80422	168.896
12.1695	4.19724e-05	1.80422	168.896
12.1759	4.19786e-05	1.80422	168.896
12.1897	4.19921e-05	1.80422	168.896
12.2062	4.20083e-05	1.80422	168.895
12.2098	4.20118e-05	1.80422	168.895
12.2133	4.20154e-05	1.80422	168.895
12.2182	4.20202e-05	1.80422	168.895
12.2282	4.20301e-05	1.80422	168.895
12.2392	4.2041e-05	1.80422	168.895
12.2489	4.20505e-05	1.80422	168.895
12.2572	4.20586e-05	1.80422	168.894
12.2651	4.20664e-05	1.80422	168.894
12.2707	4.20719e-05	1.80422	168.894
12.2763	4.20774e-05	1.80422	168.894
12.2816	4.20826e-05	1.80422	168.894
12.2936	4.20945e-05	1.80422	168.894
12.3198	4.21203e-05	1.80422	168.893
12.3553	4.21554e-05	1.80422	168.892
12.3582	4.21583e-05	1.80422	168.892
12.361	4.21612e-05	1.80422	168.892
12.3649	4.2165e-05	1.80422	168.892
12.3775	4.21776e-05	1.80422	168.892
12.396	4.21959e-05	1.80422	168.891
12.4165	4.22162e-05	1.80422	168.891
12.4192	4.22189e-05	1.80422	168.891
12.4219	4.22216e-05	1.80422	168.891
12.425	4.22247e-05	1.80422	168.891
12.4286	4.22283e-05	1.80422	168.891
12.4363	4.2236e-05	1.80422	168.891
12.4516	4.22512e-05	1.80422	168.89
12.4645	4.22642e-05	1.80422	168.89
12.4781	4.22778e-05	1.80422	168.89
12.4963	4.22957e-05	1.80422	168.889
12.5162	4.23157e-05	1.80422	168.889
12.5337	4.23333e-05	1.80422	168.888
12.5495	4.23491e-05	1.80422	168.888
12.5533	4.23529e-05	1.80422	168.888
12.557	4.23567e-05	1.80422	168.888
12.563	4.23627e-05	1.80422	168.888
12.5712	4.2371e-05	1.80422	168.888
12.5871	4.23869e-05	1.80422	168.887
12.5934	4.23932e-05	1.80422	168.887
12.5997	4.23996e-05	1.80422	168.887
12.6049	4.24049e-05	1.80422	168.887
12.6127	4.24127e-05	1.80422	168.887
12.6213	4.24214e-05	1.80422	168.887
12.6328	4.2433e-05	1.80422	168.886
12.6514	4.24516e-05	1.80422	168.886
12.6681	4.24688e-05	1.80422	168.886
12.6917	4.24925e-05	1.80422	168.885
12.7121	4.2513e-05	1.80422	168.885
12.7324	4.25338e-05	1.80422	168.884
12.7503	4.25522e-05	1.80422	168.884
12.7681	4.25701e-05	1.80422	168.883
12.785	4.25873e-05	1.80422	168.883
12.805	4.26077e-05	1.80422	168.883
12.8245	4.26277e-05	1.80422	168.882
12.8263	4.26294e-05	1.80422	168.882
12.8281	4.26312e-05	1.80422	168.882
12.8323	4.26354e-05	1.80422	168.882
12.8427	4.2646e-05	1.80422	168.882
12.8514	4.26549e-05	1.80422	168.882
12.8615	4.26652e-05	1.80422	168.881
12.883	4.26873e-05	1.80422	168.881
12.9	4.27048e-05	1.80422	168.88
12.9023	4.27072e-05	1.80422	168.88
12.9047	4.27095e-05	1.80422	168.88
12.9077	4.27126e-05	1.80422	168.88
12.9139	4.27189e-05	1.80422	168.88
12.9218	4.27271e-05	1.80422	168.88
12.9293	4.27348e-05	1.80422	168.88
12.941	4.27468e-05	1.80422	168.88
12.958	4.27643e-05	1.80422	168.879
12.9741	4.27808e-05	1.80422	168.879
12.9901	4.27973e-05	1.80422	168.878
12.9931	4.28004e-05	1.80422	168.878
12.996	4.28035e-05	1.80422	168.878
13.0029	4.28106e-05	1.80422	168.878
13.012	4.282e-05	1.80422	168.878
13.0247	4.28332e-05	1.80422	168.878
13.0517	4.2861e-05	1.80422	168.877
13.0763	4.28866e-05	1.80422	168.877
13.0991	4.29103e-05	1.80422	168.876
13.1178	4.29298e-05	1.80422	168.876
13.1198	4.29318e-05	1.80422	168.876
13.1218	4.29338e-05	1.80422	168.876
13.1255	4.29376e-05	1.80422	168.875
13.144	4.29567e-05	1.80422	168.875
13.1632	4.29769e-05	1.80422	168.875
13.1822	4.29969e-05	1.80422	168.874
13.1987	4.30138e-05	1.80422	168.874
13.2174	4.30335e-05	1.80422	168.873
13.2425	4.30597e-05	1.80422	168.873
13.2498	4.30675e-05	1.80422	168.873
13.2572	4.30753e-05	1.80422	168.872
13.2657	4.30842e-05	1.80422	168.872
13.275	4.30939e-05	1.80422	168.872
13.2838	4.31031e-05	1.80422	168.872
13.2941	4.3114e-05	1.80422	168.872
13.3056	4.31261e-05	1.80422	168.871
13.3124	4.31333e-05	1.80422	168.871
13.3192	4.31404e-05	1.80422	168.871
13.3256	4.31472e-05	1.80422	168.871
13.3313	4.31531e-05	1.80422	168.871
13.3364	4.31584e-05	1.80422	168.871
13.3439	4.31663e-05	1.80422	168.87
13.3506	4.31735e-05	1.80422	168.87
13.3583	4.31815e-05	1.80422	168.87
13.3717	4.31957e-05	1.80422	168.87
13.3873	4.32123e-05	1.80422	168.869
13.4078	4.32339e-05	1.80422	168.869
13.4275	4.32548e-05	1.80422	168.869
13.4476	4.3276e-05	1.80422	168.868
13.4668	4.32964e-05	1.80422	168.868
13.4849	4.33158e-05	1.80422	168.867
13.5018	4.33336e-05	1.80422	168.867
13.5187	4.33517e-05	1.80422	168.866
13.5306	4.33644e-05	1.80422	168.866
13.5333	4.33673e-05	1.80422	168.866
13.5361	4.33703e-05	1.80422	168.866
13.541	4.33755e-05	1.80422	168.866
13.5517	4.33868e-05	1.80422	168.866
13.5668	4.34031e-05	1.80422	168.865
13.5815	4.34189e-05	1.80422	168.865
13.5962	4.34344e-05	1.80422	168.865
13.6128	4.34524e-05	1.80422	168.864
13.6206	4.34607e-05	1.80422	168.864
13.6284	4.34691e-05	1.80422	168.864
13.6348	4.34759e-05	1.80422	168.864
13.6405	4.3482e-05	1.80422	168.864
13.6468	4.34888e-05	1.80422	168.863
13.6543	4.34969e-05	1.80422	168.863
13.663	4.35063e-05	1.80422	168.863
13.6721	4.3516e-05	1.80422	168.863
13.681	4.35256e-05	1.80422	168.863
13.6869	4.35319e-05	1.80422	168.862
13.6928	4.35382e-05	1.80422	168.862
13.6993	4.35453e-05	1.80422	168.862
13.7069	4.35535e-05	1.80422	168.862
13.7152	4.35625e-05	1.80422	168.862
13.7246	4.35726e-05	1.80422	168.862
13.7325	4.3581e-05	1.80422	168.861
13.7427	4.3592e-05	1.80422	168.861
13.7526	4.36027e-05	1.80422	168.861
13.7647	4.36159e-05	1.80422	168.861
13.7773	4.36295e-05	1.80422	168.86
13.7825	4.36352e-05	1.80422	168.86
13.7877	4.36408e-05	1.80422	168.86
13.7929	4.36465e-05	1.80422	168.86
13.7989	4.3653e-05	1.80422	168.86
13.8053	4.366e-05	1.80422	168.86
13.8113	4.36663e-05	1.80422	168.86
13.8183	4.3674e-05	1.80422	168.859
13.8324	4.36892e-05	1.80422	168.859
13.8448	4.37027e-05	1.80422	168.859
13.8563	4.37153e-05	1.80422	168.858
13.8669	4.37269e-05	1.80422	168.858
13.881	4.37422e-05	1.80422	168.858
13.9023	4.37655e-05	1.80422	168.857
13.9273	4.37927e-05	1.80422	168.857
13.9365	4.38028e-05	1.80422	168.857
13.9438	4.38107e-05	1.80422	168.856
13.951	4.38187e-05	1.80422	168.856
13.9573	4.38255e-05	1.80422	168.856
13.9639	4.38328e-05	1.80422	168.856
13.9743	4.38442e-05	1.80422	168.856
13.9886	4.38599e-05	1.80422	168.855
14.0116	4.38853e-05	1.80422	168.855
14.0129	4.38867e-05	1.80422	168.855
14.0143	4.38881e-05	1.80422	168.855
14.0171	4.38912e-05	1.80422	168.855
14.0227	4.38973e-05	1.80422	168.854
14.0309	4.39063e-05	1.80422	168.854
14.0382	4.39144e-05	1.80422	168.854
14.0448	4.39216e-05	1.80422	168.854
14.052	4.39296e-05	1.80422	168.854
14.0653	4.39442e-05	1.80422	168.853
14.0713	4.39509e-05	1.80422	168.853
14.0773	4.39576e-05	1.80422	168.853
14.0826	4.39633e-05	1.80422	168.853
14.0898	4.39713e-05	1.80422	168.853
14.099	4.39815e-05	1.80422	168.853
14.1072	4.39905e-05	1.80422	168.852
14.1143	4.39984e-05	1.80422	168.852
14.1217	4.40065e-05	1.80422	168.852
14.1326	4.40186e-05	1.80422	168.852
14.1468	4.40343e-05	1.80422	168.851
14.1599	4.40489e-05	1.80422	168.851
14.1747	4.40654e-05	1.80422	168.851
14.1782	4.40692e-05	1.80422	168.851
14.1817	4.4073e-05	1.80422	168.851
14.1857	4.40775e-05	1.80422	168.85
14.1916	4.40841e-05	1.80422	168.85
14.1986	4.40918e-05	1.80422	168.85
14.2064	4.41005e-05	1.80422	168.85
14.2289	4.41256e-05	1.80422	168.849
14.2506	4.41499e-05	1.80422	168.849
14.2685	4.41699e-05	1.80422	168.848
14.2865	4.41896e-05	1.80422	168.848
14.2888	4.41922e-05	1.80422	168.848
14.291	4.41947e-05	1.80422	168.848
14.2942	4.41983e-05	1.80422	168.848
14.299	4.42038e-05	1.80422	168.848
14.3044	4.42098e-05	1.80422	168.848
14.3117	4.4218e-05	1.80422	168.847
14.3263	4.42344e-05	1.80422	168.847
14.3313	4.424e-05	1.80422	168.847
14.3363	4.42456e-05	1.80422	168.847
14.341	4.42507e-05	1.80422	168.847
14.3465	4.42569e-05	1.80422	168.847
14.3529	4.42641e-05	1.80422	168.846
14.3706	4.42842e-05	1.80422	168.846
14.3727	4.42864e-05	1.80422	168.846
14.3747	4.42887e-05	1.80422	168.846
14.3795	4.4294e-05	1.80422	168.846
14.3885	4.43041e-05	1.80422	168.845
14.3954	4.43118e-05	1.80422	168.845
14.4022	4.43195e-05	1.80422	168.845
14.409	4.43271e-05	1.80422	168.845
14.4233	4.43435e-05	1.80422	168.845
14.4268	4.43473e-05	1.80422	168.845
14.4302	4.43512e-05	1.80422	168.844
14.4342	4.43556e-05	1.80422	168.844
14.4396	4.43617e-05	1.80422	168.844
14.4484	4.43717e-05	1.80422	168.844
14.4604	4.43853e-05	1.80422	168.844
14.4667	4.43923e-05	1.80422	168.844
14.4729	4.43993e-05	1.80422	168.843
14.4785	4.44057e-05	1.80422	168.843
14.4842	4.44121e-05	1.80422	168.843
14.4896	4.44182e-05	1.80422	168.843
14.4951	4.44244e-05	1.80422	168.843
14.5026	4.44329e-05	1.80422	168.843
14.5151	4.44471e-05	1.80422	168.842
14.5319	4.44662e-05	1.80422	168.842
14.5382	4.44733e-05	1.80422	168.842
14.5445	4.44805e-05	1.80422	168.842
14.5503	4.4487e-05	1.80422	168.841
14.5576	4.44953e-05	1.80422	168.841
14.5673	4.45064e-05	1.80422	168.841
14.5791	4.45198e-05	1.80422	168.841
14.5918	4.45344e-05	1.80422	168.84
14.5941	4.45369e-05	1.80422	168.84
14.5964	4.45395e-05	1.80422	168.84
14.6	4.45435e-05	1.80422	168.84
14.6063	4.45508e-05	1.80422	168.84
14.6136	4.45591e-05	1.80422	168.84
14.6219	4.45686e-05	1.80422	168.84
14.6308	4.45786e-05	1.80422	168.839
14.6395	4.45886e-05	1.80422	168.839
14.6476	4.45978e-05	1.80421	168.839
14.6562	4.46076e-05	1.80421	168.839
14.6641	4.46168e-05	1.80421	168.839
14.6717	4.46254e-05	1.80421	168.838
14.6796	4.46344e-05	1.80421	168.838
14.6927	4.46493e-05	1.80421	168.838
14.6966	4.46539e-05	1.80421	168.838
14.7006	4.46584e-05	1.80421	168.838
14.7048	4.46633e-05	1.80421	168.838
14.7118	4.46714e-05	1.80421	168.837
14.7265	4.46883e-05	1.80421	168.837
14.7431	4.47073e-05	1.80421	168.837
14.7616	4.47284e-05	1.80421	168.836
14.7785	4.47479e-05	1.80421	168.836
14.7929	4.47647e-05	1.80421	168.835
14.7993	4.4772e-05	1.80421	168.835
14.8057	4.47794e-05	1.80421	168.835
14.8109	4.47854e-05	1.80421	168.835
14.8162	4.47915e-05	1.80421	168.835
14.8243	4.48007e-05	1.80421	168.834
14.8347	4.48128e-05	1.80421	168.834
14.8453	4.4825e-05	1.80421	168.834
14.859	4.48409e-05	1.80421	168.834
14.8812	4.48669e-05	1.80421	168.833
14.8825	4.48684e-05	1.80421	168.833
14.8838	4.48698e-05	1.80421	168.833
14.8875	4.4874e-05	1.80421	168.833
14.8934	4.48808e-05	1.80421	168.833
14.9005	4.4889e-05	1.80421	168.832
14.9149	4.49058e-05	1.80421	168.832
14.9326	4.49263e-05	1.80421	168.832
14.9402	4.49352e-05	1.80421	168.831
14.9478	4.49441e-05	1.80421	168.831
14.955	4.49524e-05	1.80421	168.831
14.961	4.49594e-05	1.80421	168.831
14.9689	4.49686e-05	1.80421	168.831
14.9764	4.49774e-05	1.80421	168.831
14.9852	4.49876e-05	1.80421	168.83
14.9952	4.49993e-05	1.80421	168.83
15.0038	4.50093e-05	1.80421	168.83
15.0108	4.50175e-05	1.80421	168.83
15.0169	4.50246e-05	1.80421	168.829
15.0238	4.50327e-05	1.80421	168.829
15.0329	4.50433e-05	1.80421	168.829
15.0369	4.50481e-05	1.80421	168.829
15.041	4.50528e-05	1.80421	168.829
15.0462	4.50589e-05	1.80421	168.829
15.0576	4.50723e-05	1.80421	168.828
15.0716	4.50887e-05	1.80421	168.828
15.0875	4.51074e-05	1.80421	168.828
15.0919	4.51125e-05	1.80421	168.828
15.0963	4.51176e-05	1.80421	168.827
15.1006	4.51226e-05	1.80421	168.827
15.1078	4.51311e-05	1.80421	168.827
15.1205	4.51461e-05	1.80421	168.827
15.1414	4.51706e-05	1.80421	168.826
15.1675	4.52013e-05	1.80421	168.826
15.1962	4.52352e-05	1.80421	168.825
15.1991	4.52387e-05	1.80421	168.825
15.202	4.52421e-05	1.80421	168.825
15.2055	4.52463e-05	1.80421	168.825
15.2106	4.52523e-05	1.80421	168.824
15.2167	4.52595e-05	1.80421	168.824
15.2266	4.52713e-05	1.80421	168.824
15.2387	4.52855e-05	1.80421	168.824
15.2496	4.52984e-05	1.80421	168.823
15.26	4.53107e-05	1.80421	168.823
15.2688	4.53212e-05	1.80421	168.823
15.2791	4.53335e-05	1.80421	168.823
15.2896	4.5346e-05	1.80421	168.822
15.2994	4.53576e-05	1.80421	168.822
15.3108	4.53712e-05	1.80421	168.822
15.3261	4.53895e-05	1.80421	168.821
15.3375	4.5403e-05	1.80421	168.821
15.3416	4.54079e-05	1.80421	168.821
15.3457	4.54128e-05	1.80421	168.821
15.3504	4.54184e-05	1.80421	168.821
15.3577	4.5427e-05	1.80421	168.82
15.367	4.54381e-05	1.80421	168.82
15.3817	4.54557e-05	1.80421	168.82
15.4019	4.548e-05	1.80421	168.819
15.4035	4.54819e-05	1.80421	168.819
15.4052	4.54839e-05	1.80421	168.819
15.4101	4.54897e-05	1.80421	168.819
15.4165	4.54973e-05	1.80421	168.819
15.4236	4.55058e-05	1.80421	168.819
15.4313	4.55151e-05	1.80421	168.819
15.4385	4.55237e-05	1.80421	168.818
15.4459	4.55325e-05	1.80421	168.818
15.459	4.55483e-05	1.80421	168.818
15.48	4.55735e-05	1.80421	168.817
15.4838	4.5578e-05	1.80421	168.817
15.4875	4.55825e-05	1.80421	168.817
15.4913	4.5587e-05	1.80421	168.817
15.5029	4.56011e-05	1.80421	168.817
15.5147	4.56153e-05	1.80421	168.816
15.5245	4.5627e-05	1.80421	168.816
15.5362	4.56412e-05	1.80421	168.816
15.5566	4.5666e-05	1.80421	168.815
15.5767	4.56902e-05	1.80421	168.815
15.5935	4.57105e-05	1.80421	168.814
15.6098	4.57302e-05	1.80421	168.814
15.6397	4.57665e-05	1.80421	168.813
15.667	4.57993e-05	1.80421	168.812
15.6696	4.58025e-05	1.80421	168.812
15.6721	4.58057e-05	1.80421	168.812
15.6761	4.58105e-05	1.80421	168.812
15.6815	4.58172e-05	1.80421	168.812
15.6883	4.58255e-05	1.80421	168.812
15.6977	4.58369e-05	1.80421	168.811
15.7112	4.58534e-05	1.80421	168.811
15.7304	4.58769e-05	1.80421	168.81
15.7415	4.58905e-05	1.80421	168.81
15.7525	4.59038e-05	1.80421	168.81
15.7619	4.59152e-05	1.80421	168.81
15.7682	4.59229e-05	1.80421	168.809
15.7746	4.59307e-05	1.80421	168.809
15.7797	4.5937e-05	1.80421	168.809
15.7841	4.59424e-05	1.80421	168.809
15.7891	4.59485e-05	1.80421	168.809
15.7968	4.5958e-05	1.80421	168.809
15.8095	4.59736e-05	1.80421	168.808
15.8241	4.59916e-05	1.80421	168.808
15.8279	4.59962e-05	1.80421	168.808
15.8317	4.60008e-05	1.80421	168.808
15.8362	4.60063e-05	1.80421	168.807
15.8476	4.60204e-05	1.80421	168.807
15.8619	4.60379e-05	1.80421	168.807
15.8772	4.60567e-05	1.80421	168.806
15.8962	4.608e-05	1.80421	168.806
15.9121	4.60996e-05	1.80421	168.805
15.9167	4.61054e-05	1.80421	168.805
15.9213	4.61111e-05	1.80421	168.805
15.9264	4.61174e-05	1.80421	168.805
15.9311	4.61232e-05	1.80421	168.805
15.9377	4.61313e-05	1.80421	168.805
15.9505	4.61472e-05	1.80421	168.804
15.9664	4.61669e-05	1.80421	168.804
15.9801	4.61837e-05	1.80421	168.804
15.9822	4.61864e-05	1.80421	168.803
15.9844	4.61891e-05	1.80421	168.803
15.9871	4.61925e-05	1.80421	168.803
15.9919	4.61985e-05	1.80421	168.803
15.9976	4.62056e-05	1.80421	168.803
16.0039	4.62133e-05	1.80421	168.803
16.0211	4.62346e-05	1.80421	168.802
16.0292	4.62447e-05	1.80421	168.802
16.0373	4.62548e-05	1.80421	168.802
16.0448	4.62641e-05	1.80421	168.802
16.052	4.62731e-05	1.80421	168.801
16.0664	4.62911e-05	1.80421	168.801
16.0844	4.63137e-05	1.80421	168.801
16.0863	4.63159e-05	1.80421	168.801
16.0881	4.63181e-05	1.80421	168.8
16.0923	4.63233e-05	1.80421	168.8
16.1038	4.63377e-05	1.80421	168.8
16.1113	4.63471e-05	1.80421	168.8
16.1172	4.63544e-05	1.80421	168.8
16.123	4.63617e-05	1.80421	168.799
16.1288	4.63689e-05	1.80421	168.799
16.1367	4.63788e-05	1.80421	168.799
16.1473	4.63921e-05	1.80421	168.799
16.1508	4.63965e-05	1.80421	168.799
16.1544	4.64009e-05	1.80421	168.799
16.1588	4.64065e-05	1.80421	168.798
16.1658	4.64152e-05	1.80421	168.798
16.1793	4.64321e-05	1.80421	168.798
16.1916	4.64476e-05	1.80421	168.798
16.2118	4.6473e-05	1.80421	168.797
16.2295	4.64952e-05	1.80421	168.796
16.2326	4.64991e-05	1.80421	168.796
16.2357	4.6503e-05	1.80421	168.796
16.2424	4.65113e-05	1.80421	168.796
16.2532	4.6525e-05	1.80421	168.796
16.2593	4.65327e-05	1.80421	168.796
16.2655	4.65404e-05	1.80421	168.795
16.2711	4.65475e-05	1.80421	168.795
16.2771	4.65551e-05	1.80421	168.795
16.2897	4.65711e-05	1.80421	168.795
16.2922	4.65742e-05	1.80421	168.795
16.2947	4.65774e-05	1.80421	168.795
16.3018	4.65864e-05	1.80421	168.794
16.317	4.66054e-05	1.80421	168.794
16.3279	4.66192e-05	1.80421	168.794
16.3325	4.6625e-05	1.80421	168.794
16.337	4.66308e-05	1.80421	168.793
16.3424	4.66377e-05	1.80421	168.793
16.3502	4.66475e-05	1.80421	168.793
16.3626	4.66632e-05	1.80421	168.793
16.369	4.66713e-05	1.80421	168.793
16.3754	4.66794e-05	1.80421	168.792
16.3834	4.66896e-05	1.80421	168.792
16.398	4.67084e-05	1.80421	168.792
16.4147	4.67294e-05	1.80421	168.791
16.4305	4.67493e-05	1.80421	168.791
16.4339	4.67537e-05	1.80421	168.791
16.4373	4.67581e-05	1.80421	168.791
16.4426	4.67649e-05	1.80421	168.79
16.4562	4.67823e-05	1.80421	168.79
16.4756	4.68071e-05	1.80421	168.789
16.4828	4.68162e-05	1.80421	168.789
16.49	4.68254e-05	1.80421	168.789
16.4996	4.68376e-05	1.80421	168.789
16.508	4.68484e-05	1.80421	168.789
16.515	4.68574e-05	1.80421	168.788
16.5219	4.68661e-05	1.80421	168.788
16.5287	4.68749e-05	1.80421	168.788
16.5356	4.68838e-05	1.80421	168.788
16.5443	4.6895e-05	1.80421	168.787
16.5527	4.69056e-05	1.80421	168.787
16.5687	4.69262e-05	1.80421	168.787
16.5909	4.69549e-05	1.80421	168.786
16.6131	4.69833e-05	1.80421	168.785
16.6337	4.701e-05	1.80421	168.785
16.636	4.70128e-05	1.80421	168.785
16.6382	4.70157e-05	1.80421	168.785
16.6425	4.70211e-05	1.80421	168.785
16.6484	4.70287e-05	1.80421	168.784
16.6542	4.70362e-05	1.80421	168.784
16.661	4.7045e-05	1.80421	168.784
16.6684	4.70546e-05	1.80421	168.784
16.6796	4.7069e-05	1.80421	168.784
16.6908	4.70835e-05	1.80421	168.783
16.7041	4.71006e-05	1.80421	168.783
16.7236	4.71261e-05	1.80421	168.782
16.7262	4.71295e-05	1.80421	168.782
16.7289	4.7133e-05	1.80421	168.782
16.7336	4.71389e-05	1.80421	168.782
16.7394	4.71465e-05	1.80421	168.782
16.7527	4.71636e-05	1.80421	168.781
16.7582	4.71708e-05	1.80421	168.781
16.7638	4.7178e-05	1.80421	168.781
16.7686	4.71844e-05	1.80421	168.781
16.7739	4.71913e-05	1.80421	168.781
16.7818	4.72016e-05	1.80421	168.781
16.7974	4.72219e-05	1.80421	168.78
16.8003	4.72257e-05	1.80421	168.78
16.8033	4.72295e-05	1.80421	168.78
16.8076	4.72352e-05	1.80421	168.78
16.8149	4.72446e-05	1.80421	168.78
16.8219	4.72536e-05	1.80421	168.779
16.8284	4.72622e-05	1.80421	168.779
16.8357	4.72718e-05	1.80421	168.779
16.8479	4.72877e-05	1.80421	168.779
16.8592	4.73025e-05	1.80421	168.778
16.8624	4.73067e-05	1.80421	168.778
16.8657	4.73109e-05	1.80421	168.778
16.8704	4.73171e-05	1.80421	168.778
16.8848	4.73359e-05	1.80421	168.778
16.9006	4.73566e-05	1.80421	168.777
16.907	4.7365e-05	1.80421	168.777
16.9134	4.73733e-05	1.80421	168.777
16.9197	4.73816e-05	1.80421	168.776
16.9277	4.73921e-05	1.80421	168.776
16.9364	4.74035e-05	1.80421	168.776
16.9453	4.74152e-05	1.80421	168.776
16.9494	4.74206e-05	1.80421	168.776
16.9536	4.74261e-05	1.80421	168.775
16.9583	4.74323e-05	1.80421	168.775
16.9719	4.745e-05	1.80421	168.775
16.9759	4.74554e-05	1.80421	168.775
16.98	4.74608e-05	1.80421	168.775
16.9843	4.74664e-05	1.80421	168.775
16.9919	4.74765e-05	1.80421	168.774
17.0005	4.74878e-05	1.80421	168.774
17.0161	4.75082e-05	1.80421	168.774
17.0301	4.75269e-05	1.80421	168.773
17.0449	4.75465e-05	1.80421	168.773
17.0576	4.7563e-05	1.80421	168.772
17.0602	4.75664e-05	1.80421	168.772
17.0627	4.75699e-05	1.80421	168.772
17.0663	4.75746e-05	1.80421	168.772
17.0722	4.75824e-05	1.80421	168.772
17.0809	4.7594e-05	1.80421	168.772
17.0987	4.76176e-05	1.80421	168.771
17.1168	4.76415e-05	1.80421	168.771
17.1358	4.76667e-05	1.80421	168.77
17.1525	4.7689e-05	1.80421	168.77
17.1663	4.77071e-05	1.80421	168.769
17.18	4.77255e-05	1.80421	168.769
17.1951	4.77457e-05	1.80421	168.768
17.2088	4.77639e-05	1.80421	168.768
17.2269	4.77884e-05	1.80421	168.767
17.2286	4.77904e-05	1.80421	168.767
17.2302	4.77926e-05	1.80421	168.767
17.2346	4.77984e-05	1.80421	168.767
17.2401	4.78057e-05	1.80421	168.767
17.2457	4.78132e-05	1.80421	168.767
17.2522	4.78218e-05	1.80421	168.766
17.2644	4.78382e-05	1.80421	168.766
17.285	4.7866e-05	1.80421	168.765
17.2881	4.787e-05	1.80421	168.765
17.2911	4.7874e-05	1.80421	168.765
17.2954	4.78797e-05	1.80421	168.765
17.3065	4.78946e-05	1.80421	168.765
17.3206	4.79136e-05	1.80421	168.764
17.3376	4.79364e-05	1.80421	168.764
17.3428	4.79433e-05	1.80421	168.764
17.348	4.79503e-05	1.80421	168.764
17.3526	4.79566e-05	1.80421	168.763
17.3605	4.79672e-05	1.80421	168.763
17.3693	4.79792e-05	1.80421	168.763
17.3777	4.79904e-05	1.80421	168.763
17.3877	4.80038e-05	1.80421	168.762
17.3987	4.80188e-05	1.80421	168.762
17.4082	4.80315e-05	1.80421	168.762
17.4173	4.80438e-05	1.80421	168.761
17.4272	4.80571e-05	1.80421	168.761
17.4421	4.80772e-05	1.80421	168.761
17.456	4.8096e-05	1.80421	168.76
17.47	4.81151e-05	1.80421	168.76
17.4918	4.81448e-05	1.80421	168.759
17.4944	4.81482e-05	1.80421	168.759
17.497	4.81517e-05	1.80421	168.759
17.5007	4.81567e-05	1.80421	168.759
17.5066	4.81647e-05	1.80421	168.759
17.5155	4.81768e-05	1.80421	168.758
17.5244	4.81889e-05	1.80421	168.758
17.5356	4.82041e-05	1.80421	168.758
17.5406	4.82109e-05	1.80421	168.758
17.5456	4.82177e-05	1.80421	168.758
17.55	4.82237e-05	1.80421	168.757
17.5551	4.82307e-05	1.80421	168.757
17.573	4.82549e-05	1.80421	168.757
17.5904	4.82788e-05	1.80421	168.756
17.6082	4.83034e-05	1.80421	168.756
17.6126	4.83093e-05	1.80421	168.755
17.617	4.83152e-05	1.80421	168.755
17.6213	4.83211e-05	1.80421	168.755
17.626	4.83275e-05	1.80421	168.755
17.6339	4.83383e-05	1.80421	168.755
17.6446	4.8353e-05	1.80421	168.754
17.6542	4.83661e-05	1.80421	168.754
17.6643	4.83798e-05	1.80421	168.754
17.6763	4.83964e-05	1.80421	168.753
17.6912	4.84168e-05	1.80421	168.753
17.7053	4.84362e-05	1.80421	168.753
17.7216	4.84587e-05	1.80421	168.752
17.7272	4.84664e-05	1.80421	168.752
17.7329	4.84741e-05	1.80421	168.752
17.7391	4.84827e-05	1.80421	168.751
17.7587	4.85097e-05	1.80421	168.751
17.7864	4.85479e-05	1.80421	168.75
17.8064	4.85759e-05	1.80421	168.749
17.8078	4.85777e-05	1.80421	168.749
17.8092	4.85796e-05	1.80421	168.749
17.8126	4.85841e-05	1.80421	168.749
17.818	4.85916e-05	1.80421	168.749
17.8269	4.8604e-05	1.80421	168.749
17.8361	4.86166e-05	1.80421	168.748
17.8477	4.86327e-05	1.80421	168.748
17.8596	4.86492e-05	1.80421	168.748
17.8697	4.86633e-05	1.80421	168.747
17.8736	4.86686e-05	1.80421	168.747
17.8775	4.8674e-05	1.80421	168.747
17.8818	4.868e-05	1.80421	168.747
17.8905	4.86922e-05	1.80421	168.747
17.9044	4.87115e-05	1.80421	168.746
17.9198	4.87329e-05	1.80421	168.746
17.9319	4.87498e-05	1.80421	168.745
17.9441	4.87667e-05	1.80421	168.745
17.951	4.87763e-05	1.80421	168.745
17.9579	4.87859e-05	1.80421	168.745
17.9638	4.87941e-05	1.80421	168.744
17.9731	4.88071e-05	1.80421	168.744
17.9858	4.88249e-05	1.80421	168.744
18.0086	4.88567e-05	1.80421	168.743
18.0302	4.88874e-05	1.80421	168.742
18.0314	4.88889e-05	1.80421	168.742
18.0325	4.88904e-05	1.80421	168.742
18.0359	4.88951e-05	1.80421	168.742
18.0401	4.89009e-05	1.80421	168.742
18.0448	4.89074e-05	1.80421	168.742
18.0511	4.89163e-05	1.80421	168.742
18.0595	4.89281e-05	1.80421	168.741
18.0685	4.89408e-05	1.80421	168.741
[truncated: 24,286 more rows]

## Sheet: 120stp_80sdt
Time	Vesicularity	H2Ot	CO2
(s)	(vol frac)	(wt%)	(ppm)
0	3.39292e-05	1.80424	169.024
7.62584e-05	3.39292e-05	1.80424	169.024
0.000457551	3.39292e-05	1.80424	169.024
0.00185072	3.39293e-05	1.80424	169.024
0.00507841	3.39297e-05	1.80424	169.024
0.014957	3.39316e-05	1.80424	169.024
0.019963	3.39329e-05	1.80424	169.024
0.0249691	3.39343e-05	1.80424	169.024
0.0290896	3.39354e-05	1.80424	169.024
0.033345	3.39367e-05	1.80424	169.024
0.0376004	3.3938e-05	1.80424	169.024
0.0441906	3.39402e-05	1.80424	169.024
0.0457375	3.39406e-05	1.80424	169.024
0.0472844	3.39411e-05	1.80424	169.024
0.0496522	3.39419e-05	1.80424	169.024
0.0523903	3.39428e-05	1.80424	169.024
0.0550578	3.39437e-05	1.80424	169.024
0.0596975	3.39453e-05	1.80424	169.024
0.062914	3.39464e-05	1.80424	169.024
0.0661304	3.39474e-05	1.80424	169.024
0.0688364	3.39484e-05	1.80424	169.024
0.0714422	3.39493e-05	1.80424	169.024
0.0740916	3.39501e-05	1.80424	169.024
0.0763897	3.3951e-05	1.80424	169.024
0.0788783	3.39519e-05	1.80424	169.024
0.0816388	3.39529e-05	1.80424	169.024
0.0846373	3.39539e-05	1.80424	169.024
0.0874529	3.39549e-05	1.80424	169.024
0.0911372	3.39563e-05	1.80424	169.024
0.0954571	3.39578e-05	1.80424	169.024
0.0998096	3.39593e-05	1.80424	169.024
0.103464	3.39607e-05	1.80424	169.024
0.107113	3.39621e-05	1.80424	169.024
0.110257	3.39633e-05	1.80424	169.024
0.114031	3.39647e-05	1.80424	169.024
0.117216	3.39658e-05	1.80424	169.024
0.121554	3.39674e-05	1.80424	169.024
0.126025	3.39691e-05	1.80424	169.024
0.130547	3.39708e-05	1.80424	169.024
0.134243	3.39722e-05	1.80424	169.024
0.140485	3.39746e-05	1.80424	169.024
0.144029	3.39758e-05	1.80424	169.024
0.147574	3.39772e-05	1.80424	169.024
0.150421	3.39783e-05	1.80424	169.024
0.153269	3.39794e-05	1.80424	169.024
0.155823	3.39803e-05	1.80424	169.024
0.158282	3.39813e-05	1.80424	169.024
0.160854	3.39822e-05	1.80424	169.024
0.163625	3.39833e-05	1.80424	169.024
0.166418	3.39844e-05	1.80424	169.024
0.169482	3.39855e-05	1.80424	169.024
0.173126	3.39869e-05	1.80424	169.024
0.177562	3.39886e-05	1.80424	169.024
0.182796	3.39906e-05	1.80424	169.024
0.188031	3.39926e-05	1.80424	169.024
0.193079	3.39945e-05	1.80424	169.024
0.195219	3.39953e-05	1.80424	169.024
0.19736	3.39962e-05	1.80424	169.024
0.202117	3.3998e-05	1.80424	169.024
0.207085	3.4e-05	1.80424	169.024
0.211497	3.40017e-05	1.80424	169.024
0.21591	3.40035e-05	1.80424	169.024
0.219565	3.40048e-05	1.80424	169.024
0.224687	3.40069e-05	1.80424	169.024
0.228935	3.40085e-05	1.80424	169.024
0.231915	3.40097e-05	1.80424	169.024
0.234894	3.40108e-05	1.80424	169.024
0.239951	3.40128e-05	1.80424	169.024
0.246441	3.40153e-05	1.80424	169.024
0.257515	3.40199e-05	1.80424	169.024
0.258808	3.40203e-05	1.80424	169.024
0.2601	3.40208e-05	1.80424	169.024
0.262419	3.40216e-05	1.80424	169.024
0.265437	3.40228e-05	1.80424	169.024
0.271814	3.40253e-05	1.80424	169.024
0.27486	3.40265e-05	1.80424	169.024
0.277906	3.40277e-05	1.80424	169.024
0.283156	3.40298e-05	1.80424	169.024
0.28802	3.40317e-05	1.80424	169.024
0.291715	3.40331e-05	1.80424	169.024
0.295409	3.40346e-05	1.80424	169.024
0.298844	3.40359e-05	1.80424	169.024
0.302939	3.40376e-05	1.80424	169.024
0.306984	3.40392e-05	1.80424	169.024
0.311138	3.40408e-05	1.80424	169.024
0.314826	3.40423e-05	1.80424	169.024
0.318513	3.40437e-05	1.80424	169.024
0.321752	3.4045e-05	1.80424	169.024
0.325478	3.40465e-05	1.80424	169.024
0.332529	3.40493e-05	1.80424	169.024
0.337685	3.40514e-05	1.80424	169.024
0.342841	3.40534e-05	1.80424	169.024
0.34844	3.40556e-05	1.80424	169.024
0.352809	3.40574e-05	1.80424	169.024
0.357177	3.40591e-05	1.80424	169.024
0.361392	3.40608e-05	1.80424	169.024
0.368026	3.40635e-05	1.80424	169.024
0.3798	3.40682e-05	1.80424	169.023
0.385497	3.40705e-05	1.80424	169.023
0.391195	3.40727e-05	1.80424	169.023
0.396597	3.40749e-05	1.80424	169.023
0.407434	3.40794e-05	1.80424	169.023
0.409733	3.40803e-05	1.80424	169.023
0.412033	3.40811e-05	1.80424	169.023
0.416655	3.4083e-05	1.80424	169.023
0.424148	3.40859e-05	1.80424	169.023
0.42782	3.40874e-05	1.80424	169.023
0.431492	3.40889e-05	1.80424	169.023
0.4358	3.40907e-05	1.80424	169.023
0.440788	3.40927e-05	1.80424	169.023
0.445883	3.40948e-05	1.80424	169.023
0.452235	3.40973e-05	1.80424	169.023
0.463548	3.4102e-05	1.80424	169.023
0.467287	3.41035e-05	1.80424	169.023
0.471025	3.41049e-05	1.80424	169.023
0.478997	3.41082e-05	1.80424	169.023
0.486102	3.41111e-05	1.80424	169.023
0.493208	3.41139e-05	1.80424	169.023
0.505438	3.4119e-05	1.80424	169.023
0.516513	3.41235e-05	1.80424	169.023
0.529309	3.41287e-05	1.80424	169.023
0.537551	3.41321e-05	1.80424	169.023
0.545792	3.41354e-05	1.80424	169.023
0.552695	3.41382e-05	1.80424	169.023
0.562935	3.41424e-05	1.80424	169.023
0.5734	3.41468e-05	1.80424	169.023
0.583865	3.41509e-05	1.80424	169.023
0.594695	3.41554e-05	1.80424	169.023
0.603957	3.41593e-05	1.80424	169.023
0.614945	3.41639e-05	1.80424	169.023
0.617936	3.41651e-05	1.80424	169.023
0.620926	3.41663e-05	1.80424	169.023
0.624901	3.41679e-05	1.80424	169.023
0.630425	3.41702e-05	1.80424	169.023
0.635522	3.41723e-05	1.80424	169.023
0.641685	3.41748e-05	1.80424	169.023
0.651466	3.41789e-05	1.80424	169.023
0.660991	3.41829e-05	1.80424	169.023
0.666869	3.41853e-05	1.80424	169.023
0.672747	3.41878e-05	1.80424	169.023
0.676692	3.41894e-05	1.80424	169.023
0.680638	3.4191e-05	1.80424	169.023
0.685487	3.4193e-05	1.80424	169.023
0.694158	3.41967e-05	1.80424	169.023
0.70281	3.42002e-05	1.80424	169.023
0.710274	3.42034e-05	1.80424	169.023
0.714979	3.42053e-05	1.80424	169.023
0.719685	3.42073e-05	1.80424	169.023
0.728043	3.42107e-05	1.80424	169.023
0.746887	3.42188e-05	1.80424	169.023
0.751031	3.42204e-05	1.80424	169.023
0.755175	3.42221e-05	1.80424	169.023
0.762216	3.4225e-05	1.80424	169.023
0.773327	3.42296e-05	1.80424	169.023
0.793648	3.42384e-05	1.80424	169.023
0.79624	3.42394e-05	1.80424	169.023
0.798832	3.42405e-05	1.80424	169.023
0.802367	3.42419e-05	1.80424	169.023
0.809393	3.42448e-05	1.80424	169.023
0.827782	3.42528e-05	1.80424	169.023
0.844583	3.42595e-05	1.80424	169.023
0.846912	3.42606e-05	1.80424	169.023
0.849241	3.42616e-05	1.80424	169.023
0.853245	3.42633e-05	1.80424	169.023
0.860981	3.42666e-05	1.80424	169.023
0.870465	3.42707e-05	1.80424	169.023
0.87922	3.42743e-05	1.80424	169.023
0.889321	3.42787e-05	1.80424	169.023
0.892697	3.42801e-05	1.80424	169.023
0.896073	3.42815e-05	1.80424	169.023
0.900394	3.42833e-05	1.80424	169.023
0.907674	3.42864e-05	1.80424	169.023
0.913587	3.42889e-05	1.80424	169.023
0.919146	3.42913e-05	1.80424	169.023
0.926093	3.42943e-05	1.80424	169.023
0.932756	3.42971e-05	1.80424	169.023
0.938846	3.42997e-05	1.80424	169.023
0.944426	3.43021e-05	1.80424	169.023
0.949564	3.43043e-05	1.80424	169.023
0.955416	3.43068e-05	1.80424	169.023
0.963863	3.43103e-05	1.80424	169.023
0.968524	3.43123e-05	1.80424	169.023
0.973186	3.43144e-05	1.80424	169.023
0.97811	3.43165e-05	1.80424	169.023
0.987706	3.43206e-05	1.80424	169.023
0.999166	3.43256e-05	1.80424	169.023
1.00361	3.43275e-05	1.80424	169.023
1.00806	3.43294e-05	1.80424	169.023
1.01403	3.43319e-05	1.80424	169.023
1.02597	3.43372e-05	1.80424	169.023
1.0288	3.43383e-05	1.80424	169.023
1.03163	3.43395e-05	1.80424	169.023
1.03514	3.4341e-05	1.80424	169.023
1.04359	3.43446e-05	1.80424	169.023
1.05637	3.43501e-05	1.80424	169.023
1.0729	3.43575e-05	1.80424	169.022
1.07519	3.43584e-05	1.80424	169.022
1.07748	3.43593e-05	1.80424	169.022
1.08194	3.43612e-05	1.80424	169.022
1.08588	3.43628e-05	1.80424	169.022
1.08922	3.43643e-05	1.80424	169.022
1.0941	3.43664e-05	1.80424	169.022
1.10107	3.43694e-05	1.80424	169.022
1.10691	3.4372e-05	1.80424	169.022
1.11257	3.43745e-05	1.80424	169.022
1.12173	3.43785e-05	1.80424	169.022
1.1254	3.43801e-05	1.80424	169.022
1.12907	3.43817e-05	1.80424	169.022
1.13319	3.43834e-05	1.80424	169.022
1.13924	3.43861e-05	1.80424	169.022
1.14623	3.43891e-05	1.80424	169.022
1.1542	3.43926e-05	1.80424	169.022
1.16073	3.43954e-05	1.80424	169.022
1.16621	3.43978e-05	1.80424	169.022
1.17189	3.44003e-05	1.80424	169.022
1.18584	3.44064e-05	1.80424	169.022
1.20668	3.44154e-05	1.80424	169.022
1.21099	3.44173e-05	1.80424	169.022
1.21531	3.44192e-05	1.80424	169.022
1.21947	3.44211e-05	1.80424	169.022
1.22489	3.44235e-05	1.80424	169.022
1.23317	3.44271e-05	1.80424	169.022
1.24748	3.44333e-05	1.80424	169.022
1.25095	3.44348e-05	1.80424	169.022
1.25442	3.44364e-05	1.80424	169.022
1.25865	3.44383e-05	1.80424	169.022
1.26743	3.44422e-05	1.80424	169.022
1.27881	3.44472e-05	1.80424	169.022
1.29086	3.44525e-05	1.80424	169.022
1.30664	3.44594e-05	1.80424	169.022
1.32197	3.44663e-05	1.80424	169.022
1.33403	3.44717e-05	1.80424	169.022
1.33664	3.44728e-05	1.80424	169.022
1.33926	3.44739e-05	1.80424	169.022
1.34385	3.4476e-05	1.80424	169.022
1.35113	3.44792e-05	1.80424	169.022
1.3588	3.44826e-05	1.80424	169.022
1.36585	3.44857e-05	1.80424	169.022
1.37356	3.44891e-05	1.80424	169.022
1.38248	3.44931e-05	1.80424	169.022
1.39145	3.44971e-05	1.80424	169.022
1.39735	3.44998e-05	1.80424	169.022
1.40325	3.45024e-05	1.80424	169.022
1.40818	3.45046e-05	1.80424	169.022
1.41238	3.45064e-05	1.80424	169.022
1.41677	3.45084e-05	1.80424	169.022
1.42754	3.45132e-05	1.80424	169.022
1.44427	3.45208e-05	1.80424	169.022
1.44686	3.45219e-05	1.80424	169.022
1.44945	3.4523e-05	1.80424	169.022
1.45365	3.45249e-05	1.80424	169.022
1.46117	3.45282e-05	1.80424	169.022
1.46983	3.45322e-05	1.80424	169.022
1.47757	3.45357e-05	1.80424	169.021
1.48187	3.45376e-05	1.80424	169.021
1.48618	3.45395e-05	1.80424	169.021
1.49127	3.45418e-05	1.80424	169.021
1.50073	3.45459e-05	1.80424	169.021
1.51209	3.45511e-05	1.80424	169.021
1.52215	3.45556e-05	1.80424	169.021
1.53071	3.45596e-05	1.80424	169.021
1.54359	3.45654e-05	1.80424	169.021
1.5526	3.45695e-05	1.80424	169.021
1.558	3.45719e-05	1.80424	169.021
1.5634	3.45743e-05	1.80424	169.021
1.56948	3.45771e-05	1.80424	169.021
1.57781	3.45808e-05	1.80424	169.021
1.58735	3.45852e-05	1.80424	169.021
1.59648	3.45893e-05	1.80424	169.021
1.60399	3.45927e-05	1.80424	169.021
1.62033	3.46002e-05	1.80424	169.021
1.64548	3.46114e-05	1.80424	169.021
1.64811	3.46127e-05	1.80424	169.021
1.65073	3.4614e-05	1.80424	169.021
1.65514	3.4616e-05	1.80424	169.021
1.66133	3.46188e-05	1.80424	169.021
1.67022	3.46229e-05	1.80424	169.021
1.68269	3.46286e-05	1.80424	169.021
1.69567	3.46346e-05	1.80424	169.021
1.71253	3.46423e-05	1.80424	169.021
1.73125	3.4651e-05	1.80424	169.021
1.73804	3.4654e-05	1.80424	169.021
1.74482	3.46571e-05	1.80424	169.021
1.75079	3.46598e-05	1.80424	169.021
1.757	3.46627e-05	1.80424	169.021
1.766	3.46668e-05	1.80424	169.021
1.77924	3.4673e-05	1.80424	169.021
1.80654	3.46859e-05	1.80424	169.02
1.80791	3.46863e-05	1.80424	169.02
1.80927	3.46869e-05	1.80424	169.02
1.81244	3.46883e-05	1.80424	169.02
1.81771	3.46907e-05	1.80424	169.02
1.83064	3.46966e-05	1.80424	169.02
1.83489	3.46986e-05	1.80424	169.02
1.83914	3.47006e-05	1.80424	169.02
1.84657	3.47041e-05	1.80424	169.02
1.85418	3.47077e-05	1.80424	169.02
1.86056	3.47106e-05	1.80424	169.02
1.86755	3.47138e-05	1.80424	169.02
1.88322	3.4721e-05	1.80424	169.02
1.88623	3.47225e-05	1.80424	169.02
1.88924	3.47239e-05	1.80424	169.02
1.89354	3.4726e-05	1.80424	169.02
1.90216	3.473e-05	1.80424	169.02
1.91471	3.47358e-05	1.80424	169.02
1.92803	3.47421e-05	1.80424	169.02
1.93367	3.47448e-05	1.80424	169.02
1.93931	3.47474e-05	1.80424	169.02
1.9443	3.47497e-05	1.80424	169.02
1.94994	3.47523e-05	1.80424	169.02
1.96152	3.47578e-05	1.80424	169.02
1.97862	3.47659e-05	1.80424	169.02
1.99773	3.47749e-05	1.80424	169.02
2.00117	3.47764e-05	1.80424	169.02
2.0046	3.4778e-05	1.80424	169.02
2.00896	3.478e-05	1.80424	169.02
2.0182	3.47844e-05	1.80424	169.02
2.03729	3.47936e-05	1.80424	169.02
2.03875	3.47942e-05	1.80424	169.02
2.04022	3.47949e-05	1.80424	169.02
2.04321	3.47962e-05	1.80424	169.02
2.04813	3.47985e-05	1.80424	169.02
2.05432	3.48014e-05	1.80424	169.02
2.06148	3.48048e-05	1.80424	169.02
2.07311	3.48103e-05	1.80424	169.02
2.08551	3.48162e-05	1.80424	169.019
2.09726	3.48218e-05	1.80424	169.019
2.10774	3.48268e-05	1.80424	169.019
2.12284	3.48339e-05	1.80424	169.019
2.12662	3.48357e-05	1.80424	169.019
2.1304	3.48375e-05	1.80424	169.019
2.13443	3.48395e-05	1.80424	169.019
2.14228	3.48432e-05	1.80424	169.019
2.15371	3.48486e-05	1.80424	169.019
2.1623	3.48527e-05	1.80424	169.019
2.1657	3.48543e-05	1.80424	169.019
2.1691	3.4856e-05	1.80424	169.019
2.17312	3.48579e-05	1.80424	169.019
2.1788	3.48607e-05	1.80424	169.019
2.19052	3.48663e-05	1.80424	169.019
2.20445	3.48729e-05	1.80424	169.019
2.21854	3.48798e-05	1.80424	169.019
2.22081	3.48808e-05	1.80424	169.019
2.22309	3.48819e-05	1.80424	169.019
2.22742	3.48839e-05	1.80424	169.019
2.23796	3.48889e-05	1.80424	169.019
2.2458	3.48927e-05	1.80424	169.019
2.25365	3.48965e-05	1.80424	169.019
2.26026	3.48997e-05	1.80424	169.019
2.26892	3.49039e-05	1.80424	169.019
2.28574	3.4912e-05	1.80424	169.019
2.30497	3.49211e-05	1.80424	169.019
2.30718	3.49223e-05	1.80424	169.019
2.3094	3.49234e-05	1.80424	169.019
2.31325	3.49253e-05	1.80424	169.019
2.31882	3.4928e-05	1.80424	169.019
2.32887	3.49329e-05	1.80424	169.019
2.34048	3.49386e-05	1.80424	169.018
2.34431	3.49404e-05	1.80424	169.018
2.34815	3.49422e-05	1.80424	169.018
2.3536	3.49449e-05	1.80424	169.018
2.36028	3.49481e-05	1.80424	169.018
2.37054	3.49532e-05	1.80424	169.018
2.37413	3.49549e-05	1.80424	169.018
2.37771	3.49566e-05	1.80424	169.018
2.38319	3.49592e-05	1.80424	169.018
2.39584	3.49654e-05	1.80424	169.018
2.41538	3.49752e-05	1.80424	169.018
2.41731	3.4976e-05	1.80424	169.018
2.41924	3.49769e-05	1.80424	169.018
2.42314	3.49787e-05	1.80424	169.018
2.4295	3.49818e-05	1.80424	169.018
2.43872	3.49863e-05	1.80424	169.018
2.452	3.49928e-05	1.80424	169.018
2.48571	3.50095e-05	1.80424	169.018
2.49057	3.50118e-05	1.80424	169.018
2.49544	3.50141e-05	1.80424	169.018
2.49993	3.50163e-05	1.80424	169.018
2.50635	3.50194e-05	1.80424	169.018
2.51888	3.50257e-05	1.80424	169.018
2.52406	3.50282e-05	1.80424	169.018
2.52924	3.50308e-05	1.80424	169.018
2.53394	3.5033e-05	1.80424	169.018
2.54106	3.50366e-05	1.80424	169.018
2.55194	3.50419e-05	1.80424	169.018
2.5713	3.50514e-05	1.80424	169.017
2.59079	3.50613e-05	1.80424	169.017
2.5931	3.50624e-05	1.80424	169.017
2.59542	3.50635e-05	1.80424	169.017
2.59882	3.50651e-05	1.80424	169.017
2.60701	3.50691e-05	1.80424	169.017
2.61712	3.50741e-05	1.80424	169.017
2.63258	3.5082e-05	1.80424	169.017
2.63596	3.50836e-05	1.80424	169.017
2.63935	3.50852e-05	1.80424	169.017
2.64378	3.50874e-05	1.80424	169.017
2.65325	3.50921e-05	1.80424	169.017
2.66563	3.50983e-05	1.80424	169.017
2.68059	3.51057e-05	1.80424	169.017
2.69474	3.51128e-05	1.80424	169.017
2.71335	3.51221e-05	1.80424	169.017
2.73752	3.51345e-05	1.80424	169.017
2.73889	3.51351e-05	1.80424	169.017
2.74026	3.51357e-05	1.80424	169.017
2.74382	3.51374e-05	1.80424	169.017
2.74895	3.514e-05	1.80424	169.017
2.75424	3.51426e-05	1.80424	169.017
2.76023	3.51456e-05	1.80424	169.017
2.77606	3.51536e-05	1.80424	169.016
2.78997	3.51607e-05	1.80424	169.016
2.7921	3.51617e-05	1.80424	169.016
2.79423	3.51628e-05	1.80424	169.016
2.79852	3.51649e-05	1.80424	169.016
2.80659	3.5169e-05	1.80424	169.016
2.81786	3.51746e-05	1.80424	169.016
2.82938	3.51805e-05	1.80424	169.016
2.84047	3.51861e-05	1.80424	169.016
2.84757	3.51897e-05	1.80424	169.016
2.85466	3.51933e-05	1.80424	169.016
2.8609	3.51964e-05	1.80424	169.016
2.87193	3.5202e-05	1.80424	169.016
2.88622	3.52093e-05	1.80424	169.016
2.91292	3.52226e-05	1.80424	169.016
2.94274	3.52378e-05	1.80424	169.016
2.96684	3.52505e-05	1.80424	169.015
2.9959	3.52654e-05	1.80424	169.015
3.02057	3.52777e-05	1.80424	169.015
3.0413	3.52886e-05	1.80424	169.015
3.05247	3.52944e-05	1.80424	169.015
3.05513	3.52957e-05	1.80424	169.015
3.0578	3.5297e-05	1.80424	169.015
3.06258	3.52994e-05	1.80424	169.015
3.06929	3.53029e-05	1.80424	169.015
3.0776	3.53072e-05	1.80424	169.015
3.09651	3.53172e-05	1.80424	169.015
3.09871	3.53182e-05	1.80424	169.015
3.10091	3.53193e-05	1.80424	169.015
3.10451	3.53211e-05	1.80424	169.015
3.1107	3.53243e-05	1.80424	169.015
3.11891	3.53285e-05	1.80424	169.015
3.1278	3.53331e-05	1.80424	169.015
3.13925	3.53391e-05	1.80424	169.015
3.14549	3.53424e-05	1.80424	169.015
3.15173	3.53456e-05	1.80424	169.014
3.15681	3.53482e-05	1.80424	169.014
3.16234	3.5351e-05	1.80424	169.014
3.17055	3.53553e-05	1.80424	169.014
3.18002	3.53602e-05	1.80424	169.014
3.18848	3.53646e-05	1.80424	169.014
3.19659	3.53688e-05	1.80424	169.014
3.2049	3.53732e-05	1.80424	169.014
3.2139	3.53779e-05	1.80424	169.014
3.22169	3.5382e-05	1.80424	169.014
3.23266	3.53878e-05	1.80424	169.014
3.23691	3.53899e-05	1.80424	169.014
3.24115	3.53921e-05	1.80424	169.014
3.246	3.53947e-05	1.80424	169.014
3.25237	3.5398e-05	1.80424	169.014
3.26009	3.5402e-05	1.80424	169.014
3.27114	3.54078e-05	1.80424	169.014
3.29196	3.54188e-05	1.80424	169.014
3.31732	3.54324e-05	1.80424	169.014
3.31976	3.54335e-05	1.80424	169.014
3.32221	3.54347e-05	1.80424	169.014
3.32809	3.54377e-05	1.80424	169.013
3.34189	3.5445e-05	1.80424	169.013
3.34778	3.54481e-05	1.80424	169.013
3.35367	3.54512e-05	1.80424	169.013
3.3591	3.54541e-05	1.80424	169.013
3.36594	3.54576e-05	1.80424	169.013
3.37732	3.54637e-05	1.80424	169.013
3.38928	3.54701e-05	1.80424	169.013
3.39255	3.54718e-05	1.80424	169.013
3.39582	3.54735e-05	1.80424	169.013
3.40085	3.54761e-05	1.80424	169.013
3.40758	3.54797e-05	1.80424	169.013
3.41674	3.54845e-05	1.80424	169.013
3.43455	3.54941e-05	1.80424	169.013
3.4447	3.54995e-05	1.80424	169.013
3.44874	3.55016e-05	1.80424	169.013
3.45278	3.55037e-05	1.80424	169.013
3.45786	3.55064e-05	1.80424	169.013
3.46402	3.55097e-05	1.80424	169.013
3.47338	3.55147e-05	1.80424	169.013
3.48885	3.5523e-05	1.80424	169.013
3.49216	3.55247e-05	1.80424	169.012
3.49548	3.55265e-05	1.80424	169.012
3.50041	3.55291e-05	1.80424	169.012
3.51258	3.55356e-05	1.80424	169.012
3.52417	3.55416e-05	1.80424	169.012
3.53116	3.55454e-05	1.80424	169.012
3.53816	3.55492e-05	1.80424	169.012
3.54436	3.55526e-05	1.80424	169.012
3.55155	3.55564e-05	1.80424	169.012
3.56215	3.55621e-05	1.80424	169.012
3.57731	3.55703e-05	1.80424	169.012
3.59227	3.55783e-05	1.80424	169.012
3.61108	3.55885e-05	1.80424	169.012
3.6148	3.55905e-05	1.80424	169.012
3.61852	3.55924e-05	1.80424	169.012
3.62311	3.55949e-05	1.80424	169.012
3.63823	3.5603e-05	1.80424	169.012
3.66037	3.56151e-05	1.80424	169.011
3.68862	3.56302e-05	1.80424	169.011
3.6915	3.56318e-05	1.80424	169.011
3.69437	3.56334e-05	1.80424	169.011
3.69812	3.56355e-05	1.80424	169.011
3.70844	3.56411e-05	1.80424	169.011
3.72775	3.56516e-05	1.80424	169.011
3.75208	3.5665e-05	1.80424	169.011
3.75596	3.5667e-05	1.80424	169.011
3.75985	3.56691e-05	1.80424	169.011
3.76503	3.56719e-05	1.80424	169.011
3.78022	3.56802e-05	1.80424	169.011
3.80132	3.56919e-05	1.80424	169.011
3.81617	3.56996e-05	1.80424	169.01
3.81803	3.57007e-05	1.80424	169.01
3.81989	3.57017e-05	1.80424	169.01
3.82525	3.57047e-05	1.80424	169.01
3.83861	3.57121e-05	1.80424	169.01
3.85565	3.57214e-05	1.80424	169.01
3.87595	3.57327e-05	1.80424	169.01
3.89559	3.57436e-05	1.80424	169.01
3.89831	3.5745e-05	1.80424	169.01
3.90103	3.57464e-05	1.80424	169.01
3.90624	3.57493e-05	1.80424	169.01
3.91198	3.57524e-05	1.80424	169.01
3.91823	3.57559e-05	1.80424	169.01
3.92524	3.57598e-05	1.80424	169.01
3.93617	3.57658e-05	1.80424	169.01
3.94982	3.57735e-05	1.80424	169.01
3.96171	3.57799e-05	1.80424	169.009
3.97299	3.57862e-05	1.80424	169.009
3.98656	3.57937e-05	1.80423	169.009
4.00002	3.58011e-05	1.80423	169.009
4.00287	3.58027e-05	1.80423	169.009
4.00573	3.58043e-05	1.80423	169.009
4.01097	3.58073e-05	1.80423	169.009
4.01964	3.58122e-05	1.80423	169.009
4.0291	3.58174e-05	1.80423	169.009
4.03965	3.58233e-05	1.80423	169.009
4.05349	3.5831e-05	1.80423	169.009
4.06675	3.58384e-05	1.80423	169.009
4.0749	3.58429e-05	1.80423	169.009
4.07814	3.58447e-05	1.80423	169.009
4.08137	3.58465e-05	1.80423	169.009
4.08535	3.58488e-05	1.80423	169.009
4.09308	3.58531e-05	1.80423	169.009
4.10242	3.58583e-05	1.80423	169.008
4.1123	3.58639e-05	1.80423	169.008
4.12394	3.58704e-05	1.80423	169.008
4.14068	3.58798e-05	1.80423	169.008
4.16346	3.58927e-05	1.80423	169.008
4.16662	3.58944e-05	1.80423	169.008
4.16978	3.58962e-05	1.80423	169.008
4.17389	3.58985e-05	1.80423	169.008
4.18134	3.59026e-05	1.80423	169.008
4.19121	3.59082e-05	1.80423	169.008
4.19743	3.59117e-05	1.80423	169.008
4.20366	3.59152e-05	1.80423	169.008
4.20948	3.59185e-05	1.80423	169.008
4.21545	3.59219e-05	1.80423	169.008
4.22452	3.5927e-05	1.80423	169.008
4.23887	3.59351e-05	1.80423	169.007
4.25206	3.59425e-05	1.80423	169.007
4.25514	3.59443e-05	1.80423	169.007
4.25822	3.59461e-05	1.80423	169.007
4.26155	3.5948e-05	1.80423	169.007
4.26851	3.5952e-05	1.80423	169.007
4.28429	3.59609e-05	1.80423	169.007
4.30438	3.59723e-05	1.80423	169.007
4.32365	3.59833e-05	1.80423	169.007
4.33023	3.5987e-05	1.80423	169.007
4.33681	3.59908e-05	1.80423	169.007
4.34214	3.59939e-05	1.80423	169.007
4.34785	3.59971e-05	1.80423	169.007
4.35646	3.6002e-05	1.80423	169.007
4.36948	3.60094e-05	1.80423	169.006
4.38407	3.60178e-05	1.80423	169.006
4.40384	3.60293e-05	1.80423	169.006
4.4252	3.60416e-05	1.80423	169.006
4.4301	3.60443e-05	1.80423	169.006
4.43499	3.60471e-05	1.80423	169.006
4.43972	3.60498e-05	1.80423	169.006
4.44811	3.60546e-05	1.80423	169.006
4.46084	3.60619e-05	1.80423	169.006
4.47843	3.6072e-05	1.80423	169.006
4.49413	3.60811e-05	1.80423	169.006
4.52641	3.60997e-05	1.80423	169.005
4.52929	3.61015e-05	1.80423	169.005
4.53218	3.61032e-05	1.80423	169.005
4.53902	3.61071e-05	1.80423	169.005
4.55598	3.61168e-05	1.80423	169.005
4.57268	3.61266e-05	1.80423	169.005
4.57974	3.61307e-05	1.80423	169.005
4.58681	3.61348e-05	1.80423	169.005
4.59419	3.61391e-05	1.80423	169.005
4.61087	3.61488e-05	1.80423	169.005
4.64324	3.61677e-05	1.80423	169.004
4.68268	3.61906e-05	1.80423	169.004
4.68551	3.61923e-05	1.80423	169.004
4.68835	3.61941e-05	1.80423	169.004
4.69168	3.6196e-05	1.80423	169.004
4.69954	3.62007e-05	1.80423	169.004
4.71184	3.62079e-05	1.80423	169.004
4.72804	3.62176e-05	1.80423	169.004
4.73137	3.62194e-05	1.80423	169.004
4.7347	3.62214e-05	1.80423	169.004
4.74111	3.62251e-05	1.80423	169.004
4.75005	3.62304e-05	1.80423	169.003
4.75908	3.62357e-05	1.80423	169.003
4.76844	3.62412e-05	1.80423	169.003
4.77985	3.62479e-05	1.80423	169.003
4.7959	3.62575e-05	1.80423	169.003
4.80243	3.62613e-05	1.80423	169.003
4.80897	3.62652e-05	1.80423	169.003
4.81437	3.62683e-05	1.80423	169.003
4.82127	3.62724e-05	1.80423	169.003
4.83137	3.62784e-05	1.80423	169.003
4.84374	3.62857e-05	1.80423	169.003
4.85945	3.6295e-05	1.80423	169.003
4.8791	3.63069e-05	1.80423	169.002
4.89635	3.6317e-05	1.80423	169.002
4.91688	3.63293e-05	1.80423	169.002
4.94115	3.63439e-05	1.80423	169.002
4.94498	3.63461e-05	1.80423	169.002
4.94881	3.63483e-05	1.80423	169.002
4.95402	3.63514e-05	1.80423	169.002
4.96273	3.63566e-05	1.80423	169.002
4.97939	3.63667e-05	1.80423	169.002
4.98841	3.63721e-05	1.80423	169.001
4.99744	3.63775e-05	1.80423	169.001
5.01118	3.63857e-05	1.80423	169.001
5.01545	3.63883e-05	1.80423	169.001
5.01973	3.63908e-05	1.80423	169.001
5.02423	3.63935e-05	1.80423	169.001
5.02976	3.63968e-05	1.80423	169.001
5.03967	3.64028e-05	1.80423	169.001
5.05627	3.64128e-05	1.80423	169.001
5.07993	3.6427e-05	1.80423	169.001
5.11227	3.64467e-05	1.80423	169
5.11779	3.645e-05	1.80423	169
5.1233	3.64533e-05	1.80423	169
5.12889	3.64567e-05	1.80423	169
5.13782	3.64621e-05	1.80423	169
5.14757	3.6468e-05	1.80423	169
5.15584	3.6473e-05	1.80423	169
5.16395	3.6478e-05	1.80423	169
5.18055	3.64881e-05	1.80423	169
5.20993	3.65061e-05	1.80423	169
5.24603	3.65285e-05	1.80423	168.999
5.24742	3.65292e-05	1.80423	168.999
5.24881	3.65299e-05	1.80423	168.999
5.25236	3.65319e-05	1.80423	168.999
5.25609	3.65341e-05	1.80423	168.999
5.2596	3.65362e-05	1.80423	168.999
5.26439	3.65392e-05	1.80423	168.999
5.27132	3.65434e-05	1.80423	168.999
5.28696	3.65531e-05	1.80423	168.999
5.30762	3.65659e-05	1.80423	168.999
5.31254	3.65688e-05	1.80423	168.999
5.31746	3.65718e-05	1.80423	168.999
5.32229	3.65747e-05	1.80423	168.999
5.33409	3.6582e-05	1.80423	168.998
5.34951	3.65916e-05	1.80423	168.998
5.35585	3.65955e-05	1.80423	168.998
5.3622	3.65994e-05	1.80423	168.998
5.36775	3.66028e-05	1.80423	168.998
5.37293	3.6606e-05	1.80423	168.998
5.37844	3.66094e-05	1.80423	168.998
5.38774	3.66151e-05	1.80423	168.998
5.3984	3.66217e-05	1.80423	168.998
5.41465	3.66317e-05	1.80423	168.998
5.41786	3.66337e-05	1.80423	168.998
5.42107	3.66357e-05	1.80423	168.998
5.4247	3.6638e-05	1.80423	168.998
5.43194	3.66425e-05	1.80423	168.997
5.44391	3.665e-05	1.80423	168.997
5.45816	3.66589e-05	1.80423	168.997
5.46254	3.66615e-05	1.80423	168.997
5.46691	3.66642e-05	1.80423	168.997
5.47182	3.66672e-05	1.80423	168.997
5.48142	3.66732e-05	1.80423	168.997
5.49713	3.6683e-05	1.80423	168.997
5.51557	3.66947e-05	1.80423	168.997
5.51765	3.66959e-05	1.80423	168.997
5.51972	3.66971e-05	1.80423	168.997
5.52361	3.66995e-05	1.80423	168.997
5.52926	3.6703e-05	1.80423	168.997
5.5435	3.67118e-05	1.80423	168.996
5.55861	3.67213e-05	1.80423	168.996
5.57427	3.67313e-05	1.80423	168.996
5.5932	3.6743e-05	1.80423	168.996
5.60307	3.67492e-05	1.80423	168.996
5.60924	3.67531e-05	1.80423	168.996
5.61541	3.6757e-05	1.80423	168.996
5.62499	3.6763e-05	1.80423	168.996
5.64109	3.67731e-05	1.80423	168.995
5.66371	3.67873e-05	1.80423	168.995
5.68768	3.68025e-05	1.80423	168.995
5.71102	3.68174e-05	1.80423	168.995
5.72899	3.68285e-05	1.80423	168.995
5.74695	3.684e-05	1.80423	168.994
5.75471	3.6845e-05	1.80423	168.994
5.76247	3.68499e-05	1.80423	168.994
5.76933	3.68543e-05	1.80423	168.994
5.77779	3.68597e-05	1.80423	168.994
5.78974	3.68673e-05	1.80423	168.994
5.8075	3.68786e-05	1.80423	168.994
5.83005	3.6893e-05	1.80423	168.994
5.85468	3.69088e-05	1.80423	168.993
5.86953	3.69184e-05	1.80423	168.993
5.87168	3.69197e-05	1.80423	168.993
5.87384	3.6921e-05	1.80423	168.993
5.87812	3.69237e-05	1.80423	168.993
5.89118	3.6932e-05	1.80423	168.993
5.90507	3.69409e-05	1.80423	168.993
5.90889	3.69434e-05	1.80423	168.993
5.9127	3.69459e-05	1.80423	168.993
5.91668	3.69485e-05	1.80423	168.993
5.92267	3.69523e-05	1.80423	168.993
5.93102	3.69577e-05	1.80423	168.993
5.94332	3.69657e-05	1.80423	168.992
5.95983	3.69762e-05	1.80423	168.992
5.98051	3.69895e-05	1.80423	168.992
6.00029	3.70024e-05	1.80423	168.992
6.02089	3.70159e-05	1.80423	168.992
6.02375	3.70177e-05	1.80423	168.992
6.02661	3.70195e-05	1.80423	168.992
6.0325	3.70232e-05	1.80423	168.992
6.03777	3.70266e-05	1.80423	168.992
6.04204	3.70294e-05	1.80423	168.991
6.04575	3.70318e-05	1.80423	168.991
6.04943	3.70342e-05	1.80423	168.991
6.05434	3.70374e-05	1.80423	168.991
6.06085	3.70416e-05	1.80423	168.991
6.07339	3.70498e-05	1.80423	168.991
6.09249	3.70622e-05	1.80423	168.991
6.09996	3.70671e-05	1.80423	168.991
6.10586	3.70709e-05	1.80423	168.991
6.11176	3.70748e-05	1.80423	168.991
6.11705	3.70782e-05	1.80423	168.991
6.12321	3.70822e-05	1.80423	168.991
6.13748	3.70916e-05	1.80423	168.99
6.15515	3.71033e-05	1.80423	168.99
6.15769	3.71048e-05	1.80423	168.99
6.16023	3.71064e-05	1.80423	168.99
6.16372	3.71087e-05	1.80423	168.99
6.16756	3.71112e-05	1.80423	168.99
6.17248	3.71144e-05	1.80423	168.99
6.18149	3.71203e-05	1.80423	168.99
6.1927	3.71276e-05	1.80423	168.99
6.20701	3.71371e-05	1.80423	168.99
6.21033	3.71393e-05	1.80423	168.99
6.21365	3.71414e-05	1.80423	168.99
6.21916	3.7145e-05	1.80423	168.99
6.22658	3.71499e-05	1.80423	168.99
6.23578	3.7156e-05	1.80423	168.989
6.24507	3.71621e-05	1.80423	168.989
6.25275	3.7167e-05	1.80423	168.989
6.25899	3.71711e-05	1.80423	168.989
6.26522	3.71753e-05	1.80423	168.989
6.27061	3.71788e-05	1.80423	168.989
6.27641	3.71827e-05	1.80423	168.989
6.28501	3.71884e-05	1.80423	168.989
6.29507	3.71951e-05	1.80423	168.989
6.31499	3.72084e-05	1.80423	168.989
6.31716	3.72098e-05	1.80423	168.989
6.31932	3.72111e-05	1.80423	168.989
6.32237	3.72131e-05	1.80423	168.989
6.32668	3.72159e-05	1.80423	168.988
6.33534	3.72217e-05	1.80423	168.988
6.34871	3.72305e-05	1.80423	168.988
6.36809	3.72434e-05	1.80423	168.988
6.39107	3.72588e-05	1.80423	168.988
6.39781	3.72632e-05	1.80423	168.988
6.40313	3.72667e-05	1.80423	168.988
6.40845	3.72703e-05	1.80423	168.988
6.41338	3.72735e-05	1.80423	168.988
6.41901	3.72773e-05	1.80423	168.987
6.43206	3.72859e-05	1.80423	168.987
6.44708	3.72959e-05	1.80423	168.987
6.45036	3.72981e-05	1.80423	168.987
6.45364	3.73003e-05	1.80423	168.987
6.45729	3.73028e-05	1.80423	168.987
6.46368	3.73071e-05	1.80423	168.987
6.47214	3.73127e-05	1.80423	168.987
6.48841	3.73236e-05	1.80423	168.987
6.50413	3.7334e-05	1.80423	168.987
6.51985	3.73448e-05	1.80423	168.986
6.52285	3.73468e-05	1.80423	168.986
6.52586	3.73488e-05	1.80423	168.986
6.53074	3.73521e-05	1.80423	168.986
6.53915	3.73577e-05	1.80423	168.986
6.55006	3.7365e-05	1.80423	168.986
6.56955	3.73781e-05	1.80423	168.986
6.5894	3.73914e-05	1.80423	168.986
6.60925	3.7405e-05	1.80423	168.985
6.61482	3.74088e-05	1.80423	168.985
6.6204	3.74125e-05	1.80423	168.985
6.62529	3.74158e-05	1.80423	168.985
6.63074	3.74195e-05	1.80423	168.985
6.63682	3.74236e-05	1.80423	168.985
6.6447	3.74289e-05	1.80423	168.985
6.65836	3.74382e-05	1.80423	168.985
6.66182	3.74405e-05	1.80423	168.985
6.66529	3.74429e-05	1.80423	168.985
6.66977	3.74459e-05	1.80423	168.985
6.68122	3.74537e-05	1.80423	168.985
6.69479	3.74629e-05	1.80423	168.984
6.70869	3.74723e-05	1.80423	168.984
6.72081	3.74806e-05	1.80423	168.984
6.72791	3.74854e-05	1.80423	168.984
6.73501	3.74903e-05	1.80423	168.984
6.74104	3.74944e-05	1.80423	168.984
6.74663	3.74982e-05	1.80423	168.984
6.75395	3.75032e-05	1.80423	168.984
6.76668	3.7512e-05	1.80423	168.984
6.78239	3.75227e-05	1.80423	168.983
6.79752	3.7533e-05	1.80423	168.983
6.81884	3.75476e-05	1.80423	168.983
6.84397	3.75651e-05	1.80423	168.983
6.84523	3.75659e-05	1.80423	168.983
6.84649	3.75667e-05	1.80423	168.983
6.84921	3.75685e-05	1.80423	168.983
6.85298	3.7571e-05	1.80423	168.983
6.85799	3.75744e-05	1.80423	168.982
6.86369	3.75784e-05	1.80423	168.982
6.87071	3.75832e-05	1.80423	168.982
6.87871	3.75888e-05	1.80423	168.982
6.88683	3.75944e-05	1.80423	168.982
6.89437	3.75996e-05	1.80423	168.982
6.90102	3.76041e-05	1.80423	168.982
6.90741	3.76085e-05	1.80423	168.982
6.91617	3.76146e-05	1.80423	168.982
6.92596	3.76213e-05	1.80423	168.982
6.93769	3.76295e-05	1.80423	168.982
6.94424	3.76341e-05	1.80423	168.981
6.95079	3.76386e-05	1.80423	168.981
6.95635	3.76424e-05	1.80423	168.981
6.96157	3.7646e-05	1.80423	168.981
6.967	3.76498e-05	1.80423	168.981
6.9728	3.76538e-05	1.80423	168.981
6.98111	3.76595e-05	1.80423	168.981
6.99715	3.76706e-05	1.80423	168.981
7.00861	3.76786e-05	1.80423	168.981
7.01535	3.76833e-05	1.80423	168.981
7.02209	3.7688e-05	1.80423	168.981
7.02859	3.76926e-05	1.80423	168.98
7.03813	3.76992e-05	1.80423	168.98
7.05383	3.77101e-05	1.80423	168.98
7.07577	3.77255e-05	1.80423	168.98
7.0791	3.77278e-05	1.80423	168.98
7.08243	3.77301e-05	1.80423	168.98
7.08625	3.77328e-05	1.80423	168.98
7.09229	3.7737e-05	1.80423	168.98
7.10953	3.77492e-05	1.80423	168.979
7.11205	3.77509e-05	1.80423	168.979
7.11458	3.77526e-05	1.80423	168.979
7.11881	3.77556e-05	1.80423	168.979
7.12737	3.77615e-05	1.80423	168.979
7.14185	3.77717e-05	1.80423	168.979
7.1663	3.77889e-05	1.80423	168.979
7.17365	3.77941e-05	1.80423	168.979
7.181	3.77992e-05	1.80423	168.979
7.18718	3.78036e-05	1.80423	168.979
7.19343	3.7808e-05	1.80423	168.978
7.19987	3.78125e-05	1.80423	168.978
7.21313	3.78219e-05	1.80423	168.978
7.23185	3.78351e-05	1.80423	168.978
7.25073	3.78484e-05	1.80423	168.978
7.27074	3.78625e-05	1.80423	168.977
7.29075	3.78768e-05	1.80423	168.977
7.32194	3.78992e-05	1.80423	168.977
7.34696	3.79165e-05	1.80423	168.977
7.34974	3.79186e-05	1.80423	168.977
7.35251	3.79206e-05	1.80423	168.976
7.35552	3.79227e-05	1.80423	168.976
7.35963	3.79257e-05	1.80423	168.976
7.37241	3.79349e-05	1.80423	168.976
7.38495	3.79438e-05	1.80423	168.976
7.39612	3.79518e-05	1.80423	168.976
7.40119	3.79554e-05	1.80423	168.976
7.40626	3.7959e-05	1.80423	168.976
7.41245	3.79634e-05	1.80423	168.976
7.42015	3.79689e-05	1.80423	168.976
7.43444	3.79791e-05	1.80423	168.975
7.4507	3.79907e-05	1.80423	168.975
7.46696	3.80024e-05	1.80423	168.975
7.48687	3.80169e-05	1.80423	168.975
7.49274	3.80211e-05	1.80423	168.975
7.49862	3.80253e-05	1.80423	168.975
7.50372	3.80289e-05	1.80423	168.975
7.50945	3.8033e-05	1.80423	168.974
7.526	3.8045e-05	1.80423	168.974
7.53029	3.80481e-05	1.80423	168.974
7.53458	3.80512e-05	1.80423	168.974
7.53906	3.80544e-05	1.80423	168.974
7.55706	3.80674e-05	1.80423	168.974
7.58053	3.80844e-05	1.80423	168.974
7.60306	3.81008e-05	1.80423	168.973
7.60534	3.81023e-05	1.80423	168.973
7.60763	3.8104e-05	1.80423	168.973
7.6138	3.81084e-05	1.80423	168.973
7.62935	3.81198e-05	1.80423	168.973
7.64612	3.81319e-05	1.80423	168.973
7.66401	3.81449e-05	1.80423	168.972
7.69019	3.8164e-05	1.80423	168.972
7.71723	3.81837e-05	1.80423	168.972
7.7451	3.82042e-05	1.80423	168.971
7.77501	3.82259e-05	1.80423	168.971
7.77702	3.82275e-05	1.80423	168.971
7.77902	3.8229e-05	1.80423	168.971
7.78186	3.82311e-05	1.80423	168.971
7.78631	3.82344e-05	1.80423	168.971
7.79429	3.82403e-05	1.80423	168.971
7.80947	3.82513e-05	1.80423	168.971
7.81329	3.82541e-05	1.80423	168.971
7.8171	3.8257e-05	1.80423	168.97
7.82128	3.82601e-05	1.80423	168.97
7.83029	3.82667e-05	1.80423	168.97
7.84384	3.82767e-05	1.80423	168.97
7.85206	3.82828e-05	1.80423	168.97
7.85861	3.82876e-05	1.80423	168.97
7.86517	3.82924e-05	1.80423	168.97
7.87119	3.82969e-05	1.80423	168.97
7.87742	3.83015e-05	1.80423	168.97
7.88384	3.83062e-05	1.80423	168.97
7.89019	3.83109e-05	1.80423	168.969
7.89929	3.83176e-05	1.80423	168.969
7.91663	3.83305e-05	1.80423	168.969
7.92081	3.83336e-05	1.80423	168.969
7.925	3.83366e-05	1.80423	168.969
7.93292	3.83425e-05	1.80423	168.969
7.95175	3.83566e-05	1.80423	168.969
7.95478	3.83588e-05	1.80423	168.969
7.95781	3.8361e-05	1.80423	168.969
7.96161	3.83638e-05	1.80423	168.969
7.96751	3.83682e-05	1.80423	168.968
7.97467	3.83735e-05	1.80423	168.968
7.98243	3.83792e-05	1.80423	168.968
7.99431	3.83881e-05	1.80423	168.968
8.01018	3.84001e-05	1.80423	168.968
8.01331	3.84023e-05	1.80423	168.968
8.01643	3.84046e-05	1.80423	168.968
8.02086	3.84079e-05	1.80423	168.968
8.02586	3.84116e-05	1.80423	168.968
8.03414	3.84178e-05	1.80423	168.968
8.04621	3.84268e-05	1.80423	168.967
8.05817	3.84358e-05	1.80423	168.967
8.0714	3.84458e-05	1.80423	168.967
8.08225	3.84538e-05	1.80423	168.967
8.0911	3.84604e-05	1.80423	168.967
8.10818	3.84733e-05	1.80423	168.967
8.12859	3.84886e-05	1.80423	168.966
8.15282	3.85071e-05	1.80423	168.966
8.1542	3.8508e-05	1.80423	168.966
8.15559	3.8509e-05	1.80423	168.966
8.1593	3.85117e-05	1.80423	168.966
8.17041	3.852e-05	1.80423	168.966
8.18506	3.85311e-05	1.80423	168.965
8.2021	3.85439e-05	1.80423	168.965
8.20656	3.85473e-05	1.80423	168.965
8.21103	3.85507e-05	1.80423	168.965
8.21772	3.85557e-05	1.80423	168.965
8.23195	3.85666e-05	1.80423	168.965
8.24552	3.85768e-05	1.80423	168.965
8.25686	3.85854e-05	1.80423	168.964
8.27631	3.86003e-05	1.80423	168.964
8.27841	3.86018e-05	1.80423	168.964
8.2805	3.86034e-05	1.80423	168.964
8.28448	3.86064e-05	1.80423	168.964
8.29097	3.86113e-05	1.80423	168.964
8.29983	3.8618e-05	1.80423	168.964
8.31151	3.86269e-05	1.80423	168.964
8.32978	3.86408e-05	1.80423	168.963
8.36009	3.86638e-05	1.80423	168.963
8.36241	3.86657e-05	1.80423	168.963
8.36472	3.86675e-05	1.80423	168.963
8.36928	3.8671e-05	1.80423	168.963
8.37437	3.86749e-05	1.80423	168.963
8.38367	3.8682e-05	1.80423	168.963
8.39866	3.86934e-05	1.80423	168.962
8.41645	3.8707e-05	1.80423	168.962
8.42037	3.87101e-05	1.80423	168.962
8.42429	3.87131e-05	1.80423	168.962
8.42906	3.87168e-05	1.80423	168.962
8.445	3.8729e-05	1.80423	168.962
8.46617	3.87453e-05	1.80423	168.961
8.49111	3.87648e-05	1.80423	168.961
8.49281	3.8766e-05	1.80423	168.961
8.49452	3.87672e-05	1.80423	168.961
8.49783	3.87697e-05	1.80423	168.961
8.5022	3.8773e-05	1.80423	168.961
8.51013	3.87791e-05	1.80423	168.961
8.52283	3.8789e-05	1.80423	168.961
8.52946	3.87941e-05	1.80423	168.961
8.53608	3.87992e-05	1.80423	168.96
8.54178	3.88035e-05	1.80423	168.96
8.54718	3.88077e-05	1.80423	168.96
8.55688	3.88152e-05	1.80423	168.96
8.57447	3.8829e-05	1.80423	168.96
8.57998	3.88332e-05	1.80423	168.96
8.58548	3.88374e-05	1.80423	168.96
8.59042	3.88412e-05	1.80423	168.96
8.59568	3.88453e-05	1.80423	168.96
8.60197	3.88502e-05	1.80423	168.959
8.60955	3.8856e-05	1.80423	168.959
8.61906	3.88634e-05	1.80423	168.959
8.63306	3.88742e-05	1.80423	168.959
8.64269	3.88817e-05	1.80423	168.959
8.64569	3.88841e-05	1.80423	168.959
8.64868	3.88864e-05	1.80423	168.959
8.65278	3.88897e-05	1.80423	168.959
8.66328	3.88979e-05	1.80423	168.959
8.67709	3.89086e-05	1.80423	168.958
8.69276	3.89209e-05	1.80423	168.958
8.72197	3.89441e-05	1.80423	168.958
8.72427	3.89457e-05	1.80423	168.958
8.72658	3.89475e-05	1.80423	168.958
8.7301	3.89501e-05	1.80423	168.958
8.73574	3.89545e-05	1.80423	168.957
8.74387	3.89608e-05	1.80423	168.957
8.75579	3.89702e-05	1.80423	168.957
8.77167	3.89827e-05	1.80423	168.957
8.79597	3.90017e-05	1.80423	168.957
8.80057	3.90053e-05	1.80423	168.957
8.80517	3.9009e-05	1.80423	168.956
8.81039	3.90131e-05	1.80423	168.956
8.81853	3.90195e-05	1.80423	168.956
8.83178	3.903e-05	1.80423	168.956
8.84668	3.90418e-05	1.80423	168.956
8.8488	3.90434e-05	1.80423	168.956
8.85092	3.90451e-05	1.80423	168.956
8.85547	3.90486e-05	1.80423	168.956
8.862	3.90538e-05	1.80423	168.956
8.86865	3.90591e-05	1.80423	168.956
8.87512	3.90642e-05	1.80423	168.955
8.88115	3.90689e-05	1.80423	168.955
8.88716	3.90737e-05	1.80423	168.955
8.90036	3.90841e-05	1.80423	168.955
8.91843	3.90985e-05	1.80423	168.955
8.93585	3.91122e-05	1.80423	168.954
8.95327	3.9126e-05	1.80423	168.954
8.96804	3.91379e-05	1.80423	168.954
8.98597	3.91523e-05	1.80423	168.954
8.99316	3.9158e-05	1.80423	168.954
9.00036	3.91636e-05	1.80423	168.953
9.00687	3.91688e-05	1.80423	168.953
9.01378	3.91743e-05	1.80423	168.953
9.02194	3.91808e-05	1.80423	168.953
9.03307	3.91897e-05	1.80423	168.953
9.05384	3.92063e-05	1.80423	168.953
9.08105	3.92282e-05	1.80423	168.952
9.10511	3.92478e-05	1.80423	168.952
9.12623	3.92639e-05	1.80423	168.952
9.12761	3.92652e-05	1.80423	168.952
9.129	3.92664e-05	1.80423	168.952
9.13237	3.92692e-05	1.80423	168.951
9.13772	3.92736e-05	1.80423	168.951
9.14347	3.92782e-05	1.80423	168.951
9.15076	3.92841e-05	1.80423	168.951
9.16516	3.92958e-05	1.80423	168.951
9.18902	3.9315e-05	1.80423	168.951
9.21551	3.93365e-05	1.80423	168.95
9.23898	3.93554e-05	1.80423	168.95
9.25587	3.9369e-05	1.80423	168.95
9.27276	3.93828e-05	1.80423	168.949
9.29457	3.94005e-05	1.80423	168.949
9.30876	3.94119e-05	1.80423	168.949
9.31304	3.94155e-05	1.80423	168.949
9.31733	3.9419e-05	1.80423	168.949
9.32238	3.94232e-05	1.80423	168.948
9.331	3.94302e-05	1.80423	168.948
9.34767	3.94439e-05	1.80423	168.948
9.36491	3.94579e-05	1.80423	168.948
9.38629	3.94753e-05	1.80423	168.947
9.41067	3.94953e-05	1.80423	168.947
9.44143	3.95209e-05	1.80423	168.947
9.44317	3.95222e-05	1.80423	168.947
9.44491	3.95235e-05	1.80423	168.947
9.44682	3.95251e-05	1.80423	168.946
9.45202	3.95292e-05	1.80423	168.946
9.46027	3.95359e-05	1.80423	168.946
9.466	3.95407e-05	1.80423	168.946
9.47173	3.95454e-05	1.80423	168.946
9.47845	3.95509e-05	1.80423	168.946
9.49014	3.95606e-05	1.80423	168.946
9.50654	3.95741e-05	1.80423	168.946
9.52971	3.95935e-05	1.80423	168.945
9.55289	3.96123e-05	1.80423	168.945
9.55575	3.96147e-05	1.80423	168.945
9.55862	3.96171e-05	1.80423	168.945
9.56362	3.96213e-05	1.80423	168.945
9.56975	3.96263e-05	1.80423	168.944
9.57608	3.96316e-05	1.80423	168.944
9.58293	3.96372e-05	1.80423	168.944
9.60005	3.96515e-05	1.80423	168.944
9.62037	3.96683e-05	1.80423	168.944
9.64251	3.96866e-05	1.80423	168.943
9.6585	3.97e-05	1.80423	168.943
9.67075	3.97104e-05	1.80423	168.943
9.683	3.97205e-05	1.80423	168.943
9.69391	3.97296e-05	1.80423	168.942
9.7048	3.97386e-05	1.80423	168.942
9.7144	3.97467e-05	1.80423	168.942
9.72244	3.97534e-05	1.80423	168.942
9.7297	3.97595e-05	1.80423	168.942
9.74223	3.97701e-05	1.80423	168.942
9.75605	3.97816e-05	1.80423	168.941
9.76825	3.97918e-05	1.80423	168.941
9.78345	3.98046e-05	1.80423	168.941
9.79894	3.98177e-05	1.80423	168.941
9.81759	3.98332e-05	1.80423	168.94
9.84048	3.98526e-05	1.80423	168.94
9.86434	3.98726e-05	1.80423	168.94
9.8671	3.9875e-05	1.80423	168.94
9.86986	3.98774e-05	1.80423	168.94
9.87427	3.98812e-05	1.80423	168.939
9.88018	3.98862e-05	1.80423	168.939
9.89459	3.98983e-05	1.80423	168.939
9.91072	3.99119e-05	1.80423	168.939
9.92521	3.99242e-05	1.80423	168.939
9.93764	3.99349e-05	1.80423	168.938
9.95592	3.99504e-05	1.80423	168.938
9.95862	3.99527e-05	1.80423	168.938
9.96131	3.99549e-05	1.80423	168.938
9.96528	3.99583e-05	1.80423	168.938
9.97116	3.99633e-05	1.80423	168.938
9.98107	3.99717e-05	1.80423	168.938
9.99289	3.99817e-05	1.80423	168.937
9.99711	3.99853e-05	1.80423	168.937
10.0013	3.99889e-05	1.80423	168.937
10.0073	3.9994e-05	1.80423	168.937
10.0141	3.99998e-05	1.80423	168.937
10.0293	4.00128e-05	1.80423	168.937
10.0498	4.00302e-05	1.80423	168.936
10.0671	4.0045e-05	1.80423	168.936
10.0841	4.00597e-05	1.80423	168.936
10.0987	4.00722e-05	1.80423	168.936
10.1138	4.00851e-05	1.80423	168.935
10.1261	4.00956e-05	1.80423	168.935
10.1291	4.00982e-05	1.80423	168.935
10.132	4.01008e-05	1.80423	168.935
10.137	4.01051e-05	1.80423	168.935
10.1436	4.01107e-05	1.80423	168.935
10.1589	4.01239e-05	1.80423	168.935
10.17	4.01334e-05	1.80423	168.934
10.1751	4.01379e-05	1.80423	168.934
10.1802	4.01423e-05	1.80423	168.934
10.1864	4.01477e-05	1.80423	168.934
10.1979	4.01576e-05	1.80423	168.934
10.2102	4.01682e-05	1.80423	168.934
10.2206	4.01772e-05	1.80423	168.933
10.2246	4.01807e-05	1.80423	168.933
10.2287	4.01841e-05	1.80423	168.933
10.2334	4.01882e-05	1.80423	168.933
10.2415	4.01952e-05	1.80423	168.933
10.2545	4.02065e-05	1.80422	168.933
10.262	4.0213e-05	1.80422	168.933
10.2695	4.02195e-05	1.80422	168.933
10.2758	4.02249e-05	1.80422	168.933
10.2828	4.0231e-05	1.80422	168.932
10.2906	4.02378e-05	1.80422	168.932
10.2979	4.02442e-05	1.80422	168.932
10.3041	4.02495e-05	1.80422	168.932
10.3101	4.02547e-05	1.80422	168.932
10.3174	4.02611e-05	1.80422	168.932
10.3248	4.02676e-05	1.80422	168.932
10.3315	4.02734e-05	1.80422	168.932
10.3377	4.02787e-05	1.80422	168.931
10.3439	4.02842e-05	1.80422	168.931
10.3554	4.02942e-05	1.80422	168.931
10.3731	4.03097e-05	1.80422	168.931
10.399	4.03325e-05	1.80422	168.93
10.4199	4.03508e-05	1.80422	168.93
10.4382	4.03663e-05	1.80422	168.93
10.4405	4.03684e-05	1.80422	168.93
10.4428	4.03705e-05	1.80422	168.93
10.4448	4.03723e-05	1.80422	168.93
10.4479	4.0375e-05	1.80422	168.929
10.4598	4.03856e-05	1.80422	168.929
10.4799	4.04031e-05	1.80422	168.929
10.5114	4.0431e-05	1.80422	168.928
10.5252	4.04429e-05	1.80422	168.928
10.5319	4.04489e-05	1.80422	168.928
10.5387	4.04549e-05	1.80422	168.928
10.5463	4.04617e-05	1.80422	168.928
10.557	4.04712e-05	1.80422	168.928
10.5683	4.04812e-05	1.80422	168.927
10.5763	4.04883e-05	1.80422	168.927
10.5813	4.04927e-05	1.80422	168.927
10.5863	4.04971e-05	1.80422	168.927
10.5914	4.05016e-05	1.80422	168.927
10.5976	4.0507e-05	1.80422	168.927
10.6112	4.05191e-05	1.80422	168.927
10.6275	4.05335e-05	1.80422	168.926
10.651	4.05547e-05	1.80422	168.926
10.6531	4.05565e-05	1.80422	168.926
10.6552	4.05583e-05	1.80422	168.926
10.6576	4.05604e-05	1.80422	168.926
10.6608	4.05632e-05	1.80422	168.926
10.6664	4.05681e-05	1.80422	168.926
10.676	4.05767e-05	1.80422	168.925
10.6882	4.05875e-05	1.80422	168.925
10.6995	4.05975e-05	1.80422	168.925
10.705	4.06025e-05	1.80422	168.925
10.7106	4.06075e-05	1.80422	168.925
10.7156	4.0612e-05	1.80422	168.925
10.7255	4.06209e-05	1.80422	168.924
10.74	4.06338e-05	1.80422	168.924
10.7579	4.065e-05	1.80422	168.924
10.7609	4.06526e-05	1.80422	168.924
10.7638	4.06552e-05	1.80422	168.924
10.7679	4.06587e-05	1.80422	168.924
10.7753	4.06654e-05	1.80422	168.924
10.7877	4.06766e-05	1.80422	168.923
10.7952	4.06833e-05	1.80422	168.923
10.801	4.06885e-05	1.80422	168.923
10.8069	4.06938e-05	1.80422	168.923
10.8125	4.06988e-05	1.80422	168.923
10.8189	4.07045e-05	1.80422	168.923
10.826	4.07109e-05	1.80422	168.923
10.8334	4.07175e-05	1.80422	168.922
10.8433	4.07264e-05	1.80422	168.922
10.8521	4.07344e-05	1.80422	168.922
10.8594	4.0741e-05	1.80422	168.922
10.8695	4.07501e-05	1.80422	168.922
10.8785	4.07582e-05	1.80422	168.922
10.8875	4.07663e-05	1.80422	168.921
10.9012	4.07787e-05	1.80422	168.921
10.9173	4.07934e-05	1.80422	168.921
10.9352	4.08094e-05	1.80422	168.921
10.9586	4.08306e-05	1.80422	168.92
10.9806	4.08505e-05	1.80422	168.92
10.9833	4.0853e-05	1.80422	168.92
10.986	4.08556e-05	1.80422	168.92
10.9905	4.08596e-05	1.80422	168.92
11.0006	4.08688e-05	1.80422	168.919
11.0148	4.08816e-05	1.80422	168.919
11.027	4.08929e-05	1.80422	168.919
11.0301	4.08957e-05	1.80422	168.919
11.0332	4.08985e-05	1.80422	168.919
11.0386	4.09035e-05	1.80422	168.919
11.0486	4.09126e-05	1.80422	168.918
11.0586	4.09218e-05	1.80422	168.918
11.0671	4.09295e-05	1.80422	168.918
11.074	4.09358e-05	1.80422	168.918
11.08	4.09412e-05	1.80422	168.918
11.0854	4.09462e-05	1.80422	168.918
11.0911	4.09513e-05	1.80422	168.918
11.0986	4.09583e-05	1.80422	168.918
11.1072	4.09661e-05	1.80422	168.917
11.1201	4.09778e-05	1.80422	168.917
11.134	4.09906e-05	1.80422	168.917
11.151	4.10062e-05	1.80422	168.917
11.156	4.10108e-05	1.80422	168.916
11.161	4.10154e-05	1.80422	168.916
11.1664	4.10204e-05	1.80422	168.916
11.1738	4.10272e-05	1.80422	168.916
11.1827	4.10354e-05	1.80422	168.916
11.1878	4.10401e-05	1.80422	168.916
11.1929	4.10448e-05	1.80422	168.916
11.1979	4.10494e-05	1.80422	168.916
11.2036	4.10546e-05	1.80422	168.916
11.2109	4.10613e-05	1.80422	168.915
11.2311	4.10801e-05	1.80422	168.915
11.2584	4.11051e-05	1.80422	168.914
11.283	4.11279e-05	1.80422	168.914
11.2955	4.11394e-05	1.80422	168.914
11.2978	4.11416e-05	1.80422	168.914
11.3001	4.11437e-05	1.80422	168.914
11.3028	4.11462e-05	1.80422	168.914
11.3096	4.11526e-05	1.80422	168.913
11.3197	4.1162e-05	1.80422	168.913
11.3256	4.11675e-05	1.80422	168.913
11.3315	4.11729e-05	1.80422	168.913
11.3369	4.1178e-05	1.80422	168.913
11.3426	4.11832e-05	1.80422	168.913
11.351	4.11911e-05	1.80422	168.913
11.3644	4.12035e-05	1.80422	168.912
11.3797	4.12178e-05	1.80422	168.912
11.3933	4.12305e-05	1.80422	168.912
11.405	4.12414e-05	1.80422	168.912
11.4122	4.12481e-05	1.80422	168.911
11.4193	4.12548e-05	1.80422	168.911
11.4255	4.12605e-05	1.80422	168.911
11.4316	4.12662e-05	1.80422	168.911
11.4396	4.12736e-05	1.80422	168.911
11.4484	4.12819e-05	1.80422	168.911
11.458	4.1291e-05	1.80422	168.911
11.4691	4.13013e-05	1.80422	168.91
11.4807	4.13121e-05	1.80422	168.91
11.4969	4.13272e-05	1.80422	168.91
11.5014	4.13315e-05	1.80422	168.91
11.5059	4.13358e-05	1.80422	168.91
11.5104	4.134e-05	1.80422	168.91
11.5158	4.13451e-05	1.80422	168.909
11.5259	4.13546e-05	1.80422	168.909
11.5441	4.13716e-05	1.80422	168.909
11.5636	4.13902e-05	1.80422	168.909
11.5941	4.14192e-05	1.80422	168.908
11.5955	4.14203e-05	1.80422	168.908
11.5968	4.14215e-05	1.80422	168.908
11.6006	4.14249e-05	1.80422	168.908
11.6054	4.14295e-05	1.80422	168.908
11.6153	4.14388e-05	1.80422	168.907
11.626	4.1449e-05	1.80422	168.907
11.6386	4.14611e-05	1.80422	168.907
11.643	4.14651e-05	1.80422	168.907
11.6473	4.14692e-05	1.80422	168.907
11.6517	4.14734e-05	1.80422	168.907
11.662	4.14832e-05	1.80422	168.907
11.6748	4.14953e-05	1.80422	168.906
11.6926	4.15122e-05	1.80422	168.906
11.7083	4.15271e-05	1.80422	168.906
11.7163	4.15346e-05	1.80422	168.905
11.7225	4.15406e-05	1.80422	168.905
11.7288	4.15467e-05	1.80422	168.905
11.7377	4.15552e-05	1.80422	168.905
11.7458	4.15628e-05	1.80422	168.905
11.7544	4.15711e-05	1.80422	168.905
11.7617	4.1578e-05	1.80422	168.905
11.7705	4.15865e-05	1.80422	168.904
11.7754	4.15912e-05	1.80422	168.904
11.7803	4.15959e-05	1.80422	168.904
11.7851	4.16004e-05	1.80422	168.904
11.7911	4.16061e-05	1.80422	168.904
11.8005	4.16152e-05	1.80422	168.904
11.812	4.16262e-05	1.80422	168.904
11.8157	4.16297e-05	1.80422	168.903
11.8194	4.16332e-05	1.80422	168.903
11.8241	4.16377e-05	1.80422	168.903
11.8325	4.16458e-05	1.80422	168.903
11.8454	4.16582e-05	1.80422	168.903
11.8615	4.16735e-05	1.80422	168.903
11.8804	4.16916e-05	1.80422	168.902
11.8826	4.16938e-05	1.80422	168.902
11.8848	4.1696e-05	1.80422	168.902
11.8877	4.16988e-05	1.80422	168.902
11.8968	4.17075e-05	1.80422	168.902
11.9137	4.1724e-05	1.80422	168.901
11.9162	4.17264e-05	1.80422	168.901
11.9187	4.17287e-05	1.80422	168.901
11.9221	4.1732e-05	1.80422	168.901
11.9297	4.17393e-05	1.80422	168.901
11.9412	4.17503e-05	1.80422	168.901
11.9596	4.17683e-05	1.80422	168.901
11.9614	4.177e-05	1.80422	168.9
11.9632	4.17717e-05	1.80422	168.9
11.9687	4.17769e-05	1.80422	168.9
11.9768	4.17848e-05	1.80422	168.9
11.9859	4.17936e-05	1.80422	168.9
11.994	4.18014e-05	1.80422	168.9
12.0055	4.18125e-05	1.80422	168.9
12.0158	4.18225e-05	1.80422	168.899
12.028	4.18344e-05	1.80422	168.899
12.0394	4.18454e-05	1.80422	168.899
12.0499	4.18557e-05	1.80422	168.899
12.0599	4.18654e-05	1.80422	168.898
12.0696	4.18748e-05	1.80422	168.898
12.0829	4.18878e-05	1.80422	168.898
12.1084	4.1913e-05	1.80422	168.897
12.1105	4.19149e-05	1.80422	168.897
12.1125	4.19168e-05	1.80422	168.897
12.1161	4.19203e-05	1.80422	168.897
12.1214	4.19254e-05	1.80422	168.897
12.13	4.19337e-05	1.80422	168.897
12.1509	4.19541e-05	1.80422	168.897
12.1553	4.19585e-05	1.80422	168.896
12.1597	4.19628e-05	1.80422	168.896
12.164	4.1967e-05	1.80422	168.896
12.1695	4.19724e-05	1.80422	168.896
12.1759	4.19786e-05	1.80422	168.896
12.1897	4.19921e-05	1.80422	168.896
12.2062	4.20083e-05	1.80422	168.895
12.2098	4.20118e-05	1.80422	168.895
12.2133	4.20154e-05	1.80422	168.895
12.2182	4.20202e-05	1.80422	168.895
12.2282	4.20301e-05	1.80422	168.895
12.2392	4.2041e-05	1.80422	168.895
12.2489	4.20505e-05	1.80422	168.895
12.2572	4.20586e-05	1.80422	168.894
12.2651	4.20664e-05	1.80422	168.894
12.2707	4.20719e-05	1.80422	168.894
12.2763	4.20774e-05	1.80422	168.894
12.2816	4.20826e-05	1.80422	168.894
12.2936	4.20945e-05	1.80422	168.894
12.3198	4.21203e-05	1.80422	168.893
12.3553	4.21554e-05	1.80422	168.892
12.3582	4.21583e-05	1.80422	168.892
12.361	4.21612e-05	1.80422	168.892
12.3649	4.2165e-05	1.80422	168.892
12.3775	4.21776e-05	1.80422	168.892
12.396	4.21959e-05	1.80422	168.891
12.4165	4.22162e-05	1.80422	168.891
12.4192	4.22189e-05	1.80422	168.891
12.4219	4.22216e-05	1.80422	168.891
12.425	4.22247e-05	1.80422	168.891
12.4286	4.22283e-05	1.80422	168.891
12.4363	4.2236e-05	1.80422	168.891
12.4516	4.22512e-05	1.80422	168.89
12.4645	4.22642e-05	1.80422	168.89
12.4781	4.22778e-05	1.80422	168.89
12.4963	4.22957e-05	1.80422	168.889
12.5162	4.23157e-05	1.80422	168.889
12.5337	4.23333e-05	1.80422	168.888
12.5495	4.23491e-05	1.80422	168.888
12.5533	4.23529e-05	1.80422	168.888
12.557	4.23567e-05	1.80422	168.888
12.563	4.23627e-05	1.80422	168.888
12.5712	4.2371e-05	1.80422	168.888
12.5871	4.23869e-05	1.80422	168.887
12.5934	4.23932e-05	1.80422	168.887
12.5997	4.23996e-05	1.80422	168.887
12.6049	4.24049e-05	1.80422	168.887
12.6127	4.24127e-05	1.80422	168.887
12.6213	4.24214e-05	1.80422	168.887
12.6328	4.2433e-05	1.80422	168.886
12.6514	4.24516e-05	1.80422	168.886
12.6681	4.24688e-05	1.80422	168.886
12.6917	4.24925e-05	1.80422	168.885
12.7121	4.2513e-05	1.80422	168.885
12.7324	4.25338e-05	1.80422	168.884
12.7503	4.25522e-05	1.80422	168.884
12.7681	4.25701e-05	1.80422	168.883
12.785	4.25873e-05	1.80422	168.883
12.805	4.26077e-05	1.80422	168.883
12.8245	4.26277e-05	1.80422	168.882
12.8263	4.26294e-05	1.80422	168.882
12.8281	4.26312e-05	1.80422	168.882
12.8323	4.26354e-05	1.80422	168.882
12.8427	4.2646e-05	1.80422	168.882
12.8514	4.26549e-05	1.80422	168.882
12.8615	4.26652e-05	1.80422	168.881
12.883	4.26873e-05	1.80422	168.881
12.9	4.27048e-05	1.80422	168.88
12.9023	4.27072e-05	1.80422	168.88
12.9047	4.27095e-05	1.80422	168.88
12.9077	4.27126e-05	1.80422	168.88
12.9139	4.27189e-05	1.80422	168.88
12.9218	4.27271e-05	1.80422	168.88
12.9293	4.27348e-05	1.80422	168.88
12.941	4.27468e-05	1.80422	168.88
12.958	4.27643e-05	1.80422	168.879
12.9741	4.27808e-05	1.80422	168.879
12.9901	4.27973e-05	1.80422	168.878
12.9931	4.28004e-05	1.80422	168.878
12.996	4.28035e-05	1.80422	168.878
13.0029	4.28106e-05	1.80422	168.878
13.012	4.282e-05	1.80422	168.878
13.0247	4.28332e-05	1.80422	168.878
13.0517	4.2861e-05	1.80422	168.877
13.0763	4.28866e-05	1.80422	168.877
13.0991	4.29103e-05	1.80422	168.876
13.1178	4.29298e-05	1.80422	168.876
13.1198	4.29318e-05	1.80422	168.876
13.1218	4.29338e-05	1.80422	168.876
13.1255	4.29376e-05	1.80422	168.875
13.144	4.29567e-05	1.80422	168.875
13.1632	4.29769e-05	1.80422	168.875
13.1822	4.29969e-05	1.80422	168.874
13.1987	4.30138e-05	1.80422	168.874
13.2174	4.30335e-05	1.80422	168.873
13.2425	4.30597e-05	1.80422	168.873
13.2498	4.30675e-05	1.80422	168.873
13.2572	4.30753e-05	1.80422	168.872
13.2657	4.30842e-05	1.80422	168.872
13.275	4.30939e-05	1.80422	168.872
13.2838	4.31031e-05	1.80422	168.872
13.2941	4.3114e-05	1.80422	168.872
13.3056	4.31261e-05	1.80422	168.871
13.3124	4.31333e-05	1.80422	168.871
13.3192	4.31404e-05	1.80422	168.871
13.3256	4.31472e-05	1.80422	168.871
13.3313	4.31531e-05	1.80422	168.871
13.3364	4.31584e-05	1.80422	168.871
13.3439	4.31663e-05	1.80422	168.87
13.3506	4.31735e-05	1.80422	168.87
13.3583	4.31815e-05	1.80422	168.87
13.3717	4.31957e-05	1.80422	168.87
13.3873	4.32123e-05	1.80422	168.869
13.4078	4.32339e-05	1.80422	168.869
13.4275	4.32548e-05	1.80422	168.869
13.4476	4.3276e-05	1.80422	168.868
13.4668	4.32964e-05	1.80422	168.868
13.4849	4.33158e-05	1.80422	168.867
13.5018	4.33336e-05	1.80422	168.867
13.5187	4.33517e-05	1.80422	168.866
13.5306	4.33644e-05	1.80422	168.866
13.5333	4.33673e-05	1.80422	168.866
13.5361	4.33703e-05	1.80422	168.866
13.541	4.33755e-05	1.80422	168.866
13.5517	4.33868e-05	1.80422	168.866
13.5668	4.34031e-05	1.80422	168.865
13.5815	4.34189e-05	1.80422	168.865
13.5962	4.34344e-05	1.80422	168.865
13.6128	4.34524e-05	1.80422	168.864
13.6206	4.34607e-05	1.80422	168.864
13.6284	4.34691e-05	1.80422	168.864
13.6348	4.34759e-05	1.80422	168.864
13.6405	4.3482e-05	1.80422	168.864
13.6468	4.34888e-05	1.80422	168.863
13.6543	4.34969e-05	1.80422	168.863
13.663	4.35063e-05	1.80422	168.863
13.6721	4.3516e-05	1.80422	168.863
13.681	4.35256e-05	1.80422	168.863
13.6869	4.35319e-05	1.80422	168.862
13.6928	4.35382e-05	1.80422	168.862
13.6993	4.35453e-05	1.80422	168.862
13.7069	4.35535e-05	1.80422	168.862
13.7152	4.35625e-05	1.80422	168.862
13.7246	4.35726e-05	1.80422	168.862
13.7325	4.3581e-05	1.80422	168.861
13.7427	4.3592e-05	1.80422	168.861
13.7526	4.36027e-05	1.80422	168.861
13.7647	4.36159e-05	1.80422	168.861
13.7773	4.36295e-05	1.80422	168.86
13.7825	4.36352e-05	1.80422	168.86
13.7877	4.36408e-05	1.80422	168.86
13.7929	4.36465e-05	1.80422	168.86
13.7989	4.3653e-05	1.80422	168.86
13.8053	4.366e-05	1.80422	168.86
13.8113	4.36663e-05	1.80422	168.86
13.8183	4.3674e-05	1.80422	168.859
13.8324	4.36892e-05	1.80422	168.859
13.8448	4.37027e-05	1.80422	168.859
13.8563	4.37153e-05	1.80422	168.858
13.8669	4.37269e-05	1.80422	168.858
13.881	4.37422e-05	1.80422	168.858
13.9023	4.37655e-05	1.80422	168.857
13.9273	4.37927e-05	1.80422	168.857
13.9365	4.38028e-05	1.80422	168.857
13.9438	4.38107e-05	1.80422	168.856
13.951	4.38187e-05	1.80422	168.856
13.9573	4.38255e-05	1.80422	168.856
13.9639	4.38328e-05	1.80422	168.856
13.9743	4.38442e-05	1.80422	168.856
13.9886	4.38599e-05	1.80422	168.855
14.0116	4.38853e-05	1.80422	168.855
14.0129	4.38867e-05	1.80422	168.855
14.0143	4.38881e-05	1.80422	168.855
14.0171	4.38912e-05	1.80422	168.855
14.0227	4.38973e-05	1.80422	168.854
14.0309	4.39063e-05	1.80422	168.854
14.0382	4.39144e-05	1.80422	168.854
14.0448	4.39216e-05	1.80422	168.854
14.052	4.39296e-05	1.80422	168.854
14.0653	4.39442e-05	1.80422	168.853
14.0713	4.39509e-05	1.80422	168.853
14.0773	4.39576e-05	1.80422	168.853
14.0826	4.39633e-05	1.80422	168.853
14.0898	4.39713e-05	1.80422	168.853
14.099	4.39815e-05	1.80422	168.853
14.1072	4.39905e-05	1.80422	168.852
14.1143	4.39984e-05	1.80422	168.852
14.1217	4.40065e-05	1.80422	168.852
14.1326	4.40186e-05	1.80422	168.852
14.1468	4.40343e-05	1.80422	168.851
14.1599	4.40489e-05	1.80422	168.851
14.1747	4.40654e-05	1.80422	168.851
14.1782	4.40692e-05	1.80422	168.851
14.1817	4.4073e-05	1.80422	168.851
14.1857	4.40775e-05	1.80422	168.85
14.1916	4.40841e-05	1.80422	168.85
14.1986	4.40918e-05	1.80422	168.85
14.2064	4.41005e-05	1.80422	168.85
14.2289	4.41256e-05	1.80422	168.849
14.2506	4.41499e-05	1.80422	168.849
14.2685	4.41699e-05	1.80422	168.848
14.2865	4.41896e-05	1.80422	168.848
14.2888	4.41922e-05	1.80422	168.848
14.291	4.41947e-05	1.80422	168.848
14.2942	4.41983e-05	1.80422	168.848
14.299	4.42038e-05	1.80422	168.848
14.3044	4.42098e-05	1.80422	168.848
14.3117	4.4218e-05	1.80422	168.847
14.3263	4.42344e-05	1.80422	168.847
14.3313	4.424e-05	1.80422	168.847
14.3363	4.42456e-05	1.80422	168.847
14.341	4.42507e-05	1.80422	168.847
14.3465	4.42569e-05	1.80422	168.847
14.3529	4.42641e-05	1.80422	168.846
14.3706	4.42842e-05	1.80422	168.846
14.3727	4.42864e-05	1.80422	168.846
14.3747	4.42887e-05	1.80422	168.846
14.3795	4.4294e-05	1.80422	168.846
14.3885	4.43041e-05	1.80422	168.845
14.3954	4.43118e-05	1.80422	168.845
14.4022	4.43195e-05	1.80422	168.845
14.409	4.43271e-05	1.80422	168.845
14.4233	4.43435e-05	1.80422	168.845
14.4268	4.43473e-05	1.80422	168.845
14.4302	4.43512e-05	1.80422	168.844
14.4342	4.43556e-05	1.80422	168.844
14.4396	4.43617e-05	1.80422	168.844
14.4484	4.43717e-05	1.80422	168.844
14.4604	4.43853e-05	1.80422	168.844
14.4667	4.43923e-05	1.80422	168.844
14.4729	4.43993e-05	1.80422	168.843
14.4785	4.44057e-05	1.80422	168.843
14.4842	4.44121e-05	1.80422	168.843
14.4896	4.44182e-05	1.80422	168.843
14.4951	4.44244e-05	1.80422	168.843
14.5026	4.44329e-05	1.80422	168.843
14.5151	4.44471e-05	1.80422	168.842
14.5319	4.44662e-05	1.80422	168.842
14.5382	4.44733e-05	1.80422	168.842
14.5445	4.44805e-05	1.80422	168.842
14.5503	4.4487e-05	1.80422	168.841
14.5576	4.44953e-05	1.80422	168.841
14.5673	4.45064e-05	1.80422	168.841
14.5791	4.45198e-05	1.80422	168.841
14.5918	4.45344e-05	1.80422	168.84
14.5941	4.45369e-05	1.80422	168.84
14.5964	4.45395e-05	1.80422	168.84
14.6	4.45435e-05	1.80422	168.84
14.6063	4.45508e-05	1.80422	168.84
14.6136	4.45591e-05	1.80422	168.84
14.6219	4.45686e-05	1.80422	168.84
14.6308	4.45786e-05	1.80422	168.839
14.6395	4.45886e-05	1.80422	168.839
14.6476	4.45978e-05	1.80421	168.839
14.6562	4.46076e-05	1.80421	168.839
14.6641	4.46168e-05	1.80421	168.839
14.6717	4.46254e-05	1.80421	168.838
14.6796	4.46344e-05	1.80421	168.838
14.6927	4.46493e-05	1.80421	168.838
14.6966	4.46539e-05	1.80421	168.838
14.7006	4.46584e-05	1.80421	168.838
14.7048	4.46633e-05	1.80421	168.838
14.7118	4.46714e-05	1.80421	168.837
14.7265	4.46883e-05	1.80421	168.837
14.7431	4.47073e-05	1.80421	168.837
14.7616	4.47284e-05	1.80421	168.836
14.7785	4.47479e-05	1.80421	168.836
14.7929	4.47647e-05	1.80421	168.835
14.7993	4.4772e-05	1.80421	168.835
14.8057	4.47794e-05	1.80421	168.835
14.8109	4.47854e-05	1.80421	168.835
14.8162	4.47915e-05	1.80421	168.835
14.8243	4.48007e-05	1.80421	168.834
14.8347	4.48128e-05	1.80421	168.834
14.8453	4.4825e-05	1.80421	168.834
14.859	4.48409e-05	1.80421	168.834
14.8812	4.48669e-05	1.80421	168.833
14.8825	4.48684e-05	1.80421	168.833
14.8838	4.48698e-05	1.80421	168.833
14.8875	4.4874e-05	1.80421	168.833
14.8934	4.48808e-05	1.80421	168.833
14.9005	4.4889e-05	1.80421	168.832
14.9149	4.49058e-05	1.80421	168.832
14.9326	4.49263e-05	1.80421	168.832
14.9402	4.49352e-05	1.80421	168.831
14.9478	4.49441e-05	1.80421	168.831
14.955	4.49524e-05	1.80421	168.831
14.961	4.49594e-05	1.80421	168.831
14.9689	4.49686e-05	1.80421	168.831
14.9764	4.49774e-05	1.80421	168.831
14.9852	4.49876e-05	1.80421	168.83
14.9952	4.49993e-05	1.80421	168.83
15.0038	4.50093e-05	1.80421	168.83
15.0108	4.50175e-05	1.80421	168.83
15.0169	4.50246e-05	1.80421	168.829
15.0238	4.50327e-05	1.80421	168.829
15.0329	4.50433e-05	1.80421	168.829
15.0369	4.50481e-05	1.80421	168.829
15.041	4.50528e-05	1.80421	168.829
15.0462	4.50589e-05	1.80421	168.829
15.0576	4.50723e-05	1.80421	168.828
15.0716	4.50887e-05	1.80421	168.828
15.0875	4.51074e-05	1.80421	168.828
15.0919	4.51125e-05	1.80421	168.828
15.0963	4.51176e-05	1.80421	168.827
15.1006	4.51226e-05	1.80421	168.827
15.1078	4.51311e-05	1.80421	168.827
15.1205	4.51461e-05	1.80421	168.827
15.1414	4.51706e-05	1.80421	168.826
15.1675	4.52013e-05	1.80421	168.826
15.1962	4.52352e-05	1.80421	168.825
15.1991	4.52387e-05	1.80421	168.825
15.202	4.52421e-05	1.80421	168.825
15.2055	4.52463e-05	1.80421	168.825
15.2106	4.52523e-05	1.80421	168.824
15.2167	4.52595e-05	1.80421	168.824
15.2266	4.52713e-05	1.80421	168.824
15.2387	4.52855e-05	1.80421	168.824
15.2496	4.52984e-05	1.80421	168.823
15.26	4.53107e-05	1.80421	168.823
15.2688	4.53212e-05	1.80421	168.823
15.2791	4.53335e-05	1.80421	168.823
15.2896	4.5346e-05	1.80421	168.822
15.2994	4.53576e-05	1.80421	168.822
15.3108	4.53712e-05	1.80421	168.822
15.3261	4.53895e-05	1.80421	168.821
15.3375	4.5403e-05	1.80421	168.821
15.3416	4.54079e-05	1.80421	168.821
15.3457	4.54128e-05	1.80421	168.821
15.3504	4.54184e-05	1.80421	168.821
15.3577	4.5427e-05	1.80421	168.82
15.367	4.54381e-05	1.80421	168.82
15.3817	4.54557e-05	1.80421	168.82
15.4019	4.548e-05	1.80421	168.819
15.4035	4.54819e-05	1.80421	168.819
15.4052	4.54839e-05	1.80421	168.819
15.4101	4.54897e-05	1.80421	168.819
15.4165	4.54973e-05	1.80421	168.819
15.4236	4.55058e-05	1.80421	168.819
15.4313	4.55151e-05	1.80421	168.819
15.4385	4.55237e-05	1.80421	168.818
15.4459	4.55325e-05	1.80421	168.818
15.459	4.55483e-05	1.80421	168.818
15.48	4.55735e-05	1.80421	168.817
15.4838	4.5578e-05	1.80421	168.817
15.4875	4.55825e-05	1.80421	168.817
15.4913	4.5587e-05	1.80421	168.817
15.5029	4.56011e-05	1.80421	168.817
15.5147	4.56153e-05	1.80421	168.816
15.5245	4.5627e-05	1.80421	168.816
15.5362	4.56412e-05	1.80421	168.816
15.5566	4.5666e-05	1.80421	168.815
15.5767	4.56902e-05	1.80421	168.815
15.5935	4.57105e-05	1.80421	168.814
15.6098	4.57302e-05	1.80421	168.814
15.6397	4.57665e-05	1.80421	168.813
15.667	4.57993e-05	1.80421	168.812
15.6696	4.58025e-05	1.80421	168.812
15.6721	4.58057e-05	1.80421	168.812
15.6761	4.58105e-05	1.80421	168.812
15.6815	4.58172e-05	1.80421	168.812
15.6883	4.58255e-05	1.80421	168.812
15.6977	4.58369e-05	1.80421	168.811
15.7112	4.58534e-05	1.80421	168.811
15.7304	4.58769e-05	1.80421	168.81
15.7415	4.58905e-05	1.80421	168.81
15.7525	4.59038e-05	1.80421	168.81
15.7619	4.59152e-05	1.80421	168.81
15.7682	4.59229e-05	1.80421	168.809
15.7746	4.59307e-05	1.80421	168.809
15.7797	4.5937e-05	1.80421	168.809
15.7841	4.59424e-05	1.80421	168.809
15.7891	4.59485e-05	1.80421	168.809
15.7968	4.5958e-05	1.80421	168.809
15.8095	4.59736e-05	1.80421	168.808
15.8241	4.59916e-05	1.80421	168.808
15.8279	4.59962e-05	1.80421	168.808
15.8317	4.60008e-05	1.80421	168.808
15.8362	4.60063e-05	1.80421	168.807
15.8476	4.60204e-05	1.80421	168.807
15.8619	4.60379e-05	1.80421	168.807
15.8772	4.60567e-05	1.80421	168.806
15.8962	4.608e-05	1.80421	168.806
15.9121	4.60996e-05	1.80421	168.805
15.9167	4.61054e-05	1.80421	168.805
15.9213	4.61111e-05	1.80421	168.805
15.9264	4.61174e-05	1.80421	168.805
15.9311	4.61232e-05	1.80421	168.805
15.9377	4.61313e-05	1.80421	168.805
15.9505	4.61472e-05	1.80421	168.804
15.9664	4.61669e-05	1.80421	168.804
15.9801	4.61837e-05	1.80421	168.804
15.9822	4.61864e-05	1.80421	168.803
15.9844	4.61891e-05	1.80421	168.803
15.9871	4.61925e-05	1.80421	168.803
15.9919	4.61985e-05	1.80421	168.803
15.9976	4.62056e-05	1.80421	168.803
16.0039	4.62133e-05	1.80421	168.803
16.0211	4.62346e-05	1.80421	168.802
16.0292	4.62447e-05	1.80421	168.802
16.0373	4.62548e-05	1.80421	168.802
16.0448	4.62641e-05	1.80421	168.802
16.052	4.62731e-05	1.80421	168.801
16.0664	4.62911e-05	1.80421	168.801
16.0844	4.63137e-05	1.80421	168.801
16.0863	4.63159e-05	1.80421	168.801
16.0881	4.63181e-05	1.80421	168.8
16.0923	4.63233e-05	1.80421	168.8
16.1038	4.63377e-05	1.80421	168.8
16.1113	4.63471e-05	1.80421	168.8
16.1172	4.63544e-05	1.80421	168.8
16.123	4.63617e-05	1.80421	168.799
16.1288	4.63689e-05	1.80421	168.799
16.1367	4.63788e-05	1.80421	168.799
16.1473	4.63921e-05	1.80421	168.799
16.1508	4.63965e-05	1.80421	168.799
16.1544	4.64009e-05	1.80421	168.799
16.1588	4.64065e-05	1.80421	168.798
16.1658	4.64152e-05	1.80421	168.798
16.1793	4.64321e-05	1.80421	168.798
16.1916	4.64476e-05	1.80421	168.798
16.2118	4.6473e-05	1.80421	168.797
16.2295	4.64952e-05	1.80421	168.796
16.2326	4.64991e-05	1.80421	168.796
16.2357	4.6503e-05	1.80421	168.796
16.2424	4.65113e-05	1.80421	168.796
16.2532	4.6525e-05	1.80421	168.796
16.2593	4.65327e-05	1.80421	168.796
16.2655	4.65404e-05	1.80421	168.795
16.2711	4.65475e-05	1.80421	168.795
16.2771	4.65551e-05	1.80421	168.795
16.2897	4.65711e-05	1.80421	168.795
16.2922	4.65742e-05	1.80421	168.795
16.2947	4.65774e-05	1.80421	168.795
16.3018	4.65864e-05	1.80421	168.794
16.317	4.66054e-05	1.80421	168.794
16.3279	4.66192e-05	1.80421	168.794
16.3325	4.6625e-05	1.80421	168.794
16.337	4.66308e-05	1.80421	168.793
16.3424	4.66377e-05	1.80421	168.793
16.3502	4.66475e-05	1.80421	168.793
16.3626	4.66632e-05	1.80421	168.793
16.369	4.66713e-05	1.80421	168.793
16.3754	4.66794e-05	1.80421	168.792
16.3834	4.66896e-05	1.80421	168.792
16.398	4.67084e-05	1.80421	168.792
16.4147	4.67294e-05	1.80421	168.791
16.4305	4.67493e-05	1.80421	168.791
16.4339	4.67537e-05	1.80421	168.791
16.4373	4.67581e-05	1.80421	168.791
16.4426	4.67649e-05	1.80421	168.79
16.4562	4.67823e-05	1.80421	168.79
16.4756	4.68071e-05	1.80421	168.789
16.4828	4.68162e-05	1.80421	168.789
16.49	4.68254e-05	1.80421	168.789
16.4996	4.68376e-05	1.80421	168.789
16.508	4.68484e-05	1.80421	168.789
16.515	4.68574e-05	1.80421	168.788
16.5219	4.68661e-05	1.80421	168.788
16.5287	4.68749e-05	1.80421	168.788
16.5356	4.68838e-05	1.80421	168.788
16.5443	4.6895e-05	1.80421	168.787
16.5527	4.69056e-05	1.80421	168.787
16.5687	4.69262e-05	1.80421	168.787
16.5909	4.69549e-05	1.80421	168.786
16.6131	4.69833e-05	1.80421	168.785
16.6337	4.701e-05	1.80421	168.785
16.636	4.70128e-05	1.80421	168.785
16.6382	4.70157e-05	1.80421	168.785
16.6425	4.70211e-05	1.80421	168.785
16.6484	4.70287e-05	1.80421	168.784
16.6542	4.70362e-05	1.80421	168.784
16.661	4.7045e-05	1.80421	168.784
16.6684	4.70546e-05	1.80421	168.784
16.6796	4.7069e-05	1.80421	168.784
16.6908	4.70835e-05	1.80421	168.783
16.7041	4.71006e-05	1.80421	168.783
16.7236	4.71261e-05	1.80421	168.782
16.7262	4.71295e-05	1.80421	168.782
16.7289	4.7133e-05	1.80421	168.782
16.7336	4.71389e-05	1.80421	168.782
16.7394	4.71465e-05	1.80421	168.782
16.7527	4.71636e-05	1.80421	168.781
16.7582	4.71708e-05	1.80421	168.781
16.7638	4.7178e-05	1.80421	168.781
16.7686	4.71844e-05	1.80421	168.781
16.7739	4.71913e-05	1.80421	168.781
16.7818	4.72016e-05	1.80421	168.781
16.7974	4.72219e-05	1.80421	168.78
16.8003	4.72257e-05	1.80421	168.78
16.8033	4.72295e-05	1.80421	168.78
16.8076	4.72352e-05	1.80421	168.78
16.8149	4.72446e-05	1.80421	168.78
16.8219	4.72536e-05	1.80421	168.779
16.8284	4.72622e-05	1.80421	168.779
16.8357	4.72718e-05	1.80421	168.779
16.8479	4.72877e-05	1.80421	168.779
16.8592	4.73025e-05	1.80421	168.778
16.8624	4.73067e-05	1.80421	168.778
16.8657	4.73109e-05	1.80421	168.778
16.8704	4.73171e-05	1.80421	168.778
16.8848	4.73359e-05	1.80421	168.778
16.9006	4.73566e-05	1.80421	168.777
16.907	4.7365e-05	1.80421	168.777
16.9134	4.73733e-05	1.80421	168.777
16.9197	4.73816e-05	1.80421	168.776
16.9277	4.73921e-05	1.80421	168.776
16.9364	4.74035e-05	1.80421	168.776
16.9453	4.74152e-05	1.80421	168.776
16.9494	4.74206e-05	1.80421	168.776
16.9536	4.74261e-05	1.80421	168.775
16.9583	4.74323e-05	1.80421	168.775
16.9719	4.745e-05	1.80421	168.775
16.9759	4.74554e-05	1.80421	168.775
16.98	4.74608e-05	1.80421	168.775
16.9843	4.74664e-05	1.80421	168.775
16.9919	4.74765e-05	1.80421	168.774
17.0005	4.74878e-05	1.80421	168.774
17.0161	4.75082e-05	1.80421	168.774
17.0301	4.75269e-05	1.80421	168.773
17.0449	4.75465e-05	1.80421	168.773
17.0576	4.7563e-05	1.80421	168.772
17.0602	4.75664e-05	1.80421	168.772
17.0627	4.75699e-05	1.80421	168.772
17.0663	4.75746e-05	1.80421	168.772
17.0722	4.75824e-05	1.80421	168.772
17.0809	4.7594e-05	1.80421	168.772
17.0987	4.76176e-05	1.80421	168.771
17.1168	4.76415e-05	1.80421	168.771
17.1358	4.76667e-05	1.80421	168.77
17.1525	4.7689e-05	1.80421	168.77
17.1663	4.77071e-05	1.80421	168.769
17.18	4.77255e-05	1.80421	168.769
17.1951	4.77457e-05	1.80421	168.768
17.2088	4.77639e-05	1.80421	168.768
17.2269	4.77884e-05	1.80421	168.767
17.2286	4.77904e-05	1.80421	168.767
17.2302	4.77926e-05	1.80421	168.767
17.2346	4.77984e-05	1.80421	168.767
17.2401	4.78057e-05	1.80421	168.767
17.2457	4.78132e-05	1.80421	168.767
17.2522	4.78218e-05	1.80421	168.766
17.2644	4.78382e-05	1.80421	168.766
17.285	4.7866e-05	1.80421	168.765
17.2881	4.787e-05	1.80421	168.765
17.2911	4.7874e-05	1.80421	168.765
17.2954	4.78797e-05	1.80421	168.765
17.3065	4.78946e-05	1.80421	168.765
17.3206	4.79136e-05	1.80421	168.764
17.3376	4.79364e-05	1.80421	168.764
17.3428	4.79433e-05	1.80421	168.764
17.348	4.79503e-05	1.80421	168.764
17.3526	4.79566e-05	1.80421	168.763
17.3605	4.79672e-05	1.80421	168.763
17.3693	4.79792e-05	1.80421	168.763
17.3777	4.79904e-05	1.80421	168.763
17.3877	4.80038e-05	1.80421	168.762
17.3987	4.80188e-05	1.80421	168.762
17.4082	4.80315e-05	1.80421	168.762
17.4173	4.80438e-05	1.80421	168.761
17.4272	4.80571e-05	1.80421	168.761
17.4421	4.80772e-05	1.80421	168.761
17.456	4.8096e-05	1.80421	168.76
17.47	4.81151e-05	1.80421	168.76
17.4918	4.81448e-05	1.80421	168.759
17.4944	4.81482e-05	1.80421	168.759
17.497	4.81517e-05	1.80421	168.759
17.5007	4.81567e-05	1.80421	168.759
17.5066	4.81647e-05	1.80421	168.759
17.5155	4.81768e-05	1.80421	168.758
17.5244	4.81889e-05	1.80421	168.758
17.5356	4.82041e-05	1.80421	168.758
17.5406	4.82109e-05	1.80421	168.758
17.5456	4.82177e-05	1.80421	168.758
17.55	4.82237e-05	1.80421	168.757
17.5551	4.82307e-05	1.80421	168.757
17.573	4.82549e-05	1.80421	168.757
17.5904	4.82788e-05	1.80421	168.756
17.6082	4.83034e-05	1.80421	168.756
17.6126	4.83093e-05	1.80421	168.755
17.617	4.83152e-05	1.80421	168.755
17.6213	4.83211e-05	1.80421	168.755
17.626	4.83275e-05	1.80421	168.755
17.6339	4.83383e-05	1.80421	168.755
17.6446	4.8353e-05	1.80421	168.754
17.6542	4.83661e-05	1.80421	168.754
17.6643	4.83798e-05	1.80421	168.754
17.6763	4.83964e-05	1.80421	168.753
17.6912	4.84168e-05	1.80421	168.753
17.7053	4.84362e-05	1.80421	168.753
17.7216	4.84587e-05	1.80421	168.752
17.7272	4.84664e-05	1.80421	168.752
17.7329	4.84741e-05	1.80421	168.752
17.7391	4.84827e-05	1.80421	168.751
17.7587	4.85097e-05	1.80421	168.751
17.7864	4.85479e-05	1.80421	168.75
17.8064	4.85759e-05	1.80421	168.749
17.8078	4.85777e-05	1.80421	168.749
17.8092	4.85796e-05	1.80421	168.749
17.8126	4.85841e-05	1.80421	168.749
17.818	4.85916e-05	1.80421	168.749
17.8269	4.8604e-05	1.80421	168.749
17.8361	4.86166e-05	1.80421	168.748
17.8477	4.86327e-05	1.80421	168.748
17.8596	4.86492e-05	1.80421	168.748
17.8697	4.86633e-05	1.80421	168.747
17.8736	4.86686e-05	1.80421	168.747
17.8775	4.8674e-05	1.80421	168.747
17.8818	4.868e-05	1.80421	168.747
17.8905	4.86922e-05	1.80421	168.747
17.9044	4.87115e-05	1.80421	168.746
17.9198	4.87329e-05	1.80421	168.746
17.9319	4.87498e-05	1.80421	168.745
17.9441	4.87667e-05	1.80421	168.745
17.951	4.87763e-05	1.80421	168.745
17.9579	4.87859e-05	1.80421	168.745
17.9638	4.87941e-05	1.80421	168.744
17.9731	4.88071e-05	1.80421	168.744
17.9858	4.88249e-05	1.80421	168.744
18.0086	4.88567e-05	1.80421	168.743
18.0302	4.88874e-05	1.80421	168.742
18.0314	4.88889e-05	1.80421	168.742
18.0325	4.88904e-05	1.80421	168.742
18.0359	4.88951e-05	1.80421	168.742
18.0401	4.89009e-05	1.80421	168.742
18.0448	4.89074e-05	1.80421	168.742
18.0511	4.89163e-05	1.80421	168.742
18.0595	4.89281e-05	1.80421	168.741
18.0685	4.89408e-05	1.80421	168.741
[truncated: 25,956 more rows]

## Sheet: 300stp_200sdt
Time	Vesicularity	H2Ot	CO2
(s)	(vol frac)	(wt%)	(ppm)
0	3.39292e-05	1.80424	169.024
7.62584e-05	3.39292e-05	1.80424	169.024
0.000457551	3.39292e-05	1.80424	169.024
0.00184866	3.39293e-05	1.80424	169.024
0.00505735	3.39295e-05	1.80424	169.024
0.0110591	3.39299e-05	1.80424	169.024
0.0198494	3.39308e-05	1.80424	169.024
0.02613	3.39314e-05	1.80424	169.024
0.0324105	3.39322e-05	1.80424	169.024
0.036321	3.39326e-05	1.80424	169.024
0.0402314	3.39331e-05	1.80424	169.024
0.0451326	3.39337e-05	1.80424	169.024
0.0516989	3.39345e-05	1.80424	169.024
0.0597688	3.39357e-05	1.80424	169.024
0.0702729	3.3937e-05	1.80424	169.024
0.0807769	3.39385e-05	1.80424	169.024
0.0892827	3.39399e-05	1.80424	169.024
0.0966102	3.39409e-05	1.80424	169.024
0.102794	3.39417e-05	1.80424	169.024
0.111194	3.3943e-05	1.80424	169.024
0.11932	3.39442e-05	1.80424	169.024
0.122734	3.39446e-05	1.80424	169.024
0.126149	3.39452e-05	1.80424	169.024
0.130663	3.39459e-05	1.80424	169.024
0.1357	3.39466e-05	1.80424	169.024
0.143426	3.39478e-05	1.80424	169.024
0.146287	3.39482e-05	1.80424	169.024
0.149147	3.39486e-05	1.80424	169.024
0.154578	3.39494e-05	1.80424	169.024
0.157158	3.39498e-05	1.80424	169.024
0.159737	3.39502e-05	1.80424	169.024
0.162667	3.39507e-05	1.80424	169.024
0.168924	3.39517e-05	1.80424	169.024
0.175796	3.39528e-05	1.80424	169.024
0.181298	3.39535e-05	1.80424	169.024
0.186138	3.39543e-05	1.80424	169.024
0.192147	3.39552e-05	1.80424	169.024
0.200627	3.39565e-05	1.80424	169.024
0.207634	3.39577e-05	1.80424	169.024
0.210491	3.39581e-05	1.80424	169.024
0.213349	3.39585e-05	1.80424	169.024
0.216973	3.3959e-05	1.80424	169.024
0.227424	3.39607e-05	1.80424	169.024
0.231396	3.39613e-05	1.80424	169.024
0.235367	3.39619e-05	1.80424	169.024
0.242505	3.3963e-05	1.80424	169.024
0.246928	3.39637e-05	1.80424	169.024
0.25135	3.39644e-05	1.80424	169.024
0.25527	3.3965e-05	1.80424	169.024
0.260482	3.39658e-05	1.80424	169.024
0.265944	3.39667e-05	1.80424	169.024
0.27107	3.39674e-05	1.80424	169.024
0.277945	3.39686e-05	1.80424	169.024
0.2898	3.39704e-05	1.80424	169.024
0.297503	3.39717e-05	1.80424	169.024
0.30168	3.39723e-05	1.80424	169.024
0.305857	3.39729e-05	1.80424	169.024
0.31094	3.39737e-05	1.80424	169.024
0.316731	3.39747e-05	1.80424	169.024
0.322079	3.39755e-05	1.80424	169.024
0.326873	3.39763e-05	1.80424	169.024
0.331918	3.3977e-05	1.80424	169.024
0.342923	3.39789e-05	1.80424	169.024
0.345849	3.39793e-05	1.80424	169.024
0.348775	3.39797e-05	1.80424	169.024
0.353227	3.39804e-05	1.80424	169.024
0.360714	3.39817e-05	1.80424	169.024
0.367399	3.39827e-05	1.80424	169.024
0.373438	3.39837e-05	1.80424	169.024
0.381548	3.3985e-05	1.80424	169.024
0.388576	3.39861e-05	1.80424	169.024
0.394418	3.3987e-05	1.80424	169.024
0.400681	3.3988e-05	1.80424	169.024
0.414087	3.39902e-05	1.80424	169.024
0.425628	3.39921e-05	1.80424	169.024
0.434843	3.39935e-05	1.80424	169.024
0.444057	3.39949e-05	1.80424	169.024
0.45561	3.39969e-05	1.80424	169.024
0.462595	3.3998e-05	1.80424	169.024
0.4679	3.39988e-05	1.80424	169.024
0.473206	3.39997e-05	1.80424	169.024
0.478401	3.40005e-05	1.80424	169.024
0.485581	3.40017e-05	1.80424	169.024
0.493448	3.40029e-05	1.80424	169.024
0.499776	3.40039e-05	1.80424	169.024
0.505984	3.40049e-05	1.80424	169.024
0.517036	3.40067e-05	1.80424	169.024
0.531916	3.40093e-05	1.80424	169.024
0.534621	3.40097e-05	1.80424	169.024
0.537326	3.40101e-05	1.80424	169.024
0.541512	3.40107e-05	1.80424	169.024
0.549121	3.40119e-05	1.80424	169.024
0.57178	3.40155e-05	1.80424	169.024
0.577161	3.40164e-05	1.80424	169.024
0.582542	3.40174e-05	1.80424	169.024
0.588702	3.40184e-05	1.80424	169.024
0.598464	3.402e-05	1.80424	169.024
0.609627	3.40218e-05	1.80424	169.024
0.624433	3.40242e-05	1.80424	169.023
0.644169	3.40276e-05	1.80424	169.023
0.647191	3.40281e-05	1.80424	169.023
0.650213	3.40285e-05	1.80424	169.023
0.654405	3.40292e-05	1.80424	169.023
0.662699	3.40305e-05	1.80424	169.023
0.684334	3.4034e-05	1.80424	169.023
0.717518	3.40399e-05	1.80424	169.023
0.718909	3.404e-05	1.80424	169.023
0.7203	3.40402e-05	1.80424	169.023
0.722785	3.40405e-05	1.80424	169.023
0.726866	3.40411e-05	1.80424	169.023
0.732589	3.4042e-05	1.80424	169.023
0.742067	3.40436e-05	1.80424	169.023
0.752296	3.40453e-05	1.80424	169.023
0.772471	3.40486e-05	1.80424	169.023
0.799924	3.40532e-05	1.80424	169.023
0.846523	3.40614e-05	1.80424	169.023
0.847949	3.40615e-05	1.80424	169.023
0.849375	3.40616e-05	1.80424	169.023
0.851981	3.40619e-05	1.80424	169.023
0.854587	3.40623e-05	1.80424	169.023
0.856824	3.40626e-05	1.80424	169.023
0.860417	3.40632e-05	1.80424	169.023
0.865122	3.4064e-05	1.80424	169.023
0.87117	3.40651e-05	1.80424	169.023
0.880436	3.40666e-05	1.80424	169.023
0.890788	3.40684e-05	1.80424	169.023
0.901207	3.40702e-05	1.80424	169.023
0.911812	3.4072e-05	1.80424	169.023
0.921866	3.40737e-05	1.80424	169.023
0.930706	3.40751e-05	1.80424	169.023
0.939667	3.40765e-05	1.80424	169.023
0.948627	3.40781e-05	1.80424	169.023
0.956359	3.40795e-05	1.80424	169.023
0.978965	3.40834e-05	1.80424	169.023
1.0043	3.40875e-05	1.80424	169.023
1.00889	3.40883e-05	1.80424	169.023
1.01349	3.40891e-05	1.80424	169.023
1.01839	3.40899e-05	1.80424	169.023
1.02566	3.40912e-05	1.80424	169.023
1.03672	3.40931e-05	1.80424	169.023
1.05703	3.40967e-05	1.80424	169.023
1.06108	3.40973e-05	1.80424	169.023
1.06513	3.40979e-05	1.80424	169.023
1.0695	3.40987e-05	1.80424	169.023
1.0763	3.40998e-05	1.80424	169.023
1.08984	3.41021e-05	1.80424	169.023
1.11159	3.41059e-05	1.80424	169.023
1.16826	3.41159e-05	1.80424	169.023
1.17006	3.41161e-05	1.80424	169.023
1.17186	3.41163e-05	1.80424	169.023
1.17537	3.41168e-05	1.80424	169.023
1.18097	3.41177e-05	1.80424	169.023
1.19159	3.41195e-05	1.80424	169.023
1.2106	3.41228e-05	1.80424	169.023
1.23381	3.41269e-05	1.80424	169.023
1.23784	3.41276e-05	1.80424	169.023
1.24188	3.41282e-05	1.80424	169.023
1.24622	3.4129e-05	1.80424	169.023
1.25295	3.41301e-05	1.80424	169.023
1.26257	3.41318e-05	1.80424	169.023
1.28016	3.41349e-05	1.80424	169.023
1.3137	3.41409e-05	1.80424	169.023
1.31602	3.41412e-05	1.80424	169.023
1.31834	3.41416e-05	1.80424	169.023
1.32206	3.41422e-05	1.80424	169.023
1.32852	3.41433e-05	1.80424	169.023
1.33784	3.41449e-05	1.80424	169.023
1.34892	3.41468e-05	1.80424	169.023
1.36123	3.4149e-05	1.80424	169.023
1.37223	3.41509e-05	1.80424	169.023
1.3859	3.41533e-05	1.80424	169.023
1.40391	3.41565e-05	1.80424	169.023
1.41852	3.4159e-05	1.80424	169.023
1.43313	3.41615e-05	1.80424	169.023
1.45382	3.41651e-05	1.80424	169.023
1.45829	3.41659e-05	1.80424	169.023
1.46276	3.41668e-05	1.80424	169.023
1.46837	3.41678e-05	1.80424	169.023
1.47915	3.41696e-05	1.80424	169.023
1.49253	3.4172e-05	1.80424	169.023
1.50599	3.41744e-05	1.80424	169.023
1.52078	3.4177e-05	1.80424	169.023
1.54231	3.41809e-05	1.80424	169.023
1.56845	3.41855e-05	1.80424	169.023
1.57187	3.41861e-05	1.80424	169.023
1.5753	3.41867e-05	1.80424	169.023
1.57995	3.41875e-05	1.80424	169.023
1.58758	3.41888e-05	1.80424	169.023
1.60049	3.41911e-05	1.80424	169.023
1.61611	3.4194e-05	1.80424	169.023
1.62226	3.41951e-05	1.80424	169.023
1.62841	3.41961e-05	1.80424	169.023
1.63393	3.41971e-05	1.80424	169.023
1.6415	3.41984e-05	1.80424	169.023
1.65377	3.42006e-05	1.80424	169.023
1.66812	3.42033e-05	1.80424	169.023
1.6858	3.42063e-05	1.80424	169.023
1.70842	3.42103e-05	1.80424	169.023
1.73349	3.42148e-05	1.80424	169.022
1.73714	3.42155e-05	1.80424	169.022
1.74079	3.42162e-05	1.80424	169.022
1.74532	3.4217e-05	1.80424	169.022
1.75957	3.42196e-05	1.80424	169.022
1.78838	3.42248e-05	1.80424	169.022
1.81897	3.42302e-05	1.80424	169.022
1.823	3.4231e-05	1.80424	169.022
1.82704	3.42318e-05	1.80424	169.022
1.83153	3.42326e-05	1.80424	169.022
1.83829	3.42338e-05	1.80424	169.022
1.85168	3.42362e-05	1.80424	169.022
1.86947	3.42395e-05	1.80424	169.022
1.91181	3.42472e-05	1.80424	169.022
1.99727	3.42633e-05	1.80424	169.022
1.99886	3.42634e-05	1.80424	169.022
2.00045	3.42636e-05	1.80424	169.022
2.00347	3.4264e-05	1.80424	169.022
2.00853	3.42648e-05	1.80424	169.022
2.01488	3.42659e-05	1.80424	169.022
2.02348	3.42675e-05	1.80424	169.022
2.03752	3.42702e-05	1.80424	169.022
2.04738	3.4272e-05	1.80424	169.022
2.05145	3.42727e-05	1.80424	169.022
2.05551	3.42734e-05	1.80424	169.022
2.06032	3.42743e-05	1.80424	169.022
2.0671	3.42756e-05	1.80424	169.022
2.07586	3.42772e-05	1.80424	169.022
2.08655	3.42792e-05	1.80424	169.022
2.09902	3.42815e-05	1.80424	169.022
2.11434	3.42843e-05	1.80424	169.022
2.13328	3.42878e-05	1.80424	169.022
2.15958	3.42926e-05	1.80424	169.022
2.19453	3.42993e-05	1.80424	169.022
2.25205	3.43099e-05	1.80424	169.022
2.3139	3.43215e-05	1.80424	169.022
2.39605	3.43371e-05	1.80424	169.022
2.43883	3.43452e-05	1.80424	169.021
2.4816	3.43531e-05	1.80424	169.021
2.52058	3.43604e-05	1.80424	169.021
2.56264	3.43683e-05	1.80424	169.021
2.56566	3.4369e-05	1.80424	169.021
2.56869	3.43696e-05	1.80424	169.021
2.57252	3.43704e-05	1.80424	169.021
2.57856	3.43716e-05	1.80424	169.021
2.5923	3.43742e-05	1.80424	169.021
2.61902	3.43793e-05	1.80424	169.021
2.65581	3.43863e-05	1.80424	169.021
2.6597	3.43871e-05	1.80424	169.021
2.6636	3.43879e-05	1.80424	169.021
2.66807	3.43887e-05	1.80424	169.021
2.67653	3.43904e-05	1.80424	169.021
2.69095	3.43931e-05	1.80424	169.021
2.70673	3.43961e-05	1.80424	169.021
2.71832	3.43983e-05	1.80424	169.021
2.72304	3.43993e-05	1.80424	169.021
2.72776	3.44002e-05	1.80424	169.021
2.73283	3.44012e-05	1.80424	169.021
2.74005	3.44026e-05	1.80424	169.021
2.75293	3.44051e-05	1.80424	169.021
2.78118	3.44106e-05	1.80424	169.021
2.81746	3.44175e-05	1.80424	169.021
2.86248	3.44263e-05	1.80424	169.021
2.90398	3.44345e-05	1.80424	169.021
2.91103	3.44359e-05	1.80424	169.021
2.91663	3.44369e-05	1.80424	169.021
2.92224	3.4438e-05	1.80424	169.021
2.92867	3.44393e-05	1.80424	169.02
2.94419	3.44423e-05	1.80424	169.02
2.96905	3.44472e-05	1.80424	169.02
2.99786	3.44527e-05	1.80424	169.02
3.00113	3.44534e-05	1.80424	169.02
3.00441	3.44541e-05	1.80424	169.02
3.00852	3.4455e-05	1.80424	169.02
3.02084	3.44574e-05	1.80424	169.02
3.04502	3.44621e-05	1.80424	169.02
3.05284	3.44636e-05	1.80424	169.02
3.06066	3.44653e-05	1.80424	169.02
3.06988	3.44671e-05	1.80424	169.02
3.07791	3.44687e-05	1.80424	169.02
3.08446	3.447e-05	1.80424	169.02
3.08988	3.44711e-05	1.80424	169.02
3.09538	3.44721e-05	1.80424	169.02
3.102	3.44734e-05	1.80424	169.02
3.11065	3.44751e-05	1.80424	169.02
3.12515	3.4478e-05	1.80424	169.02
3.15028	3.44832e-05	1.80424	169.02
3.15425	3.44839e-05	1.80424	169.02
3.15822	3.44846e-05	1.80424	169.02
3.16252	3.44854e-05	1.80424	169.02
3.16887	3.44867e-05	1.80424	169.02
3.17913	3.44888e-05	1.80424	169.02
3.19188	3.44913e-05	1.80424	169.02
3.21641	3.44961e-05	1.80424	169.02
3.24449	3.45016e-05	1.80424	169.02
3.24881	3.45026e-05	1.80424	169.02
3.25312	3.45035e-05	1.80424	169.02
3.2578	3.45044e-05	1.80424	169.02
3.26503	3.45059e-05	1.80424	169.02
3.27591	3.45081e-05	1.80424	169.02
3.29886	3.45127e-05	1.80424	169.02
3.32549	3.45182e-05	1.80424	169.02
3.33117	3.45192e-05	1.80424	169.02
3.33686	3.45204e-05	1.80424	169.02
3.34202	3.45214e-05	1.80424	169.02
3.34767	3.45225e-05	1.80424	169.02
3.35467	3.45239e-05	1.80424	169.02
3.3638	3.45258e-05	1.80424	169.02
3.37674	3.45284e-05	1.80424	169.02
3.39526	3.45321e-05	1.80424	169.019
3.41732	3.45367e-05	1.80424	169.019
3.4341	3.45401e-05	1.80424	169.019
3.43689	3.45406e-05	1.80424	169.019
3.43967	3.45411e-05	1.80424	169.019
3.44379	3.45419e-05	1.80424	169.019
3.45546	3.45443e-05	1.80424	169.019
3.47007	3.45473e-05	1.80424	169.019
3.49103	3.45515e-05	1.80424	169.019
3.52909	3.45596e-05	1.80424	169.019
3.53095	3.45598e-05	1.80424	169.019
3.53281	3.45601e-05	1.80424	169.019
3.53632	3.45608e-05	1.80424	169.019
3.5426	3.4562e-05	1.80424	169.019
3.55114	3.45638e-05	1.80424	169.019
3.56026	3.45656e-05	1.80424	169.019
3.56836	3.45673e-05	1.80424	169.019
3.57524	3.45687e-05	1.80424	169.019
3.5814	3.457e-05	1.80424	169.019
3.58747	3.45712e-05	1.80424	169.019
3.5936	3.45724e-05	1.80424	169.019
3.6004	3.45738e-05	1.80424	169.019
3.61117	3.4576e-05	1.80424	169.019
3.6318	3.45805e-05	1.80424	169.019
3.63419	3.45809e-05	1.80424	169.019
3.63658	3.45813e-05	1.80424	169.019
3.63998	3.4582e-05	1.80424	169.019
3.64463	3.45829e-05	1.80424	169.019
3.65437	3.45849e-05	1.80424	169.019
3.66876	3.45878e-05	1.80424	169.019
3.68558	3.45913e-05	1.80424	169.019
3.70582	3.45955e-05	1.80424	169.019
3.73551	3.46019e-05	1.80424	169.019
3.76185	3.46068e-05	1.80424	169.019
3.76389	3.46074e-05	1.80424	169.019
3.76593	3.46078e-05	1.80424	169.019
3.76982	3.46087e-05	1.80424	169.019
3.7758	3.461e-05	1.80424	169.019
3.78349	3.46116e-05	1.80424	169.019
3.79691	3.46144e-05	1.80424	169.018
3.82191	3.46197e-05	1.80424	169.018
3.82787	3.46209e-05	1.80424	169.018
3.83383	3.46221e-05	1.80424	169.018
3.839	3.46231e-05	1.80424	169.018
3.8443	3.46242e-05	1.80424	169.018
3.85079	3.46256e-05	1.80424	169.018
3.86245	3.4628e-05	1.80424	169.018
3.87984	3.46316e-05	1.80424	169.018
3.90879	3.46377e-05	1.80424	169.018
3.94236	3.46447e-05	1.80424	169.018
3.9793	3.46523e-05	1.80424	169.018
4.01584	3.46603e-05	1.80424	169.018
4.02401	3.4662e-05	1.80424	169.018
4.03051	3.46633e-05	1.80424	169.018
4.03702	3.46647e-05	1.80424	169.018
4.043	3.46659e-05	1.80424	169.018
4.04966	3.46673e-05	1.80424	169.018
4.05809	3.46691e-05	1.80424	169.018
4.06987	3.46716e-05	1.80424	169.018
4.08541	3.46749e-05	1.80424	169.018
4.10227	3.46785e-05	1.80424	169.018
4.10589	3.46792e-05	1.80424	169.018
4.10951	3.46799e-05	1.80424	169.018
4.11575	3.46812e-05	1.80424	169.018
4.12442	3.4683e-05	1.80424	169.018
4.13951	3.46862e-05	1.80424	169.018
4.15956	3.46905e-05	1.80424	169.017
4.18352	3.46956e-05	1.80424	169.017
4.21352	3.47021e-05	1.80424	169.017
4.23945	3.47074e-05	1.80424	169.017
4.28291	3.47169e-05	1.80424	169.017
4.34098	3.47295e-05	1.80424	169.017
4.34251	3.47297e-05	1.80424	169.017
4.34404	3.47299e-05	1.80424	169.017
4.34697	3.47305e-05	1.80424	169.017
4.35167	3.47314e-05	1.80424	169.017
4.35712	3.47326e-05	1.80424	169.017
4.3624	3.47338e-05	1.80424	169.017
4.3687	3.47351e-05	1.80424	169.017
4.37592	3.47367e-05	1.80424	169.017
4.3839	3.47385e-05	1.80424	169.017
4.39324	3.47405e-05	1.80424	169.017
4.40847	3.47439e-05	1.80424	169.017
4.42765	3.47479e-05	1.80424	169.017
4.4353	3.47495e-05	1.80424	169.017
4.44295	3.47512e-05	1.80424	169.017
4.45325	3.47535e-05	1.80424	169.017
4.46404	3.47559e-05	1.80424	169.017
4.47486	3.47582e-05	1.80424	169.017
4.48367	3.47601e-05	1.80424	169.017
4.49176	3.47618e-05	1.80424	169.017
4.51334	3.47666e-05	1.80424	169.016
4.51949	3.47679e-05	1.80424	169.016
4.52564	3.47692e-05	1.80424	169.016
4.53122	3.47704e-05	1.80424	169.016
4.53746	3.47718e-05	1.80424	169.016
4.54581	3.47736e-05	1.80424	169.016
4.55641	3.47759e-05	1.80424	169.016
4.56845	3.47785e-05	1.80424	169.016
4.58141	3.47813e-05	1.80424	169.016
4.60023	3.47854e-05	1.80424	169.016
4.62026	3.47898e-05	1.80424	169.016
4.62988	3.47919e-05	1.80424	169.016
4.6358	3.47932e-05	1.80424	169.016
4.64171	3.47945e-05	1.80424	169.016
4.64738	3.47958e-05	1.80424	169.016
4.65368	3.47972e-05	1.80424	169.016
4.6617	3.47989e-05	1.80424	169.016
4.67446	3.48017e-05	1.80424	169.016
4.70298	3.4808e-05	1.80424	169.016
4.73781	3.48157e-05	1.80424	169.016
4.75183	3.48186e-05	1.80424	169.016
4.75514	3.48194e-05	1.80424	169.016
4.75845	3.48202e-05	1.80424	169.016
4.76307	3.48212e-05	1.80424	169.016
4.77093	3.4823e-05	1.80424	169.016
4.78559	3.48262e-05	1.80424	169.016
4.80965	3.48316e-05	1.80424	169.015
4.84199	3.48389e-05	1.80424	169.015
4.84463	3.48393e-05	1.80424	169.015
4.84727	3.48399e-05	1.80424	169.015
4.85125	3.48407e-05	1.80424	169.015
4.85906	3.48424e-05	1.80424	169.015
4.88242	3.48476e-05	1.80424	169.015
4.8897	3.48492e-05	1.80424	169.015
4.89697	3.48508e-05	1.80424	169.015
4.90287	3.48522e-05	1.80424	169.015
4.90845	3.48534e-05	1.80424	169.015
4.91801	3.48556e-05	1.80424	169.015
4.93075	3.48584e-05	1.80424	169.015
4.94878	3.48625e-05	1.80424	169.015
4.97182	3.48678e-05	1.80424	169.015
4.99098	3.48718e-05	1.80424	169.015
5.00198	3.48742e-05	1.80424	169.015
5.00683	3.48753e-05	1.80424	169.015
5.01169	3.48765e-05	1.80424	169.015
5.01719	3.48777e-05	1.80424	169.015
5.02617	3.48797e-05	1.80424	169.015
5.04245	3.48834e-05	1.80424	169.015
5.06361	3.48882e-05	1.80424	169.015
5.10027	3.48963e-05	1.80424	169.015
5.14921	3.49072e-05	1.80424	169.014
5.15071	3.49077e-05	1.80424	169.014
5.15221	3.49081e-05	1.80424	169.014
5.15364	3.49085e-05	1.80424	169.014
5.15675	3.49093e-05	1.80424	169.014
5.16089	3.49102e-05	1.80424	169.014
5.16553	3.49112e-05	1.80424	169.014
5.17073	3.49124e-05	1.80424	169.014
5.17867	3.49142e-05	1.80424	169.014
5.1994	3.49189e-05	1.80424	169.014
5.24346	3.4929e-05	1.80424	169.014
5.25579	3.49317e-05	1.80424	169.014
5.25883	3.49324e-05	1.80424	169.014
5.26188	3.4933e-05	1.80424	169.014
5.26645	3.4934e-05	1.80424	169.014
5.2722	3.49353e-05	1.80424	169.014
5.279	3.49369e-05	1.80424	169.014
5.29364	3.49402e-05	1.80424	169.014
5.3233	3.49469e-05	1.80424	169.014
5.33207	3.49489e-05	1.80424	169.014
5.34083	3.4951e-05	1.80424	169.014
5.35018	3.49532e-05	1.80424	169.014
5.35774	3.49549e-05	1.80424	169.014
5.36385	3.49563e-05	1.80424	169.014
5.36909	3.49575e-05	1.80424	169.014
5.37434	3.49587e-05	1.80424	169.014
5.3815	3.49603e-05	1.80424	169.014
5.3941	3.49632e-05	1.80424	169.013
5.41863	3.49688e-05	1.80424	169.013
5.46297	3.49792e-05	1.80424	169.013
5.46488	3.49795e-05	1.80424	169.013
5.46678	3.49799e-05	1.80424	169.013
5.47055	3.49807e-05	1.80424	169.013
5.47618	3.4982e-05	1.80424	169.013
5.48313	3.49836e-05	1.80424	169.013
5.49695	3.49868e-05	1.80424	169.013
5.52283	3.49929e-05	1.80424	169.013
5.52662	3.49937e-05	1.80424	169.013
5.53041	3.49946e-05	1.80424	169.013
5.53487	3.49956e-05	1.80424	169.013
5.55004	3.49991e-05	1.80424	169.013
5.57185	3.50043e-05	1.80424	169.013
5.57387	3.50047e-05	1.80424	169.013
5.57588	3.50051e-05	1.80424	169.013
5.57784	3.50055e-05	1.80424	169.013
5.58123	3.50063e-05	1.80424	169.013
5.58752	3.50077e-05	1.80424	169.013
5.60177	3.50111e-05	1.80424	169.013
5.62249	3.50159e-05	1.80424	169.013
5.65306	3.5023e-05	1.80424	169.013
5.68225	3.50298e-05	1.80424	169.012
5.72421	3.50396e-05	1.80424	169.012
5.78916	3.50552e-05	1.80424	169.012
5.79079	3.50554e-05	1.80424	169.012
5.79242	3.50557e-05	1.80424	169.012
5.79583	3.50564e-05	1.80424	169.012
5.80082	3.50575e-05	1.80424	169.012
5.80878	3.50593e-05	1.80424	169.012
5.81703	3.50612e-05	1.80424	169.012
5.82529	3.50632e-05	1.80424	169.012
5.83238	3.50649e-05	1.80424	169.012
5.83943	3.50666e-05	1.80424	169.012
5.8478	3.50686e-05	1.80424	169.012
5.86223	3.5072e-05	1.80424	169.012
5.88776	3.50781e-05	1.80424	169.012
5.92345	3.50863e-05	1.80424	169.011
5.95915	3.50949e-05	1.80424	169.011
5.97066	3.50976e-05	1.80424	169.011
5.97523	3.50987e-05	1.80424	169.011
5.97979	3.50998e-05	1.80424	169.011
5.98706	3.51016e-05	1.80424	169.011
6.00128	3.51049e-05	1.80424	169.011
6.02011	3.51094e-05	1.80424	169.011
6.03239	3.51122e-05	1.80424	169.011
6.03646	3.51133e-05	1.80424	169.011
6.04053	3.51143e-05	1.80424	169.011
6.04487	3.51153e-05	1.80424	169.011
6.05185	3.5117e-05	1.80424	169.011
6.06691	3.51206e-05	1.80424	169.011
6.08571	3.51251e-05	1.80424	169.011
6.10488	3.51296e-05	1.80424	169.011
6.12641	3.51348e-05	1.80424	169.011
6.16113	3.5143e-05	1.80424	169.011
6.16655	3.51444e-05	1.80424	169.01
6.17198	3.51457e-05	1.80424	169.01
6.17705	3.51469e-05	1.80424	169.01
6.18308	3.51484e-05	1.80424	169.01
6.19123	3.51504e-05	1.80424	169.01
6.20716	3.51542e-05	1.80424	169.01
6.22982	3.51597e-05	1.80424	169.01
6.24381	3.51631e-05	1.80424	169.01
6.25779	3.51663e-05	1.80424	169.01
6.26347	3.51676e-05	1.80424	169.01
6.26914	3.5169e-05	1.80424	169.01
6.27443	3.51703e-05	1.80424	169.01
6.28032	3.51718e-05	1.80424	169.01
6.28782	3.51736e-05	1.80424	169.01
6.29937	3.51764e-05	1.80424	169.01
6.32389	3.51824e-05	1.80424	169.01
6.33279	3.51846e-05	1.80424	169.01
6.33655	3.51854e-05	1.80424	169.01
6.34031	3.51863e-05	1.80424	169.01
6.34512	3.51875e-05	1.80424	169.01
6.353	3.51894e-05	1.80424	169.01
6.37229	3.5194e-05	1.80424	169.01
6.39814	3.52004e-05	1.80424	169.01
6.44112	3.52109e-05	1.80424	169.009
6.48182	3.52212e-05	1.80424	169.009
6.48302	3.52213e-05	1.80424	169.009
6.48422	3.52215e-05	1.80424	169.009
6.48706	3.5222e-05	1.80424	169.009
6.49085	3.52229e-05	1.80424	169.009
6.49473	3.52238e-05	1.80424	169.009
6.49898	3.52248e-05	1.80424	169.009
6.50515	3.52263e-05	1.80424	169.009
6.51594	3.52289e-05	1.80424	169.009
6.52615	3.52315e-05	1.80424	169.009
6.53523	3.52337e-05	1.80424	169.009
6.54355	3.52357e-05	1.80424	169.009
6.55068	3.52375e-05	1.80424	169.009
6.55669	3.5239e-05	1.80424	169.009
6.56223	3.52404e-05	1.80424	169.009
6.56779	3.52418e-05	1.80424	169.009
6.57733	3.52441e-05	1.80424	169.009
6.58993	3.52472e-05	1.80424	169.009
6.61076	3.52524e-05	1.80424	169.009
6.64057	3.52597e-05	1.80424	169.008
6.69854	3.52741e-05	1.80424	169.008
6.70042	3.52745e-05	1.80424	169.008
6.7023	3.52749e-05	1.80424	169.008
6.70734	3.52761e-05	1.80424	169.008
6.71228	3.52773e-05	1.80424	169.008
6.71824	3.52788e-05	1.80424	169.008
6.72716	3.5281e-05	1.80424	169.008
6.73872	3.52839e-05	1.80424	169.008
6.76316	3.52901e-05	1.80424	169.008
6.7778	3.52938e-05	1.80424	169.008
6.78045	3.52944e-05	1.80424	169.008
6.78311	3.5295e-05	1.80424	169.008
6.78624	3.52957e-05	1.80424	169.008
6.79308	3.52974e-05	1.80424	169.008
6.80573	3.53006e-05	1.80424	169.008
6.82235	3.53047e-05	1.80424	169.008
6.82894	3.53064e-05	1.80424	169.008
6.83554	3.5308e-05	1.80424	169.008
6.84114	3.53094e-05	1.80424	169.008
6.84757	3.5311e-05	1.80424	169.008
6.85651	3.53132e-05	1.80424	169.007
6.86885	3.53163e-05	1.80424	169.007
6.88529	3.53204e-05	1.80424	169.007
6.92097	3.53291e-05	1.80424	169.007
6.95107	3.5337e-05	1.80424	169.007
6.99425	3.53479e-05	1.80424	169.007
7.03198	3.53573e-05	1.80424	169.007
7.06489	3.53654e-05	1.80424	169.007
7.09549	3.53733e-05	1.80424	169.006
7.15265	3.5388e-05	1.80424	169.006
7.15379	3.53881e-05	1.80424	169.006
7.15493	3.53883e-05	1.80424	169.006
7.15759	3.53889e-05	1.80424	169.006
7.1611	3.53897e-05	1.80424	169.006
7.16854	3.53916e-05	1.80424	169.006
7.17537	3.53934e-05	1.80424	169.006
7.18893	3.53968e-05	1.80424	169.006
7.20431	3.54007e-05	1.80424	169.006
7.20784	3.54016e-05	1.80424	169.006
7.21138	3.54026e-05	1.80424	169.006
7.21584	3.54037e-05	1.80424	169.006
7.23185	3.54079e-05	1.80424	169.006
7.25012	3.54126e-05	1.80424	169.006
7.25459	3.54137e-05	1.80424	169.006
7.25907	3.54148e-05	1.80424	169.006
7.26457	3.54162e-05	1.80424	169.006
7.27679	3.54193e-05	1.80424	169.006
7.30119	3.54256e-05	1.80424	169.005
7.3405	3.54355e-05	1.80424	169.005
7.34616	3.5437e-05	1.80424	169.005
7.35181	3.54385e-05	1.80424	169.005
7.35742	3.544e-05	1.80424	169.005
7.37377	3.54442e-05	1.80424	169.005
7.40235	3.54515e-05	1.80424	169.005
7.43411	3.54595e-05	1.80424	169.005
7.43643	3.54602e-05	1.80424	169.005
7.43874	3.54609e-05	1.80424	169.005
7.442	3.54617e-05	1.80424	169.005
7.45255	3.54644e-05	1.80424	169.005
7.4667	3.5468e-05	1.80424	169.005
7.47423	3.547e-05	1.80424	169.005
7.48176	3.5472e-05	1.80424	169.005
7.488	3.54736e-05	1.80424	169.004
7.49369	3.54751e-05	1.80424	169.004
7.49951	3.54766e-05	1.80424	169.004
7.50696	3.54785e-05	1.80424	169.004
7.519	3.54816e-05	1.80424	169.004
7.54973	3.54896e-05	1.80424	169.004
7.59019	3.55001e-05	1.80424	169.004
7.63207	3.5511e-05	1.80424	169.004
7.64173	3.55135e-05	1.80424	169.004
7.65138	3.5516e-05	1.80424	169.004
7.66385	3.55192e-05	1.80424	169.004
7.68593	3.55252e-05	1.80424	169.003
7.68771	3.55256e-05	1.80424	169.003
7.68949	3.5526e-05	1.80424	169.003
7.69353	3.5527e-05	1.80424	169.003
7.69966	3.55285e-05	1.80424	169.003
7.70734	3.55306e-05	1.80424	169.003
7.7172	3.55332e-05	1.80424	169.003
7.72847	3.55361e-05	1.80424	169.003
7.74011	3.55392e-05	1.80424	169.003
7.7508	3.5542e-05	1.80424	169.003
7.76388	3.55454e-05	1.80424	169.003
7.77986	3.55496e-05	1.80424	169.003
7.82229	3.55609e-05	1.80424	169.003
7.82387	3.55612e-05	1.80424	169.003
7.82545	3.55616e-05	1.80424	169.003
7.82804	3.55621e-05	1.80424	169.003
7.83063	3.55628e-05	1.80424	169.003
7.83296	3.55634e-05	1.80424	169.003
7.83867	3.55649e-05	1.80424	169.003
7.84756	3.55673e-05	1.80424	169.003
7.86137	3.5571e-05	1.80424	169.003
7.87781	3.55753e-05	1.80424	169.003
7.90787	3.55832e-05	1.80424	169.002
7.94139	3.5592e-05	1.80424	169.002
7.94376	3.55927e-05	1.80424	169.002
7.94612	3.55934e-05	1.80424	169.002
7.95009	3.55945e-05	1.80424	169.002
7.95784	3.55965e-05	1.80424	169.002
7.96905	3.55995e-05	1.80424	169.002
7.98261	3.56031e-05	1.80424	169.002
8.00047	3.56078e-05	1.80424	169.002
8.02951	3.56156e-05	1.80424	169.002
8.0336	3.56166e-05	1.80424	169.002
8.03769	3.56177e-05	1.80424	169.002
8.04202	3.56188e-05	1.80424	169.002
8.04835	3.56205e-05	1.80424	169.002
8.07391	3.56274e-05	1.80424	169.001
8.10687	3.56362e-05	1.80424	169.001
8.14059	3.56451e-05	1.80424	169.001
8.18201	3.56561e-05	1.80424	169.001
8.18494	3.5657e-05	1.80424	169.001
8.18786	3.56579e-05	1.80424	169.001
8.19176	3.56589e-05	1.80424	169.001
8.20465	3.56624e-05	1.80424	169.001
8.22543	3.5668e-05	1.80424	169.001
8.26723	3.56792e-05	1.80424	169
8.31222	3.56911e-05	1.80424	169
8.31556	3.56921e-05	1.80424	169
8.31889	3.56931e-05	1.80424	169
8.32312	3.56942e-05	1.80424	169
8.33193	3.56967e-05	1.80424	169
8.34614	3.57005e-05	1.80424	169
8.36029	3.57044e-05	1.80424	169
8.37038	3.57071e-05	1.80424	169
8.37471	3.57082e-05	1.80424	169
8.37903	3.57094e-05	1.80424	169
8.38388	3.57107e-05	1.80424	169
8.39057	3.57125e-05	1.80424	169
8.40076	3.57152e-05	1.80424	169
8.4182	3.572e-05	1.80424	169
8.42947	3.57231e-05	1.80424	169
8.43395	3.57243e-05	1.80424	169
8.43843	3.57255e-05	1.80424	168.999
8.44327	3.57268e-05	1.80424	168.999
8.45139	3.5729e-05	1.80424	168.999
8.47499	3.57354e-05	1.80424	168.999
8.50942	3.57448e-05	1.80424	168.999
8.52104	3.57479e-05	1.80424	168.999
8.52554	3.57492e-05	1.80424	168.999
8.53003	3.57504e-05	1.80424	168.999
8.53561	3.5752e-05	1.80424	168.999
8.55029	3.5756e-05	1.80424	168.999
8.57458	3.57626e-05	1.80424	168.999
8.60955	3.5772e-05	1.80424	168.999
8.61228	3.57729e-05	1.80424	168.999
8.61501	3.57737e-05	1.80424	168.999
8.61922	3.57749e-05	1.80424	168.998
8.63324	3.57787e-05	1.80424	168.998
8.66421	3.57872e-05	1.80423	168.998
8.71081	3.57999e-05	1.80423	168.998
8.75498	3.58121e-05	1.80423	168.998
8.79717	3.5824e-05	1.80423	168.997
8.83393	3.58341e-05	1.80423	168.997
8.86562	3.58429e-05	1.80423	168.997
8.88925	3.58496e-05	1.80423	168.997
8.89146	3.58501e-05	1.80423	168.997
8.89367	3.58507e-05	1.80423	168.997
8.89766	3.58518e-05	1.80423	168.997
8.90413	3.58535e-05	1.80423	168.997
8.92431	3.58592e-05	1.80423	168.997
8.93112	3.58611e-05	1.80423	168.997
8.93792	3.5863e-05	1.80423	168.997
8.94365	3.58646e-05	1.80423	168.997
8.94902	3.58661e-05	1.80423	168.997
8.95587	3.5868e-05	1.80423	168.997
8.9689	3.58716e-05	1.80423	168.996
8.98604	3.58765e-05	1.80423	168.996
8.98861	3.58772e-05	1.80423	168.996
8.99118	3.58778e-05	1.80423	168.996
8.99725	3.58795e-05	1.80423	168.996
9.00219	3.58809e-05	1.80423	168.996
9.00705	3.58823e-05	1.80423	168.996
9.01452	3.58844e-05	1.80423	168.996
9.03213	3.58894e-05	1.80423	168.996
9.05315	3.58951e-05	1.80423	168.996
9.05895	3.58968e-05	1.80423	168.996
9.06476	3.58984e-05	1.80423	168.996
9.07034	3.59e-05	1.80423	168.996
9.08098	3.5903e-05	1.80423	168.996
9.10275	3.59091e-05	1.80423	168.996
9.12702	3.59158e-05	1.80423	168.996
9.12937	3.59165e-05	1.80423	168.996
9.13173	3.59173e-05	1.80423	168.995
9.13555	3.59184e-05	1.80423	168.995
9.14176	3.59201e-05	1.80423	168.995
9.15062	3.59226e-05	1.80423	168.995
9.16926	3.59279e-05	1.80423	168.995
9.21366	3.59406e-05	1.80423	168.995
9.2197	3.59422e-05	1.80423	168.995
9.22574	3.59438e-05	1.80423	168.995
9.23385	3.59461e-05	1.80423	168.995
9.24166	3.59483e-05	1.80423	168.995
9.25067	3.59509e-05	1.80423	168.995
9.26353	3.59546e-05	1.80423	168.995
9.28749	3.59614e-05	1.80423	168.995
9.31959	3.59705e-05	1.80423	168.994
9.35658	3.59813e-05	1.80423	168.994
9.35841	3.59816e-05	1.80423	168.994
9.36023	3.59821e-05	1.80423	168.994
9.36378	3.5983e-05	1.80423	168.994
9.36933	3.59846e-05	1.80423	168.994
9.38777	3.59899e-05	1.80423	168.994
9.42301	3.59998e-05	1.80423	168.994
9.45767	3.601e-05	1.80423	168.994
9.46188	3.60111e-05	1.80423	168.993
9.46608	3.60123e-05	1.80423	168.993
9.47042	3.60135e-05	1.80423	168.993
9.47855	3.60158e-05	1.80423	168.993
9.50015	3.60219e-05	1.80423	168.993
9.50693	3.60239e-05	1.80423	168.993
9.51371	3.60259e-05	1.80423	168.993
9.51925	3.60275e-05	1.80423	168.993
9.53036	3.60307e-05	1.80423	168.993
9.54651	3.60354e-05	1.80423	168.993
9.56269	3.60401e-05	1.80423	168.993
9.56615	3.6041e-05	1.80423	168.993
9.56961	3.6042e-05	1.80423	168.993
9.57395	3.60432e-05	1.80423	168.993
9.58164	3.60454e-05	1.80423	168.993
9.60072	3.60509e-05	1.80423	168.993
9.63171	3.60599e-05	1.80423	168.992
9.67566	3.60728e-05	1.80423	168.992
9.72027	3.60859e-05	1.80423	168.992
9.72187	3.60862e-05	1.80423	168.992
9.72347	3.60866e-05	1.80423	168.992
9.72729	3.60876e-05	1.80423	168.992
9.73359	3.60893e-05	1.80423	168.992
9.73861	3.60907e-05	1.80423	168.992
9.74363	3.60922e-05	1.80423	168.992
9.74871	3.60937e-05	1.80423	168.992
9.75624	3.60959e-05	1.80423	168.992
9.77354	3.6101e-05	1.80423	168.992
9.79973	3.61087e-05	1.80423	168.991
9.80269	3.61095e-05	1.80423	168.991
9.80566	3.61103e-05	1.80423	168.991
9.81194	3.61121e-05	1.80423	168.991
9.82388	3.61157e-05	1.80423	168.991
9.83679	3.61195e-05	1.80423	168.991
9.84082	3.61206e-05	1.80423	168.991
9.84486	3.61218e-05	1.80423	168.991
9.85128	3.61236e-05	1.80423	168.991
9.85741	3.61254e-05	1.80423	168.991
9.86423	3.61274e-05	1.80423	168.991
9.87766	3.61314e-05	1.80423	168.991
9.89362	3.61361e-05	1.80423	168.991
9.90767	3.61402e-05	1.80423	168.991
9.9194	3.61435e-05	1.80423	168.991
9.93495	3.61481e-05	1.80423	168.99
9.94974	3.61526e-05	1.80423	168.99
9.96453	3.61568e-05	1.80423	168.99
9.97689	3.61605e-05	1.80423	168.99
9.99152	3.61648e-05	1.80423	168.99
9.99714	3.61664e-05	1.80423	168.99
10.0028	3.6168e-05	1.80423	168.99
10.0098	3.61701e-05	1.80423	168.99
10.0176	3.61724e-05	1.80423	168.99
10.0349	3.61774e-05	1.80423	168.99
10.0574	3.61841e-05	1.80423	168.99
10.0805	3.6191e-05	1.80423	168.99
10.109	3.61994e-05	1.80423	168.989
10.1499	3.62118e-05	1.80423	168.989
10.1515	3.62122e-05	1.80423	168.989
10.1531	3.62125e-05	1.80423	168.989
10.1569	3.62135e-05	1.80423	168.989
10.1605	3.62146e-05	1.80423	168.989
10.1646	3.62158e-05	1.80423	168.989
10.1716	3.62179e-05	1.80423	168.989
10.1814	3.62208e-05	1.80423	168.989
10.2075	3.62286e-05	1.80423	168.989
10.2365	3.62371e-05	1.80423	168.988
10.2915	3.6254e-05	1.80423	168.988
10.2927	3.62542e-05	1.80423	168.988
10.2938	3.62544e-05	1.80423	168.988
10.2966	3.62551e-05	1.80423	168.988
10.3	3.6256e-05	1.80423	168.988
10.3041	3.62572e-05	1.80423	168.988
10.3116	3.62594e-05	1.80423	168.988
10.321	3.62622e-05	1.80423	168.988
10.3397	3.62679e-05	1.80423	168.988
10.3596	3.62739e-05	1.80423	168.988
10.3834	3.62812e-05	1.80423	168.987
10.4029	3.62868e-05	1.80423	168.987
10.4292	3.62948e-05	1.80423	168.987
10.4588	3.63039e-05	1.80423	168.987
10.4858	3.63118e-05	1.80423	168.987
10.5202	3.63222e-05	1.80423	168.987
10.5571	3.63335e-05	1.80423	168.986
10.559	3.6334e-05	1.80423	168.986
10.5609	3.63345e-05	1.80423	168.986
10.5642	3.63354e-05	1.80423	168.986
10.5686	3.63368e-05	1.80423	168.986
10.5742	3.63384e-05	1.80423	168.986
10.5851	3.63417e-05	1.80423	168.986
10.6031	3.63472e-05	1.80423	168.986
10.6336	3.63565e-05	1.80423	168.986
10.6483	3.63608e-05	1.80423	168.986
10.663	3.63654e-05	1.80423	168.986
10.6671	3.63667e-05	1.80423	168.986
10.6712	3.6368e-05	1.80423	168.986
10.675	3.63691e-05	1.80423	168.985
10.681	3.63709e-05	1.80423	168.985
10.6917	3.63742e-05	1.80423	168.985
10.715	3.63813e-05	1.80423	168.985
10.7463	3.63908e-05	1.80423	168.985
10.7822	3.64019e-05	1.80423	168.985
10.7851	3.64027e-05	1.80423	168.985
10.788	3.64035e-05	1.80423	168.985
10.7916	3.64046e-05	1.80423	168.985
10.7972	3.64063e-05	1.80423	168.985
10.8059	3.6409e-05	1.80423	168.985
10.8219	3.64139e-05	1.80423	168.984
10.8417	3.642e-05	1.80423	168.984
10.8746	3.643e-05	1.80423	168.984
10.9072	3.64401e-05	1.80423	168.984
10.9533	3.64543e-05	1.80423	168.984
10.9949	3.64673e-05	1.80423	168.983
11.0319	3.64788e-05	1.80423	168.983
11.0333	3.64791e-05	1.80423	168.983
11.0347	3.64795e-05	1.80423	168.983
11.0395	3.64808e-05	1.80423	168.983
11.0452	3.64826e-05	1.80423	168.983
11.0507	3.64842e-05	1.80423	168.983
11.0583	3.64866e-05	1.80423	168.983
11.0698	3.64901e-05	1.80423	168.983
11.0897	3.64963e-05	1.80423	168.983
11.118	3.65052e-05	1.80423	168.982
11.1206	3.6506e-05	1.80423	168.982
11.1231	3.65067e-05	1.80423	168.982
11.1263	3.65077e-05	1.80423	168.982
11.1329	3.65097e-05	1.80423	168.982
11.144	3.65132e-05	1.80423	168.982
11.1619	3.65188e-05	1.80423	168.982
11.1915	3.65281e-05	1.80423	168.982
11.2269	3.65392e-05	1.80423	168.982
11.2299	3.654e-05	1.80423	168.982
11.2329	3.65409e-05	1.80423	168.982
11.2371	3.65422e-05	1.80423	168.981
11.2445	3.65445e-05	1.80423	168.981
11.2558	3.6548e-05	1.80423	168.981
11.2766	3.65546e-05	1.80423	168.981
11.3098	3.65651e-05	1.80423	168.981
11.3479	3.65769e-05	1.80423	168.981
11.4025	3.65938e-05	1.80423	168.98
11.4378	3.6605e-05	1.80423	168.98
11.4428	3.66067e-05	1.80423	168.98
11.4477	3.66083e-05	1.80423	168.98
11.4525	3.66098e-05	1.80423	168.98
11.4582	3.66116e-05	1.80423	168.98
11.4663	3.66142e-05	1.80423	168.98
11.4831	3.66195e-05	1.80423	168.98
11.5095	3.66279e-05	1.80423	168.979
11.5432	3.66386e-05	1.80423	168.979
11.5756	3.66487e-05	1.80423	168.979
11.6124	3.66604e-05	1.80423	168.979
11.6491	3.66723e-05	1.80423	168.978
11.7124	3.66923e-05	1.80423	168.978
11.7618	3.67083e-05	1.80423	168.978
11.7962	3.67191e-05	1.80423	168.977
11.8041	3.67216e-05	1.80423	168.977
11.812	3.67242e-05	1.80423	168.977
11.8211	3.67271e-05	1.80423	168.977
11.8487	3.6736e-05	1.80423	168.977
11.8872	3.67484e-05	1.80423	168.977
11.8958	3.67512e-05	1.80423	168.977
11.9009	3.67528e-05	1.80423	168.976
11.906	3.67544e-05	1.80423	168.976
11.9112	3.67561e-05	1.80423	168.976
11.9174	3.67581e-05	1.80423	168.976
11.9282	3.67615e-05	1.80423	168.976
11.9577	3.6771e-05	1.80423	168.976
11.9948	3.67832e-05	1.80423	168.976
12.0354	3.67962e-05	1.80423	168.975
12.0704	3.68074e-05	1.80423	168.975
12.0739	3.68086e-05	1.80423	168.975
12.0773	3.68098e-05	1.80423	168.975
12.0831	3.68117e-05	1.80423	168.975
12.0905	3.68141e-05	1.80423	168.975
12.1006	3.68174e-05	1.80423	168.975
12.1134	3.68215e-05	1.80423	168.975
12.1325	3.68277e-05	1.80423	168.975
12.1534	3.68345e-05	1.80423	168.975
12.1646	3.68381e-05	1.80423	168.974
12.1697	3.68398e-05	1.80423	168.974
12.1748	3.68415e-05	1.80423	168.974
12.1806	3.68434e-05	1.80423	168.974
12.1892	3.68462e-05	1.80423	168.974
12.2014	3.68502e-05	1.80423	168.974
12.2152	3.68546e-05	1.80423	168.974
12.2267	3.68585e-05	1.80423	168.974
12.232	3.68603e-05	1.80423	168.974
12.2373	3.6862e-05	1.80423	168.974
12.243	3.68638e-05	1.80423	168.974
12.2509	3.68664e-05	1.80423	168.974
12.2622	3.68701e-05	1.80423	168.974
12.2742	3.6874e-05	1.80423	168.974
12.2958	3.68811e-05	1.80423	168.973
12.3228	3.689e-05	1.80423	168.973
12.3584	3.69017e-05	1.80423	168.973
12.3939	3.69133e-05	1.80423	168.973
12.3986	3.69149e-05	1.80423	168.973
12.4034	3.69165e-05	1.80423	168.973
12.4079	3.6918e-05	1.80423	168.972
12.4143	3.69201e-05	1.80423	168.972
12.4247	3.69235e-05	1.80423	168.972
12.446	3.69306e-05	1.80423	168.972
12.4758	3.69406e-05	1.80423	168.972
12.478	3.69412e-05	1.80423	168.972
12.4801	3.69418e-05	1.80423	168.972
12.484	3.69431e-05	1.80423	168.972
12.4912	3.69454e-05	1.80423	168.972
12.5022	3.69491e-05	1.80423	168.972
12.5162	3.69538e-05	1.80423	168.972
12.5306	3.69586e-05	1.80423	168.971
12.5432	3.69627e-05	1.80423	168.971
12.5565	3.69671e-05	1.80423	168.971
12.5733	3.69726e-05	1.80423	168.971
12.5958	3.69801e-05	1.80423	168.971
12.62	3.69882e-05	1.80423	168.971
12.6744	3.70064e-05	1.80423	168.97
12.7228	3.70225e-05	1.80423	168.97
12.7625	3.70358e-05	1.80423	168.97
12.7642	3.70363e-05	1.80423	168.97
12.766	3.70368e-05	1.80423	168.97
12.7709	3.70384e-05	1.80423	168.97
12.7841	3.7043e-05	1.80423	168.969
12.7897	3.70448e-05	1.80423	168.969
12.7952	3.70467e-05	1.80423	168.969
12.8009	3.70486e-05	1.80423	168.969
12.8094	3.70514e-05	1.80423	168.969
12.8189	3.70546e-05	1.80423	168.969
12.8382	3.70611e-05	1.80423	168.969
12.8609	3.70687e-05	1.80423	168.969
12.8844	3.70766e-05	1.80423	168.969
12.8895	3.70784e-05	1.80423	168.969
12.8946	3.70801e-05	1.80423	168.968
12.8996	3.70818e-05	1.80423	168.968
12.9054	3.70838e-05	1.80423	168.968
12.9135	3.70865e-05	1.80423	168.968
12.9269	3.70911e-05	1.80423	168.968
12.9473	3.70979e-05	1.80423	168.968
12.9708	3.71058e-05	1.80423	168.968
12.9858	3.71108e-05	1.80423	168.968
12.9894	3.71121e-05	1.80423	168.968
12.993	3.71134e-05	1.80423	168.968
12.9987	3.71153e-05	1.80423	168.968
13.0079	3.71184e-05	1.80423	168.968
13.0277	3.71252e-05	1.80423	168.967
13.0341	3.71274e-05	1.80423	168.967
13.0404	3.71295e-05	1.80423	168.967
13.0485	3.71322e-05	1.80423	168.967
13.0718	3.71402e-05	1.80423	168.967
13.0981	3.71492e-05	1.80423	168.967
13.1211	3.71569e-05	1.80423	168.967
13.1396	3.71632e-05	1.80423	168.966
13.1569	3.71692e-05	1.80423	168.966
13.1596	3.717e-05	1.80423	168.966
13.1624	3.71709e-05	1.80423	168.966
13.1685	3.7173e-05	1.80423	168.966
13.1757	3.71754e-05	1.80423	168.966
13.184	3.71783e-05	1.80423	168.966
13.1953	3.71821e-05	1.80423	168.966
13.2104	3.71873e-05	1.80423	168.966
13.2372	3.71965e-05	1.80423	168.966
13.2637	3.72056e-05	1.80423	168.965
13.2948	3.72163e-05	1.80423	168.965
13.333	3.72295e-05	1.80423	168.965
13.3667	3.72408e-05	1.80423	168.964
13.3989	3.7252e-05	1.80423	168.964
13.4124	3.72566e-05	1.80423	168.964
13.4159	3.72578e-05	1.80423	168.964
13.4195	3.72591e-05	1.80423	168.964
13.424	3.72607e-05	1.80423	168.964
13.4335	3.7264e-05	1.80423	168.964
13.4569	3.7272e-05	1.80423	168.964
13.4875	3.72824e-05	1.80423	168.963
13.4929	3.72844e-05	1.80423	168.963
13.4983	3.72863e-05	1.80423	168.963
13.5035	3.72881e-05	1.80423	168.963
13.5099	3.72904e-05	1.80423	168.963
13.5213	3.72943e-05	1.80423	168.963
13.549	3.73039e-05	1.80423	168.963
13.5826	3.73153e-05	1.80423	168.963
13.5849	3.73163e-05	1.80423	168.963
13.5873	3.73172e-05	1.80423	168.963
13.5906	3.73184e-05	1.80423	168.963
13.5955	3.73201e-05	1.80423	168.962
13.6057	3.73237e-05	1.80423	168.962
13.6209	3.73289e-05	1.80423	168.962
13.6404	3.73356e-05	1.80423	168.962
13.6612	3.73429e-05	1.80423	168.962
13.6836	3.73506e-05	1.80423	168.962
13.6865	3.73517e-05	1.80423	168.962
13.6895	3.73528e-05	1.80423	168.962
13.6936	3.73542e-05	1.80423	168.962
13.7009	3.73568e-05	1.80423	168.962
[truncated: 19,316 more rows]

## Sheet: 300stp_210sdt
Time	Vesicularity	H2Ot	CO2
[truncated: 20,787 more rows]

[truncated: 2 more sheets: 300stp_220sdt, 300stp_225sdt]
